# Supplementary material for: Transcriptome Analysis of Pyrus betulaefolia Seedling Root Responses to Short-Term Potassium Deficiency
Source: Int J Mol Sci. 2020 Nov 23;21(22):8857. doi: 10.3390/ijms21228857 (PMC7700257; doi:10.3390/ijms21228857)
Supplement: Supplementary file 1 [file ijms-21-08857-s001.zip]

Archive with 12 entries (11 files):
- appendices/
- appendices/Table 1.doc
- appendices/Table. S1.doc
- appendices/Table. S10.doc
- appendices/Table. S2.doc
- appendices/Table. S3.doc
- appendices/Table. S4 LK6H DEG.xls
- appendices/Table. S5 LK15D DEG.xls
- appendices/Table. S6 LK6H KEGG.xls
- appendices/Table. S7 LK15D KEGG.xls
- appendices/Table. S8 LK6H GO.xls
- appendices/Table. S9 LK15D GO.xls
