# Supplementary material for: Transcriptome Analysis of Pyrus betulaefolia Seedling Root Responses to Short-Term Potassium Deficiency
Source: Int J Mol Sci. 2020 Nov 23;21(22):8857. doi: 10.3390/ijms21228857 (PMC7700257; doi:10.3390/ijms21228857)
Supplement: Supplementary file 1 [file ijms-21-08857-s001.zip › appendices/Table. S4 LK6H DEG.xls]

GeneID	Readcount_LK6H	Readcount_CK6H	log2FoldChange	pval	padj	significant
Pbr012097.1	40.5968977687175	5.28190378435087	2.87672269084874	6.3874343253508e-31	2.14786579220915e-26	TRUE
Pbr024311.1	22.0392237628871	145.213168581091	-2.81648423012949	9.65788705775376e-31	2.14786579220915e-26	TRUE
Pbr005064.1	0.0679358317240094	10.9001273399511	-7.27799631178819	1.66900271619955e-27	2.47451906046132e-23	TRUE
Pbr008178.1	465.038998191149	88.0858455118408	2.32127830752817	4.59909305406499e-24	5.11407649879391e-20	TRUE
Pbr008534.1	236.962895688965	34.7002084294299	2.71443763246052	3.05190210626023e-23	2.71491107568697e-19	TRUE
Pbr024532.1	85.9291862129971	16.1620733569572	2.33672959806533	1.77480692657689e-21	1.31569395478689e-17	TRUE
Pbr031119.1	200.037237402117	53.2194958355717	1.84578132012852	2.30123906701332e-21	1.46224017802408e-17	TRUE
Pbr003883.1	602.485663672357	121.555693637305	2.20906734094063	2.87369996869098e-21	1.59774126134258e-17	TRUE
Pbr041275.2	98.300559293882	20.72085119186	2.16842339904806	3.97809969051536e-21	1.96602106816036e-17	TRUE
Pbr039481.1	72.4219659235167	13.7040305641452	2.32287264525919	8.82963582473882e-21	3.92733371848558e-17	TRUE
Pbr019636.1	15.0568189693504	93.5471706454159	-2.67534176034961	1.42370081011185e-20	5.75679893936044e-17	TRUE
Pbr012358.1	98.0362865080883	23.2491589916397	1.99443410273055	1.26111816484812e-19	4.67443957118995e-16	TRUE
Pbr007588.1	82.3864351064603	20.6558716210222	1.91031014869926	1.45404443975582e-19	4.97495712583838e-16	TRUE
Pbr033240.1	43.2766998864003	2.59476550106059	3.98520735807988	2.95513595166361e-19	9.38867799957468e-16	TRUE
Pbr013347.1	20.8913021493099	2.84552084848481	2.79260135564981	3.49886461090718e-19	1.03750666019027e-15	TRUE
Pbr018935.1	12.1039745616549	1.00870025753486	3.52663580265806	4.6300509245234e-19	1.28712521919923e-15	TRUE
Pbr010980.1	121.113395413166	32.5650127613294	1.8207277114629	5.03366633385297e-19	1.31701438154968e-15	TRUE
Pbr040874.1	116.714612649396	21.5914946809743	2.32618271004886	5.56821005910956e-19	1.3759356401063e-15	TRUE
Pbr018636.1	60.3262136693251	12.7960246747429	2.16345838157341	7.34621754294022e-19	1.70534828746253e-15	TRUE
Pbr036977.1	88.515242709173	14.9302797143796	2.47324074003419	7.66810534167824e-19	1.70534828746253e-15	TRUE
Pbr037841.1	41.051774154135	8.67091128662776	2.16924547643759	1.34174773399942e-18	2.84188559336001e-15	TRUE
Pbr038857.1	61.0380363697051	10.0227396738165	2.51572417423607	2.59835617774738e-18	5.25328565591026e-15	TRUE
Pbr007376.1	142.856438898652	32.3405308295068	2.05888388551344	3.49926183860809e-18	6.76711597041084e-15	TRUE
Pbr034698.1	113.934554387121	24.9368144399301	2.10788815068984	4.82910480119744e-18	8.94973968551921e-15	TRUE
Pbr039073.1	271.110467905502	61.9485977241854	2.03250528484499	5.79185389449004e-18	1.03046347749209e-14	TRUE
Pbr036221.1	14.1873497626342	0.124683400322177	6.70554501090529	1.24156164533534e-17	2.12397770857195e-14	TRUE
Pbr015649.1	201.373676788785	44.0760250848174	2.12724504041809	2.82567934430281e-17	4.65494042797202e-14	TRUE
Pbr023803.1	66.4983700702586	17.4627979463305	1.8398112691406	3.83065168411514e-17	6.08512700920562e-14	TRUE
Pbr025181.1	47.3375152759281	11.9724283163203	1.90038851681312	4.00436000744295e-17	6.14172168176052e-14	TRUE
Pbr042184.1	22.2215505684396	4.00154978358319	2.40113190549269	5.69274518488869e-17	8.4402537692888e-14	TRUE
Pbr003748.1	89.0282395024659	23.6324266151413	1.84389405126204	1.3314518043128e-16	1.91037563883965e-13	TRUE
Pbr032986.2	18.5746307204575	1.11141025808983	3.93544281478743	1.78615742910657e-16	2.48270300903848e-13	TRUE
Pbr003454.1	196.617080187319	40.0493761680307	2.20159870817047	5.23718095891976e-16	7.05892642035733e-13	TRUE
Pbr030170.1	146.532150199582	45.7629384615231	1.58837981311056	6.96504164283308e-16	9.11170844798743e-13	TRUE
Pbr032894.2	125.26634993099	32.6335308868643	1.86183383315573	7.25802408442943e-16	9.22370437860962e-13	TRUE
Pbr014872.1	15.9718571763152	0.509787488919723	4.88621516765575	8.15182804275581e-16	9.80723656156295e-13	TRUE
Pbr015295.1	84.8322594240195	23.3162885703947	1.78376273511838	8.15818145142267e-16	9.80723656156295e-13	TRUE
Pbr011469.1	36.8980581751746	7.92451297429583	2.12743382005313	1.12591086769824e-15	1.28408690985513e-12	TRUE
Pbr040703.1	398.422590970522	88.6326176768429	2.08542735483071	1.11326618107413e-15	1.28408690985513e-12	TRUE
Pbr013533.1	28.6322886333761	89.3422806745294	-1.69310121494126	1.30008760254491e-15	1.44566491183988e-12	TRUE
Pbr019912.2	60.9564487241168	14.6238518023158	1.97425058092138	1.56366397869453e-15	1.69634658800864e-12	TRUE
Pbr011136.1	694.030211797155	189.1125771432	1.80188793877206	1.84058616551973e-15	1.94922457276553e-12	TRUE
Pbr021347.1	59.5278702091534	14.2502047278338	1.97746458947091	3.46762812928885e-15	3.58689840843346e-12	TRUE
Pbr016594.1	317.189705540919	46.4269137909688	2.71896284422375	3.67789435489802e-15	3.71793325026157e-12	TRUE
Pbr011043.1	75.7650012990604	19.9125094584633	1.85765697448561	4.22291611142477e-15	4.1740241271125e-12	TRUE
Pbr011950.1	121.983974720897	30.1142710370696	1.919574773951	6.73957460232863e-15	6.51672910297772e-12	TRUE
Pbr013410.1	55.8280258057625	187.433675491625	-1.80138939646941	8.04293054154171e-15	7.45294807410903e-12	TRUE
Pbr022191.1	300.689680517222	79.8624296531914	1.8258775837646	7.93227726315697e-15	7.45294807410903e-12	TRUE
Pbr031902.1	41.7999641397313	11.583516922036	1.78190344580922	9.1099301764782e-15	8.2693996799913e-12	TRUE
Pbr013806.1	51.3563353169596	12.0590677441041	2.01325884014093	9.80379146557279e-15	8.72125681194424e-12	TRUE
Pbr020050.1	14.5521728462893	72.7445720301938	-2.35186167973138	1.03999933815608e-14	9.07022167879299e-12	TRUE
Pbr008101.1	65.8051359799961	20.7289936104365	1.62127343151041	1.46594543940408e-14	1.23958499593624e-11	TRUE
Pbr035962.1	134.916492132004	34.0500700939013	1.9025698035948	1.47705669607277e-14	1.23958499593624e-11	TRUE
Pbr037072.1	34.2578580493602	9.03242946952019	1.87786227899286	2.80218277436081e-14	2.30811643742212e-11	TRUE
Pbr041182.1	126.018705556925	33.980342588913	1.81736908293095	2.97928223553379e-14	2.40937262826014e-11	TRUE
Pbr000063.1	357.961636410737	86.6247929189611	1.99389495704007	4.26642580292097e-14	3.37212362619676e-11	TRUE
Pbr004945.1	36.1044432596008	4.9864849680865	2.76972081995936	4.32138867090571e-14	3.37212362619676e-11	TRUE
Pbr025074.1	156.957491860653	30.8237003808218	2.25132178622115	5.3227427980708e-14	4.08190132612743e-11	TRUE
Pbr024016.1	201.52019184928	50.4923427391523	1.91774121936283	5.85672781321538e-14	4.39357697778101e-11	TRUE
Pbr039554.1	20.2104209097951	3.34317944581491	2.56323710945737	5.92672089450889e-14	4.39357697778101e-11	TRUE
Pbr005868.1	8.76562293887742	0.748458736585929	3.45550965373356	7.27902226825999e-14	5.22199405596671e-11	TRUE
Pbr028860.1	31.9047648486836	6.69043494830621	2.15006264608346	7.22632584628547e-14	5.22199405596671e-11	TRUE
Pbr016107.1	125.613902757196	28.6700250758196	2.03552010405935	7.51239750103378e-14	5.30387188013463e-11	TRUE
Pbr007185.1	41.1219047856079	9.48748502226413	2.03328170750142	7.80075938304239e-14	5.4214058843491e-11	TRUE
Pbr041196.1	74.8288504319053	26.6640815748653	1.40972692044115	1.6966550121861e-13	1.16100797364655e-10	TRUE
Pbr000518.1	60.8578849743488	18.497269214543	1.64504968801585	1.73265429111659e-13	1.16767773052386e-10	TRUE
Pbr022674.1	78.835426595405	22.8071729589491	1.71185648252144	1.76175632977963e-13	1.16956954913833e-10	TRUE
Pbr005246.1	25.5442444397067	5.94148350157258	2.01434989533328	1.80100332455286e-13	1.17804157165863e-10	TRUE
Pbr032125.2	116.664807814697	42.0089541105436	1.40837927089375	2.02324079354836e-13	1.30422793124982e-10	TRUE
Pbr008332.1	98.9852575338599	23.0075314830873	2.02799990235191	2.22246012575899e-13	1.41218291333763e-10	TRUE
Pbr029148.1	8.24169092594569	37.5363871746612	-2.26614538955872	2.26426521980239e-13	1.41848243255761e-10	TRUE
Pbr015080.1	81.9651779970283	20.9438198961842	1.86418504287517	2.39051302937732e-13	1.47677262546769e-10	TRUE
Pbr026852.1	50.1957824068687	15.1012390894799	1.64467909084394	2.46773579441278e-13	1.5035947999957e-10	TRUE
Pbr001720.1	82.679076829165	28.632115478776	1.45565990754036	2.69777339822488e-13	1.62154409431952e-10	TRUE
Pbr013504.1	28.9012100748808	8.16067587939195	1.77185211082955	2.8134626540092e-13	1.668533405169e-10	TRUE
Pbr042043.1	60.4084731923876	19.4633664274917	1.55368730410754	2.94624108549965e-13	1.72428759528867e-10	TRUE
Pbr034219.1	147.353606244864	42.9406354893142	1.69639046920198	3.01126909210905e-13	1.73945763568725e-10	TRUE
Novel01374	7.39495658013405	0.442030824522148	3.98775477544535	3.73287499454909e-13	2.12864803695576e-10	TRUE
Novel00081	14.6856257508305	1.25802226634761	3.46236008348023	5.56245727541864e-13	3.09265671441682e-10	TRUE
Pbr020778.1	42.131420990888	9.10403823143611	2.11494484419034	5.50443697572321e-13	3.09265671441682e-10	TRUE
Pbr025444.1	328.852292071197	117.366153887834	1.40821271721937	7.50288389497168e-13	4.12000954030179e-10	TRUE
Pbr009008.1	47.5888432223869	16.6291234257959	1.44352818048013	1.07556820984357e-12	5.83417053727219e-10	TRUE
Pbr002555.1	51.9745661608802	16.4688596036738	1.58563630170464	1.15129972837547e-12	6.16971814679668e-10	TRUE
Pbr006544.1	26.7565379280319	5.73476453734599	2.18420046352099	1.44678149613631e-12	7.66088025793415e-10	TRUE
Pbr023558.1	339.859536070077	87.7499191722995	1.86734886134686	1.47328022514496e-12	7.70941542755559e-10	TRUE
Pbr025607.1	153.096452701452	27.6399240175521	2.38825656859257	2.15912840978724e-12	1.1166961923131e-09	TRUE
Pbr035370.1	119.098951158983	43.2830021578308	1.37790102456983	2.8965516173376e-12	1.47788989156953e-09	TRUE
Pbr040074.1	8.74163390668783	40.8872417311838	-2.24511933841708	2.9239486152593e-12	1.47788989156953e-09	TRUE
Pbr030335.1	67.2666872957498	19.3022612553454	1.70507507103619	3.24733267211377e-12	1.6229001114938e-09	TRUE
Pbr011537.1	47.8761644119064	17.3657668136135	1.39320511242485	3.35674036256887e-12	1.65893838429668e-09	TRUE
Pbr037588.1	7.52500530547294	28.8211513642935	-2.00045173365722	4.2068515425343e-12	2.05622582154267e-09	TRUE
Pbr036351.1	147.304866719347	52.3683270984308	1.41413065339922	4.7847885432892e-12	2.31328923496696e-09	TRUE
Pbr028220.1	2.48682455098373	0	9.1479742955407	5.25036764994279e-12	2.51108712582587e-09	TRUE
Pbr033459.1	5.38108492498508	27.8939491686837	-2.41875925258309	5.33140645217594e-12	2.5227194424078e-09	TRUE
Pbr006536.1	23.1607121830889	59.7092236198632	-1.44550433812754	5.49560582373799e-12	2.57304264667413e-09	TRUE
Pbr019216.2	16.8240464308068	3.58261215461846	2.14324972381391	5.56024329000066e-12	2.57618813849937e-09	TRUE
Pbr042720.1	8.62827314498632	0.883703314391426	3.23253741747569	5.6319432903455e-12	2.58250727434307e-09	TRUE
Pbr019531.1	573.291176445726	206.654886603362	1.39064969760196	6.7952044954676e-12	3.08412143626432e-09	TRUE
Pbr034572.1	46.3019593089807	11.9820488653398	1.86035633510213	7.51227493912192e-12	3.37513613148691e-09	TRUE
Pbr028703.1	326.848444091552	103.16813765655	1.57443018065851	7.90336454548823e-12	3.51533751618771e-09	TRUE
Pbr040482.1	1290.16128562049	4135.78682301603	-1.70672947174052	8.33474805606119e-12	3.66446376462098e-09	TRUE
Pbr041414.1	9.7744127800755	32.7494447829676	-1.79411611157038	8.40341068799524e-12	3.66446376462098e-09	TRUE
Pbr020343.1	82.7794576544763	28.7148229201545	1.44447952878738	9.17311825496797e-12	3.96127307633709e-09	TRUE
Pbr014749.1	218.612820776491	87.4155508520883	1.25593756848376	1.03141885346749e-11	4.38332374005283e-09	TRUE
Pbr040203.1	90.5042936768844	206.652304384631	-1.24810288165568	1.03475571102216e-11	4.38332374005283e-09	TRUE
Pbr003593.1	34.8028325283717	8.80776837037117	1.8981477169233	1.10189643913194e-11	4.62370299208960e-09	TRUE
Pbr000172.1	38.387057188928	9.54293362774565	1.92981123195432	1.12027087436683e-11	4.65687179635159e-09	TRUE
Pbr016260.1	10.3463131626101	86.04786615651	-3.07135895518695	1.31927269756796e-11	5.43332688103013e-09	TRUE
Pbr032778.1	50.1728877681904	15.2119571331165	1.65550567372264	1.43065199098672e-11	5.83797889055948e-09	TRUE
Pbr022356.1	6.89192296301091	0.30580082642126	4.46482647809811	1.4451340973142e-11	5.8434654104035e-09	TRUE
Pbr020181.1	266.842629703703	77.0929228736228	1.70411040300486	1.52775100304624e-11	6.12187719499942e-09	TRUE
Pbr018555.1	58.2974009319715	21.7054280417104	1.35693296979832	1.58278174833138e-11	6.28576333785994e-09	TRUE
Pbr021654.1	19.2749770171694	4.71469684935885	1.96939560300746	1.72882964067365e-11	6.80501005199319e-09	TRUE
Pbr013752.1	80.6662510936457	358.337015266381	-2.20810443484128	2.06550588117875e-11	8.05891544639909e-09	TRUE
Pbr030358.1	171.375680313148	54.8769906736869	1.55919432217662	2.08811463830877e-11	8.0762826954205e-09	TRUE
Pbr030843.1	169.300342239579	46.8486479030459	1.765132021194	2.1938895068392e-11	8.41224235988801e-09	TRUE
Novel01555	133.650103487922	48.9852672149816	1.38097816385636	2.46733442266119e-11	9.37987758850829e-09	TRUE
Pbr028729.1	8.07229926495175	52.7872296303403	-2.75253551852531	2.81482860205651e-11	1.06102340161755e-08	TRUE
Pbr013189.1	37.2250612454494	9.59963640451221	1.8759322377112	3.01390180142048e-11	1.12077482902044e-08	TRUE
Pbr042781.1	6.07270650930962	41.8724008748452	-2.79855089338938	3.02374107966575e-11	1.12077482902044e-08	TRUE
Pbr003857.1	15.6019181290804	2.48301724529699	2.55122008313701	3.43033967839412e-11	1.25063998815813e-08	TRUE
Pbr028384.1	21.9686549078745	4.56727858813212	2.19058394385012	3.41078398585716e-11	1.25063998815813e-08	TRUE
Pbr016262.1	9.44278645636869	33.4327544761655	-1.91715769582763	3.70598718776157e-11	1.34015125304428e-08	TRUE
Pbr022160.1	29.1713057987836	171.474311554279	-2.56303861296245	3.80609656653199e-11	1.35857346108146e-08	TRUE
Pbr031323.1	115.318444030965	42.6563601443441	1.35750585506911	3.81801934924758e-11	1.35857346108146e-08	TRUE
Pbr003837.1	32.8251138940572	10.5755781256385	1.55895100122297	4.10697626954512e-11	1.44979521819919e-08	TRUE
Pbr031118.1	140.4250666352	15.6187210786599	3.06189747176432	4.17871349042947e-11	1.46350391606939e-08	TRUE
Pbr033539.1	55.785691512166	20.3760754592129	1.36544265220074	4.33183335784192e-11	1.50527824940196e-08	TRUE
Novel00051	5.58081636348072	0.0452905544826729	6.75206902496383	4.99752574668973e-11	1.72313912935669e-08	TRUE
Pbr038854.1	15.7867980690346	2.72146453380516	2.44682033580385	5.08559102588303e-11	1.7400154095404e-08	TRUE
Pbr020248.1	32.9510611604408	10.3627323752578	1.58455683448559	5.18322660025793e-11	1.75988348055628e-08	TRUE
Pbr034745.1	106.289827879858	22.3718960062236	2.15896070377036	5.24127613610836e-11	1.76611152468154e-08	TRUE
Pbr033184.1	258.395925585182	63.6562908287076	1.92855803784724	5.68656479615856e-11	1.90174974111531e-08	TRUE
Pbr041346.1	24.2204811413839	65.887845752051	-1.4998785916195	5.85629387116167e-11	1.94389623205522e-08	TRUE
Pbr021135.1	81.3321949330058	15.7434044789821	2.2774799774901	7.78004696827625e-11	2.54447580222029e-08	TRUE
Pbr037441.1	21.2643221381494	5.39669788466386	1.8874351957134	7.76476865957351e-11	2.54447580222029e-08	TRUE
Pbr030167.1	59.3149251803333	16.072164125466	1.80388046847501	8.78539771909256e-11	2.85230441713517e-08	TRUE
Pbr004917.1	20.0642120280218	3.82168652876915	2.28963650571908	8.96189148472440e-11	2.8885215315149e-08	TRUE
Pbr000536.1	14.53570884181	2.57279210129338	2.42352242594495	9.97818658648025e-11	3.19294792215867e-08	TRUE
Pbr004289.1	106.108739538088	33.6752584317974	1.58456447858445	1.05185982486819e-10	3.34183379645086e-08	TRUE
Pbr022673.1	36.7851005399576	13.2309880846472	1.39323685950853	1.17155874153429e-10	3.69572774926976e-08	TRUE
Pbr023448.1	92.6073131023873	35.997976757917	1.2746140708083	1.44614472194258e-10	4.52979373854114e-08	TRUE
Pbr008667.2	19.1675735690718	4.21672470920749	2.10145385579967	1.55690440609974e-10	4.78425779097217e-08	TRUE
Pbr011974.1	125.302621619816	28.8012383887803	2.0340523183525	1.54080348347489e-10	4.78425779097217e-08	TRUE
Pbr021028.1	33.4403533800364	9.67965633599423	1.71390892997547	1.55965147528264e-10	4.78425779097217e-08	TRUE
Pbr034275.2	220.204360318249	613.899317199338	-1.5237102140437	1.57885852083564e-10	4.81000329782524e-08	TRUE
Pbr039043.1	58.7944772354907	18.9344722160277	1.53751533796522	1.64831134280872e-10	4.98743130726456e-08	TRUE
Pbr026460.1	30.5275237854701	6.21304766114219	2.2153194284851	1.70649188028679e-10	5.12858461778893e-08	TRUE
Pbr013546.2	13.4090693609732	0.226452772413365	5.7816371300987	1.8647034812475e-10	5.56645276123542e-08	TRUE
Pbr028217.1	107.023400020847	41.465870583236	1.29088821732438	1.91698610034333e-10	5.68437498381141e-08	TRUE
Pbr004072.1	55.4806521468821	13.2759650963086	1.95849561660019	1.95066122963025e-10	5.74592455845854e-08	TRUE
Pbr030334.1	79.204674375613	21.5924801012697	1.79738852778104	2.004139800496e-10	5.86461409120141e-08	TRUE
Pbr021373.1	46.53431490839	17.6065432773653	1.32279249488093	2.05748043652733e-10	5.98135113309146e-08	TRUE
Pbr000024.1	19.0039951514107	5.07755878719954	1.83598324881471	2.28420945154662e-10	6.59736053216506e-08	TRUE
Pbr027974.1	182.563193024003	81.1925787938816	1.09894646644321	2.32662577778722e-10	6.67651535291599e-08	TRUE
Pbr039106.1	67.4134433742787	20.9517831474342	1.58752378904136	2.39356090237012e-10	6.8245638061872e-08	TRUE
Pbr020757.1	133.40180199646	52.5713634376892	1.2956141339376	2.42962933442242e-10	6.86469037489963e-08	TRUE
Pbr033922.1	23.0034494136846	6.57537209700357	1.73046639317407	2.43850149336572e-10	6.86469037489963e-08	TRUE
Pbr015714.1	3.70000418116475	0.192664023877795	4.17632305897413	2.51453081078775e-10	7.0342022599389e-08	TRUE
Pbr034252.1	102.997941093961	38.8224103484905	1.33765642429712	2.64693262134939e-10	7.35830725406246e-08	TRUE
Pbr019745.1	73.226506363953	261.738455853054	-1.90749396150853	2.71830471449201e-10	7.50978108049006e-08	TRUE
Pbr038904.1	198.152588829785	57.8994185160996	1.69190154177348	2.76957539238297e-10	7.60419406653099e-08	TRUE
Pbr023281.1	27.3287518533878	6.01877113132648	2.09356659885807	2.81372474775208e-10	7.63119896678445e-08	TRUE
Pbr027358.1	95.3304506414646	25.4566256043539	1.81704123382809	2.79856469029579e-10	7.63119896678445e-08	TRUE
Pbr008400.1	35.597074529588	8.76234344039367	1.93218465284536	2.90191969047607e-10	7.8226961159203e-08	TRUE
Pbr031197.1	65.041109075563	21.2281751300412	1.54558421834101	2.93127522658262e-10	7.85422836163664e-08	TRUE
Pbr009460.1	24.9271333915764	57.2316963803014	-1.25630411724887	3.06474208114303e-10	8.16267443276412e-08	TRUE
Pbr025524.1	67.709946889278	26.1379547621848	1.32173181670431	3.56352733960301e-10	9.43465074632157e-08	TRUE
Pbr002945.1	15.8448796978047	3.09538035927686	2.25154964819984	4.04112225442572e-10	1.06358033582604e-07	TRUE
Pbr001629.1	111.285917689461	38.6499280511156	1.45052962477081	4.39817607551414e-10	1.14401446586429e-07	TRUE
Pbr004995.3	28.0877269756254	7.54245473024767	1.79194700688205	4.37692877665651e-10	1.14401446586429e-07	TRUE
Pbr035825.1	130.456914827288	43.212871526358	1.51660634488294	4.4433131144937e-10	1.14903560476492e-07	TRUE
Pbr003752.1	116.607263687906	45.3780486373073	1.2860083913541	4.63244994958196e-10	1.19102162605466e-07	TRUE
Pbr022702.1	69.0151760640912	27.3047240420929	1.26831432289233	4.67741423330866e-10	1.19567073381228e-07	TRUE
Pbr014148.1	27.8159388568978	9.31804856943859	1.50058187052479	4.70694477321756e-10	1.19634398038825e-07	TRUE
Pbr014979.1	78.6071821497272	31.6107308971491	1.25603586919131	4.81683782853268e-10	1.21731891917787e-07	TRUE
Pbr038978.1	41.2374603470582	14.1026072992806	1.46306020426651	4.97954466495142e-10	1.25132862797951e-07	TRUE
Pbr038549.1	1.09064623777606	13.6547087448177	-3.63295830909827	5.08206638992366e-10	1.26991702785064e-07	TRUE
Pbr022175.1	80.9376397679388	24.9912328332847	1.61831275251587	5.25884531183454e-10	1.30674961243066e-07	TRUE
Pbr010947.1	197.164508522293	84.4778012916449	1.14246009786323	5.49853165688489e-10	1.35497833374367e-07	TRUE
Pbr025487.1	102.2552411141	29.6039460461706	1.68364962057244	5.51386223628237e-10	1.35497833374367e-07	TRUE
Pbr002309.1	34.5345926591174	7.51586777182477	2.12965730208695	5.87696902103754e-10	1.43627310487214e-07	TRUE
Pbr020038.1	61.6280483597123	25.7882519280607	1.18291088345022	5.96361409680797e-10	1.44948410607608e-07	TRUE
Pbr022460.1	16.0969243135692	2.12986544013906	2.86285135348625	6.05641637347668e-10	1.46403991236886e-07	TRUE
Pbr032776.1	154.690266931846	57.653859021142	1.35665095527106	6.43836611721831e-10	1.54795722447434e-07	TRUE
Pbr020323.1	154.188368818016	43.7097589677744	1.74554216537977	6.76002942973543e-10	1.61655563981291e-07	TRUE
Pbr028073.1	10.899430060198	2.13103002776089	2.28519557565181	6.90936973548496e-10	1.64343238751142e-07	TRUE
Pbr021910.1	16.35677240281	42.1849204760077	-1.41084687018732	7.12863108183783e-10	1.68656586111205e-07	TRUE
Pbr031495.1	15.8341841448265	47.5888746373922	-1.63898469594051	7.52239143337601e-10	1.77030925166736e-07	TRUE
Pbr019348.1	27.7702899677622	1.64366385692446	3.94878339813577	9.12753636199182e-10	2.13675626234228e-07	TRUE
Pbr008024.1	8.87687848449333	1.46209851250929	2.53054665725693	9.22944508323193e-10	2.14930098354488e-07	TRUE
Pbr027752.1	965.696141482991	423.710148758711	1.12583981781116	9.73511154709882e-10	2.25525013803859e-07	TRUE
Pbr015141.1	151.063390752822	63.6911545812018	1.18631434365918	1.01074113884796e-09	2.32936554999059e-07	TRUE
Pbr012785.1	174.838212931323	56.9078384330156	1.5074159589939	1.03415004945276e-09	2.37102886853657e-07	TRUE
Pbr016322.1	36.6740144668918	10.3583875675918	1.75042836715142	1.0642126601849e-09	2.42744179037764e-07	TRUE
Pbr017127.1	5.94976999042019	0.430484226743436	3.75945134168886	1.13584260201749e-09	2.57760934158857e-07	TRUE
Pbr005798.1	12.0169320073867	2.09728607105693	2.44151864296735	1.27119838123098e-09	2.86708953085527e-07	TRUE
Pbr011616.1	19.1381647252576	4.47589122619782	2.03385183375184	1.28147023353542e-09	2.86708953085527e-07	TRUE
Pbr015353.1	190.638358966177	74.6163362625248	1.30496486922079	1.28274200553115e-09	2.86708953085527e-07	TRUE
Pbr019456.1	25.2019576600771	6.01962217612705	1.97282512572288	1.43275832927091e-09	3.18472082243558e-07	TRUE
Pbr038411.1	78.923633737295	32.3967408961257	1.21122189218103	1.43917103646564e-09	3.18472082243558e-07	TRUE
Pbr004303.1	251.175124307695	88.7239505521693	1.43825515826673	1.6526436517319e-09	3.63900678145461e-07	TRUE
Pbr037395.1	344.329974718272	145.108116028466	1.17246025186446	1.70341148534923e-09	3.73231721462308e-07	TRUE
Pbr000404.1	13.7829948812213	3.15060500560033	2.06080960971565	1.76665290361884e-09	3.85190953431678e-07	TRUE
Pbr036882.1	51.0560438858262	21.6613468666812	1.16915034063113	1.90005328019894e-09	4.12255950487651e-07	TRUE
Pbr031324.1	47.2467102078047	16.7644575872647	1.41826084905666	1.91487091042966e-09	4.13454093325247e-07	TRUE
Pbr000449.1	30.3339542301838	7.66391311869402	1.88469861032372	1.9440363786956e-09	4.17723642937206e-07	TRUE
Pbr020910.1	35.2128662776226	7.25392416127471	2.19042692312357	2.08707934211797e-09	4.46303856048391e-07	TRUE
Pbr020285.1	1205.92587525714	3692.90015178154	-1.68022933169178	2.15509824729847e-09	4.5864409062961e-07	TRUE
Pbr011779.1	28.5558072565912	7.12078479955482	1.89687864490892	2.20804939329037e-09	4.67675376019821e-07	TRUE
Pbr028085.1	5.13203166716199	0.453846173290511	3.38310663403315	2.48282005957684e-09	5.2338082194274e-07	TRUE
Pbr006191.1	42.9954606912032	12.9907043310431	1.63906549983797	2.52982487092162e-09	5.30773964310012e-07	TRUE
Pbr013597.1	15.6996114444952	4.25073741690111	1.81496200872414	2.66632139839077e-09	5.56785490511846e-07	TRUE
Pbr040075.1	8.65051529574318	25.5598380098329	-1.64291822976423	2.95862378166636e-09	6.14937510209057e-07	TRUE
Pbr000500.1	25.9732057441755	9.49844932623193	1.38861371965865	3.11895516292624e-09	6.45246542752541e-07	TRUE
Pbr034831.1	210.862671356497	89.4203939468049	1.15050615944191	3.14077731924557e-09	6.46752936957055e-07	TRUE
Pbr019677.3	14.7275218208872	2.05136843093173	2.74861621714121	3.21944822864663e-09	6.575990884565e-07	TRUE
Pbr020814.1	233.138077414033	65.3236592593294	1.71890019936662	3.22301763266973e-09	6.575990884565e-07	TRUE
Pbr032775.1	379.119609363821	165.40331449867	1.10663571587326	3.84176280786598e-09	7.80263780507172e-07	TRUE
Pbr039555.1	12.5926844874396	2.62998758820764	2.20922370223134	3.88730031109792e-09	7.85923775169656e-07	TRUE
Pbr023944.1	31.7157386579424	7.5259362391604	2.01558245534641	4.0273674872627e-09	8.1055782111293e-07	TRUE
Pbr012465.1	15.5281145674156	37.5507011712233	-1.34363820379112	4.14606688871792e-09	8.30688779924704e-07	TRUE
Pbr039457.1	28.670207925196	6.5775668967524	2.03682865962192	4.33139165169808e-09	8.63928113344749e-07	TRUE
Pbr015193.1	46.4239999912379	17.3017726630711	1.33149804261751	4.41241520218348e-09	8.7615989186571e-07	TRUE
Pbr013985.1	25.1616039018477	8.1525334608155	1.53878764017745	4.50802542862736e-09	8.91166502399628e-07	TRUE
Pbr021381.1	37.5324842725849	14.0591084180623	1.327273464325	4.58404050283829e-09	9.02183794361701e-07	TRUE
Pbr015413.1	207.384625057083	85.5060017034322	1.20838021193161	4.62453099553056e-09	9.06143234141867e-07	TRUE
Pbr037185.1	6.66582852525041	0.691308041503284	3.18375151244687	4.6487027304917e-09	9.06884424340089e-07	TRUE
Pbr027480.1	56.3079759221045	22.2901836799167	1.25280405884469	4.72189471866534e-09	9.17140415683474e-07	TRUE
Pbr009385.1	141.292302263062	60.86442691244	1.14782629530619	5.02928160155002e-09	9.72597462414536e-07	TRUE
Pbr040642.1	362.148179768843	134.460670084699	1.34189271261116	5.10256828335081e-09	9.82498418507189e-07	TRUE
Pbr022229.1	22.6706137105243	51.9925748078632	-1.24646677116813	5.21381243050165e-09	9.995912202426e-07	TRUE
Pbr012124.1	83.9184499860608	36.9448231780504	1.11603234193798	5.45667030997428e-09	1.04166196874397e-06	TRUE
Pbr007374.1	32.4121686757517	96.7130884447001	-1.65373428700774	5.84387188057909e-09	1.11081015972768e-06	TRUE
Pbr019187.1	15.33634638017	3.83305395922142	1.8997213764043	6.38718468818435e-09	1.20891739466277e-06	TRUE
Pbr021338.1	39.7363772335467	16.4612546870767	1.19243342014653	6.6488144176953e-09	1.24957364177706e-06	TRUE
Pbr029415.2	310.848777200534	614.746279186358	-1.04542784818814	6.65817471393608e-09	1.24957364177706e-06	TRUE
Pbr002823.1	1.67007164802092	0.0113226386206682	6.71608907082854	6.79716296031308e-09	1.27029836685616e-06	TRUE
Pbr010903.1	24.0134038425045	55.5689354956091	-1.28098151597335	6.90112720316864e-09	1.28433153501982e-06	TRUE
Pbr026565.1	27.7604454595846	10.2020654266513	1.37137003320136	6.9427037295975e-09	1.28668549661986e-06	TRUE
Pbr038988.1	5.83676756337155	0.702809847450387	2.96258251248445	7.12822859317979e-09	1.31558705226574e-06	TRUE
Pbr008022.1	21.4108893545756	51.0355606419547	-1.2944293752732	7.20024461922231e-09	1.3233871091669e-06	TRUE
Pbr034596.1	1.12416623532198	0	8.01436524455678	7.24672722638467e-09	1.32644930165582e-06	TRUE
Pbr003261.1	55.7425509656005	24.3576577806749	1.14160906275122	7.34259019585474e-09	1.32760597285131e-06	TRUE
Pbr018328.1	33.940197082339	12.5275511515543	1.35174903097696	7.2963912819459e-09	1.32760597285131e-06	TRUE
Pbr018433.1	20.7574909101159	4.56745775545856	2.10154767927387	7.34043616244502e-09	1.32760597285131e-06	TRUE
Pbr030048.1	133.032515437146	262.064399626873	-1.04331979892348	7.59717731467275e-09	1.36807631489607e-06	TRUE
Pbr009528.1	334.932237798351	758.051542539736	-1.23493360228395	8.02801079581296e-09	1.43404775978701e-06	TRUE
Pbr010916.1	53.309607305992	18.3015242490605	1.43862620529632	8.0187806489254e-09	1.43404775978701e-06	TRUE
Pbr038905.1	8.50488870778079	1.49602163653968	2.43359336821811	8.25657821308878e-09	1.4689773693599e-06	TRUE
Pbr019150.1	137.61817806579	38.1479597431747	1.80289878534517	8.40763211061633e-09	1.48989270377731e-06	TRUE
Pbr035510.1	13.637233917764	3.35606979854188	1.94499849093231	8.90779271820323e-09	1.57226076314667e-06	TRUE
Novel01597	26.4664844367843	8.44517518352013	1.56697773408987	9.27976195370388e-09	1.63144083770275e-06	TRUE
Pbr009462.1	254.298102447969	554.994137999785	-1.21518703887738	9.939851163351e-09	1.74060881848303e-06	TRUE
Pbr011204.1	97.8743907904757	206.528532528444	-1.12609859901994	1.03253941062816e-08	1.80103217432667e-06	TRUE
Pbr004235.1	2.50933545273024	16.5991867747787	-2.78699592009546	1.1188480235264e-08	1.93639070966656e-06	TRUE
Pbr025185.1	104.949600577056	47.4165715073437	1.07155770179314	1.11548838053522e-08	1.93639070966656e-06	TRUE
Pbr032908.1	10.9006842314831	2.09786836486784	2.27348891683359	1.13689974395348e-08	1.96000634539949e-06	TRUE
Pbr025610.1	51.8126099439333	20.7411225020261	1.2773189190973	1.21812725969016e-08	2.09193368277061e-06	TRUE
Pbr004824.1	92.860755959708	37.0810979679829	1.23790618636706	1.23398719244174e-08	2.10293166025349e-06	TRUE
Pbr013158.1	18.2144913895686	88.7943753369108	-2.28704136215444	1.23040457107822e-08	2.10293166025349e-06	TRUE
Pbr003822.1	18.9749543370256	4.853300814535	1.87074586459049	1.25575268539392e-08	2.12374995032836e-06	TRUE
Pbr016115.2	17.541717471575	3.85489298349381	2.08216792209609	1.25126991278326e-08	2.12374995032836e-06	TRUE
Pbr013796.3	12.1455473941141	61.6246792775653	-2.47520030191993	1.44427936190791e-08	2.43333718705689e-06	TRUE
Pbr019630.1	22.8532092670665	6.57747731308918	1.69956053598119	1.51999593033417e-08	2.55124147114466e-06	TRUE
Pbr041719.1	482.110539860449	1057.22782685111	-1.20393963450118	1.64091858771635e-08	2.74385029560284e-06	TRUE
Pbr001543.2	441.573549511518	157.534563672677	1.39102741151276	1.69517966382973e-08	2.82396615234016e-06	TRUE
Pbr016887.1	1036.46173837691	512.739066151378	0.942445785843492	1.72536356646725e-08	2.86352410719765e-06	TRUE
Pbr027442.1	44.0811544252234	13.1791579227497	1.67391583869538	1.73703570089587e-08	2.87217884535865e-06	TRUE
Pbr022076.1	13.6186646971991	1.67727343813359	2.9349966007779	1.86026083921065e-08	3.06453858767594e-06	TRUE
Pbr023468.1	21.5970682576465	5.91740488571977	1.79266941480434	1.87157455050162e-08	3.07179942552625e-06	TRUE
Pbr019816.2	190.676885954087	87.093017270198	1.05162137109462	2.09362684196866e-08	3.4110779598507e-06	TRUE
Pbr042656.1	114.496939511801	237.270658640503	-1.12741489429483	2.09050866402748e-08	3.4110779598507e-06	TRUE
Pbr012847.1	13.8509755047769	3.53535075954501	1.93271792889144	2.10927914514125e-08	3.42403748528239e-06	TRUE
Pbr004935.1	6.91223906500859	0.941436303284984	2.78470307055823	2.21988788357662e-08	3.5904870244947e-06	TRUE
Pbr000405.1	356.042180903196	164.033380516735	1.03877961752466	2.26262429856794e-08	3.64635022376824e-06	TRUE
Pbr015371.1	15.3857577831607	4.17241957502021	1.79858515023245	2.2776327705483e-08	3.65728620943025e-06	TRUE
Pbr027818.1	26.2334472651244	67.0667282160461	-1.45521554343545	2.38633598175992e-08	3.81805173139206e-06	TRUE
Novel01996	18.7847986557179	4.1713445710616	2.09839400507178	2.44665751082106e-08	3.90053331268135e-06	TRUE
Pbr033681.1	398.884457212347	782.727403822836	-1.05292076174199	2.46258818896301e-08	3.91190928774592e-06	TRUE
Pbr005261.1	118.181887624819	44.7512177617178	1.34609977659098	2.5410007312159e-08	4.02210574817623e-06	TRUE
Pbr018182.1	37.6053278162332	88.4404754474418	-1.31782000880088	2.5987950418248e-08	4.09900016543707e-06	TRUE
Pbr028226.1	20.2669348244589	159.425471075982	-3.09621287512198	2.62002793720946e-08	4.11788772505793e-06	TRUE
Pbr009243.1	8.5028730753584	25.3659997035569	-1.61552289811291	2.71938581406007e-08	4.25899864871753e-06	TRUE
Pbr008923.1	63.3354824080212	26.9560066282642	1.15477106808592	2.79162657377997e-08	4.34410728407482e-06	TRUE
Pbr017594.1	22.4768298908563	7.93547727826363	1.42110506215783	2.79326127665954e-08	4.34410728407482e-06	TRUE
Pbr002777.1	17.3634219308672	3.60557097468106	2.16470597552099	2.85320583703532e-08	4.42187255837958e-06	TRUE
Pbr024505.2	38.3951100238413	16.1272991881262	1.20294778069474	2.93511245147183e-08	4.5330162058686e-06	TRUE
Pbr009541.1	19.7763981283546	42.4749291754238	-1.16075926529808	3.04348888323066e-08	4.68412948225662e-06	TRUE
Pbr020823.1	22.3303522580934	6.48640349397614	1.68325844772778	3.09397494640579e-08	4.72910349282416e-06	TRUE
Pbr022202.1	236.443845985679	609.15978064506	-1.46204265005176	3.0929045213208e-08	4.72910349282416e-06	TRUE
Pbr039500.1	0.0793032621762863	2.62027745552488	-5.07271792154631	3.1140725892854e-08	4.74352173626114e-06	TRUE
Pbr030124.1	6.08523852738373	1.00896900852452	2.50470444891955	3.28350016142936e-08	4.98453254881285e-06	TRUE
Pbr020913.1	74.616462294617	25.9644519474591	1.43960284130095	3.34753776261783e-08	5.06446027698906e-06	TRUE
Pbr011514.1	18.8294524297817	48.2308257625127	-1.42552297974936	3.38070859690417e-08	5.09730636209155e-06	TRUE
Pbr035913.1	55.3504787408247	20.8454002166873	1.3336400180815	3.39248985945316e-08	5.09778906954787e-06	TRUE
Pbr037530.1	80.9018704840362	36.9658559493538	1.07326195510778	3.41943372406493e-08	5.12097618224525e-06	TRUE
Pbr035511.2	18.9381100491643	51.3883989042914	-1.48419052979765	3.43382866009323e-08	5.12527734806331e-06	TRUE
Pbr041421.1	31.4219226528396	10.3403110571746	1.51141811374215	3.47915904945421e-08	5.17556907560782e-06	TRUE
Pbr017832.1	86.3155347781034	35.1021796489913	1.24157348689903	3.54198783598215e-08	5.25146923188833e-06	TRUE
Pbr040280.1	9.32047702312178	2.08623218342591	2.07013907967782	3.65843922422181e-08	5.40610359648379e-06	TRUE
Pbr020959.2	44.1118973292096	15.310869522761	1.4344782033994	3.81060871651245e-08	5.61232003648203e-06	TRUE
Pbr004970.1	47.2149370916915	19.5618212040438	1.21318827609462	3.9606364414891e-08	5.81403129640243e-06	TRUE
Pbr007174.1	13.6262696137962	3.30871881980521	1.9911613701459	3.99045877939343e-08	5.81939724749641e-06	TRUE
Pbr030796.1	899.593334697627	371.689720795688	1.18846401131472	3.98416897397202e-08	5.81939724749641e-06	TRUE
Pbr009644.1	43.7009132567185	15.6066817707335	1.41059894440921	4.5222380325962e-08	6.57335377293616e-06	TRUE
Pbr025180.1	45.8485162621746	20.4389946057967	1.09413543687689	4.73659996309894e-08	6.8625156273185e-06	TRUE
Pbr013510.1	945.518717424892	434.736201644817	1.04190709182893	4.81289454697075e-08	6.95041352450363e-06	TRUE
Pbr005501.1	50.6377236477276	106.081325585769	-1.13040256329699	4.85425534299769e-08	6.98745706799981e-06	TRUE
Pbr013577.1	152.013421075049	65.291767475224	1.14692603355789	5.0606475112696e-08	7.26104969850841e-06	TRUE
Pbr035305.1	29.6792919196627	10.4427970985715	1.41311252797577	5.26881459984853e-08	7.53542136934607e-06	TRUE
Pbr029487.1	5.22167214766355	15.6401121846162	-1.63614561981598	5.35334776535636e-08	7.63178061715659e-06	TRUE
Pbr026594.1	7.52693135423211	1.33741511218711	2.41152327459746	5.59728323214682e-08	7.95404347867918e-06	TRUE
Pbr019330.1	17.1790794928923	4.81924331500978	1.73512721706847	5.91067727600796e-08	8.34606395427169e-06	TRUE
Pbr023676.2	209.21407806742	80.2525019530475	1.34153159373884	5.89396142396747e-08	8.34606395427169e-06	TRUE
Pbr036208.1	15.7589569393267	4.79597095212592	1.63579796785642	5.96934695229332e-08	8.40223364212198e-06	TRUE
Pbr004866.1	47.0565194294417	15.9081922760967	1.48996200843827	6.11024840045746e-08	8.57343023987216e-06	TRUE
Pbr042744.1	33.461699694161	11.5829346282251	1.45933373149963	6.50505879807157e-08	9.09869529180583e-06	TRUE
Pbr037590.1	254.029204078067	110.344665214855	1.15933531485455	6.59586192477803e-08	9.19678189818816e-06	TRUE
Pbr027512.1	14.1565075802085	30.3213834330044	-1.15740108925333	7.16848615962879e-08	9.96397174669153e-06	TRUE
Pbr008483.1	18.7119805143486	3.03634840726665	2.54699153877568	7.48248583213178e-08	1.03680214120682e-05	TRUE
Pbr012609.1	133.283459646673	319.653805533006	-1.29809608497694	7.64765257229491e-08	1.05639732535126e-05	TRUE
Pbr005377.1	4.59565721981937	0.521602837688086	3.0266027673993	8.14358974017519e-08	1.12142021069118e-05	TRUE
Pbr038159.1	7.61975205477789	1.25855976832691	2.51538834456413	8.3348445734025e-08	1.1442146659888e-05	TRUE
Pbr010316.1	12.5982737716144	2.68686953230063	2.12624885278144	8.48864853873289e-08	1.16174337955169e-05	TRUE
Novel01166	223.774165691078	102.00419995681	1.04492351937013	8.59903414546e-08	1.17324061274821e-05	TRUE
Pbr015116.1	23.9315474459265	7.58384839538039	1.56734999859612	9.04939243886459e-08	1.23091108956654e-05	TRUE
Pbr035531.1	4.53384817424942	0	10.0212334007624	9.24509323573563e-08	1.25369665253745e-05	TRUE
Pbr000771.1	400.01093323336	950.716706954248	-1.30419592835171	9.41349173488233e-08	1.2726525801697e-05	TRUE
Pbr022323.1	416.41732296014	201.767966512841	0.968871603328311	9.49791933287811e-08	1.28017561820329e-05	TRUE
Pbr017632.1	21.6665270116452	4.05767026653883	2.34113742418995	9.55196446916377e-08	1.28357047620524e-05	TRUE
Pbr022253.1	20.7444213900625	4.86305573904936	1.99535026783736	9.8848220609066e-08	1.32429819411767e-05	TRUE
Pbr012597.1	97.0739675164974	215.434967609072	-1.21796574586726	9.94171663915981e-08	1.32792076394351e-05	TRUE
Pbr005869.1	5.21308181077101	0.589941795896573	3.03269975876666	1.03735028360811e-07	1.3814462055271e-05	TRUE
Pbr009331.1	30.3418726896022	72.6663183696972	-1.32391917398916	1.04154491666557e-07	1.38289183129457e-05	TRUE
Pbr038867.1	12.3962579497067	3.55875749792369	1.73944716685968	1.06822455721935e-07	1.41409405001665e-05	TRUE
Pbr002426.1	35.0280214347237	11.5475333737516	1.54157896797532	1.08715003837222e-07	1.43341390521911e-05	TRUE
Pbr016993.1	60.031834759964	27.6374253697583	1.04637041560617	1.08926437187001e-07	1.43341390521911e-05	TRUE
Pbr021143.1	5.38081617399543	0.91838789955917	2.46545169804755	1.09774660395522e-07	1.43607856462718e-05	TRUE
Pbr035201.1	52.8239977113646	23.2138025289978	1.12147913575791	1.09530370890193e-07	1.43607856462718e-05	TRUE
Pbr019532.1	153.499230173982	67.0692970579505	1.1115884063466	1.11213799113449e-07	1.45063887705781e-05	TRUE
Pbr041372.1	9.78318228429448	2.29008447042955	2.02435518881046	1.15865735824339e-07	1.50689826424876e-05	TRUE
Pbr042283.1	75.820146056497	35.0631151591022	1.04329963878097	1.17519265370879e-07	1.52394734823071e-05	TRUE
Pbr007291.1	13.4289472394311	2.52736717131588	2.32882209869943	1.20786352704959e-07	1.56176051801275e-05	TRUE
Pbr033130.2	31.4233015048432	8.43250878995121	1.80614339059049	1.24214869172559e-07	1.60143570026848e-05	TRUE
Pbr037913.1	11.9729307212443	3.04834292336145	1.9179490589866	1.25334563689627e-07	1.61120117293379e-05	TRUE
Pbr016628.1	42.1343929592768	119.875378036672	-1.61675217170866	1.26739973856928e-07	1.6245727081217e-05	TRUE
Pbr035143.1	4.65468917182958	0.510414574562244	3.08323990224146	1.27151113166426e-07	1.62515929957743e-05	TRUE
Pbr040484.1	121.131689870015	638.729233906074	-2.40361071981132	1.28141767942613e-07	1.6331282797477e-05	TRUE
Pbr001318.1	245.894513473734	102.416578588807	1.19337601703167	1.3107644263833e-07	1.66575688346008e-05	TRUE
Pbr032940.1	19.8579409821113	6.86855132168751	1.46349130946989	1.33731159853553e-07	1.69465192567697e-05	TRUE
Pbr013706.1	7.4370221227409	22.3114755074335	-1.61247523350677	1.39638330422934e-07	1.76448105081866e-05	TRUE
Pbr039389.1	30.6543922907647	12.5966067790685	1.19867056800722	1.44178842359846e-07	1.81669425759876e-05	TRUE
Pbr040592.1	66.1589051760203	31.570636195133	0.991356024212388	1.4565289606922e-07	1.83008337973526e-05	TRUE
Pbr000464.1	8.44679738423437	1.60938239824119	2.30864954130515	1.47705446281819e-07	1.85064522399127e-05	TRUE
Pbr033653.1	262.476009805704	98.8511120109183	1.32488323405494	1.48184368073113e-07	1.85143047964157e-05	TRUE
Pbr023899.1	20.096512951338	48.951702425604	-1.33878745692393	1.53761304573464e-07	1.91572802972636e-05	TRUE
Pbr012627.1	9.30955751098559	0.929531370853403	3.20272416739734	1.59938228809672e-07	1.98712080425291e-05	TRUE
Pbr000031.1	18.0269784263258	5.9185694733416	1.51499369707394	1.6907378767616e-07	2.09477242396878e-05	TRUE
Pbr030022.1	2.73511634766947	0.21535409295074	3.57010077287608	1.74038569872013e-07	2.15029487481591e-05	TRUE
Pbr012640.1	13.1095490857535	2.8678973747365	2.13185276662322	1.76584106876893e-07	2.17570207473057e-05	TRUE
Pbr012798.1	24.824468182853	5.74389237621784	2.07663964641932	1.77475565072279e-07	2.18064520962705e-05	TRUE
Pbr020055.1	3.66200500045797	0	9.71843666600858	1.78327062522643e-07	2.18507146389659e-05	TRUE
Pbr020138.1	412.778196890858	189.161460738987	1.05045304456211	1.79727929476962e-07	2.1903974287341e-05	TRUE
Pbr023726.1	11.4240787424355	1.45234358799492	2.83398225956086	1.79746635825433e-07	2.1903974287341e-05	TRUE
Novel01188	0.0454249299774989	1.61041261036819	-5.10687333615016	1.80411238053022e-07	2.19248946922414e-05	TRUE
Pbr013913.1	976.9726361737	455.771485109773	1.03573387540193	1.81503184906657e-07	2.19974936279651e-05	TRUE
Pbr005939.1	519.879418361388	244.721054131343	1.00349518954026	1.82512632698509e-07	2.20270203507291e-05	TRUE
Pbr042879.1	240.821372018988	478.955467325069	-1.06781152931208	1.82737258243644e-07	2.20270203507291e-05	TRUE
Pbr040064.2	16.1898890843862	35.8483540021652	-1.19235344012494	1.83667243269745e-07	2.20792846307973e-05	TRUE
Pbr025865.1	8.89433760404438	1.56471892940104	2.41527436287405	1.96565043419815e-07	2.35660823888678e-05	TRUE
Pbr007670.1	16.8963718620285	5.25885538062506	1.61624537762989	1.97769987613361e-07	2.36468045135878e-05	TRUE
Pbr011775.1	1.82706566643558	7.56317395872984	-2.13918309689484	2.01675645631117e-07	2.40491448847894e-05	TRUE
Pbr030179.1	388.559800224633	897.682423991004	-1.26924436452441	2.03729953737328e-07	2.42291567173332e-05	TRUE
Pbr011592.1	66.7188013476837	136.787429370439	-1.12060719812256	2.08329234431168e-07	2.47100693820371e-05	TRUE
Novel01852	25.2441224811235	54.9968910428033	-1.18619115053287	2.14159512453826e-07	2.52668460329807e-05	TRUE
Pbr038415.1	8.75340446362458	2.15385447232866	1.9463216385151	2.13977476424666e-07	2.52668460329807e-05	TRUE
Pbr027034.1	27.0608061374022	73.0642232273585	-1.49232808498963	2.15973764845158e-07	2.54134843559465e-05	TRUE
Pbr019533.1	237.010881117444	105.206715013194	1.08855275397482	2.19218588042348e-07	2.57272389908591e-05	TRUE
Pbr032386.3	7.32204885510148	1.41653920703696	2.29937389141947	2.23093910708804e-07	2.61131422484655e-05	TRUE
Pbr003821.1	31.38356513748	12.5371717005738	1.24889339541309	2.31642493876426e-07	2.70425891998151e-05	TRUE
Pbr009069.1	32.1848842480904	9.82998606627552	1.62522592761321	2.37098695588627e-07	2.76071017829491e-05	TRUE
Pbr003234.1	15.4177996502635	4.19542318691442	1.77705184271622	2.38108704919203e-07	2.76523161517004e-05	TRUE
Pbr014871.1	33.5202837278552	14.2357914528321	1.17735969906487	2.39306197774577e-07	2.77190113823318e-05	TRUE
Pbr000510.1	9.7608057580428	2.15349613767579	2.09943876221108	2.42608136990594e-07	2.79558738994938e-05	TRUE
Pbr033094.2	6.42433539219286	22.2853013702714	-1.84770995291845	2.42339336407554e-07	2.79558738994938e-05	TRUE
Pbr035089.1	17.3823046942534	5.31475190442266	1.6508835959702	2.4704672770398e-07	2.83937762313832e-05	TRUE
Pbr013463.1	7.40265108039441	1.49664872218221	2.21044890122393	2.50956698896373e-07	2.87688221912674e-05	TRUE
Pbr028392.1	12.7150835043497	3.6496521497103	1.72787581767116	2.57776660945665e-07	2.94746737845816e-05	TRUE
Pbr016966.1	3.69002529749234	12.3454930969914	-1.79469203801165	2.72287605965688e-07	3.10540523737124e-05	TRUE
Pbr029013.1	3.03147579239763	0.124593816658959	4.46973891030558	2.74135271041096e-07	3.11848151422938e-05	TRUE
Pbr022127.1	167.472536832235	318.269290154893	-0.988781531271172	2.75512726575751e-07	3.12615575647011e-05	TRUE
Pbr019721.1	2.61079128200017	0.0567475685981672	5.32924952736763	2.8827883909286e-07	3.2626856193413e-05	TRUE
Pbr022752.1	122.54983790094	218.073660520115	-0.905566341892603	2.96143092939965e-07	3.3431849316946e-05	TRUE
Pbr026122.1	8.33375016535412	2.06340773885814	1.93519693446405	3.04664803130358e-07	3.42201661071596e-05	TRUE
Pbr034881.1	33.5049746162213	14.4106925091139	1.1351322283134	3.04516051232501e-07	3.42201661071596e-05	TRUE
Pbr013366.1	9.44699688853991	1.92659544694634	2.21461444254027	3.06367350636434e-07	3.43247188638739e-05	TRUE
Pbr017122.3	63.9528719019175	29.7032070756917	1.02499402493791	3.12322051817318e-07	3.49039511125188e-05	TRUE
Novel00672	400.891457679081	164.891751043989	1.20007555406932	3.29688996685105e-07	3.67524733923729e-05	TRUE
Pbr035362.1	11.0360183929518	2.98161647109087	1.805279858477	3.31094830008868e-07	3.68169173599111e-05	TRUE
Pbr007351.1	218.304914733984	389.962079549645	-0.909236851555824	3.51560270998131e-07	3.89951353958251e-05	TRUE
Pbr023485.1	2.29339906596859	13.4772291518553	-2.65013972087718	3.67893928663079e-07	4.06503419819854e-05	TRUE
Pbr028165.1	11.4453802647286	3.16304744001122	1.77072486236228	3.69175153683374e-07	4.06503419819854e-05	TRUE
Pbr031891.1	27.542224689411	9.72920211447973	1.39951942096375	3.69224536539088e-07	4.06503419819854e-05	TRUE
Pbr003103.1	50.5937768481932	92.8525770927026	-0.936504268312347	3.71700283490038e-07	4.08218689119837e-05	TRUE
Pbr013454.1	57.2434549117856	27.2825266831676	1.00313018043033	3.73352730174717e-07	4.09023548902494e-05	TRUE
Pbr036673.1	51.1516416799317	23.0132648375332	1.07324461955507	3.75442776486804e-07	4.10302684406795e-05	TRUE
Pbr018967.1	19.8551638885516	5.50786384661654	1.77427514735523	3.80743448646426e-07	4.150756826555e-05	TRUE
Pbr029490.1	20.4950001028102	51.0600326895157	-1.35930215177834	3.82070219989161e-07	4.15503699630755e-05	TRUE
Pbr037487.1	180.97409764343	92.8156626107307	0.88640114503788	3.88732963423316e-07	4.21718377563553e-05	TRUE
Pbr015176.1	385.318189263354	670.852946261084	-0.86842531738397	3.91444865666914e-07	4.23627157664201e-05	TRUE
Pbr029965.1	29.6900419592488	11.6873915102128	1.2728993898148	4.02816882658198e-07	4.34876022421214e-05	TRUE
Pbr003336.1	18.9641692003843	6.48317848210031	1.48298103224953	4.13661048511777e-07	4.45501931640565e-05	TRUE
Pbr028212.1	32.2367942988749	11.8672099731952	1.36412203070707	4.1479005155877e-07	4.45638809258032e-05	TRUE
Pbr005280.1	13.9105449587664	2.02899190468005	2.67008189968239	4.43515982510215e-07	4.75352949061973e-05	TRUE
Pbr038224.1	95.3178738315589	191.764148381516	-1.08493883878644	4.45170564699698e-07	4.75979364117256e-05	TRUE
Pbr035599.1	170.070265958282	39.8479777369892	1.9987844214458	4.4885374670614e-07	4.78766565941065e-05	TRUE
Pbr024668.1	63.1469489274277	28.2076236626918	1.12666749479509	4.52804010582771e-07	4.81824631261031e-05	TRUE
Pbr025221.2	65.2387800898047	30.6926117485796	1.02446183771874	4.54897035672896e-07	4.82896545338776e-05	TRUE
Pbr009568.1	62.6673123539069	30.6076744103969	0.956868350574995	4.70221080075285e-07	4.97975319539728e-05	TRUE
Pbr031318.1	13.5083848771023	4.34127373403484	1.56441653036306	4.74113119607146e-07	5.00904452422952e-05	TRUE
Pbr011352.1	12.9213097584286	4.0465267952446	1.60921198779047	4.8127944544779e-07	5.0727081644721e-05	TRUE
Pbr007268.1	11.9346276924926	3.30956986460577	1.79036802585883	4.89107476374227e-07	5.14302870960975e-05	TRUE
Pbr002905.1	55.0926014921747	24.7938305700327	1.07043562485585	4.9585801724863e-07	5.20171432764194e-05	TRUE
Pbr020863.1	11.751852968624	3.38864916762402	1.74426631719423	5.06516285027389e-07	5.30102066864311e-05	TRUE
Pbr011953.1	0.476625826026674	3.75191423194918	-3.01920503084794	5.14053623181907e-07	5.36727490739626e-05	TRUE
Pbr025078.1	3.55478071968684	0.260689439265021	3.73282922836174	5.18663366690583e-07	5.40272315855514e-05	TRUE
Pbr038922.1	3.52967189170703	12.1708159998677	-1.83731163876047	5.23495831237467e-07	5.44032034523629e-05	TRUE
Pbr020024.1	29.0688645492183	11.3348667906974	1.28480513362711	5.27904956758826e-07	5.46062431899438e-05	TRUE
Pbr033817.1	30.1751685385048	13.4198448028383	1.10793313438384	5.27049516828545e-07	5.46062431899438e-05	TRUE
Pbr029758.1	18.1913086103479	66.9779000012398	-1.92283583767647	5.37511372882048e-07	5.54709242561963e-05	TRUE
Pbr040056.1	34.1068116497732	67.4717609876595	-1.04335268388932	5.44804072039279e-07	5.60933803709146e-05	TRUE
Pbr006196.2	30.5894478169822	71.2082765243116	-1.26305563012474	5.58001684916483e-07	5.71874583949314e-05	TRUE
Pbr033373.1	1560.56950621073	3093.04469807001	-1.05102694074784	5.57550517137225e-07	5.71874583949314e-05	TRUE
Pbr013828.1	36.5645154974849	15.0565308288081	1.19353608079071	5.74817630173431e-07	5.87754330401932e-05	TRUE
Pbr015560.1	13.1830742016523	3.26396576730184	1.93678014646103	5.78044016667166e-07	5.89697702232543e-05	TRUE
Pbr008085.1	12.8530155920518	3.32035500124714	1.89484663594567	5.90437616914212e-07	6.00962809215726e-05	TRUE
Novel01395	0	4.11423866781057	-9.88459353292554	6.02123675738285e-07	6.11457967423817e-05	TRUE
Pbr020395.1	62.6777137536164	28.5874968017674	1.05805987443332	6.0750694506006e-07	6.15519394289895e-05	TRUE
Pbr006689.1	55.3348911834249	104.632242106706	-0.969078054002643	6.17915731306955e-07	6.24642586654592e-05	TRUE
Pbr019368.1	29.0638478640781	11.5579601757401	1.29134745276872	6.21965292929313e-07	6.25891272945768e-05	TRUE
Pbr020878.1	16.8937739357952	5.37302239529552	1.57053154138199	6.2067796972521e-07	6.25891272945768e-05	TRUE
Pbr011196.1	33.3199155089407	15.0178597706272	1.08417146855806	6.24156977451273e-07	6.26678966141201e-05	TRUE
Pbr016853.1	14.2623082171444	3.78431443370488	1.89053884295689	6.35442555435395e-07	6.36573185207453e-05	TRUE
Pbr015821.1	37.4635182287339	17.039605093363	1.05306240403912	6.3716141323755e-07	6.36860730323438e-05	TRUE
Pbr031531.1	11.7957997681584	3.44512798523253	1.72524135725014	6.39299783437163e-07	6.37565360257882e-05	TRUE
Pbr005979.1	28.9227803481635	52.9651220445635	-0.943334157803582	6.43384627460565e-07	6.40203687803545e-05	TRUE
Pbr000209.1	11.0461764439506	3.27663216087077	1.66939851240744	6.61391299237177e-07	6.56652312472554e-05	TRUE
Pbr020821.1	52.6293628468961	23.8971473192511	1.06054570890597	6.7617434269758e-07	6.69834267012153e-05	TRUE
Pbr033157.1	4.74719632955409	0.770924846500831	2.54425564871823	6.89200875415781e-07	6.81221460835967e-05	TRUE
Pbr042065.1	25.2830174984624	10.0405922250757	1.28752711792322	7.03083336664909e-07	6.9340230003367e-05	TRUE
Pbr041508.3	46.8691117573647	87.7679605856615	-0.980113637533387	7.06938853831356e-07	6.95662240698339e-05	TRUE
Pbr011222.1	2.22514969142332	0.147239093900296	3.81639056435729	7.13874103069938e-07	6.99392207719114e-05	TRUE
Pbr039060.1	629.382022309118	317.089998551687	0.933482310535335	7.12495950440955e-07	6.99392207719114e-05	TRUE
Pbr024663.1	30.5187445864748	13.6117921574103	1.11167022825624	7.21971070972271e-07	7.05770357489575e-05	TRUE
Pbr040197.1	16.7770089948914	5.38313565446276	1.57030274336577	7.39868694306989e-07	7.21680255571942e-05	TRUE
Pbr042526.1	39.9524383010269	72.3199107415595	-0.927243171661701	7.43647303067687e-07	7.23778739456185e-05	TRUE
Pbr015127.1	34.3712986999486	81.8525713323641	-1.32933998904887	7.48815382248587e-07	7.27217453865391e-05	TRUE
Pbr012031.1	13.3916199361985	29.9160528260724	-1.22080594977033	7.5551043559934e-07	7.30529318804849e-05	TRUE
Pbr017022.1	16.0119070864997	5.20260052217459	1.56675836776984	7.54352979246328e-07	7.30529318804849e-05	TRUE
Pbr037343.1	17.4878365801997	4.74996372833751	1.78800477436078	7.59474412395617e-07	7.32769249217888e-05	TRUE
Pbr020086.2	26.3848519993643	9.73492577414931	1.37470541265334	7.64662032766705e-07	7.36177544489833e-05	TRUE
Pbr001332.1	20.1429777882188	7.06157368021818	1.4359374530102	7.69427111069327e-07	7.39165193806751e-05	TRUE
Pbr028076.1	124.684217621296	248.705195599933	-1.04100404595685	8.18893279460176e-07	7.84990391748042e-05	TRUE
Novel00968	8.25301356456636	1.83547683600169	2.11629295501313	8.48537959947962e-07	8.08735281299492e-05	TRUE
Pbr027311.1	5.9843202000931	0.759154289564076	2.92184885656993	8.47781222978687e-07	8.08735281299492e-05	TRUE
Pbr028247.1	0.238268121181728	2.86718070543076	-3.65322770924678	8.49118407263794e-07	8.08735281299492e-05	TRUE
Pbr004201.3	877.605004150224	1592.86049946824	-0.929829765594417	8.70143208886644e-07	8.26989311710877e-05	TRUE
Pbr020070.1	37.1357440025454	17.9428182567831	0.986724490164739	8.73990280390199e-07	8.28874492142338e-05	TRUE
Pbr026517.1	132.595396006598	63.6017925464662	0.977151309224303	8.95617412160742e-07	8.4757801862761e-05	TRUE
Pbr005978.1	17.1297576735649	33.4222731875691	-1.03640679921736	8.99919000971154e-07	8.4984070582157e-05	TRUE
Pbr006874.1	402.958989948497	857.944849403457	-1.1346505234936	9.06949500386033e-07	8.54665398891321e-05	TRUE
Pbr008373.1	10.4893067272839	1.70009788270136	2.52217066062674	9.15180941749113e-07	8.60599008627036e-05	TRUE
Pbr006613.1	65.5660422162928	23.7298160825111	1.3947683661343	9.19854137925555e-07	8.60861651653145e-05	TRUE
Pbr024913.1	19.8589264024067	6.3838726607476	1.53594923795581	9.19242354734819e-07	8.60861651653145e-05	TRUE
Pbr034156.1	46.5610713393631	111.120063231791	-1.32566284495739	9.21266544182416e-07	8.60861651653145e-05	TRUE
Pbr038834.1	169.428420124327	88.5012796831637	0.866374161250772	9.34358070147614e-07	8.71264415138275e-05	TRUE
Pbr013367.1	23.6098552140605	45.8103245373151	-1.04049763283426	9.38569792947033e-07	8.73360791223663e-05	TRUE
Pbr002672.1	10.7401068665397	1.40490302559503	2.84377662818548	9.40648186349181e-07	8.73467446359608e-05	TRUE
Pbr012421.1	76.8504322948173	172.358511260868	-1.21149318048854	9.58071997876006e-07	8.86229108280933e-05	TRUE
Pbr035647.1	85.2546460240181	158.138252878828	-0.946808693431142	9.58376314852242e-07	8.86229108280933e-05	TRUE
Pbr003117.1	37.6566846575357	8.63421106903763	2.06749596588296	9.66271941569714e-07	8.91676549565961e-05	TRUE
Pbr005890.1	327.838495239635	174.102725415654	0.857201048639403	9.71396324495555e-07	8.94549422717139e-05	TRUE
Pbr012227.1	52.3365322620887	24.5203403617039	1.01511798490205	9.86905649160894e-07	9.0695405721131e-05	TRUE
Pbr017996.1	0	0.612094362990215	-7.21879211759653	9.92864783679227e-07	9.10549128108626e-05	TRUE
Pbr000723.1	32.6897446355332	7.21807498848514	2.09309980633429	1.05231964772099e-06	9.63089004341188e-05	TRUE
Pbr007138.1	10.2761026422504	2.7091564748891	1.84182639097632	1.05659409870268e-06	9.65015378155988e-05	TRUE
Pbr028963.1	812.481067613916	1594.6189246591	-1.04047129958647	1.06555980095673e-06	9.71209721040046e-05	TRUE
Pbr039526.1	18.2688746858678	6.58673952745585	1.3906555469499	1.07225095799133e-06	9.75309823323032e-05	TRUE
Pbr019168.1	11.6807369168558	2.33349376798466	2.29688055913105	1.08134314668127e-06	9.81572690229306e-05	TRUE
Novel00224	41.1325107549228	15.7092126039621	1.30843458464128	1.08848131470864e-06	9.86039926617629e-05	TRUE
Pbr025534.1	1.39711894167145	0.0566579849349498	4.48056163478875	1.10527425032706e-06	9.99217345127998e-05	TRUE
Pbr009437.1	5.08620361070001	26.6927192627659	-2.43059091879492	1.11158053729864e-06	0.000100137064538811	TRUE
Pbr013445.1	80.9546412743975	36.8041236915649	1.04856979278367	1.11215876890606e-06	0.000100137064538811	TRUE
Pbr031911.1	17.6926294956672	5.28324753929913	1.64986197339978	1.11450444296997e-06	0.000100145541654265	TRUE
Pbr015084.1	4.05964110712962	0.24914284148631	4.00512508281345	1.13779287213364e-06	0.000102032034596033	TRUE
Pbr008768.1	51.8276309150248	92.2330024938337	-0.889508533954374	1.14549229712549e-06	0.000102515798559043	TRUE
Pbr008187.1	151.344242529037	275.819837836878	-0.929493676217633	1.14926706778279e-06	0.000102647088168496	TRUE
Pbr021737.1	3.74757911905947	0.521199711203608	2.79785691183516	1.17837971844505e-06	0.000105036375744925	TRUE
Pbr003041.1	17.7433749588298	6.5635119564036	1.35541052495278	1.18091276171508e-06	0.00010505163745665	TRUE
Pbr013998.1	7.53220709558561	1.32680914287218	2.41302475425834	1.18691774552399e-06	0.000105375078649025	TRUE
Pbr032866.1	18.8238183537754	7.4810488111622	1.26924572319482	1.19008862476738e-06	0.000105446119404439	TRUE
Novel01438	50.2989597152924	17.641810156344	1.41820936224973	1.20747455059323e-06	0.000106773877804844	TRUE
Pbr020712.1	55.538644191989	99.411072363966	-0.905657212677703	1.2435080472971e-06	0.000109742052451841	TRUE
Pbr030107.1	18.683342826448	6.28017723989724	1.50592904116701	1.28695736885951e-06	0.000113127622153167	TRUE
Pbr042767.1	6.5968624813994	1.43949802709956	2.12900097386317	1.28467611908999e-06	0.000113127622153167	TRUE
Pbr039584.1	16.4254696956714	5.56586558649975	1.48079273537184	1.3069427278282e-06	0.000114657801954774	TRUE
Pbr010304.2	386.881542717578	194.784745771559	0.919880143571304	1.3481393865834e-06	0.00011776169649304	TRUE
Pbr012893.1	14.1722646101584	4.18342867081962	1.67402125651899	1.35473514620479e-06	0.00011776169649304	TRUE
Pbr014868.1	1505.48795995756	2812.01475812692	-0.97903997247882	1.35820837475954e-06	0.00011776169649304	TRUE
Pbr024375.1	2.28185246818988	0.204031454330072	3.37340404373194	1.34665683963967e-06	0.00011776169649304	TRUE
Pbr037814.1	120.731222183176	57.187247175843	1.03708721053571	1.35724087081933e-06	0.00011776169649304	TRUE
Pbr038600.1	23.6305393454874	8.86447114713773	1.33554770153871	1.35399980722239e-06	0.00011776169649304	TRUE
Pbr007691.1	58.7150492925959	27.8886286354986	1.00974078264973	1.4034433133807e-06	0.000121211175021088	TRUE
Pbr019140.1	5.0537586171127	0.81634977647833	2.52934032755896	1.4026621348155e-06	0.000121211175021088	TRUE
Pbr022959.1	18.5550760795971	5.16876698180741	1.75437882788088	1.44529369485477e-06	0.000124583756305126	TRUE
Pbr030326.1	8.08281565060346	1.83596954614938	2.06380384009779	1.48773447142161e-06	0.000127994084244413	TRUE
Pbr031699.1	2.9519485710633	0.340082285104525	3.01206559980565	1.59311697054286e-06	0.000136795848904973	TRUE
Pbr017226.1	7.4714827487506	1.83623829713904	1.96254867004127	1.60329792341436e-06	0.000137404794480824	TRUE
Pbr025952.1	2.56859136389849	0	9.25355480431619	1.62562182578724e-06	0.000139050063825367	TRUE
Pbr023930.1	23.0779599498787	10.0663281386981	1.12591913549389	1.67345271255347e-06	0.000142866608832372	TRUE
Pbr008640.1	5.13046395305568	0.668797139756773	2.83816674745936	1.73080424546877e-06	0.000147479774011888	TRUE
Pbr005481.1	8.08259169144542	1.74565718817369	2.11617980725091	1.74093536520376e-06	0.000147931342961109	TRUE
Pbr008111.1	19.6940042297973	41.0955828961246	-1.11932016825914	1.74275554107828e-06	0.000147931342961109	TRUE
Pbr032373.1	207.728812483192	104.549265914337	0.92602798142228	1.76163620635034e-06	0.000149249174899537	TRUE
Pbr027536.1	12.9988661391722	4.31844928946707	1.51789581938459	1.82049417174832e-06	0.000153942510009874	TRUE
Pbr005281.1	18.8024272478191	6.9039973679926	1.36149102334833	1.82586364394189e-06	0.000154103584476075	TRUE
Pbr017424.1	8.22325608087557	38.5111389058867	-2.33266584875813	1.86244384470908e-06	0.000156893257137907	TRUE
Pbr032081.1	35.5177361703564	10.3964315401302	1.6864064524927	1.88025308650118e-06	0.000158094096473509	TRUE
Pbr038547.1	12.2175144906829	34.9494759516347	-1.57918930034979	1.89061288406733e-06	0.000158665227302699	TRUE
Pbr025173.1	26.9942140606264	9.77511975460492	1.35766189409366	1.9053584785008e-06	0.000159601581478789	TRUE
Pbr024400.1	19.3259561342663	42.7892852416823	-1.20908531302263	1.91619558811767e-06	0.000159907061095471	TRUE
Pbr031953.2	16.1760133113638	5.50902843423837	1.47107930579145	1.9158742296086e-06	0.000159907061095471	TRUE
Pbr039806.1	10.673514789764	3.23129681455649	1.64408946592731	1.93242927085194e-06	0.000160959778161467	TRUE
Pbr035068.1	53.4410990647187	24.6521456632518	1.02876270905042	1.93989977663161e-06	0.00016128000404635	TRUE
Pbr024499.1	27.7906157645362	11.1760810990184	1.25472828242581	1.94804605935985e-06	0.000161655113198259	TRUE
Pbr033389.1	10.1386632646961	2.69890884022704	1.80659215487825	1.95930612165214e-06	0.000162204384969118	TRUE
Pbr040083.1	77.1704067295795	38.4004365697527	0.922580842552387	1.9619586571952e-06	0.000162204384969118	TRUE
Pbr023832.1	37.7377251063684	15.4124500327494	1.22434312081251	1.98439893326445e-06	0.000163452000282721	TRUE
Pbr038160.1	8.09866226421661	1.63229642647218	2.25000848051842	1.98291604044267e-06	0.000163452000282721	TRUE
Pbr017950.1	59.7872061986939	24.7073255177437	1.17354784334225	1.99748193084004e-06	0.000164225506103206	TRUE
Pbr042688.1	10.0441404745492	26.0058904044235	-1.42443209336656	2.0067034684793e-06	0.000164679268587622	TRUE
Pbr019806.1	56.1263560910814	27.2122265791447	0.966455472540477	2.02569168933059e-06	0.000165931382412036	TRUE
Pbr041267.1	11.4004480448988	3.39053042455158	1.66524267728547	2.02945431778519e-06	0.000165934004780823	TRUE
Pbr016252.1	104.42205012054	189.596443538444	-0.922831075289653	2.05943680404942e-06	0.00016807649469232	TRUE
Pbr004993.1	5.57531666296918	0.544203323097814	3.22565522965375	2.08292822016895e-06	0.000169682352206767	TRUE
Pbr015004.1	63.7491539904087	33.144124628753	0.879478600551227	2.12303906838417e-06	0.000172633738067019	TRUE
Pbr038442.1	44.1516530861254	13.4630301412353	1.64286498010892	2.24559693574914e-06	0.000182266252016762	TRUE
Pbr032341.1	3.46066105602441	0.237999370192076	3.73121785188999	2.25747667185188e-06	0.000182896730213661	TRUE
Pbr008607.1	46.3044676515507	17.4937551146984	1.35974343171386	2.29204388523001e-06	0.00018535967267481	TRUE
Pbr018464.1	18.3419070916189	44.6665939663564	-1.31589517617312	2.31114856423039e-06	0.000186565475478046	TRUE
Pbr014779.1	114.460089211214	58.3670411839729	0.913013041975566	2.33470444849445e-06	0.000188125578196711	TRUE
Pbr030875.1	43.6440410074019	19.6820799078131	1.06791909779051	2.38817672545549e-06	0.000192086279514529	TRUE
Pbr021485.1	79.3538395182725	38.0687654542143	0.972610763900181	2.41200130026963e-06	0.000193652357102334	TRUE
Pbr035937.1	47.5517495730886	22.3463041628724	1.00426544752445	2.44747200907023e-06	0.000196146139624207	TRUE
Pbr015801.1	6.53948782715872	1.41712150084788	2.11170652345798	2.49360101656763e-06	0.000199483596431496	TRUE
Pbr033301.2	31.2202554708085	13.1852944036801	1.15991760506007	2.58873119132436e-06	0.000206722037089616	TRUE
Pbr036631.1	10.0377449374054	2.7671134229407	1.76643791002155	2.60331317575082e-06	0.000207513918896453	TRUE
Pbr036054.1	19.7757710427121	6.53232113410133	1.48963666868281	2.64056238447696e-06	0.000210106572985958	TRUE
Pbr003559.1	2.24680954836926	16.3652440717104	-2.90852432374676	2.67880066877487e-06	0.000212389260154077	TRUE
Pbr005171.1	117.504394857004	59.7299331535691	0.906126685683718	2.67416495477071e-06	0.000212389260154077	TRUE
Pbr000093.1	43.3110164421389	20.2986437591878	1.03271188831745	2.69843822424107e-06	0.000212431564205343	TRUE
Pbr003580.1	259.082555886645	435.046257695241	-0.813097717126786	2.68592357937702e-06	0.000212431564205343	TRUE
Pbr022872.1	10.3564809083853	2.65205057163806	1.93132251951719	2.69830383829878e-06	0.000212431564205343	TRUE
Pbr041957.1	13.0858639016088	28.0942725957666	-1.17109720364093	2.6905895821732e-06	0.000212431564205343	TRUE
Pbr012891.1	756.456620303844	1406.82991262941	-0.982189877279638	2.7594473902844e-06	0.000216850636877137	TRUE
Pbr041699.1	3.47458162087839	0.57812644712821	2.50618328092608	2.76651983536519e-06	0.000217022990753454	TRUE
Pbr016108.1	3.47238682112956	0.487321379004821	2.74602102224836	2.83772279517013e-06	0.000221826137445294	TRUE
Pbr040311.1	16.8190745374983	40.192245051986	-1.34862615901613	2.83383135468429e-06	0.000221826137445294	TRUE
Pbr011351.1	17.1520894079849	33.136967630472	-1.01389646384604	2.86501982935386e-06	0.000223567047350579	TRUE
Pbr013844.1	198.611124768568	361.26345188298	-0.932429522932818	2.87454508469457e-06	0.000223917497061524	TRUE
Pbr000568.1	86.6819957699754	152.89991215708	-0.893780255728912	2.90412175694899e-06	0.000225039079490129	TRUE
Pbr024822.1	11.3202041542587	3.5822986117972	1.58045920020003	2.90063039585606e-06	0.000225039079490129	TRUE
Pbr033882.1	0	2.18620988225275	-8.92333063974029	2.90351704258619e-06	0.000225039079490129	TRUE
Pbr008689.1	24.1704874445824	10.6649050633188	1.12235507059321	2.92866369083674e-06	0.000226546143138657	TRUE
Pbr034879.1	5.79179055171014	1.13405553533117	2.25681091627625	2.96834524885772e-06	0.0002292170630624	TRUE
Pbr033132.1	5.89199220969502	0.929217828032143	2.5743352346492	2.98551986226814e-06	0.000230143739954636	TRUE
Pbr015309.1	538.679302169581	1045.57462353386	-1.02135390930579	3.0028011456107e-06	0.000231075418954357	TRUE
Pbr018427.1	5.83421442896985	1.24665483589533	2.15279336025455	3.03225659244506e-06	0.000232939103584393	TRUE
Pbr021716.2	17.4249077388396	5.46387225525052	1.57910331405498	3.04094832876417e-06	0.000233204035715692	TRUE
Pbr041603.1	401.367377881952	119.44043033427	1.65638416508389	3.1445957363705e-06	0.000240737476347717	TRUE
Pbr024434.1	2.43007698238556	0.294836522453461	2.94050695827773	3.22552536594638e-06	0.000246508836343521	TRUE
Pbr039841.1	22.3646337167766	9.36450371154308	1.17234350368584	3.2586966356828e-06	0.000248616754131278	TRUE
Pbr016036.1	21.5260417895415	9.03601281604888	1.18130069495505	3.29762535005774e-06	0.000251155955385648	TRUE
Pbr005752.2	26.063876436804	49.1303212039094	-0.972772219735916	3.37884111868561e-06	0.000256901665159004	TRUE
Pbr037606.1	158.159195087165	80.7292815441217	0.900689622194212	3.40974818471991e-06	0.000258809197112895	TRUE
Pbr034842.1	6.15523478336173	1.38315358498587	2.07289192857939	3.42149203387691e-06	0.0002592581672484	TRUE
Pbr002365.1	43.7980787649304	103.711803477669	-1.29726548955826	3.44247003297174e-06	0.000260404123463521	TRUE
Pbr009064.1	32.988154809739	15.6511660722473	1.02053219513872	3.45146867932323e-06	0.00026064155413857	TRUE
Pbr005378.1	3.67924016085098	0.532611933487494	2.73613098448755	3.55290315184165e-06	0.000267846744560618	TRUE
Pbr000270.1	12.5850698760661	30.1740099636093	-1.31839198777664	3.70605567193737e-06	0.000278919881949412	TRUE
Pbr022626.2	15.2613782308834	43.6120656523596	-1.54434995835985	3.720980044276e-06	0.000279570053022554	TRUE
Pbr007573.2	18.7302809839239	5.76895641236604	1.6133780973718	3.77510324063725e-06	0.000283158207487865	TRUE
Pbr002239.1	11.773736784728	3.75222777477044	1.57833552377727	3.88929185480069e-06	0.000289719587981226	TRUE
Pbr007804.1	24.6261252911372	10.5675252907253	1.1432458575326	3.88294184463411e-06	0.000289719587981226	TRUE
Pbr025633.1	25.0748651956243	10.7335575643486	1.15279256554015	3.89153226520958e-06	0.000289719587981226	TRUE
Pbr025756.1	27.8688791198092	12.8759998143933	1.05073242084668	3.8992482039857e-06	0.000289719587981226	TRUE
Pbr035932.1	5.07349242529947	0.554854084244352	3.18781405029635	3.90166220465286e-06	0.000289719587981226	TRUE
Pbr042315.1	41.0877032158115	16.9097258405742	1.21532669321677	3.8950272525337e-06	0.000289719587981226	TRUE
Pbr016157.1	11.3087919319748	28.5984611057352	-1.37913043549321	3.95516599171102e-06	0.000292715188261754	TRUE
Pbr019494.1	4.72275937904841	22.0970620429465	-2.24148574298426	3.94886488039427e-06	0.000292715188261754	TRUE
Pbr033074.1	24.7925158994134	8.94498378876745	1.37262802758077	4.12094334657377e-06	0.000304477473608396	TRUE
Pbr004166.1	34.2209532621647	13.7025076418705	1.27083076780662	4.15724120470162e-06	0.000306556228663213	TRUE
Pbr015507.1	222.401201572096	383.031773668995	-0.858507201976833	4.16286252192227e-06	0.000306556228663213	TRUE
Novel00402	6.57309740836785	1.56409184375852	1.99995852863267	4.23443861844492e-06	0.000311311727784813	TRUE
Pbr003340.1	12.2970865038488	4.11459700246344	1.51931734127093	4.26077018410355e-06	0.000312730688149739	TRUE
Pbr032568.1	7.61970726294628	1.18968330813912	2.59522265237833	4.30945155623177e-06	0.000315782694842888	TRUE
Pbr008421.1	18.78318614978	6.43676813182742	1.48742922167738	4.34450704329495e-06	0.000317827843386046	TRUE
Pbr030644.1	7.21012143201144	1.89289628207399	1.85845735201322	4.43671880065499e-06	0.000323234827124708	TRUE
Pbr032027.1	2.08900927698565	11.7377786387225	-2.482042665452	4.4350555724427e-06	0.000323234827124708	TRUE
Pbr034182.1	53.4676763283653	27.6713037019571	0.881557804188925	4.44021851600074e-06	0.000323234827124708	TRUE
Pbr033358.1	14.3262127840237	4.87581171628151	1.45781718341761	4.45310447923546e-06	0.000323643193026003	TRUE
Pbr016969.1	4.17864563961381	0.736777763312391	2.41761251844423	4.47125688842664e-06	0.000324432357488301	TRUE
Pbr028640.1	3.74780307821751	0.58940429391727	2.58830398009166	4.49758944745589e-06	0.000325811532627672	TRUE
Pbr034318.1	1.24884963564416	6.50716751428991	-2.4226032968012	4.55670912111854e-06	0.000329557504062165	TRUE
Pbr002901.1	147.808652102831	76.5078536925953	0.892172359441882	4.5964051433188e-06	0.000331712818319547	TRUE
Pbr008543.1	178.826126608545	367.479685776893	-1.09017870655605	4.60373648094504e-06	0.000331712818319547	TRUE
Pbr039509.1	4.11142647719554	0.453353463142816	3.11758584309618	4.60888333194271e-06	0.000331712818319547	TRUE
Pbr027731.1	125.015057081586	69.9189290601669	0.771949809887144	4.62625290601131e-06	0.000332425045244712	TRUE
Pbr026957.1	11.4288169818097	28.0432837838933	-1.32774835279643	4.77975513609288e-06	0.000342901175319799	TRUE
Pbr010783.1	10.9773447755945	2.96841257554264	1.83374211003096	4.80158237210216e-06	0.000343625243279533	TRUE
Pbr036774.1	9.03924752270103	2.05266739404838	2.02554433063395	4.80529915960047e-06	0.000343625243279533	TRUE
Pbr036771.1	12.3886978249411	3.49032895605199	1.75871898092855	4.83513883150531e-06	0.000345204077185433	TRUE
Pbr021636.1	2.75879183703781	16.0141974826381	-2.53784183794337	4.93830797340354e-06	0.000351593911268149	TRUE
Pbr025967.1	47.7813728707699	91.1085324104668	-0.985752922732741	4.94044817874937e-06	0.000351593911268149	TRUE
Pbr003179.1	7.45877156335006	19.1697840763233	-1.41706343058361	4.98382132446187e-06	0.000353407204029664	TRUE
Pbr007791.1	23.4817325374808	8.52291073159012	1.39193724832681	4.98596327125531e-06	0.000353407204029664	TRUE
Pbr019693.1	140.037754370027	230.799161131677	-0.788608337857443	4.98976425123382e-06	0.000353407204029664	TRUE
Pbr026667.2	6.26608720249316	1.57528010688436	1.93001550889237	5.0060049969729e-06	0.000353993793736657	TRUE
Pbr001278.2	79.418281587131	140.271826415166	-0.872147976163837	5.13237168446488e-06	0.000361345196022947	TRUE
Pbr025292.1	7.52522926463098	1.85906274170681	1.92808876335477	5.11896740012531e-06	0.000361345196022947	TRUE
Pbr028501.1	15.4317202151175	5.13712824118905	1.48833719318406	5.13433674063047e-06	0.000361345196022947	TRUE
Pbr040921.1	10.7430183355943	2.82233806926417	1.84516297627295	5.32940599684797e-06	0.000374481278568406	TRUE
Pbr016484.1	536.151934998265	300.92047404318	0.762534641043732	5.34188620708528e-06	0.000374766177610325	TRUE
Pbr002569.2	25.4136485176122	11.211930271808	1.10853644170187	5.36626083784947e-06	0.000375883331979066	TRUE
Pbr006771.1	11.5708699180197	25.5436681586221	-1.19351706853016	5.42014317358306e-06	0.000379060610405348	TRUE
Pbr000210.1	54.4309964477543	20.8261942157036	1.33710546300573	5.43539768254686e-06	0.000379530696266879	TRUE
Pbr032349.1	43.8659794995991	17.9816684822905	1.1907225768294	5.46866954948873e-06	0.000381255412055971	TRUE
Pbr008200.1	16.551586434605	6.57375959106566	1.26770673194505	5.53292353562357e-06	0.000385131308201879	TRUE
Pbr028088.1	3.4736409924146	0.442568326501452	2.84253615031906	5.56336461969892e-06	0.000386645148311857	TRUE
Pbr020040.1	5.05192215201675	12.4237661470407	-1.3674305981848	5.57965760892689e-06	0.000387172528529577	TRUE
Pbr022195.1	0.737852767270999	0.0226452772413365	4.73735109335628	5.72119938053242e-06	0.000396375743374925	TRUE
Pbr040612.1	10.3016145967147	2.47048522722289	1.99406347651788	5.95454952444598e-06	0.000411901101551839	TRUE
Novel00353	94.2293872964763	202.416953637574	-1.18466943523811	5.98230567210728e-06	0.000412537944170015	TRUE
Pbr002975.1	0.28391701031727	2.02899190468005	-2.88609415492424	5.98173352076956e-06	0.000412537944170015	TRUE
Pbr026742.1	49.4439194910805	95.6915837360515	-0.994645136648981	6.02294469568284e-06	0.000414697456840986	TRUE
Pbr012197.2	3141.12380191207	5251.44067872027	-0.819997038334524	6.05485452410641e-06	0.000414967448964144	TRUE
Pbr025890.1	12.3402270504143	4.39784213530658	1.41949037417323	6.04383963845417e-06	0.000414967448964144	TRUE
Pbr037824.1	7.51466808714766	1.88193197810619	1.90298321177836	6.05341897494534e-06	0.000414967448964144	TRUE
Pbr004196.1	27.718469500641	10.2811447296695	1.34864099559689	6.08514571349288e-06	0.000416401840293	TRUE
Pbr006045.1	4.10171634451279	0.237775411034033	4.04537926495438	6.11884874372955e-06	0.000418064935902222	TRUE
Pbr022280.1	12.6354666993522	4.34109456670841	1.46794467537468	6.20054766907105e-06	0.000422997177565354	TRUE
Pbr006135.1	119.240402411829	242.712259660668	-1.07050449838656	6.30352935602702e-06	0.00042936398503327	TRUE
Pbr000572.1	0.839622139362187	5.97209203006394	-2.84442341895332	6.44702742208247e-06	0.000438466869582272	TRUE
Pbr016313.1	9.5942359824402	2.94706626141796	1.62893983981201	6.47196981735463e-06	0.000439491214513155	TRUE
Pbr003303.1	126.514572480991	71.2020601544943	0.759094775301209	6.50122189305134e-06	0.000440804647227181	TRUE
Pbr029589.1	73.0659035967306	119.706456014223	-0.779731967415165	6.51238109960108e-06	0.000440889191672993	TRUE
Pbr002045.1	15.6378023989252	50.5204332302972	-1.70297403019454	6.63145532735989e-06	0.000448268239370274	TRUE
Pbr011197.1	7.8005111462241	1.9843284358399	1.875167596902	6.77997315864788e-06	0.000457612179246584	TRUE
Pbr003834.1	178.808552503052	324.630262164236	-0.932068261907836	6.82592015438359e-06	0.000459319368452084	TRUE
Pbr026254.1	8.53769203602097	2.10713057923451	1.98793955359025	6.82549092194803e-06	0.000459319368452084	TRUE
Pbr023207.1	9.04050169398607	40.1509021914112	-2.12827014480701	6.89252586136382e-06	0.000463100691522056	TRUE
Pbr042788.1	168.250417789462	90.4915109459996	0.82248379015438	6.9736847049612e-06	0.000467846941164358	TRUE
Pbr026135.1	61.0150424525873	26.7295986476825	1.13279192891257	7.08673499486384e-06	0.000474715189512875	TRUE
Pbr039158.1	45.8261845277545	19.8166078163128	1.1250896938801	7.22269115275667e-06	0.000483094856817239	TRUE
Pbr036699.1	4.70118910576568	0.91771602208504	2.31122508814715	7.31838269545433e-06	0.000488760276142813	TRUE
Pbr035475.1	37.154358014942	71.534099299462	-1.01507321820839	7.41104262943795e-06	0.000494206544399956	TRUE
Pbr030074.1	7.63818689984801	1.31571046340956	2.42768202795772	7.49808424242887e-06	0.000499262408711069	TRUE
Pbr015083.2	72.7232778720008	28.7612683674827	1.26435220173577	7.53184067091678e-06	0.000500619874153236	TRUE
Pbr038791.1	25.4470438344396	8.58829342891243	1.51249635551328	7.54098148975175e-06	0.000500619874153236	TRUE
Pbr022628.1	25.6162563281071	11.8680610179958	1.04963948753707	7.55636142205551e-06	0.000500893293132052	TRUE
Novel01688	0.420012632923333	3.98051701227976	-3.28828933185805	7.6607918156989e-06	0.000507060058289392	TRUE
Pbr042387.1	11.6885210007793	3.3196383319414	1.77602169094025	7.68395661298521e-06	0.000507837602063847	TRUE
Pbr000420.1	39.4491553224668	14.4432270863645	1.35093825127822	7.75595986591799e-06	0.000511835814356329	TRUE
Pbr023076.1	12.4148719621032	4.22813693149138	1.47818288755782	7.81746711362184e-06	0.000515130547773016	TRUE
Pbr005867.1	74.9640913276608	27.1062467748823	1.3781545052781	7.92003286412861e-06	0.000520347329045165	TRUE
Pbr024492.1	62.0504252649346	27.1019467590479	1.10997609312678	7.91016031383431e-06	0.000520347329045165	TRUE
Pbr000299.1	23.8036838255601	45.9196988260034	-0.998221937323378	7.93382914804544e-06	0.000520484936100167	TRUE
Pbr005177.1	22.1744780354689	9.45566711431934	1.14480393622583	8.13014712888717e-06	0.000532578518624112	TRUE
Pbr023571.1	2.24792934415948	0.317302632368363	2.7551889750625	8.15043588891606e-06	0.000533122408681026	TRUE
Pbr005347.1	8.40428392331143	1.91657177144232	2.02712558138837	8.25693587865655e-06	0.000538586740581584	TRUE
Pbr042101.1	300.759352184229	154.316262502014	0.885207102017749	8.25819278933071e-06	0.000538586740581584	TRUE
Pbr018303.1	352.600622887665	185.51379881942	0.844937326037203	8.42218145675166e-06	0.000548477612027609	TRUE
Pbr000650.1	34.6570267730829	13.6604420992636	1.25204110870569	8.49249345074154e-06	0.000552247976894054	TRUE
Pbr016360.1	6.9383333132838	1.58736420664238	2.03041723849103	8.54826406438011e-06	0.000554253990261753	TRUE
Pbr031395.1	25.9008900077301	11.6759792879289	1.08347305110532	8.53790042680676e-06	0.000554253990261753	TRUE
Pbr006137.1	10.9431081087428	2.82372661604404	1.85047450368627	8.58562635019776e-06	0.000555866192766298	TRUE
Pbr038572.2	7.00685143881872	1.51902524843389	2.11101590580548	8.63394932327984e-06	0.000558182313881052	TRUE
Pbr035912.4	45.9474189570429	23.0029724110395	0.919027342752528	8.66945270183697e-06	0.000559664131676352	TRUE
Pbr021055.1	3.98593682390441	0.725455124691723	2.38017809193097	8.96177922646122e-06	0.000577646858342931	TRUE
Pbr029619.1	6.60755803437755	1.60956156556763	1.95208758646181	8.97398725499595e-06	0.000577646858342931	TRUE
Pbr028785.1	99.0005375611647	160.847697494259	-0.770625704558918	9.02342680863006e-06	0.000579989885868579	TRUE
Pbr011839.1	755.039771236036	1292.92710460475	-0.842629169463061	9.09069474593533e-06	0.000583470435215667	TRUE
Pbr000217.1	96.198202051077	46.9045989134514	0.948048041816397	9.13269500421687e-06	0.000585321528951819	TRUE
Pbr025114.1	112.694160712874	27.5531405194971	2.01665322320194	9.17165873111235e-06	0.000586972962159923	TRUE
Pbr016460.1	91.0809068965143	43.5342054235711	0.981172221258272	9.19807668916916e-06	0.000587817892324073	TRUE
Pbr008751.1	3.8725760622029	0.645883111525785	2.51790449195805	9.41430811007352e-06	0.000600094474902054	TRUE
Pbr020975.1	63.728837888411	34.0616614835116	0.838392700938709	9.4171618849712e-06	0.000600094474902054	TRUE
Pbr022462.1	12.3631410786452	3.3081365259943	1.84760391856339	9.46438824845162e-06	0.000602241094281659	TRUE
Pbr024832.1	4.19972320274885	0.770566511847961	2.39047133608488	9.55556305172541e-06	0.000607174127110992	TRUE
Pbr012710.1	17.3124428137702	7.04009299059866	1.21960095913625	9.57949974453108e-06	0.000607826774803135	TRUE
Pbr003683.1	26.7058977560352	76.9932720944436	-1.65498279118825	9.59929902899645e-06	0.000608215415257455	TRUE
Novel00545	0.124728192153785	1.59900038808431	-3.73846055171651	9.6360462760143e-06	0.000609469389234699	TRUE
Pbr034162.1	4.64479987182038	0.623820128095361	2.77586438019184	9.64649497563407e-06	0.000609469389234699	TRUE
Pbr001154.1	490.539120346045	282.081804190864	0.727961693610935	9.74238051053272e-06	0.000614654386848206	TRUE
Pbr018333.1	24.3746980662389	52.357362794463	-1.14825575929914	9.867927293824e-06	0.000620814056721354	TRUE
Pbr035502.1	6.0945007417504	0.917671230253431	2.66438057257604	9.85444955746707e-06	0.000620814056721354	TRUE
Pbr037820.1	24.3415364033458	10.6917159808997	1.10075347051929	9.91496307251503e-06	0.000622892150427113	TRUE
Pbr009712.1	9.21884202652542	2.86722549726237	1.62330674764297	9.971669923043e-06	0.000625571095214428	TRUE
Pbr031191.2	3.55384009122306	0.635008391221203	2.38486017488096	1.00419778955684e-05	0.000629094556080262	TRUE
Pbr008406.1	38.6124797492144	16.8974274764344	1.09711399845929	1.01933380043125e-05	0.000635889875306893	TRUE
Pbr018097.1	8.1869141979383	1.72211607430018	2.18350185408329	1.01918678089993e-05	0.000635889875306893	TRUE
Pbr042039.1	0.965694086464232	0.0340127076936134	4.59762857777704	1.01729884388966e-05	0.000635889875306893	TRUE
Pbr019861.1	7.54921829682058	19.5514936804949	-1.45340815782834	1.04037018085602e-05	0.000648103995438307	TRUE
Pbr026727.1	379.906649574925	209.145847710356	0.793863626466792	1.05680248289614e-05	0.000657419827087235	TRUE
Pbr034701.1	45.9333834062467	18.9601088512105	1.2371971308487	1.06936459865073e-05	0.000664305418762371	TRUE
Pbr030069.1	10.9131714577256	3.18605105190542	1.68818236184714	1.0763221077324e-05	0.000667694993442529	TRUE
Pbr040385.1	1127.23628485272	609.648702132479	0.820115162977562	1.08097892802533e-05	0.000669649884953182	TRUE
Pbr027887.1	43.7804053809976	17.8211807010103	1.20082341648511	1.09035257369352e-05	0.000674517275734549	TRUE
Pbr029302.1	0.715700200177358	0	7.39563784208973	1.09276304664792e-05	0.000675069549331291	TRUE
Pbr039880.1	9.77011276424107	27.0688649850417	-1.52990225854297	1.1081571526023e-05	0.000683629985999968	TRUE
Pbr016116.2	12.7970294845909	4.15993234877772	1.53967127691649	1.12815731395276e-05	0.000695004282095634	TRUE
Pbr019846.1	33.1042478731687	16.3682548192045	0.945934017541663	1.142421504546e-05	0.000702029339860483	TRUE
Pbr036464.1	36.8882487640523	18.0568956877904	0.976498126181645	1.14271733190717e-05	0.000702029339860483	TRUE
Pbr027897.1	80.320902761964	143.127559801258	-0.892339489809706	1.15282886399218e-05	0.000706852635456068	TRUE
Pbr030675.1	21.4463801927123	8.77514420945742	1.1990242738655	1.15514550498765e-05	0.000706852635456068	TRUE
Pbr033381.1	41.2343249188456	82.0196592203934	-1.03602360795522	1.15533592476576e-05	0.000706852635456068	TRUE
Pbr005767.1	54.0879772913162	26.4692675430703	0.960027841437385	1.16277852880809e-05	0.000710428931083174	TRUE
Pbr029668.1	24.5077224420166	6.7207299339763	1.83435647375647	1.17692195713837e-05	0.000718083837195576	TRUE
Pbr028807.1	1.64653053414741	0.124638608490568	3.60178647386712	1.18607033588398e-05	0.000722674280407993	TRUE
Pbr015887.1	48.5743256036458	24.7686769502212	0.900433150459538	1.18867535097243e-05	0.000723270737837244	TRUE
Pbr038704.1	1.97578289077896	0.192843191204229	3.21728300399443	1.19330514692979e-05	0.000725095896588666	TRUE
Novel00062	0.476536242363456	3.21026404325306	-2.86786938864577	1.1951115757847e-05	0.000725202834642945	TRUE
Pbr039094.1	18.4590751590071	37.8748920508831	-1.09437824320673	1.20301550561772e-05	0.000729004450604501	TRUE
Pbr022789.1	13.8254635503126	35.4416094461743	-1.43782958145624	1.20769301710725e-05	0.000730843234121272	TRUE
Pbr022349.1	13.6437638304026	27.5677075595463	-1.10574128941059	1.22612724376787e-05	0.000740990674939551	TRUE
Pbr036559.3	5.70850081652068	13.8646079290885	-1.34652441456812	1.23151177544514e-05	0.000743234901764236	TRUE
Pbr006528.1	4.48184853980177	14.4562966064179	-1.7658274278846	1.24251348689045e-05	0.000748858501130086	TRUE
Pbr016230.1	446.961206438226	802.551910709014	-0.929379074853592	1.24463218777938e-05	0.000749120366444369	TRUE
Pbr029017.1	151.180357932655	67.8898572666	1.09105070001631	1.24682312336086e-05	0.000749424941945507	TRUE
Pbr035136.1	4.57807341954981	0.75933345689051	2.51627539906428	1.26621999283556e-05	0.000760056667494373	TRUE
Pbr011329.1	0.340888538073481	3.49221021297955	-3.42236794436492	1.27621759853373e-05	0.000765025371498409	TRUE
Pbr000625.1	25.0494525195996	9.05502995492991	1.39305221791084	1.2800229380155e-05	0.000765243820698811	TRUE
Pbr032216.1	27.154074756264	8.75075205078335	1.53439941224869	1.27846514824967e-05	0.000765243820698811	TRUE
Pbr024376.1	87.2566926356224	148.313069233311	-0.826271739504234	1.28706254013511e-05	0.000768419526478785	TRUE
Pbr014643.1	29.0895389858689	12.6965844778954	1.11691575428049	1.30335727104532e-05	0.00077710493376441	TRUE
Pbr033299.1	41.1642039821491	20.3681025131865	0.9611267493973	1.31953865643857e-05	0.000785699597051289	TRUE
Pbr017813.1	11.7045915735505	3.25232958585991	1.77019299349927	1.32715480238827e-05	0.000789178054216953	TRUE
Pbr039101.1	3.18994794125538	0.600726932537938	2.34861558714327	1.33828198189601e-05	0.000794732233281075	TRUE
Pbr034491.1	11.7185569302361	3.72994083218198	1.57106760683253	1.34412393506128e-05	0.000797137180101206	TRUE
Pbr024403.1	24.1511567628801	6.28934987060069	1.85244693123334	1.37270277773752e-05	0.000813001955405952	TRUE
Pbr011881.1	23.4292401928854	9.41865335390795	1.25590904410605	1.39630495353755e-05	0.000825880957824424	TRUE
Pbr026247.1	11.8445392936749	3.87749346890353	1.53421634825814	1.41732522080886e-05	0.000837200644041927	TRUE
Pbr041218.1	10.9788676978692	3.58252257095525	1.52582254901066	1.42419647456584e-05	0.000840143700161992	TRUE
Pbr019590.1	20.9016841594668	8.68563810445069	1.17403077334804	1.46397656843252e-05	0.00086246640777894	TRUE
Novel00821	9.87810820092587	3.19723931503127	1.54015030613314	1.47909957349705e-05	0.000870223147216604	TRUE
Pbr010928.1	7.5044204524856	1.30367115548315	2.41393335123861	1.48330480819366e-05	0.000871544446019099	TRUE
Pbr025229.1	4.85863104249643	1.15602893509838	2.00334986820007	1.48640051346675e-05	0.000872211193119887	TRUE
Pbr025290.1	40.7788214477856	19.597715168665	0.984326397194546	1.49999204966894e-05	0.000879026961491763	TRUE
Pbr024190.1	3.25994419723338	0.475909156720935	2.74822589775694	1.52424361845816e-05	0.000892063577702636	TRUE
Pbr014287.1	9.6621270223326	2.5619173809888	1.86890798610756	1.55324638236719e-05	0.00090784291512891	TRUE
Pbr024425.1	162.723747386296	288.012675710395	-0.894283647670548	1.56356431512384e-05	0.000912674241107521	TRUE
Pbr028829.1	31.6692641262853	55.5368488366746	-0.890577336758345	1.57959367090966e-05	0.000920822370752175	TRUE
Pbr000525.1	0.693010131104413	0.0113226386206682	5.44707704756372	1.59885062753341e-05	0.000930828233796577	TRUE
Pbr010169.1	61.4205776291247	27.9262246897209	1.04477522296095	1.60546243068922e-05	0.00093223712081757	TRUE
Pbr039569.1	15.2469298588265	5.95123842608695	1.28267229828449	1.6035314748354e-05	0.00093223712081757	TRUE
Pbr027519.1	4.26501631640795	15.7377704029758	-1.94819810003896	1.62129650698467e-05	0.000940204006964424	TRUE
Pbr016103.2	4.02111411921985	0.623730544432144	2.58448954823272	1.63139177227975e-05	0.00094482649269832	TRUE
Pbr013658.1	13.8196950988114	5.04569608742314	1.370538612537	1.64709482250202e-05	0.000949890712547817	TRUE
Pbr015521.1	78.008979267262	151.907496736698	-1.01915923027026	1.64867832030152e-05	0.000949890712547817	TRUE
Pbr034280.1	15.0043617218103	30.2193997965315	-1.09217117808693	1.64529081746948e-05	0.000949890712547817	TRUE
Pbr041327.1	17.7777012093446	5.63062119817955	1.64667766701139	1.64540758617564e-05	0.000949890712547817	TRUE
Pbr022925.2	19.0234154167762	34.627847901153	-0.947046197094753	1.66973212096721e-05	0.000960776390795606	TRUE
Pbr027816.1	16.5729327487297	32.2699074878863	-1.00892235591762	1.68329475556805e-05	0.000967329036600921	TRUE
Pbr000528.2	53.9401365140524	90.4381227647721	-0.807220539623713	1.69159933964209e-05	0.000969268607911109	TRUE
Pbr021384.1	11.8789999196846	3.3441648661103	1.73498586705179	1.69209672929737e-05	0.000969268607911109	TRUE
Pbr027637.1	14.8638861944829	4.69357449439221	1.5645895409769	1.6932073750465e-05	0.000969268607911109	TRUE
Pbr026459.1	1.25994831510678	0.101993331249231	3.53388330717648	1.70866958370606e-05	0.0009768626531319	TRUE
Pbr031888.1	42.6600016595307	19.7898864823951	1.03335773562558	1.71293227662003e-05	0.000978042551114024	TRUE
Pbr002515.1	12.4881828136203	4.63731963594174	1.34418051979587	1.74072579174138e-05	0.000992183677059371	TRUE
Pbr020571.1	69.2675790145086	128.279712764541	-0.975695533499271	1.74216023692837e-05	0.000992183677059371	TRUE
Pbr004851.1	8.92440863055643	2.90204445792494	1.55090636865574	1.74880027164498e-05	0.000992566579837436	TRUE
Pbr021952.1	9.79924316228934	2.04116558810128	2.15305751255054	1.74816407917348e-05	0.000992566579837436	TRUE
Pbr032194.1	1.91657177144232	0.101948539417623	4.09585567161924	1.74952718944344e-05	0.000992566579837436	TRUE
Pbr038332.2	0.556332214687438	0.0113226386206682	5.1114702270652	1.75897296855593e-05	0.000996654250552855	TRUE
Novel00963	102.49061715578	48.0701588139061	1.00748485080689	1.76541759457365e-05	0.000999033195789331	TRUE
Pbr040521.1	16.1464349949995	6.05247029619883	1.34207347084562	1.78834819802731e-05	0.00101072350063605	TRUE
Pbr027331.1	60.9655317711571	29.6563935989343	0.957983440353472	1.82098463569285e-05	0.00102786263465714	TRUE
Pbr028009.1	21.7221099926215	8.9541564194709	1.20545759507292	1.82454468234868e-05	0.00102856683049667	TRUE
Pbr027470.1	63.1783189170564	30.6570858133876	0.95099603925153	1.83667260430902e-05	0.00103278585040532	TRUE
Pbr037137.1	10.4479130621512	2.78689202295908	1.8697701049097	1.83591144426526e-05	0.00103278585040532	TRUE
Pbr019962.1	1.74888220004951	0.169929162973241	3.30905173002674	1.87397601901533e-05	0.00105243155744675	TRUE
Pbr005163.1	2.6004988555065	10.1926240449582	-2.03816448909894	1.90208588970131e-05	0.00106552743435799	TRUE
Pbr027199.1	0.510504158225461	0	6.88669706022346	1.90129064242148e-05	0.00106552743435799	TRUE
Pbr005483.1	4.67912612233526	1.00874504936647	2.15844722628816	1.90754466531683e-05	0.00106724124740412	TRUE
Pbr015600.1	145.841549132608	293.096120265714	-1.06320867358769	1.98156442387769e-05	0.00110726135690522	TRUE
Pbr034577.1	36.3645504050549	14.8273457546666	1.20343878636265	1.99940146349163e-05	0.00111582657082364	TRUE
Pbr032418.2	22.2893520246688	9.73506014964414	1.14494006075883	2.02228964179078e-05	0.00112718572653148	TRUE
Pbr028200.1	0.0226900690729451	0.669155474409643	-4.73105740383367	2.04796158224126e-05	0.00114006612285994	TRUE
Pbr006770.1	13.0673842647071	26.2767378946873	-1.06409862990759	2.05962298272543e-05	0.00114512463310805	TRUE
Pbr028930.1	7.91091564703944	2.43768189898271	1.61280880774734	2.08797277705719e-05	0.00115943746754965	TRUE
Pbr034616.1	140.302878200621	251.36687408469	-0.92982952188085	2.1078574277352e-05	0.00116901983202287	TRUE
Pbr019287.1	12.4334508774445	2.75328244174995	2.11169734707099	2.12412923724255e-05	0.00117657714001633	TRUE
Pbr027194.1	14.494753400217	29.6756891835814	-1.11334698642618	2.16495264441578e-05	0.00119637528134171	TRUE
Pbr030364.1	35.223651414264	16.6888272552803	0.994109421584685	2.16525124548681e-05	0.00119637528134171	TRUE
Pbr002979.1	6.6971089312159	1.70085934383871	1.87560920986337	2.16993204944217e-05	0.00119747404003894	TRUE
Pbr037836.2	18.6432832214872	7.71989922615484	1.19017812851511	2.18241998542767e-05	0.00120287309209216	TRUE
Pbr039150.2	12.9386695995402	4.06872415416985	1.5860609772711	2.19647147983512e-05	0.00120911949197508	TRUE
Pbr037806.2	15.9754308280676	6.0778478751683	1.31356449873394	2.20574829533868e-05	0.001212725320499	TRUE
Pbr008796.1	33.1462686239439	55.9965433503532	-0.822961197936855	2.24940116646133e-05	0.00123367588758364	TRUE
Pbr031887.2	32.8578179438579	14.0809922341663	1.14420743517746	2.24899482038334e-05	0.00123367588758364	TRUE
Pbr012556.1	0.885181444834512	0.0339679158620047	4.51090209872362	2.27284617827392e-05	0.00124499907836756	TRUE
Pbr017166.1	81.2685845193952	42.8528762657402	0.839961786831743	2.27606574059849e-05	0.00124522912762707	TRUE
Pbr022368.1	583.166778634759	339.448392827044	0.725343626724839	2.28733028621914e-05	0.00124917869045035	TRUE
Pbr029588.1	35.1418398095176	11.2056146235511	1.58766993191057	2.28890180246191e-05	0.00124917869045035	TRUE
Pbr031882.2	72.2498673630736	116.531075113016	-0.770465881101254	2.29339443209225e-05	0.00125009670275774	TRUE
Pbr036505.1	1.2245470606333	9.24779325724725	-3.08407063539605	2.30824535886778e-05	0.00125665171746732	TRUE
Pbr016654.1	28.4371162669282	14.2962119516222	0.917954939640364	2.34937972056846e-05	0.00127613692912954	TRUE
Pbr042070.1	33.3716112953434	16.449708089298	0.941601485810259	2.34977437657567e-05	0.00127613692912954	TRUE
Pbr003658.1	1.14497504746736	0.0113226386206682	6.12175239650455	2.35929418763363e-05	0.00127974446550922	TRUE
Pbr027336.1	52.8315578361302	28.6322498542708	0.819504040509362	2.375687563233e-05	0.00128706707825872	TRUE
Novel00549	7.08306406461401	1.68971587254448	1.95931448096916	2.42609775218861e-05	0.00131277861216055	TRUE
Pbr012672.1	3.0318341270505	0.521378878530043	2.45219729635057	2.45179782380086e-05	0.00131995729108284	TRUE
Pbr022014.1	8.55058238874794	2.4710675210338	1.70785968556541	2.44697547380088e-05	0.00131995729108284	TRUE
Pbr024444.1	4.18956515175	0.362593186851036	3.44159072967975	2.45420238702648e-05	0.00131995729108284	TRUE
Pbr027959.1	6.04997164840507	1.38315358498587	2.0615452669388	2.448356535027e-05	0.00131995729108284	TRUE
Pbr036349.1	33.5837851682499	15.0252504228426	1.07487440155018	2.44432519720817e-05	0.00131995729108284	TRUE
Pbr015230.1	59.061383044573	31.5770862188847	0.81915808331792	2.462967845669e-05	0.00132307182134676	TRUE
Pbr040693.1	25.331478578213	48.5740979624378	-1.04007500449905	2.51495309145427e-05	0.00134936789571525	TRUE
Pbr017284.1	10.1498515278219	2.92491369432432	1.69675511907425	2.52604362734386e-05	0.00135368547591118	TRUE
Pbr030739.1	4.46220431527822	0.872783802255236	2.27717753467621	2.5436664108033e-05	0.00136148902871384	TRUE
Pbr036149.1	0.784173533880671	0	7.52917859564528	2.57389963699059e-05	0.00137601540809741	TRUE
Pbr008794.1	11.5564566430181	2.92751162055762	1.84599336977052	2.5906447218382e-05	0.00138330476089605	TRUE
Pbr000758.1	78.9528186219512	34.7789644948506	1.11608886941752	2.60052869517187e-05	0.00138568100145225	TRUE
Pbr042110.1	148.426505222547	84.3258142635941	0.749932677540214	2.60132565078493e-05	0.00138568100145225	TRUE
Pbr027932.1	22.6784074892242	7.64386576768599	1.45940804996511	2.60942047621658e-05	0.00138833030336887	TRUE
Pbr042026.1	55.2346544283847	27.6529136487186	0.919046911289657	2.61755381967893e-05	0.00139099374367383	TRUE
Pbr030372.1	113.666090558708	54.5780429975018	0.964801784138294	2.63931929151053e-05	0.00140088642920163	TRUE
Pbr033825.1	23.919866472653	10.4623965312634	1.13130312747737	2.66056131863001e-05	0.001410478032078	TRUE
Pbr003130.1	78.4603267927588	132.682228957838	-0.827092436752697	2.68648461166643e-05	0.00142252558383704	TRUE
Pbr038590.1	151.449454859436	81.8952094740056	0.803801332262848	2.70036632853893e-05	0.00142817590876437	TRUE
Pbr014961.1	137.156329862145	242.094944042932	-0.873070780021124	2.73492106679453e-05	0.00144473342197095	TRUE
Pbr008358.1	81.3284929184849	141.658115428365	-0.858416061673324	2.75068035614786e-05	0.00145133465671531	TRUE
Pbr007184.1	3.71038619132164	0.64637582167348	2.4059280743683	2.77861007077375e-05	0.00146433409168182	TRUE
Pbr007305.1	11.7193631832051	2.45844591929648	2.17794878647853	2.7974540240616e-05	0.00147252020752942	TRUE
Pbr008305.1	11.295543244595	3.67395472472116	1.51705646041797	2.81452566229491e-05	0.00147975516469522	TRUE
Pbr031702.1	16.7057137757967	36.1441856396903	-1.17378430658537	2.83286810475463e-05	0.00148764038289706	TRUE
Pbr013914.1	33.8092174233126	13.9034133627643	1.19398630367959	2.88010779523051e-05	0.00151066408754785	TRUE
Pbr027212.1	112.390624880312	57.4609262462745	0.891622367676945	2.89198641940568e-05	0.00151332545822053	TRUE
Pbr028463.1	32.5489906624399	54.2426190628846	-0.821790881996528	2.88993833723864e-05	0.00151332545822053	TRUE
Pbr017168.1	29.4476081977274	14.4178942992266	0.956928485134452	2.91630783212079e-05	0.00152425917820095	TRUE
Pbr027581.3	37.1148456067368	18.9508466368438	0.904045721664965	2.92811616930369e-05	0.00152863473115562	TRUE
Pbr015073.1	17.6979948206839	32.0203167280839	-0.906507394894428	2.96751000316291e-05	0.00154738426061762	TRUE
Pbr042271.1	160.332117502933	259.021357847144	-0.751776416337489	2.98876450344185e-05	0.00155664234600222	TRUE
Pbr042826.1	16.1415974771857	5.85886564385726	1.41353946071506	2.99387714185766e-05	0.00155748141979751	TRUE
Pbr000308.1	8.77560182254983	2.62918133523868	1.68338373186761	3.03153913149332e-05	0.00157523164754313	TRUE
Pbr009476.1	4.13147382820358	0.623551377105709	2.64166148918323	3.05546406152099e-05	0.00158581080504541	TRUE
Pbr042254.1	95.4092200837116	35.3890783224737	1.41587233798939	3.07385564044701e-05	0.00159349679523826	TRUE
Pbr015370.1	4.59910619085323	0.974508382514816	2.19522846765937	3.08455958173656e-05	0.00159718423324867	TRUE
Pbr036141.1	49.4747616735062	25.4978497969365	0.875241972817287	3.09275559558255e-05	0.00159956600158042	TRUE
Pbr017091.1	119.915460713235	69.2056476188964	0.725393650138082	3.13874141981825e-05	0.00162146433928102	TRUE
Pbr013566.1	39.6444523696331	20.0327233704009	0.902977067463326	3.19387971546739e-05	0.00164362452279929	TRUE
Pbr015430.1	171.346670913768	300.104262324247	-0.897305074502176	3.18706080561454e-05	0.00164362452279929	TRUE
Pbr017967.1	12.9630169663826	25.9873659756901	-1.07390909723078	3.19667926562576e-05	0.00164362452279929	TRUE
Pbr020562.1	2.3503705937248	18.6063650574653	-2.92282038486463	3.1904037239793e-05	0.00164362452279929	TRUE
Pbr023732.1	55.2449311473757	12.7189610041471	2.06200530276888	3.20380957590545e-05	0.00164362452279929	TRUE
Pbr034710.1	44.0434590925615	80.753708799851	-0.914830659539922	3.20102782066871e-05	0.00164362452279929	TRUE
Pbr004667.1	16.2259174245022	5.76886682870282	1.42083047026895	3.21077479114746e-05	0.00164530013750516	TRUE
Pbr008390.1	47.5729518169421	26.5029667079427	0.775507027804453	3.2232723278898e-05	0.0016479526185337	TRUE
Pbr014291.2	0.0113674304522769	0.759781375206597	-5.66681596709606	3.22336108753416e-05	0.0016479526185337	TRUE
Pbr033557.1	19.2828058929246	6.05735260584418	1.54530494695544	3.24710713609212e-05	0.00165818689214973	TRUE
Pbr036900.1	212.966352964698	376.445762836298	-0.871365884841581	3.26695630480964e-05	0.00166640997111959	TRUE
Pbr027355.1	80.215076722749	46.3978475743048	0.720360596286691	3.28025134700598e-05	0.00167127491023458	TRUE
Pbr026213.1	3.71352161953424	0.748279569259494	2.24030048161789	3.32580663482198e-05	0.00169254637654744	TRUE
Pbr007319.1	11.1485281098527	4.23999707209135	1.31948929224227	3.33526545360615e-05	0.00169542025269655	TRUE
Pbr011374.1	69.3576674133262	137.846321881655	-1.06472872905387	3.35423393129235e-05	0.00170117412804963	TRUE
Pbr011468.1	118.551244378243	69.1924885151798	0.706722049165644	3.35286963409481e-05	0.00170117412804963	TRUE
Pbr010117.2	33.0776258176905	16.6536947517965	0.917465641491614	3.38212800272028e-05	0.00171336755618446	TRUE
Pbr003005.1	27.6805599035974	12.2550015716893	1.09084798301656	3.39417393256717e-05	0.00171379426911081	TRUE
Pbr018745.1	6.04321777660849	1.14587088409953	2.29038168449326	3.39452944330274e-05	0.00171379426911081	TRUE
Pbr024916.1	34.1232853490288	16.443750775694	0.999202332024674	3.3911093822215e-05	0.00171379426911081	TRUE
Pbr031216.1	2.51926954457104	0.38564159057685	2.59791807344532	3.42904864343928e-05	0.00172925912257977	TRUE
Pbr042888.1	20.9665741466414	35.3474800877356	-0.82424208248441	3.43315733684487e-05	0.00172937038715201	TRUE
Pbr010041.1	93.8261619056299	146.617933549142	-0.71126011145338	3.43867155435991e-05	0.00173018859803591	TRUE
Pbr031110.1	489.590612946092	236.239416066217	0.955468281213555	3.44853369921298e-05	0.00173156846882025	TRUE
Pbr038355.1	40.8669390060124	21.3934556373035	0.850444653222087	3.44919998960125e-05	0.00173156846882025	TRUE
Pbr030464.1	0.624268046411447	0.0113226386206682	5.28375464294399	3.45815874177494e-05	0.00173410871110944	TRUE
Pbr032127.1	26.4506027261158	11.7225688055282	1.09866788186794	3.46269108765113e-05	0.00173442609107697	TRUE
Pbr018833.1	97.178204121377	43.1456329743871	1.14870461407983	3.47453734143743e-05	0.00173840209684809	TRUE
Pbr032800.1	9.48405544078291	2.32373884347029	1.9543697169253	3.49359023589771e-05	0.00174597078766848	TRUE
Pbr026425.1	81.9855642931365	38.4127095316135	0.984817576454083	3.58707488443831e-05	0.00179067905482527	TRUE
Pbr009439.1	5.8475079081813	1.67772135644968	1.7349126455942	3.59872971446467e-05	0.00179448317230576	TRUE
Pbr039047.1	19.2426663990769	8.09327754964724	1.16900850214938	3.61225251139627e-05	0.00179920917642099	TRUE
Pbr041942.1	384.442638062315	628.276234336743	-0.768262453518745	3.61648454339962e-05	0.00179930219245941	TRUE
Pbr001236.1	5.49310193173833	1.47382427761443	1.81196308291453	3.65314641923327e-05	0.00181348548639595	TRUE
Pbr018398.1	13.0803194092657	4.87298983089017	1.36698273033825	3.65159310216353e-05	0.00181348548639595	TRUE
Pbr008639.1	4.34875396991349	12.1153226025546	-1.50768256330404	3.6695375728502e-05	0.0018175652750869	TRUE
Pbr026663.1	7.55253289235962	2.04103121260645	1.79156398752883	3.66832069803262e-05	0.0018175652750869	TRUE
Pbr032578.1	4.91712549252733	1.14528859028862	2.00770770836175	3.69228973040045e-05	0.0018268003884147	TRUE
Pbr004448.1	28.450419440916	11.8436240674901	1.20313159506755	3.71759839622567e-05	0.00183727843406357	TRUE
Pbr015431.1	264.73380906032	482.853629217897	-0.958055493449247	3.74329333557921e-05	0.00184656312531314	TRUE
Pbr033508.2	21.8154137085387	9.93050126708167	1.05598373588983	3.7446883676172e-05	0.00184656312531314	TRUE
Pbr017562.1	5.40278957376264	1.45073108205701	1.82770115544822	3.75037696836693e-05	0.00184732023450712	TRUE
Pbr021697.1	0.692517420956717	0.0339679158620047	4.14609487851818	3.75988844719847e-05	0.00184995661773165	TRUE
Pbr008050.1	122.762827721592	62.5120227557697	0.919247132702524	3.77927539842816e-05	0.00185744077841642	TRUE
Pbr015474.1	6.29016581834597	1.68913357873357	1.81007059224031	3.81227887928281e-05	0.00187159329218123	TRUE
Pbr023311.1	15.5338031300299	5.19020287959531	1.5132608170355	3.8172212425943e-05	0.00187195351322329	TRUE
Pbr009229.1	18.6624347358631	8.38932345155414	1.07196715325874	3.88054482084968e-05	0.00189891099419746	TRUE
Pbr019018.1	10.0330417950865	20.0891573961778	-1.07071187964631	3.88499967337325e-05	0.00189891099419746	TRUE
Pbr023200.2	25.9701248025708	9.85969875813471	1.32125845333118	3.88130987718449e-05	0.00189891099419746	TRUE
Pbr000139.1	86.4378539061266	46.6713825744652	0.8116675047007	3.94093377211392e-05	0.00192210578360763	TRUE
Pbr006685.1	46.0335305776237	24.2696298061113	0.858362014703015	3.94109686515021e-05	0.00192210578360763	TRUE
Novel01151	2.20133982656016	7.46932304605706	-1.81072419965384	3.97755029838804e-05	0.0019371312783829	TRUE
Pbr007216.1	0.760094918027858	0.0340127076936134	4.26239693763623	3.98061554540789e-05	0.0019371312783829	TRUE
Pbr011288.1	155.356213101883	249.442251809011	-0.742111392234759	3.99562243446092e-05	0.00194230918319549	TRUE
Pbr005794.1	17.3782734294086	31.4584400210533	-0.917526723787239	4.03282651848757e-05	0.00195398791629421	TRUE
Pbr013395.1	3.54242786893918	10.372173756951	-1.59904541609223	4.03221377285975e-05	0.00195398791629421	TRUE
Pbr015367.1	64.031762342833	104.232689646051	-0.762570953393701	4.02868992462875e-05	0.00195398791629421	TRUE
Pbr022796.1	27.4531665027203	12.9572291253288	1.00107182671525	4.09120588593771e-05	0.00198011693798284	TRUE
Pbr010527.1	49.2675052073004	24.674925315988	0.900725519746038	4.1327157759169e-05	0.00199803331518487	TRUE
Pbr016054.1	29.2863843575889	8.39420576119948	1.67960774280619	4.15214375750189e-05	0.00200360393326674	TRUE
Pbr035833.1	13.9448264174496	51.1144316933175	-1.86075773904623	4.15324720985619e-05	0.00200360393326674	TRUE
Pbr029698.1	0.568147563455802	0	7.06130703033969	4.16378191845516e-05	0.00200650981528675	TRUE
Novel01009	0.0113674304522769	1.94091913828479	-7.08302696037484	4.20872291439748e-05	0.00202597171547062	TRUE
Novel00707	3.12053397908828	9.14843294928661	-1.6083335756869	4.22247000131435e-05	0.0020273383770775	TRUE
Pbr003806.1	13.7570350084409	29.9548037731402	-1.15784719946457	4.21657505567423e-05	0.0020273383770775	TRUE
Pbr023337.1	77.3672714908522	158.245576438038	-1.07840784883291	4.22523589907786e-05	0.0020273383770775	TRUE
Pbr036891.1	16.3232524052641	31.3457063449943	-1.01086705164189	4.23135192508617e-05	0.00202808515383521	TRUE
Pbr012557.1	0.624671172895925	0.0113226386206682	5.31486772110795	4.28612962599004e-05	0.00205212873664597	TRUE
Pbr033951.1	13.2314904895712	3.51292944146172	1.85579293625181	4.30377192314881e-05	0.00205835990720146	TRUE
Novel00806	236.461324494782	369.941081944349	-0.720302122471816	4.32924285371021e-05	0.0020683178613338	TRUE
Pbr037074.1	46.5945465450774	23.1985830010272	0.940444882607244	4.37342065496558e-05	0.0020871821600023	TRUE
Pbr005931.1	262.589806460269	149.295172837646	0.740924079213281	4.38547398841548e-05	0.00209069129186208	TRUE
Novel01396	612.887075449198	310.4717001725	0.90583496483612	4.4429258339793e-05	0.00211193852666831	TRUE
Pbr015733.1	2.27120170704334	0.294612563295418	2.85370313380386	4.43652070399497e-05	0.00211193852666831	TRUE
Pbr022154.2	18.9958079410026	8.02520734242841	1.16587549765457	4.44428710394015e-05	0.00211193852666831	TRUE
Pbr012831.1	6.45145985259506	1.56364392544243	1.9912980515445	4.46504403524017e-05	0.00211727818383206	TRUE
Pbr022857.1	33.8745807310823	61.4509936134633	-0.95384659865346	4.46493052479621e-05	0.00211727818383206	TRUE
Pbr015930.1	9.67327049362684	3.3222362581747	1.45332645757416	4.47410364994054e-05	0.00211931476300006	TRUE
Pbr013733.1	3.71396953785033	0.600458181548286	2.59432476638902	4.53276330003299e-05	0.00214349769572804	TRUE
Pbr013901.1	3.34770342080738	0.475729989394501	2.75630807396473	4.53479469340607e-05	0.00214349769572804	TRUE
Pbr042388.1	22.5868312651872	6.84183968254611	1.58167247050966	4.56995630124354e-05	0.00215782469557337	TRUE
Pbr026315.1	108.53378044578	62.1061643416347	0.733576477544139	4.62356833265916e-05	0.00218082392225182	TRUE
Pbr017655.1	5.3696727027012	1.3044326166205	1.93892982337415	4.66677643006766e-05	0.00219887233933241	TRUE
Pbr010617.1	49.0381058687771	14.8209853145782	1.65285434317875	4.69124924967446e-05	0.00220806428969598	TRUE
Pbr035339.1	16.7242382045301	5.81397821585906	1.46412981562228	4.77096840172577e-05	0.00224321251099747	TRUE
Pbr038509.1	35.1642611276009	14.160250704511	1.21106727011659	4.79634959889441e-05	0.00225276487654936	TRUE
Pbr039840.1	7.93288904680665	1.90363662688374	1.99416635715461	4.82033170483938e-05	0.00226164065294885	TRUE
Pbr003634.1	5.97174339018739	1.57519052322114	1.88187347925623	4.83611364664607e-05	0.00226188747517529	TRUE
Pbr013835.1	0.443061036649147	0	6.68383042092807	4.8345025908179e-05	0.00226188747517529	TRUE
Pbr039991.1	9.53713007918917	3.2658470242294	1.45750563605672	4.8336055163226e-05	0.00226188747517529	TRUE
Pbr011422.1	3.61868528656608	0.532611933487494	2.66725960765266	4.8441170100757e-05	0.00226325084549535	TRUE
Pbr041156.1	8.2228977462227	2.25571342808306	1.78143748653593	4.87146295468424e-05	0.002273639042617	TRUE
Pbr016820.1	29.3479888335535	12.7513164140711	1.12216202000415	4.89786118820675e-05	0.00228056583190286	TRUE
Pbr024462.1	0.772402976943916	0.0113226386206682	5.60485807528081	4.9016860435242e-05	0.00228056583190286	TRUE
Pbr041827.1	182.402983688488	100.617981137722	0.799530817848981	4.89620208116745e-05	0.00228056583190286	TRUE
Pbr026414.1	11.046131652119	3.97903888183668	1.38685573602187	5.0253079875603e-05	0.00233563922652764	TRUE
Pbr036178.1	22.746781544488	54.7235352099694	-1.33844211515837	5.0371570622136e-05	0.00233870259885385	TRUE
Pbr005838.1	26.0300622859895	82.8594194173004	-1.76497561518777	5.07683397846384e-05	0.00235466630373403	TRUE
Pbr040483.1	2.1905994817504	6.63198529010691	-1.68755002786461	5.09145195535728e-05	0.00235898637002434	TRUE
Pbr023317.1	6.099696594217	1.47382427761443	1.98087453400353	5.13797587490073e-05	0.00237806481727065	TRUE
Pbr014814.1	7.33229648976354	15.9351278743961	-1.17722075483211	5.1547759629274e-05	0.00238336049953272	TRUE
Pbr035208.1	1.55474004572863	0.181475760751952	2.98430125934934	5.18378761982494e-05	0.00239428545734365	TRUE
Pbr021401.1	1.1012969989226	0.045290554482673	4.44421273266978	5.19953735910035e-05	0.00239906869497328	TRUE
Pbr032878.1	2.0898155299546	0.215533260277174	3.14195988452624	5.21182915361409e-05	0.0024022481753741	TRUE
Pbr037756.1	797.288684883284	471.55769119022	0.690817641689137	5.26325246154366e-05	0.00242343898796067	TRUE
Pbr022332.1	10.1690478340294	24.9839317647324	-1.34706245687932	5.27546276878031e-05	0.0024240872126839	TRUE
Pbr038584.1	14.8044063241567	5.53162891964809	1.33589502371793	5.27556020116913e-05	0.0024240872126839	TRUE
Pbr036105.1	28.9151306397348	14.0786630589226	0.959471108269104	5.28283645191474e-05	0.00242492551645734	TRUE
Pbr006681.1	8.73273002697403	2.35940884893342	1.78777775940914	5.32446653960538e-05	0.00244151491974338	TRUE
Pbr017202.1	16.4361652486495	7.36737450663944	1.09917241164812	5.33059779208452e-05	0.00244180905452242	TRUE
Pbr017516.1	45.9530082412176	25.4404751426958	0.773998915770215	5.39124715309509e-05	0.00246439065120683	TRUE
Pbr034762.1	46.9101918796762	16.9150463737593	1.43501682376983	5.38918897460074e-05	0.00246439065120683	TRUE
Pbr041852.1	8.7738997329487	2.91359105570365	1.52467562049486	5.39651632068045e-05	0.00246439065120683	TRUE
Pbr022493.1	7.8224397541597	2.41508141357298	1.60791749587163	5.46234721766966e-05	0.00249189478866388	TRUE
Pbr026422.1	8.82223613198077	3.03778174587813	1.47245306800311	5.63182562151813e-05	0.00256657758011788	TRUE
Pbr018123.1	10.2410597224298	20.2301801202608	-1.07318052036333	5.6797597804702e-05	0.00258568819621475	TRUE
Pbr022858.1	25.3066481959991	10.4948863166823	1.19188071452069	5.68538648777631e-05	0.00258568819621475	TRUE
Pbr038031.7	1.62366129774803	5.72299398040924	-1.86076575593096	5.69201112037252e-05	0.00258605681943871	TRUE
Pbr023312.1	8.5378264115158	2.63065946568177	1.59972810251404	5.70598812971992e-05	0.00258976169410013	TRUE
Pbr013188.1	214.09685055578	343.393621240116	-0.754906908579798	5.73120094773593e-05	0.00259855338383636	TRUE
Pbr019362.1	9.58560085371606	1.97363288286175	2.14467373068692	5.75899833440993e-05	0.00260849783010406	TRUE
Pbr005268.1	68.2927921862278	111.640830732181	-0.770943077905188	5.76611090616776e-05	0.00260906253301562	TRUE
Pbr025901.1	5.01867090546048	1.32658518371414	1.84382375900658	5.83745943742444e-05	0.00263866217802034	TRUE
Pbr012693.1	8.69795585814307	2.74240772144536	1.60099081541133	5.86255696500159e-05	0.00264731645935336	TRUE
Pbr000689.1	110.613044493028	43.7754745974706	1.24279672907435	5.87084581020054e-05	0.00264837069768671	TRUE
Pbr033372.1	2.3848312197345	0.362593186851036	2.64316480652172	5.90657941449816e-05	0.00266179073736032	TRUE
Pbr031618.1	92.8460291418851	52.9209960777027	0.732126832165321	5.95811883545105e-05	0.00268229926803671	TRUE
Pbr035129.1	12.6173453971033	4.14757949803005	1.53894727507175	5.98620890915437e-05	0.00269222028382485	TRUE
Pbr030126.1	9.76246305581232	3.37728173717174	1.46222445198224	6.05917020295189e-05	0.00272228112582926	TRUE
Pbr041940.1	20.9284950770477	9.38723857244764	1.07691612172262	6.07316542363802e-05	0.00272581558908169	TRUE
Pbr024598.1	0.488262007468603	3.34618049853269	-2.84053466638563	6.09854634353806e-05	0.00273444801224022	TRUE
Pbr006672.1	2.20263878967681	0.283558675664401	2.83114966325138	6.11166827102884e-05	0.00273757193380757	TRUE
Pbr002481.1	8.28980336581971	2.39059967123569	1.75258036406003	6.17134140393423e-05	0.00276152006343652	TRUE
Pbr007372.2	35.4608348367108	63.3435569631634	-0.891321077877987	6.20287099795123e-05	0.0027728391871143	TRUE
Pbr015744.1	62.5783086538242	34.5338626129854	0.775021886153108	6.21200631597369e-05	0.00277413482859632	TRUE
Pbr007196.1	31.2301447708177	16.5524628816846	0.83906117724869	6.23699019596731e-05	0.00278249836435737	TRUE
Pbr038975.1	6.69567559260442	1.98392530935542	1.68331068120623	6.36936791308042e-05	0.00283870857120144	TRUE
Pbr002620.1	17.5639947193871	35.9685679141028	-1.09356797720905	6.38556071479187e-05	0.00284307662695923	TRUE
Novel01195	23.2942994631249	39.2066186004559	-0.821252642782319	6.41939188084138e-05	0.00285528131467944	TRUE
Pbr000570.1	0.420012632923333	2.90244758440941	-2.81902832796001	6.45862719450713e-05	0.00286414036873861	TRUE
Pbr005756.1	3.18068572688871	0.521513254024869	2.51294000188144	6.45285097582261e-05	0.00286414036873861	TRUE
Pbr006237.1	4.98170193688069	1.09946053382664	2.11534450533014	6.44597434099792e-05	0.00286414036873861	TRUE
Pbr028476.1	32.0708867059701	17.2520029254275	0.83373699204005	6.48368153945028e-05	0.00287238716327897	TRUE
Pbr004893.1	184.661051694094	333.167315089162	-0.945592988389595	6.60376566721155e-05	0.00292267555335226	TRUE
Pbr024647.1	33.774174503492	12.8389860539819	1.33648868748297	6.62473553158524e-05	0.00292904186589841	TRUE
Pbr022030.2	82.1149157387224	622.000873501662	-2.93645161672659	6.63653662424333e-05	0.00293134570516106	TRUE
Pbr030524.1	7.64217337286118	2.01919218833407	1.80153122175416	6.66051777447698e-05	0.00293901954455319	TRUE
Pbr014069.1	51.0951531675468	88.3783782613296	-0.838136841089533	6.70182764796869e-05	0.00295431706594647	TRUE
Pbr033635.1	802.332705262687	1368.4015851047	-0.83997858742089	6.75475497437979e-05	0.00297470046044989	TRUE
Pbr041371.1	13.5429798786068	5.45111627801837	1.25104399443312	6.82406341197941e-05	0.00300225041049884	TRUE
Pbr027172.1	23.697713716074	11.4949066536615	0.972946453164365	6.90136280128495e-05	0.00303325806362009	TRUE
Pbr031923.1	16.3860468711294	6.82420139566862	1.19020456982014	6.94937788044678e-05	0.00305134628572944	TRUE
Pbr019964.1	556.838194870671	326.741371852384	0.720256353124721	6.97331275633138e-05	0.00305883607582705	TRUE
Pbr021043.1	1.40705303351225	0.181341385257126	2.85856345131097	6.98836515428076e-05	0.0030624186571158	TRUE
Pbr020163.1	15.0542658349487	5.81550113813376	1.28239033307504	7.0464936691436e-05	0.00308485228257715	TRUE
Pbr039178.2	15.8020974858921	6.33903002458101	1.22097915553191	7.1069360604673e-05	0.00310825377614086	TRUE
Pbr024739.1	132.282553167838	220.603049336579	-0.78234366932291	7.12366617944462e-05	0.00311251029465145	TRUE
Pbr020127.1	0.897041585434484	6.11710122716012	-2.93793205591806	7.15701237824473e-05	0.00312401132062755	TRUE
Pbr038629.1	2.29384698428467	7.12865846714162	-1.66776183430894	7.19327406179367e-05	0.0031367611470051	TRUE
Pbr037846.1	32.8564487866306	61.5415359433233	-0.935638434548676	7.24706705605905e-05	0.0031571233651954	TRUE
Pbr040954.1	43.2305134952855	23.8626866932414	0.780826427930455	7.26791134077989e-05	0.00316310595427152	TRUE
Pbr000781.1	18.5490739741616	8.10639186153226	1.10651747991999	7.33371042159832e-05	0.00318862273550608	TRUE
Pbr015459.2	20.6818956751868	8.6027067039141	1.18619511508453	7.35305278122498e-05	0.00319391049468854	TRUE
Pbr034218.1	4.768632227342	1.13378678434152	1.98550726968906	7.37469474352778e-05	0.00320018582924265	TRUE
Pbr013046.1	50.5537172432324	25.2820029938381	0.908689349805709	7.46480169801002e-05	0.0032336674491219	TRUE
Pbr017734.2	28.8991847476821	60.3994312551289	-1.17526882434166	7.46639193832637e-05	0.0032336674491219	TRUE
Novel01168	127.112580488627	51.3356184191537	1.2729811456211	7.5008562779141e-05	0.00324227975107232	TRUE
Pbr033819.1	28.0022073436318	13.7150396599446	0.961169879936988	7.49829580430203e-05	0.00324227975107232	TRUE
Pbr034823.1	83.5335504670686	150.444480667327	-0.955883010798869	7.63158236966344e-05	0.00329558400213845	TRUE
Pbr010660.1	276.272743753776	150.118266791145	0.80921120706025	7.66542936536376e-05	0.00330698964832216	TRUE
Pbr025296.1	9.05185942966202	1.32524142876588	2.69873344598708	7.67306035506105e-05	0.00330707414275931	TRUE
Pbr011741.1	0.0113674304522769	1.69141796214561	-6.87774038441594	7.69180789376442e-05	0.00331194504653192	TRUE
Pbr005387.1	62.5391351907193	110.66421713358	-0.873297328288813	7.71624358786187e-05	0.00331925337083664	TRUE
Pbr002268.1	12.9549641314694	5.08932934413629	1.27231341930711	7.77116379503417e-05	0.00333964825545241	TRUE
Pbr034512.1	0.987174776083744	0.079348054007895	3.47742896647504	7.78256163289959e-05	0.00334131813580831	TRUE
Pbr022318.1	35.2827632551611	61.5524203584042	-0.853108287795135	7.86915058084339e-05	0.00337523576360013	TRUE
Pbr037584.1	4.19068494754022	0.929531370853403	2.12364220176028	7.8794137929532e-05	0.00337638194698232	TRUE
Pbr042029.1	2.99674641539828	0.544516865919075	2.33896639930398	7.908941138866e-05	0.00338577279033321	TRUE
Pbr026879.1	53.194339885084	24.6130617838101	1.05911433731873	7.99540506732566e-05	0.0034194963652844	TRUE
Pbr016930.1	180.343622921978	295.648917171931	-0.785554846442434	8.0885191459218e-05	0.00345599657148372	TRUE
Pbr023197.1	10.8452804178332	3.29833680964832	1.63272259647304	8.10838306677299e-05	0.0034574035600747	TRUE
Pbr028995.1	26.1968911178054	11.0917260546467	1.13709082078885	8.1155964480109e-05	0.0034574035600747	TRUE
Pbr030476.1	46.3262424944389	78.2298099891217	-0.829747620578422	8.12290456232843e-05	0.0034574035600747	TRUE
Pbr030595.1	251.522523368854	402.601065414141	-0.746197971716773	8.10432871260238e-05	0.0034574035600747	TRUE
Pbr015071.1	135.351266679805	212.830945906371	-0.70810227506287	8.16785727217845e-05	0.00347321341882625	TRUE
Pbr007232.1	7.08584115817375	1.91643739594749	1.78535755541345	8.19325256900659e-05	0.00347736336848134	TRUE
Pbr027408.1	21.2858476196006	35.3777302815741	-0.791370083431545	8.18675486199303e-05	0.00347736336848134	TRUE
Pbr009117.1	18.36983780499	8.55970053284347	1.03020187811823	8.2368434701803e-05	0.00348257186986834	TRUE
Pbr022321.1	25.8224728874097	9.73179034593671	1.36900923827086	8.22580563640735e-05	0.00348257186986834	TRUE
Pbr031962.1	16.0191088766124	5.81787510520902	1.34811217400582	8.23524190773904e-05	0.00348257186986834	TRUE
Pbr042646.1	22.6946027427139	38.0818349742677	-0.817359707637155	8.23392539408638e-05	0.00348257186986834	TRUE
Pbr028517.1	30.8453445302651	58.7996754186336	-0.974084875015432	8.27472074345316e-05	0.00349526404509072	TRUE
Pbr022620.1	39.2206772228547	22.0252390166489	0.770654102292675	8.32022007639028e-05	0.00351114866013058	TRUE
Pbr020319.1	0.34057499525222	0	6.30652187089565	8.53438627241198e-05	0.00359811343138021	TRUE
Pbr020976.1	40.7106168650719	21.3837358098444	0.877915463993407	8.54532428973361e-05	0.00359931324889263	TRUE
Pbr008076.1	15.3695528348947	26.6513255976332	-0.859455348719716	8.5621041271725e-05	0.00359973319303986	TRUE
Pbr023509.1	30.697443253667	15.3170858925783	0.920094337904188	8.56781385444177e-05	0.00359973319303986	TRUE
Pbr040068.1	5.10822180229883	13.6566892801848	-1.51119460788249	8.57060062373079e-05	0.00359973319303986	TRUE
Pbr008251.1	12.0437332301913	4.69384324538186	1.26870512105634	8.62611482914476e-05	0.00361963171212764	TRUE
Pbr005673.1	0.488530758458255	0	6.84734616415939	8.68423812903795e-05	0.0036405865008622	TRUE
Pbr034643.1	0.476312283205413	0	6.78595235001191	8.75008306588425e-05	0.00366473582568235	TRUE
Pbr006628.1	115.768537385176	63.7308110596781	0.787298277287269	8.82086841700561e-05	0.00368743802932324	TRUE
Pbr007159.1	9.08538912198426	19.9129125849478	-1.17037435792792	8.81918200525907e-05	0.00368743802932324	TRUE
Pbr017688.1	20.4779538045199	34.4581330025615	-0.806386176114346	8.94220583960503e-05	0.00372716309581191	TRUE
Pbr019668.1	102.248596215519	58.7142901621349	0.737764192020817	8.94396161198096e-05	0.00372716309581191	TRUE
Pbr032740.1	10.6981756994277	3.80852742505252	1.42086218278664	8.94608162746656e-05	0.00372716309581191	TRUE
Pbr035942.1	113.874965543578	193.154653839612	-0.835141643676939	8.94941474926846e-05	0.00372716309581191	TRUE
Pbr005848.1	14.7037567478557	6.17692973736297	1.19645723513274	9.02890366479882e-05	0.00375471644939014	TRUE
Pbr006355.1	9.19691341858982	18.4773562390298	-1.06111398021808	9.0408986652057e-05	0.00375471644939014	TRUE
Pbr040219.1	0.352032009367715	0	6.35294163234523	9.04073752465924e-05	0.00375471644939014	TRUE
Pbr040350.1	0.875023393835669	0.0113226386206682	5.82102085598968	9.10648974367801e-05	0.00377842870624118	TRUE
Pbr022573.1	31.829518253631	59.9128519477088	-0.996962519892515	9.13602264140142e-05	0.00378714959055819	TRUE
Pbr017957.1	10.2223464315937	2.09567356511901	2.21180673203305	9.27535241783937e-05	0.0038413258863415	TRUE
Pbr005874.1	24.519204858411	12.527013649575	0.889978055634334	9.30090797576484e-05	0.00384832638003762	TRUE
Pbr004809.1	192.153497020038	115.276124093497	0.66476308724492	9.32154492813227e-05	0.00385328063994791	TRUE
Pbr036168.1	16.0736616454617	32.7762109087169	-1.08623923324055	9.39098579378935e-05	0.00387838121747406	TRUE
Pbr004281.1	11.7585172567574	21.9585125643783	-0.973020138297219	9.42355324630964e-05	0.00388822100967167	TRUE
Pbr020082.1	5.60897103600992	1.45122379220471	1.84946133326942	9.48316069501276e-05	0.00390918910614896	TRUE
Pbr013033.1	6.83481705975987	2.26690169120891	1.52619017676404	9.54454269168484e-05	0.00392940706859695	TRUE
Pbr019081.1	11.5478215142939	3.5462702716812	1.64270416358403	9.56754390901435e-05	0.00392940706859695	TRUE
Pbr034452.1	1879.48126769868	2871.07763193462	-0.671905282520715	9.56079875894471e-05	0.00392940706859695	TRUE
Pbr037052.1	22.7801768613154	10.6425285370671	1.04382498106843	9.55827074500281e-05	0.00392940706859695	TRUE
Pbr000742.1	65.706124311912	105.824721897957	-0.760054404738654	9.65681752108119e-05	0.00396241315978017	TRUE
Pbr023777.1	165.201050666699	84.3059654694652	0.878043123528084	9.71530146430137e-05	0.00398273634866968	TRUE
Pbr027856.1	31.0973092571427	52.4789107665726	-0.811642180153515	9.86176975922472e-05	0.00403905761621138	TRUE
Pbr026642.2	507.712016235499	300.313636031991	0.686616475335869	9.90979755333375e-05	0.00405499434567371	TRUE
Pbr006338.1	103.347499857814	220.135217437748	-1.21779326920672	0.000100262872208616	0.00409888997515354	TRUE
Pbr003445.1	22.5396691485533	10.0175886131815	1.11680311835985	0.000100407958917019	0.00410105197857675	TRUE
Pbr013521.1	20.8974834220719	8.81819517235966	1.17630717344311	0.000100639235791483	0.00410573271500801	TRUE
Pbr042066.1	33.9308900761407	54.0379157310804	-0.754112580751818	0.000100707173993879	0.00410573271500801	TRUE
Pbr033252.1	4.55171042028495	1.20199136705518	1.8351917982037	0.000101087480103574	0.00411746339517114	TRUE
Pbr039501.1	92.9299519754434	174.23310474269	-1.01387564385196	0.000101463873347056	0.00412901337841142	TRUE
Pbr042709.1	220.729277751476	413.788838532583	-0.998062940398283	0.000101841525143518	0.00414059341577563	TRUE
Novel02031	0.158830483510616	1.32618205722966	-3.08560946691496	0.000102365082741958	0.0041580790093877	TRUE
Pbr032622.1	9.29680153375344	3.18560313358934	1.45286765103388	0.000102835902036732	0.00416958804620947	TRUE
Pbr036896.1	125.98386720671	68.0336376946901	0.834873454195417	0.00010280497049426	0.00416958804620947	TRUE
Pbr019963.1	4.90539972742219	1.18999685096038	1.96593992567997	0.000102949551481723	0.00417039444476826	TRUE
Pbr036517.1	7.15892805053275	1.29145268023031	2.44331640550278	0.000103159153228236	0.00417508278110891	TRUE
Pbr003974.1	12.0028322752063	3.95540818429995	1.52527668618449	0.000103513383035785	0.00418561069458971	TRUE
Pbr000576.1	11.3769965146885	3.5916952016587	1.60889624675707	0.000104789543666	0.00423336431673026	TRUE
Pbr017240.1	13.5220366909666	5.338427393791	1.26513219193465	0.000105330514871509	0.00424817885622236	TRUE
Pbr019198.1	0.0454249299774989	1.21282129552815	-4.62803333749005	0.000105347271260893	0.00424817885622236	TRUE
Pbr027785.1	29.1594456581837	14.8251061630862	0.919021938871203	0.000105555266875032	0.00425271079287552	TRUE
Pbr024436.1	25.6121802714307	12.9434429359696	0.926763306864956	0.000106299065949138	0.00427880194963955	TRUE
Pbr025491.1	147.622179046492	86.5974989860088	0.702696736124291	0.000106739668040641	0.00429265252692558	TRUE
Pbr029461.1	34.3182785481503	60.0756785990089	-0.913260673004367	0.000107594096747843	0.00432310553680877	TRUE
Pbr021977.1	99.8269110131471	205.686193794856	-1.05856938514758	0.000108336456800153	0.00434900474911012	TRUE
Pbr010176.1	14.311521063256	62.9014947236359	-2.31221470553679	0.000109450636071892	0.00438976992050648	TRUE
Pbr037937.1	20.0825572894287	33.661213186225	-0.828139593200839	0.000109709233601424	0.00439617747870065	TRUE
Novel00542	1.24678921139016	0	8.14180418619048	0.000110480527708491	0.00442309936268763	TRUE
Pbr019510.1	5.39617007746088	0.963409703052191	2.39155501534128	0.000110672967348763	0.00442527358301519	TRUE
Pbr026043.1	13.2217803568885	23.8723072422609	-0.915561581433376	0.000110733818159039	0.00442527358301519	TRUE
Pbr016913.1	25.0422858265422	40.6037375421273	-0.758057846160815	0.000111016848030029	0.00443260178054549	TRUE
Pbr010253.1	5.87033235274907	1.68864086858587	1.72920755767853	0.000111552933052453	0.00444204378624894	TRUE
Pbr022286.1	4.39305910410077	11.2076399507499	-1.4643873150473	0.000111551158637014	0.00444204378624894	TRUE
Pbr027989.1	4.22174139434766	1.0767704647537	1.90259083882587	0.000111508420977266	0.00444204378624894	TRUE
Pbr003341.1	108.484199570239	63.0259855798053	0.709922222179168	0.000112242033447201	0.00446548605160829	TRUE
Pbr001532.1	37.934420395091	20.6119696133194	0.801781240405459	0.000112825857197668	0.00448470178936109	TRUE
Pbr026817.1	10.7750602026971	3.62660374598449	1.49572290694911	0.00011356239082078	0.00450994784046205	TRUE
Pbr033682.1	129.691162761651	209.823338147495	-0.77440776919764	0.00011369876918147	0.00451133590938679	TRUE
Pbr006889.1	0	0.668080470451035	-7.249615993058	0.000114459310742727	0.00453746495768782	TRUE
Pbr011128.1	24.6358802156516	10.75074793291	1.09855894408624	0.000115344878218614	0.00456716344394623	TRUE
Pbr027102.1	1.75921941837479	0.238088953855294	2.80905985788915	0.000115413829245162	0.00456716344394623	TRUE
Pbr028697.1	2.54290024210777	0.385507215082024	2.6015877458097	0.000115818131978006	0.00457908861533309	TRUE
Pbr012033.1	32.8249892133387	13.3814073985917	1.19214427736123	0.000115983974717715	0.00458157301196201	TRUE
Pbr037100.1	5.4386387465522	1.35974684660719	1.92917305519715	0.000116287290774317	0.0045894786214293	TRUE
Pbr027098.1	5.22229923330607	11.7521471218926	-1.22207387153114	0.000116636278665692	0.00459917113366252	TRUE
Pbr009068.1	10.4568617336966	3.00220132407821	1.74118864081023	0.000117702134703897	0.00463708879494655	TRUE
Novel02114	0.0226452772413365	0.532701517150711	-4.36766970514038	0.000119611142103938	0.00470812742446113	TRUE
Pbr026138.1	46.9466778328846	26.0956652604199	0.787633130746192	0.000120247157531581	0.00472652882570689	TRUE
Pbr040110.1	6.16248136530602	1.65525524653478	1.79275874878107	0.000120291162811668	0.00472652882570689	TRUE
Pbr026721.1	51.8287156137597	28.5294950618842	0.789678381490621	0.000120793852645519	0.00474209159030894	TRUE
Pbr006147.1	0.703616100419342	0	7.32241906030488	0.000121226098842898	0.00475486388927096	TRUE
Pbr034057.1	44.8276229316659	77.3167777198029	-0.839926354682938	0.000121493547560942	0.00475814519336349	TRUE
Pbr042099.1	23.5420537578313	12.0511940765173	0.888192626713227	0.000121523706460598	0.00475814519336349	TRUE
Pbr031325.1	14.0439082796443	25.4102600459126	-0.901865205663673	0.000123055726262423	0.00480543955085717	TRUE
Pbr034731.1	1.01116380827334	0.0566579849349498	3.98447369035167	0.000122990638333086	0.00480543955085717	TRUE
Pbr034806.1	2.7926701692366	0.589493877580487	2.15222217420475	0.000123003957001847	0.00480543955085717	TRUE
Pbr013540.2	80.9661430803446	46.7436184220236	0.715718945372027	0.000123815653733587	0.00483087408983879	TRUE
Pbr029887.1	71.204371291559	174.95098636579	-1.34548997745281	0.000124190116412006	0.00484123767562631	TRUE
Pbr008803.1	7.9122594019877	2.69711716696269	1.48927834933621	0.000126588891673431	0.00493042671868875	TRUE
Pbr038249.1	3.88439141097127	0.658146378610235	2.4238080442086	0.000127477741640132	0.00496070207385076	TRUE
Pbr005315.1	0.113584720859552	2.25410092214515	-4.35209148753317	0.000127669367580813	0.0049638162592893	TRUE
Pbr016433.1	3.74614578044799	0.453577422300859	2.90039371144903	0.000127900322891422	0.00496845280514197	TRUE
Pbr035444.1	16.620552478456	7.58313172607465	1.0700005126179	0.000128193861719375	0.00497551027523218	TRUE
Pbr006682.1	29.5033352489749	14.3424431345687	0.960928465088344	0.000130028094428757	0.00503840876448685	TRUE
Pbr011997.1	99.6178217638953	35.6697703209151	1.4622969814582	0.000130040991515792	0.00503840876448685	TRUE
Pbr011633.1	4.4261311833306	1.20163303240231	1.79769765815375	0.000130204683039591	0.00504036039766576	TRUE
Pbr022560.1	12.4206949002124	4.12583005742089	1.53265678156628	0.000130600956952393	0.00505130431677001	TRUE
Pbr017840.1	118.871244215285	70.8576330617238	0.68479044622428	0.000131706768614775	0.00508964844588756	TRUE
Pbr002411.1	2.80399280785727	0.51054895005707	2.33311388678547	0.000132014145454032	0.00509709824275166	TRUE
Pbr013579.1	70.4300228763033	129.227093004604	-0.915502569715361	0.000132863571265888	0.00512544560827011	TRUE
Pbr006690.2	28.082092899619	13.8047697241094	0.959286484084243	0.000133636538417342	0.0051463373093203	TRUE
Pbr015816.1	22.6150755213796	11.4621481172529	0.901364505002304	0.000133615649062013	0.0051463373093203	TRUE
Pbr029111.1	5.81376395147734	1.29122872107227	2.13326453664327	0.000133948657777567	0.00515389476582041	TRUE
Pbr002151.1	8.35339438987767	18.425714939235	-1.21262008761211	0.00013453305146668	0.00517190630612485	TRUE
Pbr028081.1	46.1270582526989	26.1983304691432	0.73926317817553	0.000134902645594664	0.00518163624646379	TRUE
Pbr010069.1	116.244612332398	195.381883344842	-0.82393092290738	0.000135382893602676	0.00518664575758264	TRUE
Pbr026725.1	459.926086623357	734.58052629616	-0.753386830208572	0.000135229345616507	0.00518664575758264	TRUE
Pbr032844.1	36.2254089378995	20.2005473172886	0.772519355877618	0.000135307971803335	0.00518664575758264	TRUE
Pbr004789.1	23.4596150674424	39.4375505560301	-0.81403635771736	0.000135560713828927	0.00518898880412809	TRUE
Pbr023112.3	2.29156260087263	7.9524884794986	-1.93304084103827	0.000135931739087015	0.00519871695859959	TRUE
Pbr010787.1	20.6149004719266	10.0894213342555	0.965673100879798	0.000136588575798683	0.00521934988225911	TRUE
Pbr029101.2	10.810192706181	3.92269443972299	1.37457937799487	0.000137526385314031	0.00525067475741012	TRUE
Pbr020847.1	145.663109521629	222.107296962632	-0.671373703892676	0.000137683043664302	0.00525214759789408	TRUE
Pbr007359.1	13.3403817628882	5.15583183724883	1.3119601837916	0.000138040826848577	0.00526128357960399	TRUE
Pbr003907.1	177.702361169031	75.4145005553701	1.17835473977318	0.000138332445797766	0.00526523021619601	TRUE
Pbr011473.1	37.5193251688683	63.492085325404	-0.801289714814181	0.000138381126435692	0.00526523021619601	TRUE
Pbr024764.1	7.19808212408504	2.44775036631834	1.50271396470422	0.000138504590893149	0.00526542367379178	TRUE
Pbr041919.1	53.3756715755648	30.6614209262773	0.737718866497679	0.00013874576841823	0.00527008798759559	TRUE
Pbr012534.1	40.0046618946326	66.7490030676406	-0.820212662919898	0.000139093714003842	0.00527879633547517	TRUE
Pbr014437.1	17.0125097172897	6.83422507117264	1.26894569800971	0.000139341328394223	0.00528368537565784	TRUE
Pbr022797.1	3.8381154361932	0.872425467602367	2.0781637730446	0.000139794061794866	0.00529633737186869	TRUE
Pbr030462.1	10.4463901398765	3.38950021242458	1.52833018853407	0.000140314276432629	0.00531152229910375	TRUE
Pbr021389.1	16.947699619002	7.85375525718047	1.05429673837707	0.000140776840343296	0.00532450091975296	TRUE
Pbr011048.1	14.0665983487173	5.61057384717151	1.24583888923097	0.000141391540380767	0.0053387548057077	TRUE
Pbr024020.1	36.5130436702403	19.2966622763943	0.835974732049373	0.000141393762474958	0.0053387548057077	TRUE
Pbr026583.1	44.0381482541528	22.8847741315243	0.875164587592843	0.000141714310315537	0.00534631960010581	TRUE
Pbr017062.1	2.88338565369677	0.600771724369547	2.18319562164508	0.000142117319624493	0.00535697988099816	TRUE
Pbr013155.1	42.4402579670823	21.342655687533	0.935684668396762	0.000143175342480397	0.00539229132784553	TRUE
Pbr000264.1	127.273323644071	67.7841111162719	0.816543200176835	0.000143640039257729	0.00540389687364255	TRUE
Pbr023833.1	42.4935565646466	20.3954509327468	0.968810159223671	0.000143726477697771	0.00540389687364255	TRUE
Pbr036881.1	18.2684267675517	8.63936212967262	1.00195435895513	0.000144977170670606	0.00544631720798808	TRUE
Pbr000182.1	17.4720795502498	7.8998520646321	1.07727398140425	0.000145352702992304	0.00545581677332885	TRUE
Pbr015755.1	24.5196430819508	10.5159638798174	1.16429126658338	0.000146919475974428	0.00550997586160759	TRUE
Pbr038258.1	16.9855644242139	7.25325228380058	1.15931815461266	0.000147532579082127	0.00552830799072784	TRUE
Pbr015191.1	0.601891520159763	0.034057499525222	3.88866744709013	0.000147927457033463	0.00553679774879826	TRUE
Pbr022526.1	1.62460192621181	0.169929162973241	3.20866582657666	0.000148008105472721	0.00553679774879826	TRUE
Pbr021144.1	4.59977806832736	1.14457192098288	1.9698533534543	0.000148659557757627	0.00555649451218611	TRUE
Pbr031223.1	30.4630720218352	16.3329879402258	0.83819094945255	0.000148928269379883	0.0055618643944146	TRUE
Pbr032859.1	510.2689289568	268.928016482983	0.870683567351209	0.000149105472553688	0.00556381066586868	TRUE
Pbr004280.1	14.1524315235321	5.7792040470281	1.24111183623399	0.000149551354703978	0.00557577091859031	TRUE
Pbr016309.2	21.3890951221348	10.2461913935121	0.990359190854315	0.000151669450657129	0.0056500046028295	TRUE
Pbr000107.1	11.3400723379403	4.38857992093991	1.2719648720351	0.0001520769201243	0.00566044295414957	TRUE
Pbr030790.1	14.6114832440655	41.7460153849218	-1.5450046719369	0.000152411185923918	0.00566814142032605	TRUE
Pbr006702.1	20.7579291336556	34.4725462775631	-0.79960543087915	0.000153184203409314	0.00569213047906675	TRUE
Pbr003476.1	16.3016821319814	7.67429512885091	1.0152960499526	0.000153382323853998	0.00569473487704672	TRUE
Pbr007211.1	30.0759970926469	16.3682548192045	0.811934466061424	0.000153664355930062	0.00570044777932712	TRUE
Pbr003568.1	51.96314424382	80.9187302509	-0.704734208364677	0.000154593051079777	0.00572058595588801	TRUE
Pbr036775.1	221.167855922915	365.034619238421	-0.791070021577343	0.000154571192325435	0.00572058595588801	TRUE
Pbr038701.2	7.3357454607974	2.14230787454995	1.68831197075027	0.000154362030472858	0.00572058595588801	TRUE
Pbr023582.1	59.0356919227822	90.8353109531277	-0.685210125035488	0.000155162048280378	0.00573686845009386	TRUE
Pbr007809.1	9.28462785033221	3.08289313303437	1.51102058070747	0.000156293688876147	0.00577390945807488	TRUE
Pbr042896.1	2.58805642109561	6.68877765053669	-1.44666600534059	0.000156588020371616	0.00577998220589969	TRUE
Pbr008285.1	43.9627127969975	74.3499776501982	-0.820733304673648	0.000156722248137853	0.00578014002895817	TRUE
Pbr039572.1	14.05648508955	5.68030135215987	1.23823086142455	0.000157751870288231	0.0058132936524857	TRUE
Pbr010513.1	2.0987194096684	9.2261334003013	-2.29700254369774	0.000158195574296634	0.0058248186665066	TRUE
Pbr005469.1	7.62717780404861	2.39230176083682	1.57258254053776	0.000158467297623435	0.00582999746153247	TRUE
Pbr026364.1	58.7721902929022	34.7528799413517	0.692448478998628	0.000159068733512165	0.00584245928809873	TRUE
Pbr042700.1	71.688269101809	139.838798748798	-1.00408408057055	0.000159068348346171	0.00584245928809873	TRUE
Pbr013101.1	24.7020243741113	12.7512716222395	0.904561979269121	0.000159971050977488	0.00587075278583141	TRUE
Pbr041289.1	5.7352221504384	1.41694233352144	1.92671329108788	0.000160572004845844	0.00588794905485432	TRUE
Pbr018997.1	16.9110441932435	4.78379726870469	1.78970293256075	0.000161022036259874	0.00589958743888216	TRUE
Pbr000971.1	80.3185227821624	45.5315488928565	0.762897777224471	0.000161460862929185	0.00591079647919937	TRUE
Pbr004103.1	0.795093046016861	3.34528466190052	-2.16429770079007	0.000161992472019635	0.0059253808905932	TRUE
Pbr016331.1	48.6879999081686	26.6717760751257	0.796748528739308	0.000163019477597551	0.00595804711919595	TRUE
Pbr029434.1	7.61607912458598	2.65267765728058	1.43837181423095	0.000163525520844421	0.00597163517375943	TRUE
Novel01767	17.5829319693812	8.14926365710807	1.05602397165019	0.000165580495286099	0.00604171849863035	TRUE
Pbr025812.1	40.0411926396726	22.4697781837411	0.767363529820858	0.000166740443946178	0.00607407715502215	TRUE
Pbr042892.1	15.4092541052026	6.63014882501096	1.16236641444587	0.000166661083525903	0.00607407715502215	TRUE
Novel01877	0.363265064325165	1.82590107881376	-2.40769172063586	0.000167198485590294	0.00608577859293836	TRUE
Pbr039497.1	7.10906872922599	1.42884726595302	2.18436490844627	0.000167921121227792	0.00610708385207766	TRUE
Pbr022726.2	9.49398953262371	2.45952092325509	1.85122549869615	0.000168164074860153	0.00611092310923589	TRUE
Pbr019139.1	39.2641313122414	62.6523385053233	-0.738764676783289	0.000168357019523758	0.0061129403031814	TRUE
Pbr033958.1	32.7506033578631	18.1395583373373	0.773781819240117	0.000168760206894541	0.00612258176383547	TRUE
Pbr039595.3	16.6292323990118	29.2489577759167	-0.888678058928429	0.000170648750246015	0.00618605196592708	TRUE
Pbr028393.1	38.2084481053991	21.3105242367669	0.776182225306505	0.000171262907227999	0.006203259650321	TRUE
Pbr026432.1	20.0265711819679	8.36533441936454	1.1740238130762	0.000172498700893646	0.00624293711720787	TRUE
Pbr037080.1	9.02546133334188	20.0385015166784	-1.22594588882385	0.000172974444074444	0.00625506528291642	TRUE
Pbr034878.1	77.9836561749005	121.780892238433	-0.716662124046373	0.000174862348916478	0.00631819855195454	TRUE
Pbr026452.2	25.8930962290302	12.4494124769998	0.959913602660116	0.000175710156273017	0.00634367860460025	TRUE
Pbr018269.1	8.06214121395291	2.65151306965876	1.54928282721357	0.000176866549480389	0.00638024919248842	TRUE
Pbr014064.1	50.3793633837063	28.3159774340294	0.754018471569879	0.000177383932159872	0.00638855054132708	TRUE
Pbr019793.1	12.3330252603016	4.50037296853511	1.37400502256889	0.000177262997877812	0.00638855054132708	TRUE
Pbr012849.1	9.2318219629156	1.97381205018818	2.08422871512789	0.000178109554595077	0.00640949423853918	TRUE
Pbr003082.1	34.8359046076015	18.2438808438302	0.845266399724972	0.00017936574798158	0.00644948189528917	TRUE
Pbr016044.1	34.9033380344015	16.399231377125	0.993074004719433	0.000180951063281183	0.00650122967987377	TRUE
Pbr041079.1	8.16014807218897	2.65352870208115	1.51730037034794	0.000182902114461523	0.00656602352633906	TRUE
Pbr017573.1	21.1052229036492	38.9454013539879	-0.947242665336673	0.000185059499916374	0.00663811411030676	TRUE
Pbr003939.1	66.2948216312999	38.5679820708744	0.734319001344726	0.000186905100674619	0.00669891375737823	TRUE
Pbr001725.1	4.07553251257437	0.758795954911207	2.38460330652575	0.000187204166443684	0.00670423036976538	TRUE
Pbr040282.1	11.1767626712688	23.6220095079291	-1.17827690005031	0.000187569418458049	0.00671190680900688	TRUE
Pbr030117.1	13.0464858688985	5.54371301940611	1.16491314126201	0.000188296525826928	0.00673250898091314	TRUE
Novel00077	2.89520100246513	0.249949094455266	3.33243725875909	0.000189915651718226	0.00678494640383534	TRUE
Pbr027985.1	59.5802632753093	35.4430681870648	0.688490379966507	0.000191038717188964	0.0068195915745168	TRUE
Pbr019135.1	5.33928813336788	0.91838789955917	2.42663442571689	0.000191468095008472	0.00682943816991326	TRUE
Pbr000382.1	0.363085896998731	2.51680599383256	-2.81599390922764	0.000192091137319979	0.0068406899094118	TRUE
Pbr042046.1	1.52162317466719	10.2040713642973	-2.79727241316087	0.000192015735987766	0.0068406899094118	TRUE
Pbr002888.1	46.6500496371668	27.488125851604	0.697690535359409	0.000192727867731753	0.00685787426307251	TRUE
Pbr014481.1	2.80408239152048	0.532925476308754	2.28095334859873	0.000193734727808826	0.00688819101375602	TRUE
Pbr007698.1	14.9869122970356	26.7339434553485	-0.902702083746525	0.000194503370775464	0.00690999634881939	TRUE
Pbr004921.1	8.45838877384469	1.9603394036503	2.01838451554353	0.000194744510368618	0.00691304156160078	TRUE
Pbr012024.1	1046.75188994678	536.344358611341	0.877039118858417	0.000195083030942804	0.00691402241697607	TRUE
Pbr039118.1	18.0164172488425	8.749990589646	0.986308293681776	0.000195013290717362	0.00691402241697607	TRUE
Pbr000134.1	1.12447977814324	0.0792584703446777	3.70489279137435	0.000195240979524304	0.00691411108938018	TRUE
Pbr027211.1	0.56819235528741	0	7.02408985617295	0.000196506133721057	0.00695337813984	TRUE
Pbr017786.1	2.12252927453156	6.3113232703679	-1.60722076823372	0.000197421103163555	0.00698020130970728	TRUE
Pbr019859.1	0.397322563850387	0.0113226386206682	4.64964004944267	0.000197733797805035	0.00698570420378885	TRUE
Pbr025360.1	11.5940526972404	26.9550115131925	-1.22634000316837	0.000198237290466453	0.00699793368464869	TRUE
Novel00429	27.9459427904051	44.3366794270271	-0.732211964100129	0.000199051162016056	0.00702109170127849	TRUE
Pbr038479.1	29.2423225721123	45.3011193422063	-0.701477467139061	0.000199948790241256	0.00704716500882791	TRUE
Pbr003891.1	1.54444761923496	0.0113674304522769	6.50666084145849	0.00020089552443164	0.00706374073612246	TRUE
Pbr026080.1	31.631364224018	17.7285839596226	0.77138784612904	0.000200786432295741	0.00706374073612246	TRUE
Pbr032309.1	21.3636279595021	36.0119324198263	-0.80654338792941	0.000200794236823298	0.00706374073612246	TRUE
Pbr016849.1	100.886824041713	58.3235519975309	0.713472448873484	0.000202584766386887	0.0071175101296385	TRUE
Pbr020642.1	72.002192957254	125.576714490811	-0.850627435642291	0.000202812764947055	0.00711989658412001	TRUE
Pbr007338.1	47.8325662522485	72.3271670182801	-0.667571504053955	0.000203229864858454	0.00712891258599305	TRUE
Pbr014279.1	0.556287422855829	0.0340127076936134	3.78676909441944	0.000204505103152827	0.00716534259109789	TRUE
Pbr022101.1	4.74500152980527	1.26988240694758	1.80315241808128	0.000204590595352735	0.00716534259109789	TRUE
Pbr022265.1	2.73587780880682	0.555391586223656	2.25694304416835	0.000206276258032562	0.00721869526438261	TRUE
Pbr041516.2	5.35700630913227	1.49570809371842	1.77394502388332	0.00020697025225125	0.00723728761783283	TRUE
Pbr021270.1	16.2696850567102	7.58371401988557	1.02767113382492	0.000207424875635679	0.00724179830722084	TRUE
Pbr032854.1	16.99787248313	5.74501217200805	1.50251931917903	0.000207359900075628	0.00724179830722084	TRUE
Pbr007589.1	0.760901170996813	0.0680254153872267	3.32147944956323	0.00020930001743918	0.00730153370641355	TRUE
Pbr029499.1	2.27052982956921	0.340351036094177	2.61445446378291	0.000210050162852288	0.00732196018299915	TRUE
Pbr011349.1	0.783994366554237	0.0226452772413365	4.81506109671312	0.000210703314663588	0.00733897629829424	TRUE
Pbr014580.1	26.6504140534984	14.0192279804279	0.876823130466664	0.000210993565337055	0.00734333551848739	TRUE
Pbr023949.1	16.6517433007583	7.63965533551478	1.05418988668418	0.000211509982804014	0.00734980666026541	TRUE
Pbr038903.1	11.4237651996143	4.13692873688351	1.38884503056589	0.000211440550608269	0.00734980666026541	TRUE
Pbr011709.1	61.8522264434899	34.8169733703337	0.760084967718142	0.000212608526986944	0.00738221285858883	TRUE
Pbr018113.1	0.351584091051628	0	6.34285479677203	0.000213087462346058	0.00739307116824519	TRUE
Pbr031621.1	37.1673827431638	18.1200835853638	0.972624324176847	0.00021346476739243	0.00740038923526725	TRUE
Pbr028144.1	35.5707563221547	57.8000679029153	-0.753684640136343	0.000213932355879554	0.00741082340900831	TRUE
Pbr037851.1	3.99712508703025	0.906975677275284	2.04184058023674	0.000214486379621971	0.00742078578096781	TRUE
Pbr040190.1	9.78694479814961	3.86455832434495	1.28767344949147	0.000214553621131874	0.00742078578096781	TRUE
Pbr008662.1	27.4609057948123	14.3862107667766	0.855707962600875	0.000214994976968985	0.00743027317840208	TRUE
Pbr019265.1	2.14719018419529	0.271967286054081	2.88958215444514	0.000216406340008339	0.00747324347611096	TRUE
Pbr013401.1	28.1561555174971	13.3393321612085	1.03995184428256	0.00021754267532925	0.00750665683162895	TRUE
Pbr030621.1	11.0223217872559	4.29602797138378	1.27774117798141	0.000218612643275544	0.00753189137122613	TRUE
Pbr037147.1	1.07869651351287	0.0566579849349498	4.10965352780195	0.00021852654419576	0.00753189137122613	TRUE
Pbr003247.1	632.007714542844	331.631280970169	0.851298805859893	0.000219046954350081	0.00753518134766995	TRUE
Pbr004862.1	5.30276708310419	12.7950840462791	-1.30543892975633	0.000218928060114913	0.00753518134766995	TRUE
Pbr012100.1	6.85840296546499	2.17730600253895	1.55667394994962	0.00021937613009386	0.00754067302198207	TRUE
Pbr003338.1	12.5121270539783	3.82002923099963	1.62727076965221	0.000219553123869299	0.00754092926377031	TRUE
Pbr015089.1	3.99578133208199	1.0198437288291	1.90973868411185	0.000220424558504163	0.00756501847045269	TRUE
Pbr025751.1	9.98882624456246	18.5263197237044	-0.967941904186327	0.000222594320657503	0.00763359505668856	TRUE
Pbr031388.1	6.78921296245594	13.660173348274	-1.07072919115805	0.000222864638963546	0.00763697710050815	TRUE
Pbr016124.1	12.2484365619955	5.23732989917394	1.15584497821258	0.000223080188705149	0.00763847860925046	TRUE
Pbr031280.1	284.297144843236	439.82882619494	-0.68618629666815	0.000223657095578738	0.00765234150326669	TRUE
Pbr032954.4	84.1860179778409	50.943690264649	0.650715037319893	0.000223933395310716	0.00765590583399335	TRUE
Pbr022676.1	3.91723953104305	0.97437400701999	1.9572179136366	0.000224240307229923	0.00765974451574611	TRUE
Pbr025530.1	3.48568030034101	0.82726928861452	2.01059875671914	0.000224390096540326	0.00765974451574611	TRUE
Novel01456	2.30758838181221	0.0113226386206682	7.24512484348909	0.000224833827157367	0.00766900598016299	TRUE
Pbr013522.1	57.2910649467356	88.9546077440276	-0.719382725437621	0.000225912595345982	0.0076868919760229	TRUE
Pbr037007.1	75.4344753815912	129.692694027328	-0.867300504890776	0.000225801877287079	0.0076868919760229	TRUE
Pbr038640.1	2.03217212472426	5.70281225390638	-1.5798027103396	0.000226049477385687	0.0076868919760229	TRUE
Pbr042856.1	10.5582727711349	3.59160561799548	1.54121650967522	0.000225620491018515	0.0076868919760229	TRUE
Pbr035686.1	5.84553706759052	1.84818802140222	1.58569215594851	0.000226986119928783	0.00771284616372219	TRUE
Pbr013275.3	12.3621108665182	21.9733289658645	-0.915670952838316	0.00022781085036196	0.00772906087967171	TRUE
Pbr014803.1	30.4635199401513	16.2356081676323	0.832985797876586	0.000227647083335896	0.00772906087967171	TRUE
Pbr027926.1	16.9463558640537	6.32349695378913	1.34782042211024	0.000229054357717468	0.00776532681167323	TRUE
Pbr027693.1	29.9179183754973	47.6449055366846	-0.736163298169013	0.000229947784057952	0.00778967820800735	TRUE
Pbr037044.1	77.0862308525342	45.0160377442672	0.713286365162547	0.000231178716528062	0.00782305250393329	TRUE
Pbr038617.1	13.7772712215517	4.78200559544034	1.46352640007077	0.000231284742073164	0.00782305250393329	TRUE
Pbr005686.1	3.22566273855012	21.7831986868357	-2.84063866693752	0.00023227076765037	0.00785043425100366	TRUE
Pbr007749.1	1.38593067854561	7.26073251967922	-2.47333314301342	0.000232566152946491	0.00785444944336142	TRUE
Pbr018409.1	14.4389016682511	5.6454823914973	1.25924481035649	0.000235570606215166	0.00794988239290164	TRUE
Pbr037664.1	20.2216188676973	4.81839227020921	1.98593956112286	0.000237541456917839	0.0080103157409011	TRUE
Pbr025220.1	19.7720981125202	34.8233241156458	-0.870028771453679	0.000238310464179987	0.00803015995171338	TRUE
Pbr025458.1	19.0797150670583	33.2441568141878	-0.876621575205841	0.000239344342663696	0.00805889251880284	TRUE
Pbr014097.1	78.8522489345372	44.8006291647085	0.754138651858609	0.000239595700721653	0.0080612535343407	TRUE
Pbr007941.2	14.957772204211	26.4250519925462	-0.885943420487749	0.000239906193082683	0.00806351254101542	TRUE
Pbr042127.1	8.06303705058508	2.37941140810985	1.75444537578414	0.000240025418833706	0.00806351254101542	TRUE
Pbr011851.1	0.669603392725729	0.0567027767665585	3.37817542275996	0.000241291081682198	0.00807890496580041	TRUE
Pbr016285.1	7.29801503108027	2.33636044520761	1.53396060309579	0.000241391773635845	0.00807890496580041	TRUE
Pbr034661.4	9.35646057140617	3.49149354367381	1.34162047408486	0.000240759993557927	0.00807890496580041	TRUE
Pbr034861.2	68.1744341289387	103.759154456405	-0.668469868460902	0.000240912925362672	0.00807890496580041	TRUE
Pbr040660.1	13.4343670510558	4.0903840111158	1.65144036100251	0.000241152391961378	0.00807890496580041	TRUE
Pbr025659.1	3.69029404848199	0.737091306133652	2.20438722548186	0.000241912533971459	0.00808416799287492	TRUE
Pbr038585.1	11.7988904045394	4.53469921904999	1.29422174458337	0.000241816558581499	0.00808416799287492	TRUE
Novel00637	13.3249031787042	4.56696504531086	1.49292437166065	0.000244535175889742	0.00816567574204192	TRUE
Pbr000345.1	80.6915681732809	207.221260531732	-1.39101490842576	0.00024508024019476	0.00817023571164036	TRUE
Pbr026267.1	18.2112663776927	3.62732041529022	2.2509680068724	0.0002452227944657	0.00817023571164036	TRUE
Pbr030096.1	30.234146003907	16.11637967599	0.854488463956814	0.000245043047598124	0.00817023571164036	TRUE
Pbr011046.1	10.3637722821612	21.9969947604565	-1.11291277191209	0.000246663778782437	0.0082083529098378	TRUE
Pbr033292.1	66.3112057468923	33.6435845941238	0.907367818427931	0.000246735939217454	0.0082083529098378	TRUE
Pbr012082.1	11.694747065373	3.88787547906042	1.49422069350023	0.000247420392134939	0.00822497131671895	TRUE
Pbr017012.1	23.8429819693835	12.4121747574304	0.874033999784225	0.000247665229028569	0.00822696170422831	TRUE
Pbr004630.1	0.136319581764105	1.291945390378	-3.22559627328128	0.000249154233226137	0.00827024711915325	TRUE
Pbr040478.1	7.8699251083912	2.49254821065332	1.61770544590587	0.000250909661034272	0.00832230485693019	TRUE
Pbr034935.1	24.4323414714692	10.7454177049485	1.10099928064709	0.0002517655602531	0.00834447120305338	TRUE
Pbr033210.1	276.49278761222	417.634816590213	-0.668164842330227	0.000252200892284257	0.00835267571698547	TRUE
Pbr007266.1	65.7915640550187	35.3360230736201	0.808395143818479	0.000254322967275006	0.00841668992665551	TRUE
Pbr014421.1	229.288152641798	355.940461963591	-0.718282270398708	0.000254915480722674	0.00843002651826305	TRUE
Pbr013112.1	8.92494613253574	18.4714982038654	-1.12050903098148	0.000255136381097727	0.00843106322053922	TRUE
Pbr033016.2	32.2375460652359	49.6479375685843	-0.684790988327397	0.00025547687321936	0.00843604739712243	TRUE
Pbr008960.1	9.20662355127257	3.11878709765554	1.44900200162346	0.000256203754793278	0.0084476687377843	TRUE
Pbr024489.1	3.77921785967782	0.838681510898405	2.10865801279243	0.000256208663128016	0.0084476687377843	TRUE
Pbr015121.1	7.48052100395922	2.24542100158939	1.62334708945726	0.000256612075068553	0.00845470258294382	TRUE
Pbr012254.1	23.7337323614137	37.8937300224377	-0.734803536478974	0.000258142492274966	0.00849883043219705	TRUE
Pbr011143.1	47.3059915212519	83.3099413002755	-0.905839488881395	0.000258805571089043	0.00850178212442359	TRUE
Pbr014994.1	14.2834753639427	26.1326245342233	-0.915024848118562	0.000258734739109205	0.00850178212442359	TRUE
Pbr019206.1	7.49332177302298	2.48153911485391	1.53446272475609	0.000258660612411625	0.00850178212442359	TRUE
Pbr002368.1	7.32361656920778	2.0637212816794	1.71653469532776	0.000259051641599436	0.00850358521527773	TRUE
Pbr042006.1	33.634709798739	71.3187706087902	-1.12810161829435	0.000259247212891339	0.00850372919040844	TRUE
Pbr025516.1	1.55496400488668	0.192529648382969	2.95004137102409	0.00026040453045886	0.00853539654405277	TRUE
Pbr033134.1	12.1247833738003	4.27629416319701	1.3870866910086	0.000261610866556874	0.00856862277877997	TRUE
Pbr015244.1	10.2633914568498	19.3367569784103	-0.96142223368341	0.000262800223489838	0.00860124440073916	TRUE
Pbr001549.1	7.448523928688	2.59682592531459	1.42824425292018	0.000263936888232973	0.00862575227899662	TRUE
Pbr012135.1	409.84651226586	637.973612530552	-0.705418320031441	0.000263794237500474	0.00862575227899662	TRUE
Pbr025253.1	4.44188821328053	0.838815886393231	2.31232717747417	0.000264429586559509	0.00863422713341217	TRUE
Pbr037987.1	41.4268545672286	24.4615323688517	0.699495732658051	0.000264584446206992	0.00863422713341217	TRUE
Pbr007206.1	6.36749823993148	1.7681680899202	1.75406243298058	0.000264818080301256	0.00863551568454515	TRUE
Pbr030679.1	42.2327678469421	66.5024036657797	-0.726227512475273	0.000265710829700809	0.0086582798492764	TRUE
Pbr016639.1	40.5640048568141	62.5656542857079	-0.689794693250821	0.000266339043801791	0.00866605291094358	TRUE
Pbr034390.1	24.8858741019385	13.637035360885	0.800641836161034	0.000266192245477463	0.00866605291094358	TRUE
Pbr020718.1	30.6837115509158	14.7301899412311	0.980431021332031	0.000266979261103505	0.00867492886298481	TRUE
Pbr039183.2	57.1500870144842	33.1045226368847	0.709846606770411	0.000267001902323034	0.00867492886298481	TRUE
Pbr006160.2	20.9761051119977	34.5069621117412	-0.784453968506101	0.000268106198263755	0.00870444933764495	TRUE
Pbr018486.1	1.13535449844782	0.158606524352573	2.75632080374391	0.000268447054105452	0.00870915865759039	TRUE
Pbr022840.1	65.9410778375547	38.3655183306506	0.719966018049264	0.000268746188155095	0.00871250852984727	TRUE
Pbr008620.1	210.791907626656	129.621165154299	0.627168393575103	0.000269006343393653	0.00871260059618185	TRUE
Pbr023443.1	1.7488374082179	0.249411592475962	2.75019792872536	0.000269140790466374	0.00871260059618185	TRUE
Pbr026584.1	20.0518591772741	9.83691910539854	0.985372023590185	0.000269482397757667	0.00871731459626419	TRUE
Pbr020828.1	26.6964212772868	41.7843825950578	-0.71202813829457	0.000269914291698404	0.00872494024742246	TRUE
Pbr006220.1	1.85199532708896	0.260689439265021	2.76834046261677	0.000270358683726396	0.00873129187484748	TRUE
Pbr030075.1	5.42794319357406	1.56485330489587	1.69362604394306	0.000270503388195324	0.00873129187484748	TRUE
Pbr020709.1	73.2010585908729	42.8890292865747	0.70887965736238	0.000271223646552241	0.00874819186004142	TRUE
Pbr009149.1	30.4689748488312	51.8364960156333	-0.873647947626831	0.000272610666779956	0.00878655786065629	TRUE
Pbr013798.1	21.8944034278937	53.1039790532267	-1.37917791063562	0.000273806987806878	0.00881872629302108	TRUE
Pbr001163.1	39.3413390531084	20.6602164286882	0.837366862146793	0.000275502485450225	0.00886691392933469	TRUE
Pbr004638.1	6.40065990282453	2.12033447478274	1.50628943059759	0.000276111622504681	0.00888009317236854	TRUE
Pbr036102.2	100.734030760694	60.6600468182334	0.659958791574481	0.000276553029641319	0.00888786286518514	TRUE
Pbr007402.1	47.8481792119273	75.8758911459235	-0.72865755062861	0.00027944471620506	0.00897431157551252	TRUE
Pbr017557.1	12.589773018385	5.29434621876176	1.1628074503317	0.000281022190637221	0.00901734261713757	TRUE
Pbr037723.1	30.1858640914829	48.2188215516416	-0.739295532010867	0.000281190094425905	0.00901734261713757	TRUE
Pbr020918.1	5.754060121993	1.73451371687946	1.63478876362021	0.000281475967849305	0.00902000689767236	TRUE
Pbr018639.1	151.291008112857	229.662821212933	-0.664359655215795	0.000281840648067484	0.00902519091820996	TRUE
Pbr012272.1	5.51740450674919	1.65552399752443	1.63733799391914	0.000283598563644962	0.00907495000889517	TRUE
Pbr040627.1	400.41537904981	242.445408338194	0.65951588180952	0.000283818587043648	0.009075461490377	TRUE
Pbr032698.1	33.7465924299974	52.5235294435811	-0.699502653349063	0.000285179578595996	0.00911242993992191	TRUE
Pbr032405.1	15.6674352018975	6.53997084253009	1.18487523560384	0.00028609440521344	0.00913509910228902	TRUE
Pbr028275.1	67.4380594921108	40.8633519774337	0.65629888701972	0.000287403206334296	0.00916663448113872	TRUE
Pbr030078.1	1.5900517165389	6.06271793086089	-1.98180491179782	0.000287494213026114	0.00916663448113872	TRUE
Pbr036954.1	24.725655071648	39.7733425200765	-0.760092422667752	0.000288654179878907	0.00919702669543976	TRUE
Pbr040672.1	1.7248035841967	0.237954578360468	2.82022292321736	0.00028998739371451	0.00923289139944718	TRUE
Pbr005375.1	43.8783032660178	21.6567430028018	0.923461640330279	0.000290886941808325	0.00925153875197525	TRUE
Pbr022360.1	17.7775220420182	6.11677798956254	1.54579462676562	0.000290989067065658	0.00925153875197525	TRUE
Pbr017699.1	14.2506175490946	34.5766799219532	-1.30442070809299	0.000295300667765395	0.009381913143955	TRUE
Pbr003595.1	7.16438295921269	2.5963780069985	1.3902122737484	0.00029701299149779	0.00939740757398615	TRUE
Pbr011287.1	27.0531564289734	13.224493269064	0.972353132439487	0.000296505381562518	0.00939740757398615	TRUE
Pbr018613.1	16.4043473407047	7.74245491973296	1.01518748209886	0.000296125162689503	0.00939740757398615	TRUE
Pbr023794.1	33.0622271223934	18.6719015198351	0.748464563286874	0.000296902016672847	0.00939740757398615	TRUE
Pbr037838.1	31.0825570370408	15.110904430331	0.959202777232839	0.000297056027541638	0.00939740757398615	TRUE
Pbr038221.1	32.343794620488	18.5678029725003	0.732852752636569	0.000296747718153203	0.00939740757398615	TRUE
Pbr034581.1	3.00932322530399	0.714222069734272	1.98842169535462	0.000297818278201701	0.00941482529931304	TRUE
Pbr020963.1	6.92732421748439	1.91715406525323	1.7310983072645	0.000298896486176971	0.00944219943797266	TRUE
Pbr002187.2	50.7271752661265	81.9961628983515	-0.749905770871044	0.000299879566063104	0.00946653173805594	TRUE
Pbr041058.1	2.58895225772779	0.589449085748878	2.0580710854475	0.000301431141645161	0.00950876294271995	TRUE
Pbr029103.1	22.8136520670297	11.4721270009253	0.919842638696681	0.0003018881937573	0.00951643158761938	TRUE
Novel00090	7.45921948166615	15.8542665928899	-1.18130995322805	0.000302492855971866	0.00952199557025663	TRUE
Pbr004260.1	8.38875085251955	16.1952350198502	-0.997182602323544	0.000302376645257737	0.00952199557025663	TRUE
Pbr035438.1	7.86678968017859	2.59615404784046	1.51086717348917	0.000305038727094257	0.00959534479662337	TRUE
Pbr037885.1	94.0107573870919	187.906941930281	-1.06222951345095	0.000306545432450714	0.00963592529326877	TRUE
Pbr022099.1	48.8270324021082	77.5628590092372	-0.759059410347419	0.000307171412239254	0.00964878336510576	TRUE
Pbr032870.1	39.2777480290504	22.1512213800877	0.755002772066768	0.000307517245089949	0.00965282960081568	TRUE
Pbr002933.1	0.886301240624729	4.79220843827079	-2.49036930043754	0.000308648180916799	0.00968149678349669	TRUE
Novel00153	8.31830667822545	2.82242765292739	1.51366776812306	0.000310081725229635	0.00971960891930157	TRUE
Pbr041456.1	11.4444396362648	4.79471678084088	1.19160722282595	0.000311443277231199	0.00975541234363837	TRUE
Pbr014242.1	1.99883129450478	0.226676731571408	3.05924136962347	0.000311966806712391	0.00976493426865619	TRUE
Pbr013475.1	45.5531773347971	69.7073471758476	-0.695142710745117	0.000312309274501707	0.00976877933935403	TRUE
Pbr038161.1	1.1921468588776	0.158740899847399	2.79605627521629	0.000313413228091833	0.00979642092220425	TRUE
Pbr008565.1	10.3105184764285	3.45707770949572	1.50765724005745	0.000316083902223691	0.00987296059480869	TRUE
Pbr028049.1	27.3446335640562	44.8838293162347	-0.769261839512837	0.000316513998445966	0.0098794569381601	TRUE
Pbr029451.1	2.80511260364748	0.543844988444945	2.31289752115139	0.000316963067576787	0.00988653596265633	TRUE
Pbr027557.1	4.29487307853828	0.815812274499026	2.3452048638469	0.00031867849392283	0.00993307689642156	TRUE
Pbr004466.1	0.0454697218091076	1.04248900607043	-4.4601414461364	0.000318917604030477	0.0099335687042518	TRUE
