# Supplementary material for: Transcriptome Analysis of Pyrus betulaefolia Seedling Root Responses to Short-Term Potassium Deficiency
Source: Int J Mol Sci. 2020 Nov 23;21(22):8857. doi: 10.3390/ijms21228857 (PMC7700257; doi:10.3390/ijms21228857)
Supplement: Supplementary file 1 [file ijms-21-08857-s001.zip › appendices/Table. S5 LK15D DEG.xls]

GeneID	Readcount_LK15D	Readcount_CK6H	log2FoldChange	pval	padj	significant
Pbr024311.1	0.334659558195823	150.022632780597	-8.9642568042958	2.15428098683175e-125	9.58202640132892e-121	TRUE
Pbr013752.1	5.52840631023346	364.972339557191	-6.24994145722384	2.09254561394186e-97	4.65371681812599e-93	TRUE
Pbr029887.1	3.38573718197251	178.727097363337	-5.92407911496099	4.09166722482608e-93	6.06644221643464e-89	TRUE
Pbr029758.1	2.03796366533339	67.6455421312434	-5.21649038209017	2.16581669003518e-83	2.40833401390187e-79	TRUE
Pbr035136.1	53.180561443498	0.761867782998081	5.93668118464495	1.17333308654885e-76	1.04377364713213e-72	TRUE
Pbr027542.1	9.88989665800225	165.88839887311	-4.24510268658154	3.06489482162452e-76	2.27205761285061e-72	TRUE
Pbr009528.1	79.6253652916776	765.978993604647	-3.44726017406154	2.04091801828149e-72	1.29682846478775e-68	TRUE
Pbr031486.1	4.08286075928103	443.489738468609	-7.00888918741214	7.93210707058987e-72	4.41015237990959e-68	TRUE
Pbr016230.1	70.3899856121051	820.179794089271	-3.73009451397187	1.2067110912829e-69	5.96370029213022e-66	TRUE
Novel00867	92.9799707886404	0.553768308700911	7.24102218232389	6.78689756831232e-69	3.01874416940964e-65	TRUE
Pbr019636.1	1.68023121959335	93.4013843899574	-6.02324191859672	8.25958754141706e-69	3.33980176595172e-65	TRUE
Pbr005037.1	47.5549456397454	0.826939851577132	5.65244928760439	4.77229557436249e-68	1.76889112376724e-64	TRUE
Pbr008534.1	566.314687098279	35.2431238395107	3.81667118099282	6.40642574526222e-68	2.19193392864245e-64	TRUE
Pbr040074.1	0.154364544815524	40.8584602701795	-8.22956710313079	7.76646505330942e-68	2.46746142218678e-64	TRUE
Pbr040203.1	19.6570744017949	208.446553327757	-3.57635994579641	3.64932003875325e-67	1.08212070669137e-63	TRUE
Pbr002365.1	7.88154069947791	105.171270245808	-3.93929520144805	5.70401743020153e-67	1.58568119548709e-63	TRUE
Pbr013410.1	10.6275664718678	190.385656613781	-4.35993366332024	9.37337653545594e-65	2.4524612642385e-61	TRUE
Pbr015589.1	402.99339219167	11.4364255565881	5.00725417986004	1.91226992223773e-62	4.72532521506733e-59	TRUE
Pbr000093.1	254.499174811621	20.3972324876269	3.46729736710427	2.16583445683142e-62	5.07021846344236e-59	TRUE
Pbr020285.1	351.529334116432	3746.19909069821	-3.63164083427253	3.23169984276429e-60	7.18713886531565e-57	TRUE
Novel00637	85.01264062707	4.56443720081899	4.02500251452319	9.67187087840301e-59	1.95543247636585e-55	TRUE
Pbr028963.1	172.117397465944	1617.7580499171	-3.42623235539136	9.50440140385846e-59	1.95543247636585e-55	TRUE
Pbr002309.1	115.528855902809	7.63083462630193	3.73286701081089	8.48694838937413e-58	1.57287907254572e-54	TRUE
Pbr029260.1	25.0438838122631	326.907372578704	-3.86287032231282	8.29747356570227e-58	1.57287907254572e-54	TRUE
Pbr026247.1	88.3958963988464	3.96232126178806	4.2659718702322	4.29441661143617e-56	7.64045425840278e-53	TRUE
Novel01438	271.115846141187	18.0445415847816	3.73512409172832	4.59912185948798e-56	7.86785927646792e-53	TRUE
Pbr035510.1	63.2967349585243	3.43481128454141	4.02550077031053	5.14837524611644e-56	8.48128083600049e-53	TRUE
Pbr013798.1	0.117424800042831	55.8159129053749	-9.10156206813334	1.18741608358502e-54	1.88625285649207e-51	TRUE
Pbr017832.1	521.067831138082	35.3561224905455	3.66116346378275	1.30934287346155e-54	2.00821591961022e-51	TRUE
Pbr005794.1	0.888427866896735	31.9696105283991	-5.30950085333676	1.61347326310147e-52	2.39218924231634e-49	TRUE
Pbr012465.1	1.20376252225253	38.3836578709686	-5.14270323573949	1.8835839928719e-52	2.7025784651274e-49	TRUE
Pbr006874.1	68.4371195210196	867.905091671644	-3.81647538844841	4.8893062848145e-52	6.79598294507075e-49	TRUE
Pbr008178.1	978.371308789558	90.1694647887608	3.25342417062265	5.64180444431277e-52	7.60429757207842e-49	TRUE
Pbr019745.1	14.0775560651957	268.378325520742	-4.47084442265225	2.30282592602435e-51	2.9264969818182e-48	TRUE
Pbr031325.1	0.538847116344056	25.5394944733594	-5.73232836979932	2.27550564566803e-51	2.9264969818182e-48	TRUE
Pbr009652.1	84.4541441758816	6.74631867555413	3.47228971170579	8.29363862765453e-51	1.02470209033179e-47	TRUE
Pbr034275.2	38.9018393326194	617.900930296143	-4.18969271196586	9.09953185413557e-51	1.09388669551377e-47	TRUE
Pbr022229.1	1.67533571477596	52.4823006387318	-5.10366531521972	1.47269839671616e-50	1.72379347335626e-47	TRUE
Pbr021977.1	6.9407601011174	204.069004560174	-5.08079915740732	3.58727716157923e-50	4.09124361204827e-47	TRUE
Pbr005798.1	47.666092736953	2.13409638519928	4.29652068476152	6.14270413213374e-50	6.83053342732941e-47	TRUE
Pbr015539.1	2.1662338101394	34.666681252615	-4.16887706944136	5.1297304950866e-48	5.56500689490139e-45	TRUE
Pbr015309.1	155.650876771565	1067.93047053308	-2.94609766293156	1.41869887090458e-47	1.5024358828325e-44	TRUE
Pbr011288.1	40.8547951778046	251.697475957165	-2.81448422137515	2.31477417235693e-47	2.39439163749451e-44	TRUE
Pbr014749.1	662.812962015656	88.3270486229392	2.71337729412302	3.31282624642488e-46	3.34889087760755e-43	TRUE
Pbr032776.1	560.46079795987	58.4489951964354	3.05120541387826	6.37374096307712e-46	6.29994720659349e-43	TRUE
Pbr003336.1	75.6491771726611	6.52941178029063	3.34753312862789	7.39723306002197e-46	7.1526419407982e-43	TRUE
Pbr009865.1	12.6326662400222	120.702240571304	-3.44615287311841	8.65893822798091e-46	8.19448752005027e-43	TRUE
Pbr038854.1	73.4707451200359	2.8010497149046	4.56487262874978	5.8460075155421e-44	5.41717850591244e-41	TRUE
Pbr019684.1	125.436061978379	16.08282319568	2.78221082735476	1.610978672884e-43	1.46234123247362e-40	TRUE
Pbr031911.1	97.2532868799906	5.39301636684356	3.98953446732323	3.1331016414371e-43	2.78714455818961e-40	TRUE
Pbr040482.1	401.673540612671	4140.48032029198	-3.52909035679888	8.15654309752956e-43	7.11362510656897e-40	TRUE
Pbr028729.1	0.645098708734225	53.8889841446245	-6.54680921669011	9.28797440488778e-43	7.94461179913468e-40	TRUE
Pbr042656.1	38.0388242705432	241.142187675675	-2.8741845586113	2.26573362860158e-42	1.90146351069e-39	TRUE
Pbr005867.1	274.729670287846	27.5936200361477	3.12544955493837	2.56094177942074e-42	2.10940980383065e-39	TRUE
Pbr016162.1	1161.97569159032	148.836402207948	2.80442824904978	5.1272879247763e-42	4.146484356475e-39	TRUE
Pbr012197.2	948.937762712769	5375.02687191536	-2.67720707883724	6.03600261578843e-42	4.79420286335095e-39	TRUE
Pbr014148.1	88.9581667041491	9.44772236379331	3.04308809002797	6.18716168288949e-42	4.82804849988143e-39	TRUE
Pbr033459.1	1.18867739845094	28.1127919482374	-4.77749018649113	1.19459616561596e-41	9.16111083628142e-39	TRUE
Pbr024663.1	230.142482074112	13.6792100673238	3.84886867869845	1.23687388798574e-41	9.32456163791827e-39	TRUE
Pbr016878.2	149.094625111386	15.1583459876942	3.14782994146675	1.50610750416609e-41	1.11650259463006e-38	TRUE
Pbr037838.1	198.177359726197	15.3331829554629	3.53050524064705	2.61928252354004e-41	1.90988635023832e-38	TRUE
Pbr016285.1	49.6761104484497	2.42570242723189	4.16238737273362	7.43582448053753e-41	5.33448446886821e-38	TRUE
Pbr007699.1	55.9787984544319	1.22177597353461	5.27542664144034	8.39151130384909e-41	5.92454017910958e-38	TRUE
Pbr041414.1	1.72515872810866	33.216989107609	-4.43157884174892	1.05379150786586e-40	7.32368632474462e-38	TRUE
Pbr024199.1	27.6590131058459	286.88926180739	-3.58916575134417	2.02922691051307e-40	1.38858436542632e-37	TRUE
Pbr008381.1	3.3509992924414	53.4164239325474	-4.18720581571408	2.54687731263624e-40	1.71640236346587e-37	TRUE
Pbr020050.1	1.43690206143084	73.3353654693015	-5.85650386109446	4.91782607472219e-40	3.26477591011296e-37	TRUE
Pbr009437.1	0.899437143104654	26.9125427327844	-5.09862683945756	8.54262080365447e-40	5.58775339302569e-37	TRUE
Pbr041183.5	44.903342526314	1.64099643459425	4.61477221910757	1.10844340660137e-39	7.14528322930756e-37	TRUE
Pbr036907.1	132.52919700845	945.355524493955	-3.02393573227328	2.09783676765564e-39	1.33299545126507e-36	TRUE
Pbr016252.1	23.445940893832	193.00994706063	-3.21122131465233	3.46007766668894e-39	2.16761682445996e-36	TRUE
Pbr023675.1	160.331006272995	11.8247268592808	3.56276452277866	3.66392167341798e-39	2.26343850155498e-36	TRUE
Pbr005869.1	28.1913737108601	0.62120616396629	5.35566614547747	5.03435308425383e-39	3.06743823060994e-36	TRUE
Pbr023944.1	90.4242588553999	7.58002802430076	3.40758985445185	8.1205276049964e-39	4.88098577490047e-36	TRUE
Pbr013933.1	87.7797496711423	9.86457703816663	2.97326466247401	1.08017024218272e-38	6.40598562693935e-36	TRUE
Pbr020913.1	210.212400060886	26.5863144247304	2.82107539866968	4.30595158354741e-38	2.52005816427112e-35	TRUE
Pbr032081.1	181.610340616748	10.6123432860316	3.90332274599008	4.75916386309513e-38	2.74912791515076e-35	TRUE
Pbr034510.1	71.04450602142	3.12795618726246	4.3392979695746	7.99118379551237e-38	4.55692133385378e-35	TRUE
Pbr015521.1	20.7219078044479	154.379446724699	-3.10599100149533	9.88438645601829e-38	5.5651598123701e-35	TRUE
Pbr011274.1	13.688718091119	0	11.5221636959251	1.22490767162189e-37	6.81033354075873e-35	TRUE
Pbr024423.1	90.4872032460824	1.75825730319234	5.49679956708431	2.12554320925312e-37	1.16718563462185e-34	TRUE
Pbr028085.1	25.7826528383069	0.480052750600269	5.58196831139608	2.71072664297068e-37	1.47037085795967e-34	TRUE
Pbr040874.1	263.958211875987	22.2811111630992	3.39787282865206	2.8695315249328e-37	1.5377577433432e-34	TRUE
Pbr023337.1	27.2541771657591	160.325132188065	-2.72519750559798	3.81344359871921e-37	2.0192637836599e-34	TRUE
Pbr007735.1	21.7616113881201	0	12.2371696590102	3.92379668748266e-37	2.05325356308872e-34	TRUE
Pbr006713.1	66.4666678882967	3.92048601219797	3.91649434785136	4.12199995164004e-37	2.13188878894183e-34	TRUE
Pbr008253.1	3.05817498383567	40.4534569677627	-3.93971586794672	6.42714321275931e-37	3.28589543632553e-34	TRUE
Pbr030875.1	150.242399110095	20.1045945489908	2.70967613475625	6.72788204288668e-37	3.40056210665405e-34	TRUE
Pbr011431.1	15.4143910520868	93.2581378830892	-2.78770322656242	1.00213447064699e-36	5.00830776628174e-34	TRUE
Pbr012640.1	40.4457902051392	2.90460765771895	3.63739838415602	2.71093785426666e-36	1.3397756091103e-33	TRUE
Pbr022127.1	67.4011897914616	321.830979880249	-2.45413537673015	3.3126477638987e-36	1.61915670209286e-33	TRUE
Pbr026619.1	3.3593149190735	43.5999184006415	-3.85139353463446	4.63502015239304e-36	2.24088110172054e-33	TRUE
Pbr008796.1	8.80967270718307	56.6586004683029	-2.85462061859957	4.96394482369053e-36	2.37410001949388e-33	TRUE
Pbr020914.1	31.5879337990709	0.310275219093658	6.48469796853352	5.30290234545845e-36	2.50923184493241e-33	TRUE
Pbr029415.2	123.906887374411	621.333156692848	-2.50463329478522	6.35322715777373e-36	2.97458095526966e-33	TRUE
Pbr012031.1	2.65762369983708	30.3713397470785	-3.69641786478739	6.57455793875706e-36	3.04614335997891e-33	TRUE
Pbr019531.1	1220.0925089143	210.2107311706	2.35468738353337	7.18351429011604e-36	3.29397455783579e-33	TRUE
Pbr037147.1	14.2109563927237	0.0564285790574599	7.70380746935068	1.14128228304503e-35	5.17990761913875e-33	TRUE
Pbr004866.1	157.619066095242	16.3235518892515	3.1142608448156	1.88813754499669e-35	8.42276342106245e-33	TRUE
Pbr025865.1	33.8383299027247	1.60454848415579	4.23422385143246	1.89364945728601e-35	8.42276342106245e-33	TRUE
Pbr029487.1	0.252136579128845	15.6975917133876	-6.17326039399506	4.22010110409866e-35	1.8584740297941e-32	TRUE
Pbr016849.1	352.216159313017	59.1703391814013	2.39664856108451	4.80125616250558e-35	2.09367718482437e-32	TRUE
Pbr022318.1	8.66167905018764	61.8097181829368	-3.04597332341476	5.65011685703997e-35	2.43991793868234e-32	TRUE
Pbr032908.1	42.2383160420534	2.16272050333987	4.12582172465225	7.35429235547336e-35	3.14530355460673e-32	TRUE
Pbr017697.1	4.91666329301248	65.4493020049455	-3.96590750479384	8.00262453065939e-35	3.38998796665904e-32	TRUE
Pbr021952.1	39.497651699405	2.10409006904082	4.0410975590321	1.00128061622159e-34	4.20150571027547e-32	TRUE
Pbr005868.1	34.4593013887864	0.773040990650743	5.34347845664432	1.05295556528974e-34	4.33651949893724e-32	TRUE
Pbr036472.1	6.37867616578438	52.6682400676933	-3.25532324770505	1.04609860472142e-34	4.33651949893724e-32	TRUE
Pbr005038.1	38.222025172879	1.71063614510121	4.30288748210908	1.21219522859602e-34	4.90156650661114e-32	TRUE
Pbr021347.1	136.990989108663	14.5001293324953	3.06212846380567	1.20936435887631e-34	4.90156650661114e-32	TRUE
Pbr006261.1	813.307970491574	3484.14275063921	-2.26801803213405	1.83327266248806e-34	7.34613826619877e-32	TRUE
Pbr010673.1	77.2521570888294	490.734565683392	-2.8636824791189	1.88748324908311e-34	7.49583637821141e-32	TRUE
Pbr025214.1	66.2597832496874	270.903311527355	-2.21578365230294	4.11220728270684e-34	1.61864484714617e-31	TRUE
Pbr009661.1	13.121433226604	72.6176504146449	-2.63408950754537	4.27910530519216e-34	1.66956425324248e-31	TRUE
Pbr006135.1	49.3670051879941	245.041761209406	-2.48701754349373	5.18204502094645e-34	2.00427983031893e-31	TRUE
Pbr030521.1	1.3250992384443	26.7770112964746	-4.46788610188935	5.83936033532532e-34	2.23904231340461e-31	TRUE
Pbr004289.1	300.867625900517	33.9763979189359	2.95688122621388	7.10578854019716e-34	2.70135357674726e-31	TRUE
Pbr003117.1	286.523063802656	8.57681615384442	4.86763337737185	1.12849580023757e-33	4.25375972023449e-31	TRUE
Pbr012112.1	62.2410558473668	4.67624002380553	3.50417746355724	1.13981710959064e-33	4.26032985020858e-31	TRUE
Pbr000392.1	820.020129395146	4118.40449857905	-2.53904937139146	1.15241113650118e-33	4.27150791170301e-31	TRUE
Pbr013463.1	29.7897376771655	1.53287084985198	4.09705454069482	1.41166950444134e-33	5.18922709818564e-31	TRUE
Pbr019330.1	53.7568849759988	4.95936650776129	3.24290787674985	1.4837449676484e-33	5.40946659147814e-31	TRUE
Pbr010205.1	59.3990164095059	3.47027564631141	3.88735264864827	1.60867814996309e-33	5.81726792131774e-31	TRUE
Pbr033336.1	76.5630661523133	598.585927227494	-3.16672768467263	1.9184480339598e-33	6.88150404052404e-31	TRUE
Pbr004997.1	92.5292773434038	720.176679860152	-3.18563478167859	2.43374546004283e-33	8.6287140811012e-31	TRUE
Pbr022741.1	2632.74634580539	440.963865489197	2.38873838414066	2.46373949122024e-33	8.6287140811012e-31	TRUE
Pbr030048.1	62.6606524792509	266.39124606564	-2.26771868163306	2.45443797740615e-33	8.6287140811012e-31	TRUE
Pbr029490.1	1.18272755850516	50.8463895098098	-5.66647954741967	3.17087328318695e-33	1.10185369345994e-30	TRUE
Pbr017573.1	4.74541037850318	39.8167187627104	-3.23478769605776	3.24911550991471e-33	1.1116723751192e-30	TRUE
Pbr024050.1	2.85162163900111	44.8211767104318	-4.14793181743623	3.24613745979917e-33	1.1116723751192e-30	TRUE
Pbr012737.1	46.4184570413135	4.36954885797132	3.22740599627742	3.36329169403844e-33	1.14195306304684e-30	TRUE
Pbr003148.1	104.34756599929	14.2883526199538	2.67079357983763	3.40422932875233e-33	1.1470963357089e-30	TRUE
Pbr020343.1	245.90446426089	29.1710905316255	2.90199368121235	1.08935572847407e-32	3.64311680051114e-30	TRUE
Novel00109	35.7033530311664	1.59492140596573	4.30482635490015	1.30861659280906e-32	4.34372816653388e-30	TRUE
Pbr033094.2	1.31865760416429	22.5505830292062	-4.27544526623552	1.36012190053652e-32	4.4812490380714e-30	TRUE
Pbr003752.1	251.91179480925	46.0451321006831	2.2613457041664	1.87076975096862e-32	6.11837998186274e-30	TRUE
Pbr039073.1	461.024965164381	63.2751477466383	2.68214588166514	2.18673535729138e-32	7.09954758809952e-30	TRUE
Pbr025199.1	24.9408401023079	137.175730856363	-2.62151852348588	2.28667996602073e-32	7.37023465279973e-30	TRUE
Pbr010591.1	202.962198121439	1.08486233920701	7.34386422789314	3.17213218716961e-32	1.0150594787994e-29	TRUE
Pbr022872.1	48.0808128716594	2.66331642335328	3.94960257292585	3.96207012933346e-32	1.25877798059016e-29	TRUE
Pbr032622.1	51.8955425166866	3.24130513971161	3.83686792326903	3.99419285075416e-32	1.25998371495528e-29	TRUE
Pbr019737.1	49.6376245742143	4.40852652654086	3.32677243090705	4.46572571400138e-32	1.39880995797935e-29	TRUE
Pbr028398.1	89.0732257175056	440.645329813176	-2.47603770254665	5.31326162106536e-32	1.65264729820536e-29	TRUE
Pbr022626.2	1.52488308610937	43.8246491282029	-4.94582435852538	5.91037477652731e-32	1.82560805336915e-29	TRUE
Pbr029663.1	15.0030651697849	0.0869266895501456	7.26085355827852	7.16323065202716e-32	2.19733335290701e-29	TRUE
Pbr038739.1	3.65295888490295	30.5040843488276	-3.25495329897618	9.49206754799549e-32	2.89176487991295e-29	TRUE
Pbr026942.1	72.8154757999572	4.36938492652658	3.83645918820569	9.75439327856413e-32	2.93152472052199e-29	TRUE
Pbr042066.1	2.58048801992173	55.3373872765975	-4.65353044743113	9.74022181037578e-32	2.93152472052199e-29	TRUE
Pbr006697.1	10.4992963270618	72.9811238918361	-3.01230182828517	1.22844267863693e-31	3.66710751027462e-29	TRUE
Pbr016167.1	11.7573563195901	83.1691838496607	-3.0353612373941	1.32813343348667e-31	3.93826979920357e-29	TRUE
Pbr022160.1	3.55867771886425	170.455137975926	-5.68009450615455	1.68480681444462e-31	4.96281604633658e-29	TRUE
Pbr006178.1	124.535737862476	15.9986609021655	2.80592594192545	1.84034964095136e-31	5.38532313683392e-29	TRUE
Pbr011747.1	7.94644883661222	59.6067793059294	-3.07517453126895	1.98571067853383e-31	5.77270753402002e-29	TRUE
Pbr041267.1	38.5811398166369	3.49156772648836	3.29572220737592	2.01446103667174e-31	5.81826054870924e-29	TRUE
Pbr003822.1	55.3822113074724	4.99630625253399	3.26771307566505	2.6269916619689e-31	7.53844916985256e-29	TRUE
Pbr006528.1	0.388886282011699	14.8076401555532	-5.42661487598708	3.13340262657533e-31	8.93401380945154e-29	TRUE
Novel01372	17.1055383629032	84.4003556543659	-2.47522495944916	3.3377191057031e-31	9.45594956067313e-29	TRUE
Pbr024281.1	0.013047200004759	8.63497723233415	-9.17677212259971	6.10094988653828e-31	1.71749462027428e-28	TRUE
Pbr032461.1	21.6374136600226	115.862809574077	-2.62243449029289	7.141445259941e-31	1.99776316803092e-28	TRUE
Pbr004201.3	442.65793639448	1620.27506902083	-2.05940086798717	8.81410437340401e-31	2.45026592765398e-28	TRUE
Pbr001543.2	1028.17191395103	161.392842179379	2.47901021149665	1.05045342835919e-30	2.90205702111728e-28	TRUE
Pbr012227.1	162.311487024142	24.9073014717101	2.52111587166987	1.21074394248212e-30	3.32423949491743e-28	TRUE
Pbr022076.1	66.5101424523342	1.67997410316378	5.10384724376956	1.3815374734356e-30	3.76990216447496e-28	TRUE
Pbr037885.1	36.3312355073173	190.728866476513	-2.59621071802712	1.47542629251492e-30	4.00155402833971e-28	TRUE
Pbr022531.1	180.89050131508	1.73574695644227	6.50321788230692	2.21728224068035e-30	5.97712101716493e-28	TRUE
Pbr029148.1	1.32355310898169	38.7715122563768	-5.09336229975575	2.34204072150647e-30	6.27539935252326e-28	TRUE
Pbr028076.1	50.090316350297	250.393459990403	-2.51444069351863	2.79990879194557e-30	7.45731396149382e-28	TRUE
Pbr033381.1	15.7762925304053	82.8542029266045	-2.57891630596144	3.0182525800602e-30	7.99100336360104e-28	TRUE
Pbr009243.1	0.528329634470368	25.5467557648632	-5.81498135769061	3.52945394734765e-30	9.28914687124711e-28	TRUE
Pbr011514.1	8.14981673753673	49.2979607494617	-2.75899659177224	3.91937865551336e-30	1.02547084246223e-27	TRUE
Pbr013533.1	1.8720273035158	90.2632351528255	-5.83631309681674	4.43412001380813e-30	1.15336388359165e-27	TRUE
Pbr031110.1	1736.47385153345	243.386366530298	2.63264112819992	4.53112462836233e-30	1.17174356014493e-27	TRUE
Pbr034057.1	10.6688874885988	78.1574197333858	-3.04575668946343	4.61026345896419e-30	1.1853173895449e-27	TRUE
Pbr018450.1	153.168424764157	7.15794998222056	4.23175849297467	6.11988775190302e-30	1.56440509952238e-27	TRUE
Pbr029464.2	11.2420738851245	0.0911664685885694	6.69592128112121	1.01174925055566e-29	2.57151970945515e-27	TRUE
Pbr042006.1	13.9495205982943	72.0106872787316	-2.56262984579604	1.77754513021549e-29	4.49224033220765e-27	TRUE
Pbr031702.1	3.17461619521004	36.9155312268062	-3.7083343414839	1.82585630369831e-29	4.58826341989815e-27	TRUE
Pbr015482.2	66.3883329494479	290.402835940425	-2.32678149252027	2.09171533297745e-29	5.2268205783991e-27	TRUE
Pbr040056.1	10.1675650963465	68.455381373747	-2.96133708094709	2.83240487406799e-29	7.03813052478604e-27	TRUE
Pbr003855.1	190.125963886982	22.0087144003969	2.88766518367101	3.23441897569995e-29	7.99242897889767e-27	TRUE
Pbr024015.2	84.4366673959836	395.107768507285	-2.43580779920091	3.38677005528959e-29	8.32265996073069e-27	TRUE
Pbr041827.1	492.719304194632	101.529953924367	2.10033638412204	4.09232275256366e-29	1.00012320720483e-26	TRUE
Pbr006536.1	7.88062785726936	61.2510733770583	-3.11965364267676	4.27300851004224e-29	1.03857456567305e-26	TRUE
Pbr039094.1	6.15083074077287	38.4934003316334	-2.8102970722257	6.42495564413447e-29	1.55312827225792e-26	TRUE
Pbr029757.1	25.2606716531317	1.66978448417958	3.74005967506411	6.72700075364446e-29	1.61735279200731e-26	TRUE
Pbr011592.1	24.9674038581267	139.687331507426	-2.66981512866954	7.92959943994101e-29	1.89624007252224e-26	TRUE
Pbr042700.1	13.8825037909033	141.787513091203	-3.55143346344983	1.27315681410078e-28	3.0282749697534e-26	TRUE
Pbr029588.1	312.430161192835	11.0959576513664	4.63071610564045	1.36788391438895e-28	3.23628237383544e-26	TRUE
Pbr014981.1	29.195095269018	0.777116838244424	4.99895592397923	1.47354492469499e-28	3.46782035478881e-26	TRUE
Pbr000063.1	545.709204928451	87.1119265230644	2.48044182646427	1.51816854644882e-28	3.5540325672367e-26	TRUE
Pbr010970.1	10.0190572064919	0.0216906895263504	8.39285587452068	1.82598014786137e-28	4.25223931920031e-26	TRUE
Pbr012073.1	59.2864836833953	611.831706261343	-3.58346562782521	1.92757195123493e-28	4.46544129265514e-26	TRUE
Pbr018298.1	11.6245185328562	63.4121545659507	-2.61033768219826	2.20519036054428e-28	5.08210684179528e-26	TRUE
Pbr038705.1	119.089009004676	22.3091278633958	2.25008210076542	2.4084658474095e-28	5.52196661994469e-26	TRUE
Pbr034684.1	8.32106965204604	46.1595353882606	-2.66726031397815	2.66582239196496e-28	6.08067252165177e-26	TRUE
Pbr012597.1	53.5976249263659	219.954929211834	-2.22467638701792	2.78255283288474e-28	6.31454935989186e-26	TRUE
Pbr036685.1	52.7147741594756	5.48540110200525	3.06485628165493	4.5355958374576e-28	1.02405465611308e-25	TRUE
Pbr023468.1	54.3016819322887	6.00475938406454	2.9878166005517	6.46902357611504e-28	1.45321060425263e-25	TRUE
Pbr041508.3	15.9933633571136	89.8239598858018	-2.69402012448452	8.79535737886134e-28	1.96587286861494e-25	TRUE
Pbr019805.1	7.7426823263383	93.0216523994412	-3.758026482023	9.48435528232094e-28	2.10927319301177e-25	TRUE
Pbr035908.1	7.80171136998675	79.902645413328	-3.54302537181227	1.29015798193415e-27	2.85497198400243e-25	TRUE
Pbr027962.1	6.26010384562835	46.0366749811311	-3.08365909065524	1.40205078363313e-27	3.08721865372366e-25	TRUE
Pbr012592.1	4.39224557469105	34.8655522580715	-3.17519534175946	1.58869260972021e-27	3.46389502881105e-25	TRUE
Pbr020886.1	33.8324025013039	195.480941021332	-2.68817606840854	1.5833011879682e-27	3.46389502881105e-25	TRUE
Pbr023465.1	46.44970406257	1.46714305549396	4.73105377969242	1.72575049549714e-27	3.74437347752279e-25	TRUE
Pbr024523.1	107.408199954797	12.7849962919261	2.85908442694994	1.93350214938317e-27	4.17476903409777e-25	TRUE
Pbr015755.1	81.0168704887839	10.4850342913691	2.75535783560965	2.08889697800817e-27	4.48850476738286e-25	TRUE
Pbr005792.1	42.7936114725772	0.894541638287255	5.46134153823607	2.56789320091235e-27	5.49121738862406e-25	TRUE
Pbr037826.1	947.121416930761	163.983966735569	2.32888376078205	3.08430248475933e-27	6.56395646983781e-25	TRUE
Pbr041309.1	19.192199959981	0.953008141141555	4.13416590772806	3.26345576716649e-27	6.91215471751421e-25	TRUE
Pbr036178.1	7.72862909914017	55.7501436648522	-3.02557447169217	4.06010793924749e-27	8.55874602036915e-25	TRUE
Pbr008543.1	84.3534662526127	372.34788146075	-2.30532465829003	5.11633982784863e-27	1.07344188303245e-24	TRUE
Pbr039806.1	31.0248887135943	3.30450321593857	3.05043438139931	5.45589378624794e-27	1.13930844938273e-24	TRUE
Pbr025890.1	37.6230722392332	4.4369867132367	2.90756227212558	5.52327125309476e-27	1.14798870124487e-24	TRUE
Pbr011911.1	243.7636363938	12.897853450041	3.97694063469034	8.04810567765609e-27	1.65750100225459e-24	TRUE
Pbr012477.1	38.369083549141	1.72098969553016	4.34969201199181	8.04919662058478e-27	1.65750100225459e-24	TRUE
Pbr028088.1	20.351198905163	0.471409261078677	5.28770586802757	8.450436475007e-27	1.73210582475501e-24	TRUE
Pbr029668.1	62.1366816782139	6.74615474410939	3.01354160896187	8.76004727872976e-27	1.78733093078266e-24	TRUE
Pbr004935.1	23.9295069512319	0.981632259282144	4.46347775884778	1.14005022958102e-26	2.31544722198787e-24	TRUE
Pbr032386.3	23.0265081933927	1.41511818691967	3.82069400747644	1.38172243903118e-26	2.793528743894e-24	TRUE
Pbr035186.1	268.9289310996	39.1790935848597	2.56577038291044	1.66099904841934e-26	3.34296727034587e-24	TRUE
Pbr020976.1	264.960756613736	21.3459076647452	3.39696282568214	1.67665910921165e-26	3.35928470804616e-24	TRUE
Pbr030644.1	24.449543397595	1.91025606132153	3.48666596935533	1.74918731806993e-26	3.48888353006424e-24	TRUE
Pbr027886.1	18.2946368092285	102.50102039384	-2.6614610940746	1.76934006522017e-26	3.51332485539858e-24	TRUE
Pbr018564.1	4.09305037826523	147.459731879984	-5.3462016110522	2.71296488634061e-26	5.36310956353528e-24	TRUE
Pbr010870.1	72.1458063821512	10.0704039107623	2.65920467257618	2.91855624003003e-26	5.74400278762371e-24	TRUE
Pbr016460.1	208.155111492712	44.3632132587073	2.05529304510608	3.37498974876737e-26	6.61304709407153e-24	TRUE
Pbr014895.1	52.4844663319078	3.98302836264595	3.47724500177419	3.47777085820163e-26	6.784551315875e-24	TRUE
Pbr030335.1	163.080667837464	19.989066179825	2.85815066334341	4.10898821624953e-26	7.9809470249154e-24	TRUE
Pbr006872.1	9.71222454773786	62.8566537578175	-2.8559836819061	5.09974547230197e-26	9.86224255923996e-24	TRUE
Pbr024913.1	56.2924230488803	6.55951128143391	2.91751941908535	5.3509005620342e-26	1.0303147450161e-23	TRUE
Pbr028785.1	47.2120860784272	163.808522349956	-1.98173486295918	6.08308732587125e-26	1.16624845330788e-23	TRUE
Pbr005329.1	42.6385394631625	4.20466683128211	3.15647038444794	6.25274810541337e-26	1.19363082824327e-23	TRUE
Pbr027974.1	407.708589298734	82.5822945273512	2.14857289539139	6.58968432457659e-26	1.25257508150787e-23	TRUE
Pbr042146.1	42.1829642366492	2.40417566915028	3.94141624498489	7.01049093227538e-26	1.32689202628373e-23	TRUE
Pbr009570.1	157.290729116931	25.849207151659	2.44086605110594	7.83026183372468e-26	1.47577210212813e-23	TRUE
Pbr042101.1	687.506899199197	156.544182713311	1.95765676227053	9.01184175149577e-26	1.69129835132819e-23	TRUE
Pbr009460.1	13.9072867393548	57.8891838628039	-2.23819750049527	1.33649334458486e-25	2.49772636444496e-23	TRUE
Pbr006137.1	34.0043111415921	2.91627265970584	3.33416754542616	1.67495428204277e-25	3.11716700882763e-23	TRUE
Pbr010903.1	11.1549832641296	56.9226108579132	-2.52536814857744	1.7246856132122e-25	3.19634547458605e-23	TRUE
Pbr002228.1	145.434375634684	15.1571052825961	3.04733530161484	1.75795589412577e-25	3.24448631596763e-23	TRUE
Pbr019996.1	50.621529435198	7.59682320900971	2.55044229631004	1.85934111458813e-25	3.41742286924651e-23	TRUE
Pbr041117.1	133.689600590175	6.14900505635578	4.18759721857146	1.8734771443652e-25	3.42923415243702e-23	TRUE
Pbr024400.1	3.14273588669949	43.7641188321416	-3.94198802159667	2.43861031097168e-25	4.4453667222012e-23	TRUE
Pbr032757.1	168.328560274202	19.5561911009166	2.8680951684107	2.88369237393391e-25	5.23525522857984e-23	TRUE
Pbr012893.1	41.3834302366395	4.26615484660171	3.10049000857415	3.0012407738472e-25	5.42651172276218e-23	TRUE
Pbr042664.1	22.6274322923968	101.901485911761	-2.35325900733373	3.0363183550664e-25	5.46770866862342e-23	TRUE
Pbr009158.1	415.605551699887	1514.04019921569	-2.07553310204289	3.72266757809423e-25	6.67663432282473e-23	TRUE
Pbr008187.1	86.9279336861288	279.491275019442	-1.8711501352277	4.17181345570415e-25	7.4521321564765e-23	TRUE
Pbr028315.1	78.1633299803808	309.424266065246	-2.14708401745125	5.77828887081112e-25	1.02805004273923e-22	TRUE
Pbr019785.1	38.5498927953804	3.91371651502848	3.12261923731047	6.26596035733275e-25	1.11037311049324e-22	TRUE
Pbr034491.1	34.8658249512556	3.80371693793411	3.0034287555093	6.55896076721321e-25	1.15768260303522e-22	TRUE
Pbr000209.1	29.7466841610023	3.35008645023285	2.96903301090719	7.12531229215021e-25	1.25267496222351e-22	TRUE
Pbr030467.1	427.563052461212	1590.78695435825	-2.0725369491486	7.18620906726889e-25	1.25840705946084e-22	TRUE
Pbr025073.1	31.7579460084822	1.66978448417958	4.05928193555697	7.77890091540165e-25	1.35685385810255e-22	TRUE
Pbr008858.1	59.6682277282982	6.2060186147323	3.097172040213	8.87536757078969e-25	1.54206044602014e-22	TRUE
Pbr041078.1	41.7878709982622	273.228922863851	-2.89754567022824	9.10846023604756e-25	1.57640156746755e-22	TRUE
Pbr025220.1	4.20550892703074	35.291963264175	-3.25634220473252	9.6506617933779e-25	1.66376661204518e-22	TRUE
Pbr035475.1	13.4968736992615	73.3180043129133	-2.62415430088085	9.78656606262213e-25	1.6806821308856e-22	TRUE
Pbr023676.2	512.400198541521	80.0302476864856	2.51093587531945	1.10186525445328e-24	1.88499479433952e-22	TRUE
Pbr024284.1	0.0108453447631752	6.62067143386403	-8.78579604948854	1.23880164907642e-24	2.11113634288391e-22	TRUE
Pbr011906.1	234.431658069438	18.6498912756576	3.40713326519196	1.30959245393036e-24	2.22325812054841e-22	TRUE
Pbr001251.1	125.683711954695	10.4427296859697	3.45242032066615	1.43005091065912e-24	2.41852602491282e-22	TRUE
Pbr012421.1	37.3058635915253	174.080635839556	-2.40004747122247	1.63453202637333e-24	2.75387689397952e-22	TRUE
Novel00402	35.2906673893716	1.57372251077361	4.33979813068327	1.65364820187575e-24	2.77557050457476e-22	TRUE
Pbr016930.1	90.1031348606579	301.364521868219	-1.94205257077201	2.07245401787703e-24	3.46543918275009e-22	TRUE
Pbr011285.1	17.4641612123269	0.684076377303758	4.53094769858322	2.30344152041583e-24	3.83725750511519e-22	TRUE
Pbr024532.1	120.479135434649	16.2515239535333	2.7113215081562	2.34471590929769e-24	3.89144100483776e-22	TRUE
Pbr012891.1	389.730520988189	1447.56150600688	-2.0732994376105	2.53300484745512e-24	4.18830939070469e-22	TRUE
Pbr029289.1	82.6772435650383	331.001686100592	-2.17368884785944	2.72244887594071e-24	4.48488161307285e-22	TRUE
Pbr036891.1	3.82500901811106	31.8853774884247	-3.2094824071755	3.05195714679475e-24	5.0091513628149e-22	TRUE
Pbr033373.1	925.116609162414	3143.57001584277	-1.95455721032475	3.32714144525009e-24	5.44073251262055e-22	TRUE
Pbr038905.1	22.2293175415444	1.50204487646981	3.6808813083934	3.45387228388264e-24	5.62728151336322e-22	TRUE
Pbr013032.1	4.55712760138026	29.5979484550134	-2.89013421152886	3.58553208644217e-24	5.82047013404603e-22	TRUE
Pbr005927.1	21.0138192708451	93.7743624600586	-2.31091416598209	3.88555889480719e-24	6.28457360298651e-22	TRUE
Pbr003748.1	163.784460865187	23.8279679245746	2.63462407200883	5.05968477678565e-24	8.15397533284961e-22	TRUE
Pbr020793.1	348.274548582972	58.7728991639677	2.38493173244433	5.88855744822907e-24	9.45549266208595e-22	TRUE
Pbr014777.1	13.2617894212712	65.492799007508	-2.50895627566812	6.23151321889486e-24	9.97019699508002e-22	TRUE
Pbr009462.1	133.205069951746	572.707543709556	-2.28366800390113	6.52621352930437e-24	1.03686380971947e-21	TRUE
Pbr013445.1	181.64394656292	37.7030948004644	2.09789401921272	6.52716712879001e-24	1.03686380971947e-21	TRUE
Pbr002187.2	19.7863281352693	82.7906769874881	-2.26281891496712	6.62054380896894e-24	1.04795433480117e-21	TRUE
Pbr004851.1	26.7287051123093	2.94595111297481	3.014973517085	6.69004219937322e-24	1.05519995385079e-21	TRUE
Pbr019532.1	288.300564969573	68.3181623150548	1.89945859429709	6.8532273348662e-24	1.07711907642231e-21	TRUE
Pbr012831.1	27.0161196832385	1.55170395835778	3.94199132342193	8.43384725441983e-24	1.32087708461035e-21	TRUE
Pbr016853.1	44.5074520692282	3.7478508996708	3.42307639818925	1.35280915544363e-23	2.11128415526236e-21	TRUE
Pbr013158.1	3.54246751347436	87.8882046964453	-4.75914011905715	1.41048512711117e-23	2.19360027862859e-21	TRUE
Pbr019445.1	62.096138872542	6.74983198235367	3.04785388631027	1.50569362129288e-23	2.33351033384969e-21	TRUE
Pbr017012.1	60.0756675638612	12.5582276405678	2.08075987374195	1.54461965474771e-23	2.38552561192789e-21	TRUE
Pbr020633.1	11.6645505365541	83.8762399295239	-3.03205577919108	1.59187309838744e-23	2.44999735443512e-21	TRUE
Pbr012055.1	107.126246860364	23.6340631703954	2.00047729249663	1.7338842878479e-23	2.65935997376506e-21	TRUE
Pbr001936.1	141.477184555618	33.6593756411976	1.88497576356019	1.79476278121093e-23	2.74327332458698e-21	TRUE
Pbr013913.1	2115.70540961711	460.089333205298	1.9979473237447	2.16280100807201e-23	3.29449404239846e-21	TRUE
Pbr033241.1	127.36280436916	11.4066539183343	3.27658568646226	2.34556283328707e-23	3.54858126740734e-21	TRUE
Pbr040197.1	44.1160101996753	5.39154098384086	2.81633342478851	2.34096230247756e-23	3.54858126740734e-21	TRUE
Pbr000321.4	942.911164284488	183.365809232166	2.17827250938029	2.38790741868934e-23	3.60039776528417e-21	TRUE
Pbr013914.1	87.2067720831111	14.3708980375457	2.40881387297926	2.66892629342511e-23	4.01051258801538e-21	TRUE
Pbr007670.1	39.3589348191852	5.28545332289544	2.70078125959564	3.06372873447352e-23	4.58826903638544e-21	TRUE
Pbr024479.1	9.50557801791847	49.5445719674043	-2.55482096140562	3.14444860639673e-23	4.69335334107115e-21	TRUE
Pbr034842.1	19.4495599068168	1.41120627077073	3.58583037333537	3.27254844865822e-23	4.86821680427655e-21	TRUE
Pbr011374.1	24.4142429672698	142.076839669764	-2.72729449671802	3.46650458327164e-23	5.13955524531131e-21	TRUE
Pbr039997.1	32.0659003179393	3.11947662918561	3.15427697125903	3.79501341516169e-23	5.6079203220258e-21	TRUE
Pbr040355.1	987.021847363274	149.13498998653	2.56334374976148	3.9677562559613e-23	5.8437692221491e-21	TRUE
Pbr017297.1	18.9586393729284	81.1736628517614	-2.25928566672466	4.17049667345407e-23	6.09039748119999e-21	TRUE
Pbr024664.1	76.833309367709	6.41271345248669	3.34901771382402	4.17628820739224e-23	6.09039748119999e-21	TRUE
Pbr036631.1	31.3889696086296	2.86204593588997	3.30838349576548	4.17136101855759e-23	6.09039748119999e-21	TRUE
Pbr013587.1	2282.97925666332	544.893449879311	1.88033970866122	4.33857982623828e-23	6.3063951663808e-21	TRUE
Pbr023076.1	32.3286958718617	4.28091210751382	2.72941019654262	4.52027328309367e-23	6.54909561429067e-21	TRUE
Pbr024016.1	352.664564579798	50.7732813695531	2.62592107994619	4.59666904754642e-23	6.63815722616289e-21	TRUE
Pbr041494.1	406.95967738397	12.8617109239671	4.74507104554194	4.69645799443092e-23	6.76031570013893e-21	TRUE
Pbr042521.1	11.7649454739834	68.3644012751281	-2.70545408232464	4.79589218291059e-23	6.88117704528001e-21	TRUE
Pbr032032.1	41.3204892768422	3.8493001722284	3.1934454562922	4.92064261424129e-23	7.03746825848355e-21	TRUE
Novel00917	4.58273020705555	32.6364706731195	-3.05233354350514	5.11813427412288e-23	7.29645815316383e-21	TRUE
Pbr016628.1	17.5758225423936	125.316821786575	-3.04433549577271	5.31582365323395e-23	7.55407413010202e-21	TRUE
Pbr021220.1	1463.22353098303	128.195452245465	3.3529265305902	5.43115360181464e-23	7.69338474697814e-21	TRUE
Pbr001946.1	13.5893067423582	0.145393192404446	6.36265433440579	5.76141316123977e-23	8.13529828567568e-21	TRUE
Pbr040612.1	34.4892852664199	2.46997420996822	3.62333893703041	5.90147598312969e-23	8.30670095739321e-21	TRUE
Novel01241	2.62288581030597	20.419672087917	-3.16195407411014	6.22609700258697e-23	8.735980081327e-21	TRUE
Pbr028226.1	1.65992272808487	169.754299420636	-6.78762730508087	7.26054552036916e-23	1.01554026478145e-20	TRUE
Pbr015073.1	5.10126883189112	32.3027015186074	-2.8438143022453	8.11344106312296e-23	1.13127819763839e-20	TRUE
Pbr040280.1	22.6845873436931	2.1364621718856	3.22769052741611	9.27729646405699e-23	1.28951521695247e-20	TRUE
Pbr012625.1	40.3951216651727	137.871121934239	-1.95516463079867	9.95940106239291e-23	1.38001308365786e-20	TRUE
Pbr042140.1	29.4112981305676	107.219725523605	-2.06714540297449	1.02061641094992e-22	1.40981358206961e-20	TRUE
Pbr033915.1	42.1233019057467	2.71412302535445	3.77745768254052	1.22300695529496e-22	1.68415251902676e-20	TRUE
Novel00614	58.4376443337973	217.816059807097	-2.09694566331713	1.29517771224675e-22	1.77803115626614e-20	TRUE
Pbr032027.1	0.0913304000333131	11.6056888552356	-7.11358911116147	1.35449975526257e-22	1.85374752659458e-20	TRUE
Pbr021364.1	6.91923334303579	36.942702400469	-2.6136671796239	1.37740915658029e-22	1.87931846243971e-20	TRUE
Pbr040075.1	3.40253236668146	26.3434063144422	-3.1185251300004	1.40043593404175e-22	1.90489265780559e-20	TRUE
Pbr016260.1	0.976174213670599	86.0390121716839	-6.7458371795188	1.70094330910222e-22	2.30659321480358e-20	TRUE
Pbr030334.1	183.017817910454	22.3295519784141	2.86933900913277	1.72329441617929e-22	2.32979976708932e-20	TRUE
Pbr032311.1	20.7790852942691	0.642732922047897	4.78957351113471	1.76640789372823e-22	2.38085020318599e-20	TRUE
Pbr016309.2	56.0669434105552	10.3216276476826	2.24319443893515	1.89107698436179e-22	2.54118468844193e-20	TRUE
Pbr019533.1	434.813495940334	107.164492772596	1.83699301280204	2.20047742213745e-22	2.94804323070035e-20	TRUE
Pbr019246.1	40.163647309852	5.56792408107223	2.69706416646788	2.23983065472839e-22	2.99175458533525e-20	TRUE
Pbr042611.1	3.18611726575219	24.348544473207	-3.14879603110054	2.35547319224344e-22	3.13679916520347e-20	TRUE
Pbr009896.1	93.9125445221082	300.859920847072	-1.84998876154268	2.55373232802033e-22	3.39067045426914e-20	TRUE
Pbr015127.1	21.1612503870464	83.9182839876085	-2.18095949841258	2.56351861252136e-22	3.39353405852196e-20	TRUE
Pbr015259.1	0.026094400009518	7.41146875936727	-8.12314813593436	2.60566545220643e-22	3.43909179966439e-20	TRUE
Pbr030010.2	65.7725175155184	13.9978940980344	2.06465023833384	2.61575249350284e-22	3.4421909810211e-20	TRUE
Pbr018866.1	42.821878427533	229.973475616351	-2.57129326154445	2.71412951263464e-22	3.5611140587751e-20	TRUE
Pbr041824.1	2809.30864514864	567.831376491951	2.10599833455733	2.78157960995467e-22	3.62820760912533e-20	TRUE
Pbr041839.1	94.3355837143319	18.0747825788448	2.17884089633348	2.77680131423668e-22	3.62820760912533e-20	TRUE
Pbr013518.1	24.3687304794354	80.6438129572385	-1.91957941785907	3.0961115873875e-22	4.02666512559674e-20	TRUE
Novel00549	25.6837108453554	1.74586582896655	3.68598730809842	3.139190789528e-22	4.07078912907918e-20	TRUE
Pbr031285.1	46.6687161972051	182.171632341939	-2.16943807562123	3.24675726911717e-22	4.19803827247275e-20	TRUE
Pbr033681.1	256.775639445874	801.260054776682	-1.8304929543841	3.57319094635202e-22	4.60672348124034e-20	TRUE
Pbr005733.1	46.3514626724473	1.37140894497748	4.80534799114369	4.41474030433575e-22	5.67523797677889e-20	TRUE
Pbr005287.1	23.7021757590795	1.14040051458084	4.22077050674093	5.48470876619564e-22	7.03038504932611e-20	TRUE
Pbr027557.1	23.7597967353	0.809488941089206	4.61135427959671	5.99014393089996e-22	7.65619574432469e-20	TRUE
Pbr026083.1	35.3541225820281	2.74567547097551	3.46750130451543	6.0234969232149e-22	7.66724521775396e-20	TRUE
Pbr033240.1	198.685246238009	2.57606187091365	6.12433935025165	6.03326474564151e-22	7.66724521775396e-20	TRUE
Pbr001586.1	37.2398786807377	3.25402447682688	3.32868213048584	6.13650584512056e-22	7.77622915912015e-20	TRUE
Pbr032778.1	77.8659155913223	15.3889558087414	2.14329904727912	8.76489360976596e-22	1.10753892860449e-19	TRUE
Pbr004166.1	86.7879985393359	13.772578391154	2.4456257492426	9.02794751944153e-22	1.13754696237178e-19	TRUE
Pbr027562.1	170.43784784154	611.099634408337	-2.01600359215825	9.53966121468699e-22	1.19862878861035e-19	TRUE
Pbr016884.1	348.579333025274	1213.47743193482	-2.01167236034507	9.83320247724822e-22	1.23203102249443e-19	TRUE
Pbr042879.1	148.501383908896	490.251755674069	-1.89833443653409	1.01098934698691e-21	1.26314031361322e-19	TRUE
Pbr018019.1	84.6719863518786	10.4555905160048	2.85293850433658	1.05753110236432e-21	1.31758896084209e-19	TRUE
Pbr000520.1	15.1242379545319	0.725255901114875	4.23169322287871	1.06571625496279e-21	1.32407802526508e-19	TRUE
Pbr017780.1	0.234849600085662	17.7421385059209	-6.52898428505433	1.09783825807122e-21	1.36018796325208e-19	TRUE
Pbr018182.1	7.36494681345435	90.6840207509875	-3.84992160429399	1.12455503016717e-21	1.38941897741126e-19	TRUE
Pbr018052.1	118.309657580009	886.450978638288	-3.09066741869768	1.19104751809409e-21	1.46749591571488e-19	TRUE
Pbr014872.1	26.8228930933631	0.501251645792388	5.45449140675744	1.24078858742356e-21	1.524558993923e-19	TRUE
Pbr038939.1	23.2399017818566	114.995330347713	-2.51049368724456	1.24471959675837e-21	1.52517583868362e-19	TRUE
Pbr007691.1	131.377757917366	28.3969952058464	2.00696730797204	1.38694518496812e-21	1.69477843082959e-19	TRUE
Pbr021401.1	9.46774786946214	0.0433813790527009	7.4391972227556	1.42684798771943e-21	1.73876086700747e-19	TRUE
Pbr029286.1	30.3245089459159	4.53728846568109	2.5557958813523	1.56544503934746e-21	1.90244344003103e-19	TRUE
Pbr016360.1	22.0482960559252	1.62623917368214	3.55761242620844	1.67174764005738e-21	2.02609436736001e-19	TRUE
Pbr008380.1	0.139115489569182	10.8666109739421	-6.48329977000379	1.82651145674052e-21	2.2076468229446e-19	TRUE
Pbr008448.1	6.91475888609271	65.9811225076905	-3.46739218480837	1.8786714276301e-21	2.25841693052863e-19	TRUE
Pbr018017.1	27.5333917335659	2.02686120414065	3.60943604263749	1.87607279834355e-21	2.25841693052863e-19	TRUE
Pbr001252.1	442.324522549938	87.8841702950163	2.17374446917114	1.98626854463593e-21	2.38132718589923e-19	TRUE
Pbr005779.1	9.84105723333801	40.559637813693	-2.21628601637168	2.12504022001507e-21	2.54085118134544e-19	TRUE
Pbr034614.1	7.06169820795976	49.4857551631356	-3.03788616890142	2.25560520728924e-21	2.68973361970558e-19	TRUE
Pbr035647.1	52.1876852301033	159.961099600965	-1.79946252276501	2.32933594995519e-21	2.7702281742796e-19	TRUE
Pbr005789.1	86.0702161691045	6.41695323152511	3.51222629929929	2.70828151204193e-21	3.21231075664301e-19	TRUE
Pbr004165.1	169.616861260794	23.6561524692711	2.6282242882974	2.94070023834237e-21	3.47870760375612e-19	TRUE
Pbr042781.1	1.12531539077924	41.8064089750589	-5.38095755358275	3.21260493492383e-21	3.79027731831504e-19	TRUE
Pbr026951.2	196.023812521992	50.5334172102552	1.76149693562815	3.25109405132486e-21	3.82554000817139e-19	TRUE
Pbr027956.1	165.30022767508	24.5208292843198	2.52722749878091	3.84498350781917e-21	4.51242800644562e-19	TRUE
Pbr028212.1	68.7220043738177	11.9649898689632	2.3293757353607	4.12283449373241e-21	4.82577777491379e-19	TRUE
Pbr026460.1	56.7891329221549	6.34839029467144	3.00400422386456	4.21914532578094e-21	4.92554763636248e-19	TRUE
Pbr035007.1	21.4117476517278	2.1232510404361	3.17485249320057	4.72676945278683e-21	5.50371671441114e-19	TRUE
Pbr042867.1	87.5508240415923	6.74664653844362	3.44148304528872	4.99612932511623e-21	5.80216282641893e-19	TRUE
Pbr023833.1	93.8094783736281	20.7900531243124	1.99781085325928	5.34832808151812e-21	6.19500741504804e-19	TRUE
Pbr008623.1	119.531112552425	26.51566868703	1.99767826993901	5.39154650997898e-21	6.22884668097027e-19	TRUE
Pbr030301.1	0.013047200004759	7.57471147160905	-9.00024006701095	5.8479834846935e-21	6.73866469988814e-19	TRUE
Pbr037039.1	38.3971192570773	4.82416293434105	2.76943341804576	5.88292058626307e-21	6.76140632445465e-19	TRUE
Pbr016935.1	0.710826503092251	15.5953227836063	-4.69649174649494	6.01819454726604e-21	6.8990534862847e-19	TRUE
Pbr015141.1	244.889103570155	64.3440604277701	1.75621036590253	7.08380603658096e-21	8.09975857843404e-19	TRUE
Pbr015821.1	78.2165248075932	17.3662511159789	1.98049219689541	7.31778859153932e-21	8.34584407084814e-19	TRUE
Pbr017283.1	0	7.2991741420465	-10.7962476979807	7.79506734679651e-21	8.86743735340568e-19	TRUE
Pbr029791.1	1074.74201258729	222.385967199397	2.10475036046208	8.93383666747655e-21	1.01369418656298e-18	TRUE
Pbr013576.1	0.984325908857959	14.2867357440313	-4.03652674698042	9.39405799005636e-21	1.06320179475755e-18	TRUE
Pbr008841.1	36.3466933710582	127.471870243192	-1.99827090616789	9.535238684659e-21	1.07644132348971e-18	TRUE
Pbr039158.1	86.5232582466015	20.1686830289014	1.91208786765296	1.11579305186236e-20	1.25643947224774e-18	TRUE
Pbr003234.1	32.8518245771501	4.31002801998865	2.75523985414609	1.18547748640443e-20	1.3315366948935e-18	TRUE
Pbr042302.1	14.6828574481366	63.3364235225781	-2.30439519131314	1.19185030284565e-20	1.33532266046025e-18	TRUE
Pbr032330.1	0.378040937248524	9.803744748626	-4.83258985748997	1.2056114812279e-20	1.34734655963657e-18	TRUE
Pbr016036.1	47.0613055868711	9.22723141527036	2.18125193962117	1.22673735432993e-20	1.36752006975542e-18	TRUE
Pbr025448.2	29.0760535930527	2.82819845004249	3.19882631980969	1.25900962261775e-20	1.39998722511037e-18	TRUE
Pbr004364.1	7.05410905356655	33.1946426923036	-2.44569693347115	1.35851128867668e-20	1.50686343164714e-18	TRUE
Pbr003683.1	6.85104657700661	81.3558474342484	-3.7317535530467	1.43298209231191e-20	1.58551269860551e-18	TRUE
Pbr037137.1	33.1304541656379	2.74281788995495	3.39615966553606	1.51454318389598e-20	1.67159717807715e-18	TRUE
Pbr023312.1	24.2520321516315	2.70327768059127	2.98372979957901	1.52553944762924e-20	1.67956606661141e-18	TRUE
Pbr021055.1	13.9654253793196	0.733735459191723	4.02905873040252	1.56673910447951e-20	1.7206663858801e-18	TRUE
Pbr041631.2	42.9864550298576	1.61270017934315	4.48856574544432	1.65772321590052e-20	1.81610519507486e-18	TRUE
Pbr020163.1	40.2155531240313	5.90715128119596	2.56822973519524	1.80386389646022e-20	1.97135288085145e-18	TRUE
Pbr032405.1	49.0205874428266	6.59244592507284	2.67705893479808	1.88594002818205e-20	2.05599819886053e-18	TRUE
Pbr010357.1	414.44355711165	51.5002732009855	2.79341974814043	2.00987308855612e-20	2.18574926909261e-18	TRUE
Pbr039687.1	10.2242059147837	201.477309023748	-4.48385457604287	2.13770288275568e-20	2.31909479322171e-18	TRUE
Pbr023558.1	710.23176509482	89.4828362548011	2.83364181038771	2.16187463932028e-20	2.339611242879e-18	TRUE
Pbr030207.1	0.640694998251057	14.5940118891846	-4.63443482601688	2.23671106698859e-20	2.41472503758703e-18	TRUE
Pbr038546.1	5.86657917522882	69.9426879969444	-3.8504141406751	2.41090892164801e-20	2.59648469554436e-18	TRUE
Pbr009228.1	506.765456168896	133.14220817785	1.75057626708882	2.44243081506083e-20	2.62407923244181e-18	TRUE
Pbr013024.1	61.1837891605821	10.5104022191397	2.32459330944459	2.51382484556919e-20	2.69427506761619e-18	TRUE
Pbr010660.1	702.518098909744	151.016200881837	2.02205219970029	2.71808648266723e-20	2.89852137085303e-18	TRUE
Pbr025253.1	20.2844650836116	0.848794472548226	4.36659711620223	2.72394148478286e-20	2.89852137085303e-18	TRUE
Pbr037395.1	667.127176222649	146.495752477914	2.01637415328172	2.71528350997902e-20	2.89852137085303e-18	TRUE
Novel00963	201.375932350864	49.0404368711813	1.87536409466127	3.31346414943518e-20	3.51741221724886e-18	TRUE
Pbr029537.1	1.7105653986413	18.1853446967333	-3.60705187888397	3.51844333516198e-20	3.72611526439689e-18	TRUE
Pbr012254.1	8.98835084464084	38.3279333256251	-2.2834106446602	3.58106712772501e-20	3.78342719178339e-18	TRUE
Pbr033157.1	13.2706675886974	0.785924259210759	3.90244690721712	3.64317369564974e-20	3.83992234144087e-18	TRUE
Pbr021381.1	70.8070266564481	14.3840159840104	2.10543866528922	3.70171689415052e-20	3.89240344527e-18	TRUE
Pbr013796.3	0.467497344929741	65.907534718969	-7.28667324101523	4.13825039115177e-20	4.34116130066131e-18	TRUE
Pbr023355.1	1.03023700604173	14.3977189097941	-3.99947232607291	4.73153945197191e-20	4.95186219492373e-18	TRUE
Pbr014779.1	403.959641040099	58.5794223194331	2.54166864837757	5.2712305195325e-20	5.5037338562978e-18	TRUE
Pbr021979.1	569.041557183373	85.7401897151974	2.49047540857884	5.45962366029632e-20	5.68708666946885e-18	TRUE
Pbr017516.1	102.44906812494	25.9332986987135	1.79306917375089	5.63226234523414e-20	5.85321020686143e-18	TRUE
Pbr006519.1	6.3964549391618	86.6761041090358	-4.01378812495738	6.42265300729111e-20	6.65904855737299e-18	TRUE
Pbr005387.1	33.6400214380624	111.845724917089	-1.89831858394953	6.45966921041839e-20	6.68185178628371e-18	TRUE
Pbr006689.1	27.9669484076633	105.666456428145	-2.06826045146175	6.56641597430468e-20	6.77651081487466e-18	TRUE
Pbr022101.1	16.1654134903217	1.30055096789739	3.45086403163694	6.93208094139623e-20	7.13731546741581e-18	TRUE
Pbr030045.1	10.6509672223015	43.1707878755521	-2.22540402441573	7.23256945649262e-20	7.42950246779065e-18	TRUE
Pbr029017.1	280.644320969336	69.3610479117519	1.8442354438357	7.31622741043347e-20	7.49812163568365e-18	TRUE
Pbr013401.1	80.7793979855823	13.3836921091423	2.41650145468274	7.47934352228686e-20	7.6476717362712e-18	TRUE
Pbr030522.1	10.9706124031557	43.1514180956623	-2.17148999209364	7.57941355746832e-20	7.73221870694113e-18	TRUE
Pbr036462.1	9.75110903132256	37.4560659655327	-2.11637604967691	7.70588393771137e-20	7.84324969486188e-18	TRUE
Pbr003394.1	62.0406870203827	6.43775351736783	3.02564560379049	7.81188377485739e-20	7.93298580871877e-18	TRUE
Pbr038160.1	19.7180930613052	1.65200571080217	3.38352054500931	8.3124124349611e-20	8.42204539167733e-18	TRUE
Pbr031012.1	11.9064974966988	0.627483866801554	4.05580189872726	9.10836874668402e-20	9.20752576099451e-18	TRUE
Pbr015649.1	184.451903837029	44.2560971320435	1.87482259847368	9.95880249325323e-20	1.00443894806669e-17	TRUE
Pbr022627.1	151.370228642251	717.82678821328	-2.42872227503993	1.1115573923552e-19	1.11857378403997e-17	TRUE
Pbr016594.1	497.744482966752	45.7587304187176	3.23473317955435	1.22820040184623e-19	1.23316310775888e-17	TRUE
Pbr039991.1	26.4577354246746	3.36566336836868	2.80513249873431	1.26938887691191e-19	1.27164747423795e-17	TRUE
Pbr006568.1	2.20129956256	21.2639472264723	-3.43688036155793	1.41151248799955e-19	1.40768304828995e-17	TRUE
Pbr013911.1	17.7823758872282	1.3854397336507	3.5039199981669	1.41052811356578e-19	1.40768304828995e-17	TRUE
Pbr040953.1	60.561130052138	232.083216962744	-2.11197676955631	1.5729463994677e-19	1.56516963986406e-17	TRUE
Pbr010520.1	148.296492317034	23.1995453461544	2.45535475942824	1.58214143910413e-19	1.57080511316769e-17	TRUE
Pbr028829.1	14.2441481527922	56.9825527437702	-2.16750487173907	1.62943992025581e-19	1.61416165285207e-17	TRUE
Pbr003569.1	9.89935980474756	40.230153315269	-2.21490698300342	1.6746281669032e-19	1.65523969412638e-17	TRUE
Pbr013536.1	110.643529385152	27.1549107408033	1.82396558761698	1.67990603019155e-19	1.65677472986453e-17	TRUE
Pbr034014.5	37.294504013903	1.49103560026189	4.42879074845999	1.70277127111266e-19	1.67560980902257e-17	TRUE
Pbr021639.1	9.46252450175525	37.2386897144599	-2.14903795566027	1.77599824562832e-19	1.74381072775501e-17	TRUE
Pbr035996.1	70.4889241741714	9.40785429154015	2.66314772066711	1.85346048264558e-19	1.81586054642275e-17	TRUE
Pbr003247.1	1293.98618974892	338.511505011821	1.73465413540177	1.90248841549492e-19	1.855718908614e-17	TRUE
Pbr020395.1	121.585823094532	28.9152767142524	1.8882361111769	1.89907617617308e-19	1.855718908614e-17	TRUE
Pbr012347.1	88.2326346789649	17.2041334853254	2.17391842427062	1.9348749383427e-19	1.88317948320667e-17	TRUE
Pbr019081.1	44.845248763399	3.50688752819462	3.49812614546811	2.20522391106197e-19	2.14161909039575e-17	TRUE
Pbr028735.1	63.8646013714731	2.32629107847113	4.53314667724937	2.24299492361945e-19	2.17355492827166e-17	TRUE
Pbr014069.1	26.3650228266234	89.2687196249834	-1.92242791617046	2.27506078041332e-19	2.19983540113052e-17	TRUE
Pbr022561.1	31.545253022847	130.77969353419	-2.2558828640352	2.28095922043932e-19	2.20075455891368e-17	TRUE
Pbr023457.1	55.1443177563965	1.51998758129197	4.99109073385952	2.33296542527583e-19	2.24605993832994e-17	TRUE
Pbr001636.3	39.8065222819559	116.834322960834	-1.73692178819535	2.43444004060534e-19	2.33869240963466e-17	TRUE
Pbr042263.1	77.2371427114877	13.1451652708123	2.35844060109986	2.47964869479136e-19	2.37698910119881e-17	TRUE
Pbr035444.1	39.2742807313366	7.66287886625723	2.1846924314366	2.62608606223291e-19	2.51195014972167e-17	TRUE
Pbr006114.1	0.471573192523421	8.75924227600639	-4.41452823800922	2.65064385750103e-19	2.5299997454461e-17	TRUE
Pbr030523.1	5.69516232927477	27.9201054606313	-2.48342183502534	3.08580139890769e-19	2.93904412038576e-17	TRUE
Pbr032341.1	16.9665868047788	0.238761516234599	5.97576053531156	3.1872557275333e-19	3.02918691249901e-17	TRUE
Pbr038897.1	21.2439148590332	1.25545952793734	3.92759780121178	3.41717649659398e-19	3.24078024289986e-17	TRUE
Pbr026823.1	0.934666826969994	14.6187499605863	-4.18417667314838	3.45269466980597e-19	3.26749800464467e-17	TRUE
Pbr028726.1	12.2890353294153	46.9344503712634	-2.14619831385407	3.46247694717124e-19	3.26979855909192e-17	TRUE
Pbr042043.1	94.5039307398857	19.7223845791638	2.0846479391691	3.52236557433579e-19	3.31930716908647e-17	TRUE
Pbr009149.1	11.6917924566769	53.5418140578079	-2.37588704654928	4.39678364562617e-19	4.13455686625384e-17	TRUE
Pbr040064.2	6.31817173913324	36.0168688638754	-2.71344282833114	4.4626943013693e-19	4.18768311878914e-17	TRUE
Pbr039043.1	92.834217002166	19.3733888079301	2.07589349562251	4.48689180717404e-19	4.20152548823777e-17	TRUE
Pbr039481.1	89.3781170683328	13.8474414693678	2.53888928975761	4.71136854537325e-19	4.40245717499279e-17	TRUE
Pbr000187.1	35.7811668753856	4.30129134548223	2.88565440401549	4.96823951128865e-19	4.63275314932092e-17	TRUE
Pbr022368.1	1562.56886888801	341.849589882193	1.97714053468767	5.07991131412323e-19	4.72697437951647e-17	TRUE
Pbr031308.1	10.9041581365588	58.5810391953557	-2.64161579016984	5.19369303186701e-19	4.822761427232e-17	TRUE
Pbr034710.1	18.8399031213276	81.201191188609	-2.28298660027619	5.40880799766526e-19	5.01204939433652e-17	TRUE
Pbr018403.1	1.71382158901126	18.9916706324373	-3.59649562982564	5.52799629124742e-19	5.11184505277326e-17	TRUE
Pbr010897.1	12.8644235811827	58.5174649483042	-2.3739173477012	5.61336234635339e-19	5.18001543160689e-17	TRUE
Pbr022202.1	152.688033858011	633.232174072435	-2.23395153250659	5.67558944692665e-19	5.22659509337165e-17	TRUE
Pbr007168.1	34.4748783069222	6.33639742979506	2.25724863371985	5.71540216371783e-19	5.25238373636375e-17	TRUE
Pbr034822.1	19.9937718837875	1.68861759268537	3.36347175880447	5.73565662235597e-19	5.26012929702621e-17	TRUE
Pbr011330.1	62.683114518066	208.672521329532	-1.90998959955955	5.85082518316593e-19	5.3547089160913e-17	TRUE
Pbr022832.1	547.67173110445	23.7978459849064	4.27897746294801	6.03974478923909e-19	5.51625890103831e-17	TRUE
Pbr021737.1	11.1480498355154	0.516500701038731	4.23510273917719	6.47070987806297e-19	5.89776034152383e-17	TRUE
Pbr038355.1	91.1344296327131	21.8237102521689	1.89108237584207	7.05271550898036e-19	6.41508656695169e-17	TRUE
Pbr007372.2	18.6228547331443	64.1751957384721	-1.98381237992137	7.70724247020743e-19	6.9961313843338e-17	TRUE
Pbr005931.1	549.312137275626	150.940257599085	1.67979935355878	7.78202113817779e-19	7.02767976453112e-17	TRUE
Pbr009543.1	21.7379276518467	67.7768337885147	-1.81689308079747	7.76509920175413e-19	7.02767976453112e-17	TRUE
Pbr021910.1	10.1198507532705	42.4339152803854	-2.23267679901653	7.7893975222326e-19	7.02767976453112e-17	TRUE
Pbr019693.1	81.5353642365696	234.64123608208	-1.68898690301015	9.73184274900772e-19	8.76240149054888e-17	TRUE
Pbr022503.1	16.9332311132655	0.977064617354233	3.93066791497563	9.87370573725207e-19	8.87217287853e-17	TRUE
Pbr013457.1	36.1980698576939	2.40017056801651	3.68477228856859	1.0218425023652e-18	9.16341384328661e-17	TRUE
Pbr038578.1	84.8781030720842	4.55326399316633	4.04382720608691	1.02403579302876e-18	9.16460523905963e-17	TRUE
Pbr032243.1	10.4213409899228	51.2694477096733	-2.48023959892725	1.05519264054084e-18	9.42448061417994e-17	TRUE
Pbr012074.1	42.0580400363128	264.51547763919	-2.82598097921473	1.18930475118086e-18	1.06010192440428e-16	TRUE
Pbr036673.1	101.481161229966	23.4076223819267	1.93154574670781	1.24464708992113e-18	1.10721315825203e-16	TRUE
Pbr037588.1	3.63428970784191	28.9404582720534	-3.24015644074024	1.37252205433058e-18	1.21853110687764e-16	TRUE
Pbr025524.1	104.458385233608	26.3833226946304	1.81866513892763	1.42756021183191e-18	1.26486953510102e-16	TRUE
Pbr026667.2	18.1959743712315	1.57796228981204	3.34207111832532	1.53253358198895e-18	1.35518014300768e-16	TRUE
Pbr010657.1	316.947581222521	62.278709918509	2.15356503614425	1.57091935190188e-18	1.38636749708817e-16	TRUE
Pbr038600.1	48.7934909285789	8.98088074464255	2.26493808812548	1.61340164338673e-18	1.42103943952868e-16	TRUE
Pbr015744.1	141.832808331102	35.2521883769066	1.83689736136274	1.6167772352813e-18	1.4211983132031e-16	TRUE
Pbr013149.1	22.0884919910679	83.5152064163641	-2.11862657803473	1.70598086542885e-18	1.49665331190158e-16	TRUE
Pbr027930.1	19.6958881389197	67.8578589460541	-1.95089459941088	1.75914040146208e-18	1.54025208497307e-16	TRUE
Pbr041094.1	0.712536563999604	10.5462168823241	-4.03767363065053	1.84629088483744e-18	1.61338255926689e-16	TRUE
Pbr028776.1	61.2910692186906	3.74426684641135	3.75477345875747	1.89059293348777e-18	1.64885653114907e-16	TRUE
Pbr032943.1	9.26648863879438	0.371271440079029	4.46563999623409	1.95022339522489e-18	1.69753398035632e-16	TRUE
Pbr027582.2	789.319501812269	201.855161737813	1.77437095094669	2.00500489606861e-18	1.74180884320773e-16	TRUE
Pbr024083.1	59.8206509651869	12.8451728556877	2.04610690517765	2.10782586519632e-18	1.82756309274985e-16	TRUE
Pbr010617.1	230.696674861572	14.7251654844212	3.76136027997176	2.1439381524046e-18	1.85525729729191e-16	TRUE
Pbr012609.1	62.5058185786261	316.760158997702	-2.56803786500133	2.49654152798669e-18	2.15618777909359e-16	TRUE
Pbr030170.1	211.66640959316	46.9556941435054	2.01101755257253	2.64202287732062e-18	2.27741347985162e-16	TRUE
Pbr007980.1	194.931241973997	27.7448474449882	2.584077143138	2.66384020974715e-18	2.29177850462947e-16	TRUE
Pbr013322.1	22.2394364140687	73.1596864057842	-1.89267458327433	2.67255236099999e-18	2.29483506689032e-16	TRUE
Pbr010138.1	6.1678830419114	42.6792789314595	-3.042267784142	2.73466064936534e-18	2.34364106017574e-16	TRUE
Pbr005732.1	26.5313802363154	0.907097043957783	4.5878733746595	2.81797736971666e-18	2.41040029668514e-16	TRUE
Pbr009254.1	16.7557453729708	81.5699553490818	-2.51740207392763	2.96448479658757e-18	2.53085065772396e-16	TRUE
Pbr002045.1	7.83237341192418	49.9711503358377	-2.86549240658311	2.98307141628324e-18	2.54183972269851e-16	TRUE
Pbr034551.1	99.3772160847306	17.5516538735564	2.308704098718	3.11629828268351e-18	2.65028358155793e-16	TRUE
Pbr001646.1	51.7063693358801	6.28460723912543	2.87074807111688	3.13623971497558e-18	2.66215279164883e-16	TRUE
Pbr033252.1	15.2485254367291	1.23768075455993	3.43387018932176	3.55221693022296e-18	3.00950584455976e-16	TRUE
Pbr019494.1	2.08305510529345	22.0291643848252	-3.57201098151595	3.62641495869078e-18	3.06652682409899e-16	TRUE
Pbr004391.1	95.0908459316053	267.402225484416	-1.65811486415771	3.75876767380661e-18	3.17241418146574e-16	TRUE
Pbr031279.1	16.8866159823678	75.4925088726349	-2.37973404649244	3.81682308508398e-18	3.21531200760323e-16	TRUE
Pbr016130.1	5.67290909895427	35.126917306041	-2.80727471083376	3.99134726794327e-18	3.34964405907262e-16	TRUE
Pbr041490.1	7.87151501193846	33.6540815270308	-2.28928012191885	3.98642812122626e-18	3.34964405907262e-16	TRUE
Pbr013380.1	58.9354534192501	9.18752727446194	2.48758778743948	4.02970768801447e-18	3.37546832872308e-16	TRUE
Pbr035142.1	0.102011813351745	10.3063561539113	-6.70834453230647	4.07342518589032e-18	3.40567441434616e-16	TRUE
Pbr015116.1	45.6941364209321	7.69810855012257	2.37492733003056	4.11614928228314e-18	3.43493815997508e-16	TRUE
Pbr021144.1	15.2495090253976	1.14382063639554	3.5738232173737	4.13228103983679e-18	3.44194247885581e-16	TRUE
Pbr040617.1	95.4105359895092	9.00884913700416	3.16730073524319	4.19197741918077e-18	3.48513950706059e-16	TRUE
Pbr014303.1	39.7689268114042	7.5484755786797	2.22527506124204	4.27870115152108e-18	3.55060351713631e-16	TRUE
Pbr039150.2	34.7724566274255	4.0850401759977	2.88019424885312	4.5033678238221e-18	3.73008002673711e-16	TRUE
Pbr011262.1	13.1371033297246	0.0433813790527009	7.79475666557457	4.57116498580895e-18	3.7721864082337e-16	TRUE
Pbr033715.1	21.931761659566	105.59858723235	-2.46302730530652	4.56369849970232e-18	3.7721864082337e-16	TRUE
Pbr028746.1	145.297644939441	7.56077386792065	4.03029843371571	4.71162209097902e-18	3.88089331453066e-16	TRUE
Pbr018303.1	754.030665391414	188.786353935857	1.80606410676544	4.77461203638787e-18	3.92550774060067e-16	TRUE
Pbr039396.1	3.05995579120294	44.9841657371292	-4.03341481748497	4.99721410445927e-18	4.10094254893439e-16	TRUE
Pbr022530.1	98.8681889145754	17.9285472906917	2.27963802856216	5.40682608042477e-18	4.4289174444054e-16	TRUE
Pbr032774.1	172.705932964471	35.6835431957625	2.05219356267097	5.61836456933176e-18	4.59373598675197e-16	TRUE
Pbr041168.1	16.8598434180544	63.7657628561621	-2.10995410575349	6.32294654274126e-18	5.16033650045117e-16	TRUE
Pbr015371.1	30.4164950717282	4.27072248852962	2.66613370597241	6.35069668201005e-18	5.17349153331731e-16	TRUE
Pbr042825.1	230.595192857834	36.7317004681014	2.42051167635855	6.42695190642285e-18	5.22604010686987e-16	TRUE
Pbr012124.1	133.937825253155	37.524815272356	1.66904608051149	6.60240848805092e-18	5.35891472883242e-16	TRUE
Pbr017857.1	12.7811741298768	0.319082640059993	5.06576631493696	6.65403120269567e-18	5.39097730172497e-16	TRUE
Pbr016953.1	62.1136312291946	5.6187306830734	3.25727685442365	6.99782972566474e-18	5.65920851577895e-16	TRUE
Pbr033894.1	0.384810434418019	10.9947654952383	-5.06503199573129	7.02653259031531e-18	5.67210785997522e-16	TRUE
Pbr036263.1	1795.77758575829	539.840381900731	1.5617106484132	7.35184079986014e-18	5.92395882132209e-16	TRUE
Pbr026414.1	30.3425448357229	4.04231452272397	2.68290792515936	7.44913600886623e-18	5.99150308387633e-16	TRUE
Pbr040193.1	51.1555034852496	2.02009170697115	4.42172321686438	8.08700941039636e-18	6.49281753727472e-16	TRUE
Pbr003628.1	1.22341528798205	11.9271597205068	-3.46408430998837	8.43090526167155e-18	6.75672495736736e-16	TRUE
Novel01134	9.15412327501369	39.4723613798646	-2.26342568121754	8.65117201389468e-18	6.92078201449679e-16	TRUE
Novel00821	23.8775045211825	3.26756347116587	2.68445858892148	9.75978257311972e-18	7.7936331969442e-16	TRUE
Pbr007807.1	9.17899940845009	39.5066299135864	-2.29736176110957	9.92340499428746e-18	7.91009194876186e-16	TRUE
Pbr019135.1	22.6700647606857	0.940124872581539	4.40259379808044	1.06193361357993e-17	8.44968608200744e-16	TRUE
Pbr016471.1	377.492176637265	105.165487768192	1.67153549704043	1.08554054486259e-17	8.62209962409703e-16	TRUE
Pbr037634.1	0.645262640178968	12.1074547338871	-4.37922105398673	1.15829860509273e-17	9.18359423456673e-16	TRUE
Pbr012674.1	7.57665277953588	35.7931441635074	-2.46231638929611	1.1676045815174e-17	9.24090465859655e-16	TRUE
Pbr026122.1	18.2292368777599	2.10596406139292	2.92112135295608	1.20916965662396e-17	9.55286983250034e-16	TRUE
Pbr019510.1	19.0294973500085	0.970295120184738	4.0847794095583	1.2696684091932e-17	1.00130463071816e-15	TRUE
Pbr020821.1	101.015515438864	24.2887889573197	1.87801677397098	1.37737895446907e-17	1.08432634541292e-15	TRUE
Pbr000549.1	3.37203425618877	20.755479166226	-2.77905974806767	1.44765011416698e-17	1.13763302876383e-15	TRUE
Pbr017303.1	2.23114194727371	25.4145512653833	-3.66105339657707	1.47151853319885e-17	1.15435049097269e-15	TRUE
Pbr011275.1	77.5793465470269	10.2263853315003	2.75523505573281	1.47612398754522e-17	1.15592462750042e-15	TRUE
Pbr016551.1	34.3187329547394	112.177716695119	-1.88824431657182	1.48698198618176e-17	1.16238087457607e-15	TRUE
Pbr033263.1	4.7375865462053	33.1953950339526	-3.00649826205021	1.49002741850969e-17	1.16271806224373e-15	TRUE
Pbr008358.1	54.9147847090026	143.355263323506	-1.56561190623782	1.54272969676294e-17	1.20173509951522e-15	TRUE
Pbr035636.1	13.618374346898	47.2719675104798	-1.99608471941724	1.57468967321194e-17	1.22448639816073e-15	TRUE
Pbr030592.1	86.2701156402793	11.6521849317384	2.64543937028451	1.68213730616012e-17	1.3034805791062e-15	TRUE
Pbr034800.1	364.850375113387	93.4280603384008	1.80762348509141	1.68000749541652e-17	1.3034805791062e-15	TRUE
Pbr035825.1	186.587080426767	43.8481655021463	1.90940485113322	1.73322203191885e-17	1.34073013491685e-15	TRUE
Pbr042254.1	355.519998088192	34.724167597686	3.1613472489477	1.78309553074827e-17	1.37691503666931e-15	TRUE
Pbr013844.1	141.58278042223	368.025853714114	-1.56880976736408	1.90295127586065e-17	1.4669214869845e-15	TRUE
Novel00429	13.0938634435918	45.062773369162	-1.94433971737652	1.91519374007594e-17	1.47380453918404e-15	TRUE
Pbr042837.1	28.2572878751878	84.1391769763661	-1.75893185177085	1.95763107722831e-17	1.50385963184867e-15	TRUE
Pbr015714.1	10.2711713470958	0.193178281940314	5.56895038222039	2.06163597977645e-17	1.58102597835305e-15	TRUE
Pbr035659.1	108.297142054552	273.645492699171	-1.52842495743195	2.30816760255598e-17	1.76703935962285e-15	TRUE
Pbr000708.2	24.3461493862254	2.93983734158429	2.87166132286547	2.35327780018939e-17	1.79847840678048e-15	TRUE
Pbr005985.1	1.7471772805245	16.5457528986818	-3.40825401771177	2.48886731268559e-17	1.89883926588237e-15	TRUE
Pbr034290.1	59.0842891719941	165.731214762553	-1.68773513536702	2.53571024344789e-17	1.93126465613559e-15	TRUE
Pbr041603.1	745.090948318285	123.037033646377	2.41639432950326	2.57257318822153e-17	1.95599115963941e-15	TRUE
Pbr025292.1	20.7283045616781	1.88432559275676	3.27732930408775	2.59819285203206e-17	1.9720993151115e-15	TRUE
Pbr009459.1	19.7099189275929	57.8060983429427	-1.74699048587982	2.60967029077576e-17	1.97743653941082e-15	TRUE
Pbr030167.1	116.449208955266	16.1977890240516	2.67095581597947	2.6960535455363e-17	2.03941778319573e-15	TRUE
Pbr000438.1	10.7742486773053	0.484128598193949	4.27922244686082	2.73886025589304e-17	2.06477568342147e-15	TRUE
Pbr029499.1	12.4631941328802	0.358388171519014	4.91257478119734	2.73730452248278e-17	2.06477568342147e-15	TRUE
Pbr025624.2	18.3722642834781	54.0286397364629	-1.74488138589487	2.79552257045757e-17	2.10392636905892e-15	TRUE
Pbr013538.1	81.460288918976	18.0994015958516	1.95398854358726	2.85778633542747e-17	2.14715335157903e-15	TRUE
Pbr038317.1	0.22163846863616	10.412279883412	-5.73604000664509	3.05484749665568e-17	2.29134168303117e-15	TRUE
Pbr013550.1	18.6757700054022	55.6777878662445	-1.74967486435491	3.09624647729344e-17	2.31848395729857e-15	TRUE
Pbr034020.1	150.701365158128	14.5801933398911	3.12794664317578	3.13504324353074e-17	2.34358972149586e-15	TRUE
Pbr013828.1	65.5438265638731	15.3890489937262	1.90654093956039	3.23659761597069e-17	2.41544673424095e-15	TRUE
Pbr016605.1	12.1388881251133	0.733735459191723	3.88220702329419	3.24511843718499e-17	2.4177491284347e-15	TRUE
Pbr016796.1	0.928225192689987	15.2524407837632	-4.20191002364867	3.25799849367224e-17	2.42328620401417e-15	TRUE
Pbr038148.1	200.39862962472	56.829969006322	1.63439804076847	3.50672537288388e-17	2.60393385409853e-15	TRUE
Pbr032775.1	623.759660596291	169.452360413485	1.68231984963417	3.53571644431926e-17	2.62108552878127e-15	TRUE
Pbr031672.1	26.3123422322702	0.785596396321271	4.78506762278019	3.54548598861252e-17	2.62395459712972e-15	TRUE
Pbr025196.1	21.6370633586082	2.92899199682111	2.70287239675197	3.78570731495889e-17	2.7970843133232e-15	TRUE
Pbr012098.1	60.1128644250635	11.7528852935322	2.14261872020562	3.83480510658495e-17	2.82866163077599e-15	TRUE
Pbr011595.1	13.5695349222338	47.9945297620189	-2.00246156630452	3.90445014143213e-17	2.87314188867574e-15	TRUE
Pbr042709.1	103.985101980177	429.781690466093	-2.2398299370892	3.90802590581808e-17	2.87314188867574e-15	TRUE
Pbr019793.1	32.9570701423469	4.56542078948745	2.6717059146207	4.00099671950268e-17	2.93663915984752e-15	TRUE
Pbr034016.1	278.356557211265	778.050029963933	-1.67073570609477	4.06412686359844e-17	2.97806093518938e-15	TRUE
Pbr014369.1	46.5633325699736	8.09057888539371	2.30702889022464	4.23611217203244e-17	3.09898081085248e-15	TRUE
Pbr020918.1	18.5846742832736	1.76502680036183	3.19158130568968	4.30241668342737e-17	3.14231841809796e-15	TRUE
Pbr005233.1	8.29007974721912	38.2553204105879	-2.41041466328711	4.34683892608389e-17	3.16955817366042e-15	TRUE
Pbr014852.1	86.9332985467555	23.3601651552803	1.7099850660063	4.53241265295532e-17	3.2994628869198e-15	TRUE
Pbr002375.1	23.2130809096082	112.740858396465	-2.50705864644285	4.64353574882385e-17	3.37483376751529e-15	TRUE
Pbr015937.1	205.543726752948	52.7602969399655	1.7512348113532	4.91664083815566e-17	3.5674921344262e-15	TRUE
Pbr000568.1	59.6615065390637	155.684095978715	-1.57354438720593	4.99137319689334e-17	3.61581902971692e-15	TRUE
Pbr037858.2	5.05617739193107	29.9376450109464	-2.78612826114352	5.14018623129535e-17	3.71756655905343e-15	TRUE
Pbr023927.1	157.774031196131	22.1971386704396	2.60137036658471	5.19276081768068e-17	3.7494936430133e-15	TRUE
Pbr011224.1	8.04323728225708	0.258250350519365	4.7400196346743	5.22798769491954e-17	3.76881142110739e-15	TRUE
Pbr007196.1	66.4522833673239	16.8866901597129	1.81191100275139	5.37004668359567e-17	3.8649564148811e-15	TRUE
Pbr004109.1	27.9694073793345	80.7754324773993	-1.71469812763949	5.63875025063143e-17	4.05179276894726e-15	TRUE
Pbr009374.2	4.63295182973766	0.0108453447631752	8.07662928663897	5.66827923192472e-17	4.06644180575451e-15	TRUE
Pbr035599.1	538.946793248688	39.9795887350129	3.56263109376354	5.83780948092713e-17	4.18131928988982e-15	TRUE
Pbr031620.1	22.7116653323711	63.4696857880715	-1.67306769069054	5.86319881287889e-17	4.19275273308746e-15	TRUE
Pbr039554.1	26.8928606667596	3.34690100632281	2.86314733184236	6.03644849707353e-17	4.30971416856073e-15	TRUE
Pbr011839.1	510.757304098378	1317.31753775427	-1.54155199924405	6.09507096340489e-17	4.34459393239241e-15	TRUE
Pbr018464.1	7.97310577741588	44.908129269392	-2.65468150763276	6.27931489900631e-17	4.46876235828642e-15	TRUE
Pbr005807.1	8.07179065393775	45.5533660401609	-2.72774384866477	6.29686202590986e-17	4.47409147045439e-15	TRUE
Pbr015122.1	92.329522796034	267.672706808602	-1.73812135704535	6.45474036538808e-17	4.57895369556773e-15	TRUE
Pbr032348.1	128.537361224838	343.741635829608	-1.58374645196776	6.56158217251838e-17	4.64733460909944e-15	TRUE
Pbr005452.1	40.1646050291103	116.595885876604	-1.73086336009181	6.59685342349477e-17	4.66488781277621e-15	TRUE
Pbr031118.1	272.710933056269	15.7375529706256	3.92449507462429	6.68558558239764e-17	4.7201295415788e-15	TRUE
Pbr032800.1	23.6195595950277	2.35100328046278	3.14292983638129	6.75661764879009e-17	4.76271943582464e-15	TRUE
Pbr041719.1	344.91474530045	1082.47336353413	-1.81313701410123	6.79228517012287e-17	4.7802856342072e-15	TRUE
Pbr009248.1	29.4987649223869	4.42548564269455	2.57903225555661	6.91089602828381e-17	4.85607811124859e-15	TRUE
Pbr015977.1	35.6947095416448	6.36150824113612	2.31124730328937	7.11329080476709e-17	4.99041106790592e-15	TRUE
Pbr026727.1	704.277450141015	211.504258955784	1.55298554505901	7.14169579828085e-17	5.00244862065723e-15	TRUE
Novel01374	10.3683100941551	0.444986998179672	4.37876303413249	7.22805624231054e-17	5.05497977361212e-15	TRUE
Pbr023435.1	5.22693851210614	35.0914753827959	-2.89956496833999	7.2876183443384e-17	5.08863385145726e-15	TRUE
Pbr018758.1	103.40263537599	453.907484837074	-2.37242053440663	7.53102206479783e-17	5.25035000658531e-15	TRUE
Pbr027726.1	26.4832897224149	0.262490129557789	6.34115730086551	7.57789181458601e-17	5.27475821629063e-15	TRUE
Pbr041421.1	51.2600450167324	10.5823369698731	2.08657955823554	7.73130137896189e-17	5.37313365679446e-15	TRUE
Pbr007174.1	26.9146928492058	3.29014456437586	2.85054443434821	7.89514708688068e-17	5.47844379527872e-15	TRUE
Pbr004970.1	84.498345212158	19.6504498284304	1.94080930430459	8.50985882646522e-17	5.89579455984963e-15	TRUE
Pbr022893.1	60.2541368928244	14.5386859531905	1.87410339957263	8.95015541874134e-17	6.19119693421767e-15	TRUE
Pbr009143.1	41.9721711127762	140.51003501085	-1.95577391251313	9.38829855016804e-17	6.48419458405162e-15	TRUE
Pbr000299.1	9.50110356097538	46.4754325844105	-2.50742426324962	9.48840837330978e-17	6.54317699281311e-15	TRUE
Pbr008761.1	42.7146432464744	9.49974723236761	1.98040874893678	1.03323538339073e-16	7.11412950740498e-15	TRUE
Pbr003230.1	6.60642840581106	30.251150551	-2.38036969309105	1.12330613493541e-16	7.72233903798953e-15	TRUE
Pbr034861.2	39.9171068383693	105.315936965974	-1.59096036159731	1.13539904028974e-16	7.79342807300112e-15	TRUE
Pbr037774.1	9.43994340854527	35.0227743839076	-2.10129179957523	1.18606056881905e-16	8.12862681671845e-15	TRUE
Pbr039381.1	30.5808404270333	2.54116004993779	3.42544602812992	1.19007340386349e-16	8.1435807585299e-15	TRUE
Pbr032054.1	42.8086672960835	110.273734905747	-1.54228657123237	1.20297093392499e-16	8.21919265284943e-15	TRUE
Novel01272	27.0338501486809	1.66692690315902	3.78115781943521	1.24172695392947e-16	8.47097748218232e-15	TRUE
Pbr013386.1	683.678295835171	220.638330855719	1.45419090171896	1.24982885936337e-16	8.51319109274477e-15	TRUE
Pbr034881.1	62.3546653471307	14.7488457898094	1.88557110948861	1.39140376821388e-16	9.46303489394269e-15	TRUE
Pbr036141.1	100.668348782933	26.0249569616363	1.77619597290664	1.4435085514344e-16	9.80241478767186e-15	TRUE
Pbr040484.1	35.760854952992	626.372883641842	-4.41741626054843	1.45125054056079e-16	9.83996536487855e-15	TRUE
Pbr015918.1	18.8773570989595	59.3044659811683	-1.82077087549364	1.48794857205405e-16	1.0073434480425e-14	TRUE
Pbr032954.4	172.137995805063	51.6762542579822	1.56253254001279	1.51258731931894e-16	1.02246765009099e-14	TRUE
Pbr017608.1	0.549692461107231	7.97755779583405	-4.04506757620277	1.55917154950373e-16	1.05235798710738e-14	TRUE
Pbr007305.1	39.9509801936269	2.42389918133971	3.83928446392971	1.59192019231124e-16	1.07283360960321e-14	TRUE
Pbr030462.1	27.9540875776282	3.44092505593193	2.81805732786721	1.70222098785216e-16	1.14543248591038e-14	TRUE
Pbr012097.1	30.5749579026623	5.32696070959604	2.33714613432631	1.75459411615397e-16	1.17889111317843e-14	TRUE
Pbr034452.1	1195.14532036269	2909.22341232374	-1.47362106328876	1.77031645603775e-16	1.18766071867426e-14	TRUE
Pbr034742.1	27.9248301722336	1.21973804973777	4.25734509178715	1.89491169034737e-16	1.26933399209278e-14	TRUE
Pbr026061.1	122.434032587761	332.390199085528	-1.62372836107782	1.91934779528049e-16	1.28376948250047e-14	TRUE
Pbr011204.1	38.3398968902062	206.728215835638	-2.63508995424292	1.96946351379194e-16	1.31531182627555e-14	TRUE
Pbr022351.1	0.143519200052349	6.49411134996537	-5.75407757214074	2.01814484000551e-16	1.3458030635473e-14	TRUE
Pbr028494.1	0.695249584956421	9.54165322841761	-3.95940346357055	2.03697389397384e-16	1.35632577589914e-14	TRUE
Pbr018218.1	11.5552066852388	0.922673962093613	3.45232944984833	2.23432001059735e-16	1.48496231336375e-14	TRUE
Pbr042911.1	23.9775491571973	72.6237383166253	-1.78272481597031	2.2368415430961e-16	1.48496231336375e-14	TRUE
Pbr022298.1	32.4638511373469	6.35923563943462	2.15997721339706	2.26887080648548e-16	1.5039806945107e-14	TRUE
Pbr007206.1	19.4743428552683	1.78214984796027	3.23921586793969	2.29307033152533e-16	1.51776004874874e-14	TRUE
Pbr025611.1	99.3288684544006	17.3534385938788	2.31469959725364	2.31005328653434e-16	1.52672897669779e-14	TRUE
Pbr025916.1	23.6807680553928	1.98903105568432	3.40998026854763	2.41050203994947e-16	1.59075252574054e-14	TRUE
Pbr017655.1	15.9944884387019	1.36171112032751	3.39496505772029	2.42243000552974e-16	1.59625576616233e-14	TRUE
Pbr013466.3	17.4799020619075	2.03852620612754	2.91782633947892	2.50893445901426e-16	1.64829949210497e-14	TRUE
Pbr020712.1	38.8655777521506	100.59629312459	-1.55275651038457	2.51252738516416e-16	1.64829949210497e-14	TRUE
Pbr029256.1	1.53809421755887	12.5139558578315	-3.18325600899939	2.50894423783757e-16	1.64829949210497e-14	TRUE
Pbr017819.1	20.6369258537098	2.72937208060079	2.72595648869512	2.63357261230827e-16	1.72516459827481e-14	TRUE
Pbr000276.2	34.032819636223	6.79222977273791	2.16596527991045	2.65780872517903e-16	1.73848050422409e-14	TRUE
Pbr021654.1	30.5368706377764	4.73184894563927	2.50949669747924	2.78165644870885e-16	1.81681787345259e-14	TRUE
Pbr000398.1	571.651328478099	121.608550689218	2.00816689699382	2.81832160743197e-16	1.83806637502884e-14	TRUE
Pbr020248.1	48.5118398276258	10.5930183831915	2.01752238935223	2.83133408551452e-16	1.84384932342021e-14	TRUE
Pbr031751.1	26.1407838933963	4.37411649989923	2.37783690359876	2.87131544646527e-16	1.86715262782645e-14	TRUE
Pbr038224.1	68.1883098787206	196.42266561541	-1.71006743002121	3.02957466962462e-16	1.96718907635377e-14	TRUE
Pbr014107.1	10.7627476067632	40.5457226485295	-2.07276864982575	3.10386792675929e-16	2.01249185880942e-14	TRUE
Pbr020888.1	4.32375338429729	32.6804853394263	-3.12569213213304	3.15145653109414e-16	2.04037314478219e-14	TRUE
Pbr041488.1	14.1640841453964	55.5648150846198	-2.15764793891262	3.35070546006449e-16	2.16622133950884e-14	TRUE
Pbr025451.4	5.8427573769208	31.1218928295041	-2.5905651584723	3.40885180072419e-16	2.20061421254588e-14	TRUE
Pbr002366.1	40.0206423426587	110.444473587397	-1.62555036918547	3.5825934245634e-16	2.3094227961037e-14	TRUE
Pbr021968.1	17.5126244661667	51.5834001670112	-1.75532970661908	3.69448904658285e-16	2.3781067771774e-14	TRUE
Pbr018190.1	81.2949375364775	8.49136484729697	2.99681176501132	3.71367513210118e-16	2.38700225723596e-14	TRUE
Pbr007101.1	17.4161638834113	64.994401511851	-2.08908627593366	3.875338126144e-16	2.4873183912375e-14	TRUE
Pbr038159.1	15.4275314370764	1.28970562313422	3.40170618467111	4.1128716946953e-16	2.63597147130191e-14	TRUE
Pbr022545.1	129.954118726205	36.2834348410269	1.67425984130988	4.13608620255513e-16	2.64703565760359e-14	TRUE
Pbr019150.1	266.794446397707	37.7272962004821	2.63398787959547	4.21271736933184e-16	2.69220482572573e-14	TRUE
Pbr006067.1	15.8862921074997	1.66334284989957	3.06860106591734	4.33141684740252e-16	2.76409024326566e-14	TRUE
Pbr007829.1	20.4398356556205	59.135157805471	-1.72315400854858	4.48218206899755e-16	2.85620309809372e-14	TRUE
Pbr025072.1	24.9740543009013	97.1312408459858	-2.12335590793749	4.63910477830221e-16	2.95197054984412e-14	TRUE
Pbr023726.1	30.6618172766377	1.53793028611413	4.14107298402153	4.99549804322364e-16	3.17421082092206e-14	TRUE
Pbr004995.3	44.3978252320731	7.84628857708766	2.31431934205738	5.2404761564312e-16	3.32512323768764e-14	TRUE
Pbr037584.1	13.3816507544603	0.942162796378379	3.66944927184079	5.29304001942102e-16	3.34893925623975e-14	TRUE
Pbr041331.1	24.5018961290588	4.03538109410973	2.4347901284212	5.29306930717089e-16	3.34893925623975e-14	TRUE
Pbr009456.1	18.3576709540107	59.2892169259219	-1.88452583772685	5.34782443187193e-16	3.37877674581295e-14	TRUE
Pbr000771.1	297.518731847448	967.945300861996	-1.86560999683656	5.39834151739355e-16	3.40585577804465e-14	TRUE
Pbr032288.1	44.8963124818298	9.33331907621578	2.05031759467125	5.53657501394341e-16	3.48812068052676e-14	TRUE
Pbr042804.1	42.2149377301446	10.1897734496171	1.87259857948879	5.65393857113581e-16	3.55702310757496e-14	TRUE
Pbr011953.1	0.0391416000142771	3.79237979883671	-6.69560566454346	5.80027942675018e-16	3.64393543252007e-14	TRUE
Pbr026777.1	555.715413450777	155.829965388699	1.67275683275551	5.82581612193339e-16	3.65481629460473e-14	TRUE
Novel00353	47.6818784635834	208.722755098083	-2.35652956296712	5.96190376651758e-16	3.7349227835343e-14	TRUE
Pbr009541.1	12.2046383579962	43.0463364619102	-2.03227647762053	6.10288839283319e-16	3.81786740963189e-14	TRUE
Pbr020959.2	80.6651844988596	15.8852636417814	2.16316151817879	6.53006366970099e-16	4.07936379163807e-14	TRUE
Pbr016103.2	11.2924594392514	0.644934777289481	3.94914518650245	6.83665413003789e-16	4.26490237096711e-14	TRUE
Pbr007138.1	20.4561390459952	2.74176355482658	2.71255287720564	6.88145438588974e-16	4.28683766988781e-14	TRUE
Pbr040626.1	9.88465085177045	0.130144137158103	6.04717542124817	6.95010864811562e-16	4.32355080502846e-14	TRUE
Pbr035315.1	21.4177199301985	59.5552911087392	-1.66340504394604	7.73023989979931e-16	4.80214162713929e-14	TRUE
Pbr033551.2	45.1420332960887	6.41257195956686	2.61590223581794	7.74281752089911e-16	4.80324659012652e-14	TRUE
Pbr009535.1	848.653637807265	145.369498375517	2.30697574763663	7.75464097656292e-16	4.80388128128889e-14	TRUE
Pbr030791.1	370.528497287393	1157.55293280388	-1.86896095191661	8.24459846104295e-16	5.10029895617148e-14	TRUE
Pbr028777.1	49.1832417448641	2.04007233559015	4.285556789101	8.57862742596417e-16	5.2995662399925e-14	TRUE
Pbr030229.1	34.1556092968925	4.83622654567735	2.66197922229552	8.74590376432098e-16	5.39540989643874e-14	TRUE
Pbr003340.1	24.5718637024553	4.15704567319099	2.38784734576951	8.75927322230537e-16	5.39617331932023e-14	TRUE
Pbr011469.1	41.7349074180692	8.07190970833267	2.16804928205628	8.94452741072496e-16	5.49553262487849e-14	TRUE
Pbr015430.1	114.479476933011	308.082466680292	-1.62631116546808	8.94982635716208e-16	5.49553262487849e-14	TRUE
Pbr042258.1	105.571260842226	14.0426352365801	2.67783180487403	8.95762304241756e-16	5.49553262487849e-14	TRUE
Pbr031203.1	12.375611717551	0.616638522038379	4.15721376028496	8.99686996154334e-16	5.51200797547502e-14	TRUE
Pbr019669.1	15.884160998718	47.8215892251271	-1.7572185384662	9.18354426888166e-16	5.61863638976048e-14	TRUE
Pbr013022.1	190.650352305008	16.6194460182575	3.26465547411183	1.03181078769685e-15	6.30410879477583e-14	TRUE
Pbr032212.1	4.97667592532939	25.4802531903313	-2.5715312606561	1.05178921521524e-15	6.41735699637293e-14	TRUE
Pbr035937.1	88.6676374357698	22.8205915666973	1.77428777050138	1.06609300790517e-15	6.49571930118e-14	TRUE
Pbr042907.1	239.509413958271	72.9858071572738	1.52653326719855	1.16103560340744e-15	7.06452839999445e-14	TRUE
Pbr033610.1	2.09724982541141	18.3551446667648	-3.32777929154981	1.18806428389411e-15	7.21911356329592e-14	TRUE
Pbr025968.1	38.0815982317519	101.523206865722	-1.57996394146349	1.21019153549499e-15	7.3435346940357e-14	TRUE
Pbr020260.1	53.8943577202354	212.314168944747	-2.1753000978245	1.21678006184938e-15	7.3734550914167e-14	TRUE
Pbr012281.1	11.6380575271952	39.3041782857556	-1.95533000571665	1.25153717788685e-15	7.57375811363665e-14	TRUE
Pbr015413.1	323.793545924741	86.143926443106	1.71834397833368	1.31925368356281e-15	7.97270171075955e-14	TRUE
Pbr000008.1	19.5540082533148	54.961268639636	-1.67614473315689	1.32641194826864e-15	8.00508508100963e-14	TRUE
Pbr015767.1	19.9672788744286	59.6562968948975	-1.77144934300242	1.331665053701e-15	8.02589836362696e-14	TRUE
Pbr026267.1	35.2799635375282	3.6708791512002	3.04949000968483	1.34072124270581e-15	8.06954535241027e-14	TRUE
Pbr022708.1	154.272862260863	43.5552255700308	1.63288009260555	1.35997278795833e-15	8.17435535616196e-14	TRUE
Pbr011286.1	6.23930355978563	0.0650720685790513	6.30592613745522	1.37050908876597e-15	8.22656865846445e-14	TRUE
Pbr000842.1	102.57126594452	2.76092452622186	4.8897949215563	1.47823971359705e-15	8.86127011065814e-14	TRUE
Pbr037007.1	44.8416647101396	132.5656655442	-1.77622575283413	1.50050593410403e-15	8.98263841763299e-14	TRUE
Pbr021957.1	31.4483040766426	2.82796377213783	3.32749586701691	1.60444249087497e-15	9.59193515478868e-14	TRUE
Pbr025780.1	27.0828535047899	2.01887344039803	3.55449108183525	1.66935966739144e-15	9.96663740213472e-14	TRUE
Pbr027961.1	59.5146189560168	4.95266775705171	3.3717734852375	1.6812794733471e-15	1.00243471441026e-13	TRUE
Pbr038295.1	4.49360166226382	0.0216906895263504	7.22682776034808	1.75002883424362e-15	1.0420285477687e-13	TRUE
Pbr014847.1	0.728277413580178	10.6141240933988	-4.09089653247691	1.84173156165725e-15	1.09516548303413e-13	TRUE
Pbr003110.1	11.7012556034222	0.694429927732702	3.8736897372189	1.85114257929763e-15	1.09782627712772e-13	TRUE
Pbr038232.1	291.435097422265	95.8875395050202	1.4163740957646	1.84974412888548e-15	1.09782627712772e-13	TRUE
Pbr005888.1	32.3386025050062	93.8040150439175	-1.7457841952696	1.85416662661067e-15	1.09815549114535e-13	TRUE
Novel00160	1.33268839283752	20.6073440163108	-4.14659197864511	1.86229372872828e-15	1.1015021643631e-13	TRUE
Pbr023540.3	143.333817880083	11.6022911719458	3.35210512832367	1.89296448065345e-15	1.11815627005292e-13	TRUE
Pbr010912.1	971.903433608065	142.824359093855	2.51810997986627	1.91712373798663e-15	1.13092502310222e-13	TRUE
Pbr022719.1	15.2879948996329	1.36089146310379	3.26462339405955	1.92393317987743e-15	1.13343872725521e-13	TRUE
Pbr014620.1	228.494153601554	58.57492199308	1.75731369573855	1.93086016529807e-15	1.13601493772874e-13	TRUE
Pbr013899.1	97.7607196127483	29.4999641813203	1.55377345416273	1.95599629851904e-15	1.14928347902019e-13	TRUE
Pbr039569.1	31.0377719821544	6.03068985262931	2.16604549299683	1.96841850467711e-15	1.15505655236851e-13	TRUE
Pbr013644.1	34.7133119602673	7.30816793298249	2.08699047676	1.97256536943874e-15	1.15596488889678e-13	TRUE
Pbr039105.1	13.4245403391787	40.2143900271636	-1.77092192247071	1.98514331309062e-15	1.16180512398629e-13	TRUE
Pbr040466.1	28.853550590143	110.809068715292	-2.10564174742762	1.99800939000938e-15	1.16779841863636e-13	TRUE
Pbr030598.1	13.2062512458974	0.186572716215563	5.81510888707763	2.12369260108724e-15	1.23962891343516e-13	TRUE
Pbr028009.1	43.8631247097826	9.02360639791627	2.09908738736371	2.13517094961667e-15	1.24469552644823e-13	TRUE
Pbr001302.1	26.6214216233156	4.7409842294951	2.2997613694695	2.23134937662818e-15	1.29906006443776e-13	TRUE
Pbr037462.1	0.867065040259872	9.97448343027616	-3.70459403852709	2.33347823213679e-15	1.35674219983284e-13	TRUE
Pbr000650.1	67.8823676236502	13.8877305894953	2.09281494919403	2.38570110877631e-15	1.3852950341679e-13	TRUE
Novel01151	0.180458944825042	7.52580130048489	-5.51942875433962	2.41365347402301e-15	1.39969873365149e-13	TRUE
Pbr024499.1	45.0045088130319	11.2814052859936	1.82243396467534	2.44210933058078e-15	1.41435652232946e-13	TRUE
Pbr024864.1	14.1400984156436	52.6522196631583	-2.12831665690095	2.45038277156853e-15	1.41730266965665e-13	TRUE
Pbr015431.1	189.126105937038	496.321580264942	-1.58491496461616	2.4786047699554e-15	1.43176443588112e-13	TRUE
Pbr011078.1	115.808864258429	36.0208964035341	1.49373984048963	2.67615758911494e-15	1.54387566026256e-13	TRUE
Pbr006987.1	44.1537471631468	11.0337656023328	1.81364600342779	2.68673508517179e-15	1.54797007582068e-13	TRUE
Pbr036774.1	21.2350591301318	2.12374283477033	3.13457620438689	2.72019614087072e-15	1.5652212697256e-13	TRUE
Novel00062	0	3.36207931510923	-9.65379806339026	2.75189120349041e-15	1.58141303410917e-13	TRUE
Pbr013912.1	749.587012658648	192.93583975495	1.75859469960127	2.82458217071353e-15	1.62109148866022e-13	TRUE
Pbr042294.1	15.533525913037	1.48068204983295	3.19590933639171	2.85291452346755e-15	1.63524207589321e-13	TRUE
Pbr031234.1	4.41702852314262	26.9059596055845	-2.76536450564183	2.9293273503257e-15	1.67687968101849e-13	TRUE
Pbr019554.1	8.00346239498874	46.8237243219302	-2.80077642505586	2.95471993020154e-15	1.68924148811612e-13	TRUE
Pbr036775.1	143.101456551964	367.30719466374	-1.55499184659776	2.97843908158691e-15	1.70061607073047e-13	TRUE
Pbr029321.1	6.80417432967929	27.4522095063521	-2.18954576120188	3.29901761666725e-15	1.88124364835568e-13	TRUE
Pbr014871.1	70.0233042524789	14.3373559760628	2.06763227087552	3.36567261102638e-15	1.91679580109914e-13	TRUE
Pbr026345.1	13.8051817410183	0.981140464947913	3.58644127922418	3.42326542054831e-15	1.94710259131162e-13	TRUE
Pbr014683.1	15.8676936768986	79.3085655459747	-2.5134038374258	3.46469280049414e-15	1.96814905585158e-13	TRUE
Pbr040429.1	44.987761936258	8.5884104093714	2.20062950411797	3.73051555970333e-15	2.11644899974547e-13	TRUE
Pbr027420.1	5.91167061518887	26.2905393501193	-2.34718874158748	3.98062658126156e-15	2.25279872547379e-13	TRUE
Pbr030739.1	10.6218513098267	0.881330506837752	3.40044272425508	3.98097933456776e-15	2.25279872547379e-13	TRUE
Pbr018629.1	10.1774268524412	0.694921722066933	3.70790930346514	3.99284718380203e-15	2.25664358180852e-13	TRUE
Novel00586	49.1969705400579	11.0682463754343	1.97889520019671	4.10764855595194e-15	2.31857995076379e-13	TRUE
Pbr001154.1	907.512970013234	286.061396967735	1.47088502668634	4.11724550499901e-15	2.32105149324272e-13	TRUE
Pbr016044.1	74.0123756400555	16.9946742515353	1.95092927256775	4.12864280140831e-15	2.32453041979544e-13	TRUE
Pbr035026.1	2.73998274745931	17.5085296109332	-2.82341478933749	4.40117313496769e-15	2.47483918925699e-13	TRUE
Pbr039186.1	94.5801052696575	10.1302301731095	2.96684552110432	4.46481990539114e-15	2.5074586435845e-13	TRUE
Pbr007000.1	3.5312943058217	18.3804194095506	-2.55741658044607	5.03060847038658e-15	2.82164481909615e-13	TRUE
Pbr002467.1	15.8831774100496	1.83466651086879	2.95957747151656	5.07081983136725e-15	2.84061706900987e-13	TRUE
Pbr000420.1	80.6769875628812	14.7109224563683	2.25881717171937	5.22560757159096e-15	2.91997235146727e-13	TRUE
Pbr035060.1	122.913124188218	37.2233250357038	1.5254616926051	5.22212602517804e-15	2.91997235146727e-13	TRUE
Pbr018113.1	3.10228283512726	0	9.36532137215638	5.81337243624784e-15	3.24432863979758e-13	TRUE
Pbr030372.1	226.424615052075	55.6928246821111	1.8313053001872	5.84016646389737e-15	3.25519754571042e-13	TRUE
Pbr022516.1	134.011772058275	22.8254421944649	2.31845657854896	5.95427232365757e-15	3.3146442889107e-13	TRUE
Pbr028512.1	49.9214999689339	11.669237232877	1.90503454934898	6.05911423166805e-15	3.36879177387954e-13	TRUE
Pbr004376.1	15.5139438937674	47.2083483863785	-1.78986877598914	6.26541303664455e-15	3.47914240270803e-13	TRUE
Pbr014737.1	4.40618317837944	24.4124914601978	-2.67210298869087	6.45300792142203e-15	3.57884463013629e-13	TRUE
Pbr033825.1	43.8240055482933	10.5805337239809	1.87448368449449	6.64646260275349e-15	3.68154433509181e-13	TRUE
Novel00389	14.8498257065577	85.7399550372927	-2.67667574720402	6.70610013281089e-15	3.70995805730467e-13	TRUE
Pbr015230.1	109.352351809901	32.3444884602624	1.57996481232525	6.72354947384726e-15	3.71499077077332e-13	TRUE
Pbr028736.1	81.3254580854951	4.8058923666294	3.85154283562767	6.91041138573275e-15	3.81350109213408e-13	TRUE
Pbr039380.2	587.169315212737	172.081389295477	1.6140612028772	6.95931940809422e-15	3.83573194489e-13	TRUE
Pbr016132.1	6.62893875256113	29.4679682493	-2.34738709262588	6.9917650685384e-15	3.84884552578613e-13	TRUE
Pbr021081.1	8.3477265928497	47.6706896791761	-2.75002014620965	7.11931440338895e-15	3.91421489923779e-13	TRUE
Pbr030364.1	61.3127633391021	17.0410547045284	1.67088844197343	7.178905973954e-15	3.94210566438889e-13	TRUE
Pbr034188.1	40.6094280958453	6.1762469764785	2.55201643640579	7.23278830480854e-15	3.96679643661627e-13	TRUE
Pbr030524.1	20.3749275184862	2.11542720813823	3.08205995713139	7.3124728606799e-15	4.00556010308105e-13	TRUE
Pbr034156.1	4.86374802075456	114.061331392391	-4.82960322573921	7.34246433281287e-15	4.01704146444261e-13	TRUE
Pbr032768.1	26.3004425523786	68.5707906885179	-1.5636227269722	7.38364801764455e-15	4.03461032158246e-13	TRUE
Pbr032578.1	12.2933458549136	1.17905032026088	3.21192118289585	7.52889147262749e-15	4.10892716332513e-13	TRUE
Pbr020963.1	20.4787201392052	2.0112135395449	3.16431271266992	7.63846978469348e-15	4.16362129354634e-13	TRUE
Pbr015246.1	37.4559883573024	8.97427517891779	1.88852843059754	7.79420816936837e-15	4.24331193592822e-13	TRUE
Pbr013482.1	104.814455926376	26.6338648363616	1.82156016377442	7.87242444733318e-15	4.28065485321434e-13	TRUE
Pbr038737.1	0.460727847760246	9.25780027222296	-4.55601522856055	7.89720506751143e-15	4.28888625394189e-13	TRUE
Pbr039365.1	1.80613557771303	14.0885687722888	-3.1906332688408	8.08691288526663e-15	4.38655851492408e-13	TRUE
Pbr036687.1	46.9650313740854	2.91414155092417	3.74138089809189	8.41142579391872e-15	4.55702567463716e-13	TRUE
Pbr034475.1	29.3343971285569	102.297115821532	-1.96742872107096	8.5213767972273e-15	4.61097711148264e-13	TRUE
Pbr035497.1	121.525389414341	286.689871284975	-1.421269027531	9.9452193423516e-15	5.37488956413678e-13	TRUE
Pbr003595.1	18.1626894261782	2.65532865961066	2.60430462342055	1.0277879312601e-14	5.54793439253857e-13	TRUE
Pbr028815.1	43.8839249956254	104.829114718204	-1.44373786318918	1.0393901366968e-14	5.60376168365299e-13	TRUE
Pbr000356.1	11.5392311577535	40.9379617367812	-2.01489672585616	1.06219750590115e-14	5.71287579987631e-13	TRUE
Pbr012755.1	38.6914896951457	106.383679688467	-1.62619469295173	1.06117244042414e-14	5.71287579987631e-13	TRUE
Pbr015713.1	12.9891804191891	1.00046536778794	3.46417212432749	1.1511939712958e-14	6.1840527354186e-13	TRUE
Pbr000572.1	0.178093158138715	5.96430633249231	-5.17671810586757	1.17442767955338e-14	6.30125075498853e-13	TRUE
Pbr012166.1	11.117972772897	0.668335527723184	3.83211597008259	1.25792148437671e-14	6.74109514501103e-13	TRUE
Pbr009442.1	425.398506273455	118.68086671307	1.63666848478946	1.26121430831692e-14	6.7506078483307e-13	TRUE
Pbr033155.1	19.2917528016616	2.97848714726434	2.52443833203421	1.28147520192911e-14	6.85080955608232e-13	TRUE
Pbr022049.1	24.1969857705919	3.18300256830206	2.72616794655022	1.32081145386937e-14	7.05262576910632e-13	TRUE
Pbr042039.1	4.57366566965964	0.0347378895311095	6.75602979238526	1.34854377290701e-14	7.19207175960802e-13	TRUE
Pbr012028.1	0.516992495372962	8.56322885157043	-4.21089786705039	1.36101442131223e-14	7.24806291872172e-13	TRUE
Pbr015176.1	248.794404411796	682.31367113749	-1.66698114308921	1.36230144563757e-14	7.24806291872172e-13	TRUE
Pbr028198.2	72.6444351248277	10.7252228826714	2.56381576596051	1.43148445373039e-14	7.60704862813312e-13	TRUE
Pbr011284.1	22.8277562423311	2.60925363098215	2.9795157749474	1.46837383994625e-14	7.79377088627317e-13	TRUE
Pbr005433.1	605.532525527018	146.626224477962	1.81902397372951	1.50390550161578e-14	7.97285015570542e-13	TRUE
Pbr004107.1	26.4440324988909	78.5449911329544	-1.73745255928514	1.55737995884651e-14	8.24651228446833e-13	TRUE
Pbr003261.1	105.328073176984	24.5506941075584	1.96248936135977	1.56575954405918e-14	8.28102482285473e-13	TRUE
Pbr039761.1	37.7474753449401	1.51019657165717	4.34105063538359	1.59132466261606e-14	8.40623867796908e-13	TRUE
Pbr007351.1	168.000908321966	397.492320711001	-1.42555426868555	1.59895062977521e-14	8.43650356604647e-13	TRUE
Pbr022379.1	1.50164626712041	15.0188094502507	-3.45913352023382	1.60631707549507e-14	8.46532905224469e-13	TRUE
Pbr021373.1	62.2814864604141	17.9481517484862	1.60360574855698	1.60874470106515e-14	8.46808941522804e-13	TRUE
Pbr005319.1	12.9386792415525	1.23955474691202	3.21134175546219	1.65438000100762e-14	8.69801040955296e-13	TRUE
Novel00144	5.10396248146693	0.110655302873336	5.28613558664645	1.66152094724845e-14	8.7252408751669e-13	TRUE
Pbr041346.1	7.38232697748236	66.9986850536668	-3.44556061083779	1.6738442283216e-14	8.77958931975428e-13	TRUE
Pbr041132.1	11.2460789862583	36.8546764987407	-1.92975451508605	1.73399117596899e-14	9.0843573045848e-13	TRUE
Pbr013324.1	22.4130326767394	67.1936890200242	-1.77200523996134	1.80477291528747e-14	9.44405817636133e-13	TRUE
Pbr040966.1	60.8775190426222	14.5953716486775	1.87584009538871	1.85620040578175e-14	9.70175532887972e-13	TRUE
Pbr019788.1	15.3910834866379	46.9892396358734	-1.80698434470534	1.95734784125691e-14	1.02184125154068e-12	TRUE
Novel01996	33.0937974067048	4.21787796273161	2.81546586378438	1.9683462871346e-14	1.02637836465955e-12	TRUE
Pbr007159.1	3.86831965070385	19.991059226572	-2.5409338841016	1.97739212791199e-14	1.0298878742084e-12	TRUE
Pbr011128.1	63.6671608719695	11.1114862615672	2.28883099557632	2.09148990470825e-14	1.08803952598267e-12	TRUE
Pbr017274.1	209.635063639421	65.2983800204696	1.48357058656008	2.10342343158423e-14	1.09296928520368e-12	TRUE
Pbr032063.1	3.53904739165966	26.865085506138	-3.16925252760093	2.12333144348105e-14	1.10202636259736e-12	TRUE
Pbr014868.1	1115.40344654407	2882.47402838428	-1.55652153406331	2.16227973951363e-14	1.12093287335463e-12	TRUE
Pbr006215.1	11.8923027765808	0.872359154426673	3.60583023006771	2.17369232836209e-14	1.12553738152756e-12	TRUE
Pbr025953.1	71.952486607291	172.340343679711	-1.42901508973668	2.1764921626191e-14	1.12567668489692e-12	TRUE
Pbr030179.1	328.043419819493	915.555474712526	-1.65460907461999	2.21125077075444e-14	1.14232547075943e-12	TRUE
Pbr032349.1	78.2581029407538	18.3787093486432	1.90494157527666	2.23006228374154e-14	1.1493735842241e-12	TRUE
Pbr039555.1	19.2808367104385	2.67024985196752	2.69510108572256	2.22929835485256e-14	1.1493735842241e-12	TRUE
Pbr005866.1	56.616941296027	10.3057936131172	2.26445024037405	2.29300284924839e-14	1.18044529782082e-12	TRUE
Pbr005838.1	13.7413055004874	86.478154660772	-2.79053009849778	2.4099545156152e-14	1.23921811445143e-12	TRUE
Pbr015511.1	11.5649976948736	36.9427282698791	-1.86084176042669	2.57315005944996e-14	1.32160671471449e-12	TRUE
Pbr009069.1	48.1790542617821	10.0546630611817	2.05334576368409	2.66634210553807e-14	1.36789193209029e-12	TRUE
Pbr011379.1	76.8978896419539	181.083893414071	-1.42781260194798	2.67521779586404e-14	1.3692866782766e-12	TRUE
Pbr039321.1	6.59403693158528	0.234521737196175	4.6024849685032	2.67473735330238e-14	1.3692866782766e-12	TRUE
Pbr011046.1	3.8869888277649	22.0218323468616	-2.65533093979678	2.69559498951906e-14	1.37679908701887e-12	TRUE
Pbr016244.1	17.7691647557787	51.6324293925303	-1.72385617459546	2.69608580407256e-14	1.37679908701887e-12	TRUE
Pbr042517.1	356.595323103309	40.9253390155359	2.94817368303231	2.73641545690162e-14	1.39579154939825e-12	TRUE
Pbr021960.1	7.71192709941604	31.5729935990743	-2.24986259612508	2.80045972148541e-14	1.42682300059507e-12	TRUE
Pbr032951.1	9.94152291722714	34.9072235762169	-2.032569432602	2.82484027103403e-14	1.43759805967189e-12	TRUE
Pbr006688.1	26.1037509636388	76.3567163318743	-1.76029322122052	2.91342658559135e-14	1.48098629829163e-12	TRUE
Pbr039523.1	12.9067057480571	0.974534899223161	3.57934551598473	3.03253930068716e-14	1.53977529172676e-12	TRUE
Pbr037414.1	7.92843538533015	0.0325360342895257	7.41272126241639	3.12884627359909e-14	1.58686377883026e-12	TRUE
Pbr016590.1	18.4237973577181	2.9179827206132	2.47100341070155	3.13429511450492e-14	1.58781676990962e-12	TRUE
Pbr014421.1	151.238624698845	365.045180288363	-1.45449758328444	3.22752655734358e-14	1.63318718707719e-12	TRUE
Pbr006002.1	91.5851059235238	229.86156060074	-1.51166580313564	3.25463694536945e-14	1.64503405333055e-12	TRUE
Pbr013884.1	46.3151562149287	11.9774745281738	1.77787099538885	3.27250803501544e-14	1.65218938580535e-12	TRUE
Pbr016337.1	22.1400250653079	3.45479191316041	2.49107307976185	3.35134521539304e-14	1.69007351287378e-12	TRUE
Pbr022018.1	9.4408338122289	29.7751736479934	-1.83951483698056	3.41499994968699e-14	1.7202240403412e-12	TRUE
Pbr009229.1	35.6572072560779	8.54519296176344	1.87217179985954	3.51409484243076e-14	1.76813828615925e-12	TRUE
Pbr030620.2	50.2241860336344	14.0790348790835	1.64398132371201	3.55589684877674e-14	1.78714955860724e-12	TRUE
Pbr017242.1	3.70189149455203	27.2857813502003	-3.05074059644255	3.5602317613352e-14	1.78730867395517e-12	TRUE
Pbr013663.1	2.66137168454127	16.3019095076601	-2.76760832742279	3.64212123566399e-14	1.82635750215444e-12	TRUE
Pbr006770.1	7.76851960991825	26.6565874224914	-1.966737419128	3.80691087921174e-14	1.90684221842859e-12	TRUE
Pbr016632.1	1069.92039837872	231.171571284498	1.98420172774731	3.81196152592741e-14	1.90722425997441e-12	TRUE
Pbr001165.1	48.1797582954961	5.34408375719448	2.97133031481515	3.90034548648738e-14	1.94925243700531e-12	TRUE
Pbr013521.1	42.4156602894283	8.889058550275	2.06794725417013	3.91002902917524e-14	1.95189877877313e-12	TRUE
Pbr037820.1	42.2187788998336	10.9383593547058	1.77099206126358	3.94339385219632e-14	1.96634770349596e-12	TRUE
Pbr026278.2	205.350108415494	67.5332923909724	1.43005039225323	4.01393257789467e-14	1.99928003507477e-12	TRUE
Pbr006690.2	55.126632168004	13.8878013359552	1.81509278950314	4.04468665060376e-14	2.01234471512533e-12	TRUE
Pbr010835.1	175.418558168298	45.9982149763059	1.74534410161097	4.05197463087047e-14	2.01371820789372e-12	TRUE
Pbr016655.1	93.090027388654	3.99068826349908	4.26356500925471	4.08885747332688e-14	2.02978003968868e-12	TRUE
Pbr024761.1	10.8060582393559	35.7268538283553	-1.89505001106782	4.16818180889953e-14	2.06685126731374e-12	TRUE
Pbr027615.1	12.821675489384	0.499377653440292	4.423073327863	4.47735219049537e-14	2.2176853906575e-12	TRUE
Pbr028054.1	138.510220917421	33.3313699566616	1.82912551679851	4.71144863827576e-14	2.33104031125548e-12	TRUE
Pbr023197.1	26.0708163199999	3.32553817968594	2.75103351988043	4.73402560473803e-14	2.33960805414603e-12	TRUE
Pbr027885.1	5.58450702640143	23.3503741456455	-2.25876564759491	4.86891890325125e-14	2.40360315091801e-12	TRUE
Pbr012847.1	23.5682611986923	3.5158588806057	2.57983460164298	4.90481977529624e-14	2.41864167167851e-12	TRUE
Pbr008076.1	7.25658655080743	27.0607227597494	-2.10177179229931	5.04514649766214e-14	2.48508384351622e-12	TRUE
Pbr000471.1	75.1596129673805	20.8196608311215	1.66933497352614	5.05993763967455e-14	2.48686150580204e-12	TRUE
Pbr026741.1	12.1154166282197	0.883204499189848	3.57666647658621	5.05462588708548e-14	2.48686150580204e-12	TRUE
Pbr041940.1	38.4142198661509	9.57444637913671	1.82874736490378	5.0768989502711e-14	2.49244358067448e-12	TRUE
Pbr019077.1	12.6193619235879	1.15466598115872	3.29304901566237	5.16232540320031e-14	2.53158844111297e-12	TRUE
Pbr004933.1	37.3846161473632	6.85739502630179	2.27040367854807	5.20272057222839e-14	2.5485881974906e-12	TRUE
Pbr042271.1	116.054887066167	261.971691255251	-1.3546816068086	5.21434734866082e-14	2.55147366029796e-12	TRUE
Pbr031269.1	69.4546147514211	170.834293702107	-1.4684395081182	5.28472633646488e-14	2.58306970021562e-12	TRUE
Pbr007170.1	6.59933104575208	23.8675305724632	-2.03202736097222	5.33379174237945e-14	2.60419015268162e-12	TRUE
Pbr022513.1	28.9699659321073	3.77689606568571	2.73646115246322	5.48160586071329e-14	2.67342485831871e-12	TRUE
Pbr003392.1	4.62374579942192	20.3331440077163	-2.30405650544427	5.63048740801666e-14	2.74302792356159e-12	TRUE
Pbr007211.1	55.9300780841626	16.5634384870744	1.58629562791672	5.6588828385398e-14	2.75384518353842e-12	TRUE
Pbr023785.1	33.4505203943663	5.8344900582237	2.2961277791993	5.74878781248423e-14	2.79453915968837e-12	TRUE
Pbr008111.1	13.0668786398986	41.8222878866741	-1.84300049965707	5.95399940400915e-14	2.88483594216692e-12	TRUE
Pbr018086.1	0.958067577403697	21.6665847422028	-4.72144918626832	5.95111996733707e-14	2.88483594216692e-12	TRUE
Pbr030232.2	6.85521560958512	0.351782605794262	4.09721115196617	5.94443160586122e-14	2.88483594216692e-12	TRUE
Pbr004730.1	2.16215796254572	13.5595834120394	-2.8550010080874	6.44781165319428e-14	3.12069874344318e-12	TRUE
Pbr018433.1	33.5806420929995	4.58865760847641	2.68347277810542	6.45718776688474e-14	3.12183972481811e-12	TRUE
Pbr018350.1	34.5168360417924	2.17323798521355	3.88617353357945	6.66977191786039e-14	3.22111601666137e-12	TRUE
Pbr006319.1	29.686321227271	6.01846230984827	2.15075288047673	6.68479378515643e-14	3.22486922744005e-12	TRUE
Pbr033635.1	559.476561805112	1397.68926808816	-1.51504392736257	6.72951255603914e-14	3.24292512437773e-12	TRUE
Pbr017424.1	2.87755210756588	40.8451007840398	-3.98303373482736	6.81667261666657e-14	3.28137209217221e-12	TRUE
Pbr040592.1	100.021234588926	32.0274213054744	1.46197193014777	6.95295487274335e-14	3.34335653821353e-12	TRUE
Pbr009275.1	29.8049642938869	5.90600376108276	2.16304626057359	7.25623504677415e-14	3.4854220156098e-12	TRUE
Pbr003977.1	132.099340011122	41.7858882441707	1.47262014344265	7.31908814016734e-14	3.5118200796818e-12	TRUE
Pbr009005.1	7.90730723659794	26.3930429578052	-1.92873020712599	7.33934915203884e-14	3.51774688505965e-12	TRUE
Pbr028917.1	415.361432184796	956.203245336472	-1.39206437695169	7.37347171424938e-14	3.53029761440364e-12	TRUE
Pbr014814.1	3.13580245808525	16.0103966506124	-2.55882568435816	7.6329031954053e-14	3.65057958310142e-12	TRUE
Pbr040660.1	38.2341595306752	4.0582900502092	3.03271790660969	7.72960953481961e-14	3.69286039204341e-12	TRUE
Pbr024492.1	101.624728737954	27.3822419329557	1.69794866169341	7.77149408364031e-14	3.70888718182658e-12	TRUE
Pbr000625.1	49.297506970407	9.07057183022842	2.24331813553606	7.78179274136358e-14	3.70982164354888e-12	TRUE
Pbr035913.1	76.7128181781511	21.0785444688949	1.6605832916454	7.80916870606554e-14	3.71888666891958e-12	TRUE
Pbr007698.1	8.03288373182813	27.3017793162105	-1.94976780576024	8.62160450628819e-14	4.10139408379885e-12	TRUE
Pbr022666.1	29.7893390678161	0.937431223005724	4.77767299018699	8.6651788324711e-14	4.11771890266541e-12	TRUE
Pbr016511.2	122.661058355549	366.014545136371	-1.76430508197397	8.87694550429658e-14	4.21384908309079e-12	TRUE
Pbr005163.1	0.84080670880561	10.4171270802944	-3.75178328931742	9.37326071890085e-14	4.44470430187624e-12	TRUE
Pbr033389.1	19.7715708743572	2.78376273586141	2.63049891404065	9.96730405389879e-14	4.72136013858748e-12	TRUE
Pbr002416.1	22.4155623948705	2.94578718153007	2.75867499953185	1.00324463816248e-13	4.74716151710947e-12	TRUE
Pbr039880.1	3.34928923153405	26.8475189721403	-3.27475089644318	1.04061585762233e-13	4.9187622456093e-12	TRUE
Pbr040385.1	1898.04600170666	617.972523460446	1.46070065870358	1.10783664578079e-13	5.2309412067605e-12	TRUE
Pbr037485.1	74.5704510433695	179.85349638954	-1.45543838848824	1.11869995602596e-13	5.27663365260646e-12	TRUE
Pbr027690.1	0.895361295510974	13.8125172098671	-4.21081362663258	1.12932140166846e-13	5.3210896848317e-12	TRUE
Pbr019683.1	19.9556138724417	2.25290338325997	2.94575603091063	1.15423727941486e-13	5.43273226995701e-12	TRUE
Pbr035349.1	4.52932314046339	21.2194407658313	-2.42206085595534	1.16877847863686e-13	5.49535919146816e-12	TRUE
Pbr013395.1	0.945020377398938	10.5113858078082	-3.67281120548632	1.2018319967517e-13	5.64480310280032e-12	TRUE
Pbr029988.2	3.53415188684226	22.3629335393374	-2.82673102504627	1.20832272197323e-13	5.6693023576632e-12	TRUE
Pbr000134.1	4.98042391003358	0.0759174133422266	5.69465799313204	1.25337672922378e-13	5.87449352361902e-12	TRUE
Pbr000217.1	151.585743046841	47.956394189198	1.47827452062434	1.26104583308566e-13	5.90421659050704e-12	TRUE
Pbr030466.1	0.680492324044309	10.3480499105816	-4.1204655384281	1.27935384062458e-13	5.98363611747008e-12	TRUE
Pbr035116.1	7.73671004786761	0.438709295344408	3.96455610041689	1.28881840950572e-13	6.02157080214338e-12	TRUE
Pbr036221.1	5.75812572759707	0.125904358119679	5.28464053951849	1.32486239678778e-13	6.18347896607805e-12	TRUE
Pbr000957.1	15.2081655701417	1.28138999650211	3.3627263687805	1.34426063858804e-13	6.26087632918927e-12	TRUE
Pbr006785.2	1.76870403860611	11.767173198635	-2.89006089636056	1.34304275587412e-13	6.26087632918927e-12	TRUE
Pbr027818.1	18.8948080094474	69.8291268051155	-2.06869262901334	1.36883033774307e-13	6.36864064774831e-12	TRUE
Pbr021222.2	163.932481969264	12.0052565505657	3.64924385957787	1.37653812468938e-13	6.39113144551764e-12	TRUE
Pbr028325.1	3.9986277193067	19.8171351010118	-2.47078118528183	1.37632073135958e-13	6.39113144551764e-12	TRUE
Pbr019265.1	7.48237161349718	0.271297550524124	4.57763149529485	1.3875107379628e-13	6.43535871885791e-12	TRUE
Pbr030273.1	65.3242708960836	5.41379421416136	3.39459328945657	1.40138728549764e-13	6.49294844496348e-12	TRUE
Pbr029607.1	9.78603329082333	62.0800252830222	-2.92448936246971	1.45333366067241e-13	6.72662100864185e-12	TRUE
Pbr041277.1	29.6936757037595	6.38336286210721	2.02727889472757	1.47897088258992e-13	6.8381648530891e-12	TRUE
Pbr042026.1	94.4272385463696	28.2705283069326	1.54837932475761	1.49828863257676e-13	6.92028869038233e-12	TRUE
Pbr009388.1	27.2351801258085	5.40655536118255	2.15181368189616	1.5482505008052e-13	7.14363423499113e-12	TRUE
Pbr023557.1	47.7487572089398	4.42311985600822	3.22676342201805	1.56193102179712e-13	7.19928807445744e-12	TRUE
Pbr024175.1	29.0161824536556	3.62211047299587	2.81608036548374	1.61638502141689e-13	7.44256618712232e-12	TRUE
Pbr008768.1	28.1742731017866	93.1983409210372	-1.95188304607478	1.64580861403064e-13	7.57020903241665e-12	TRUE
Pbr041856.1	36.2175103840437	7.58108235942914	2.04895964252599	1.68184265878294e-13	7.72796277066181e-12	TRUE
Pbr037594.1	628.160137327614	214.349413091095	1.36149091150608	1.71104068876986e-13	7.85401225962794e-12	TRUE
Pbr032777.1	977.159753588517	342.203451857949	1.32939801562093	1.71833607585909e-13	7.87936807403468e-12	TRUE
Pbr011550.1	17.02702048497	0.308073363852074	5.60427727518575	1.83142231523255e-13	8.38927221001324e-12	TRUE
Pbr039611.1	105.029804546307	16.187200795718	2.57124464568379	1.85476218295218e-13	8.48744517855248e-12	TRUE
Pbr030107.1	29.1771525641959	6.37382896890198	2.01023774174252	1.88411102845844e-13	8.61288534787287e-12	TRUE
Pbr038549.1	0.729823543042786	13.6058931185726	-4.30730126769315	1.8995810716543e-13	8.67468855093546e-12	TRUE
Pbr041275.2	69.7945908623087	20.9592456765	1.53563040287072	1.91451141584232e-13	8.73390289900005e-12	TRUE
Pbr040345.1	255.771381216332	42.4275702619754	2.37966221596349	1.99779981814078e-13	9.10452234744711e-12	TRUE
Pbr003834.1	142.441063910933	331.630731673611	-1.4013211786153	2.03965981591375e-13	9.28577573715737e-12	TRUE
Pbr013121.1	5.50826175016972	0.19097642669873	4.65395595417923	2.10232805052199e-13	9.56129339050792e-12	TRUE
Pbr026213.1	13.3958005975284	0.764233569684408	4.02040685911129	2.17772654295571e-13	9.89408568990062e-12	TRUE
Pbr038596.1	30.2127061229293	2.21800156228412	3.50194567635514	2.20276348587757e-13	9.9976241926886e-12	TRUE
Pbr021343.1	77.9267220114528	15.0823353893671	2.13625361976977	2.20769914403988e-13	1.00098114401376e-11	TRUE
Pbr026481.1	41.5345385910851	9.77903254663435	1.87546131797685	2.29938481004005e-13	1.04149019313413e-11	TRUE
Pbr013561.1	12.1349054625044	38.6059520653837	-1.85134131197272	2.30933879540141e-13	1.04493469258046e-11	TRUE
Pbr016054.1	58.284620540835	8.78519518309608	2.55030975386512	2.36128042943247e-13	1.06735154695861e-11	TRUE
Pbr024095.2	262.492820327565	93.4674590548446	1.29934942386083	2.40883301879954e-13	1.08774095272269e-11	TRUE
Pbr030679.1	27.2602909371496	67.7384635377891	-1.48892513987954	2.44114215800812e-13	1.10121259681585e-11	TRUE
Pbr030476.1	32.1479315026721	79.9257700396924	-1.49727213988755	2.56464045870991e-13	1.15575119516675e-11	TRUE
Pbr014799.1	18.9129853921742	2.60599744061219	2.66909953733687	2.60374960605905e-13	1.17218804380466e-11	TRUE
Pbr020645.1	255.37986860032	76.6666412495535	1.58379383260942	2.62493558431782e-13	1.18053093887636e-11	TRUE
Pbr040521.1	31.0272545002807	6.09527012687413	2.13797305227506	2.80605270244772e-13	1.26071129446639e-11	TRUE
Pbr023788.1	13.782764579253	0.331965908620008	5.11346447855976	2.84818986055346e-13	1.27835153186233e-11	TRUE
Pbr005501.1	403.467436501734	107.589875312981	1.77389696777459	3.01516988907333e-13	1.3519328779848e-11	TRUE
Pbr004606.1	3.66617001635246	20.5777846174367	-2.67253723735331	3.12282576904325e-13	1.39879322639753e-11	TRUE
Pbr002017.1	791.626017639731	198.953810270464	1.77159433318875	3.14346948267158e-13	1.40662353239184e-11	TRUE
Pbr025576.1	339.974394840279	101.356309353761	1.53474386208328	3.24552306298224e-13	1.45083035495866e-11	TRUE
Pbr031670.1	10.483767716861	0.306035440055234	4.86117172449385	3.24890526047939e-13	1.45088410723758e-11	TRUE
Pbr035028.1	49.9094139190727	13.9395915266249	1.64591610004866	3.40270063689918e-13	1.51804134030731e-11	TRUE
Pbr000160.1	50.7847014009799	12.2967210996785	1.85301417900593	3.41012318877108e-13	1.51982834983315e-11	TRUE
Pbr000723.1	58.4929995700866	7.18151466409901	2.82151207621464	3.42494401220739e-13	1.52284192083489e-11	TRUE
Pbr025129.1	11.5739690472846	34.9102450886822	-1.76949962543186	3.42715610233082e-13	1.52284192083489e-11	TRUE
Pbr033682.1	82.3321304096584	215.337644054331	-1.5679554494051	3.42093175366269e-13	1.52284192083489e-11	TRUE
Pbr035129.1	29.4134775472842	4.14114089216567	2.66431905947281	3.50243646734206e-13	1.55473923783341e-11	TRUE
Pbr004519.1	0.61509239257577	9.7943523483406	-4.1730138401707	3.51329930976926e-13	1.55800638084972e-11	TRUE
Pbr034604.1	1.70126618334073	11.3478595525906	-2.92249998552855	3.55348546811743e-13	1.57425777028282e-11	TRUE
Pbr011463.1	13.0048988302448	1.68233988985011	2.77912128895942	3.56904535623412e-13	1.57957779502425e-11	TRUE
Pbr024421.1	460.164170965186	1020.21713967063	-1.33134091999571	3.60332063066119e-13	1.59316201124432e-11	TRUE
Pbr009377.1	804.11233982986	283.401079618322	1.31057024587628	3.78088000691694e-13	1.67000756531935e-11	TRUE
Pbr002869.1	85.0530712401173	20.6454571506068	1.81591992969491	3.79228323903278e-13	1.67338260108075e-11	TRUE
Pbr005875.1	13.0447893410229	1.24445025172942	3.22177484317406	3.80185270576322e-13	1.67594258176058e-11	TRUE
Pbr001524.1	4.82165565473489	22.9688199015974	-2.40588573469818	4.09576500152514e-13	1.80371813369145e-11	TRUE
Pbr023193.1	37.6170516528275	7.53713843958229	2.12303092901456	4.14998891648834e-13	1.82578988146869e-11	TRUE
Pbr010618.1	15.9652310333072	82.078252616113	-2.62137993196481	4.18733191752044e-13	1.8403985806264e-11	TRUE
Pbr026626.1	59.4878878378681	15.6833262468097	1.71726069732466	4.21659227358629e-13	1.85142949394713e-11	TRUE
Pbr030429.1	7.85821069550412	0.531913687729817	3.70553242367598	4.26602907765785e-13	1.87128902707242e-11	TRUE
Pbr027593.1	71.5768563337787	11.2902834534199	2.43178513182647	4.33202107895006e-13	1.89836419281399e-11	TRUE
Pbr029449.1	79.8535385795786	22.5169219133284	1.62241865557692	4.3484091605785e-13	1.90367018753318e-11	TRUE
Pbr017662.1	5.24853601664766	22.7006853564584	-2.28654674615969	4.37092397106577e-13	1.91164530294036e-11	TRUE
Pbr008913.1	6.17554294276453	22.7264967706283	-2.06582810000616	4.4139758772276e-13	1.92857792773287e-11	TRUE
Pbr028909.1	52.3221398927598	6.60396943413991	2.81775234267887	4.4410272087833e-13	1.93849312286038e-11	TRUE
Pbr021376.1	397.060498665093	93.9127324697491	1.87946116646253	4.61758139942682e-13	2.01358238299123e-11	TRUE
Novel01240	565.485562821429	128.61115596884	1.91073536420769	4.63459799089081e-13	2.01902335001795e-11	TRUE
Pbr029997.1	47.9227710885996	128.676661231163	-1.63698601251166	4.91241961355043e-13	2.13795999991301e-11	TRUE
Pbr011999.1	388.336656866167	61.5050459332597	2.46027315094402	5.03467059456284e-13	2.18902359115895e-11	TRUE
Pbr013399.1	112.837053423349	37.4139960380379	1.39992521126055	5.07246102035371e-13	2.20330071996399e-11	TRUE
Pbr017158.1	10.7314298390468	34.9869114127882	-1.86003770941688	5.08746364748315e-13	2.20766142025759e-11	TRUE
Pbr002346.1	31.8233200705406	6.12773541470374	2.21405695484926	5.16636778144578e-13	2.23971610673418e-11	TRUE
Pbr042144.1	2.5683312236006	0	9.05590697638568	5.18803869977886e-13	2.2469208697903e-11	TRUE
Pbr023651.1	20.8464075260248	53.0312441890753	-1.54320902527412	5.20759517149564e-13	2.25319674740228e-11	TRUE
Pbr010253.1	13.3464210705949	1.69302130316854	2.77358400330385	5.28825155745125e-13	2.28587114697643e-11	TRUE
Pbr017540.1	28.8116894711428	6.91658800139498	1.87419141165976	5.38614504230603e-13	2.32592568288087e-11	TRUE
Pbr032986.2	15.9186642103445	1.15091799645452	3.62654692080683	5.39971939731477e-13	2.32952588819751e-11	TRUE
Pbr029941.1	313.101228385413	678.83623424643	-1.30408262978924	5.48938530039079e-13	2.36591442612483e-11	TRUE
Pbr011997.1	324.590313675501	34.8786028889614	3.03261517710196	5.53391938182403e-13	2.382799614561e-11	TRUE
Pbr023879.1	32.5386244614611	3.32675644625906	3.11363249768313	5.58045726046267e-13	2.40051410530096e-11	TRUE
Pbr007677.1	83.1573377618032	219.682185578602	-1.62359240908882	5.89191951125908e-13	2.53204529411877e-11	TRUE
Pbr009331.1	21.6540449132868	74.4003369339892	-1.95367452447206	5.98951920173539e-13	2.57150409820452e-11	TRUE
Pbr032870.1	70.6937484504588	22.5085131017115	1.48245824107052	6.18015472556501e-13	2.65079172650344e-11	TRUE
Pbr022843.1	15.1093392007	45.5257479492137	-1.77715017281128	6.25946158835619e-13	2.68222150277933e-11	TRUE
Pbr018938.1	160.273657989958	37.7205940188873	1.85502627909979	6.30321540322035e-13	2.6983707210764e-11	TRUE
Pbr034771.3	36.2760700718828	128.755324032901	-2.0606603088577	6.3847539100414e-13	2.73064874196857e-11	TRUE
Pbr002933.1	0.0716776343038027	4.72189400455973	-6.16155094256598	6.43260134816822e-13	2.74846950398822e-11	TRUE
Pbr040068.1	1.23426063274522	14.2489987805598	-3.75412905544717	6.49007287751639e-13	2.77036421803313e-11	TRUE
Pbr003606.1	8.54563644816267	0.434469516305984	4.15114015092258	6.61130463910596e-13	2.81940766100474e-11	TRUE
Pbr019807.1	153.770659757582	444.150722950728	-1.68980351492551	6.71259236718396e-13	2.85986011398444e-11	TRUE
Pbr037590.1	334.246446222055	110.872527338834	1.42058309132573	6.80533130062735e-13	2.89659646813975e-11	TRUE
Pbr025238.1	57.9002726004559	13.9573703000023	1.82764768618095	6.83519821663194e-13	2.90652754758673e-11	TRUE
Pbr039768.1	92.2458522968538	215.804399350268	-1.40156524824151	7.41499516943548e-13	3.1500627520661e-11	TRUE
Pbr025892.1	7.1897112363362	0.304161447703138	4.40362259134423	7.69235023894653e-13	3.26477143395136e-11	TRUE
Pbr006543.1	48.5824182497514	8.80351405874272	2.24098269016392	8.20412425854585e-13	3.47865817822556e-11	TRUE
Pbr015142.1	2.66373747122759	0.013047200004759	7.21972365508656	8.3003777992538e-13	3.51611908698105e-11	TRUE
Pbr005046.1	787.345505719237	1865.93901655198	-1.40480255388892	8.34286285647649e-13	3.53075353942167e-11	TRUE
Pbr024854.1	3.36175145221975	0.013047200004759	7.59863595506609	8.48453576283055e-13	3.58729720717624e-11	TRUE
Pbr000691.1	42.413246194807	110.041012983558	-1.54604839965051	8.5098269566683e-13	3.59457353471652e-11	TRUE
Pbr023412.1	39.9884790483085	115.771263503778	-1.75412048751462	8.58892782734556e-13	3.62454384091559e-11	TRUE
Pbr011937.2	48.405401865266	11.0492717740087	1.96946115266925	8.69020015292087e-13	3.66380485878453e-11	TRUE
Pbr027932.1	47.9724336013728	7.91967627229881	2.42897406931272	8.81717944039401e-13	3.71381935917884e-11	TRUE
Pbr029576.1	19.5240019371563	3.47395288455569	2.32145219144148	8.84064747941108e-13	3.72018126051774e-11	TRUE
Pbr010176.1	2.39733542552087	67.0031492179544	-4.95523431591673	8.88626765640256e-13	3.73584403675926e-11	TRUE
Pbr038831.1	122.840694212265	17.2710571077317	2.59450269467711	9.07056406786624e-13	3.80972256066688e-11	TRUE
Pbr015792.1	1.83002812248097	11.9815503757675	-2.92895027928794	9.12836548875255e-13	3.83038272239835e-11	TRUE
Pbr007296.1	5.99353786847688	22.9657983891321	-2.14300579937335	9.19138820463481e-13	3.85319279881198e-11	TRUE
Novel00350	18.6560948011478	65.3348469785478	-1.99541489271749	9.3154788454259e-13	3.90153656841524e-11	TRUE
Pbr024764.1	16.6020141154093	2.4438798099587	2.55648989161174	9.42014665786914e-13	3.94166230663557e-11	TRUE
Pbr012002.1	70.5111618277373	10.9671957122261	2.50351166361973	9.55492292422648e-13	3.99429902957396e-11	TRUE
Pbr032772.1	627.700229137077	151.617027807835	1.82001289267828	9.61124197268168e-13	4.01406978124796e-11	TRUE
Pbr021338.1	59.5832492084453	16.7691014282253	1.65018557412613	9.62030351751382e-13	4.01408517969509e-11	TRUE
Pbr035618.1	57.7155963151174	160.67656106156	-1.6718730234107	9.68916521549538e-13	4.03524700018744e-11	TRUE
Pbr038031.7	0.269259626727284	5.72570874770246	-4.51227993687939	9.68331913839194e-13	4.03524700018744e-11	TRUE
Pbr028365.1	4.62032567760722	23.3380982949294	-2.55110619387224	9.80876678784336e-13	4.08123608939649e-11	TRUE
Pbr035434.1	21.1129476337662	1.20498078882566	3.84169908603886	1.00769730173179e-12	4.18891292371294e-11	TRUE
Pbr005758.2	25.5466332795831	62.9122402411263	-1.48084233667532	1.03130872035663e-12	4.2830607444204e-11	TRUE
Pbr034823.1	48.3988670460011	156.682863431465	-1.88831773581385	1.03389986543045e-12	4.28981642858963e-11	TRUE
Pbr032289.1	22.9605232826051	4.41611568093407	2.18731091672577	1.04110533277746e-12	4.31568724106323e-11	TRUE
Pbr003613.1	0.167411744820283	4.48053202373415	-4.96456406451828	1.0530929260786e-12	4.36131473547954e-11	TRUE
Pbr018745.1	13.7081361789438	1.20767443840147	3.34231395941757	1.0811516970161e-12	4.47335314712363e-11	TRUE
Pbr012033.1	56.2780902667277	13.8147639421585	1.84565406737743	1.09759288676483e-12	4.53715929464804e-11	TRUE
Pbr022515.1	131.946913343348	23.1316415659649	2.25646551346731	1.09938654061554e-12	4.54035412628029e-11	TRUE
Pbr022030.2	28.947548770342	600.83950794843	-4.61274715511559	1.1201819653293e-12	4.62194560629702e-11	TRUE
Pbr035614.1	20.7500884361892	2.29832268610951	2.96917091965381	1.1255928759723e-12	4.63996714831991e-11	TRUE
Pbr000107.1	25.6451542246602	4.52742670958638	2.33903850033514	1.12829731786431e-12	4.64680892604505e-11	TRUE
Pbr041180.1	2.34514662550183	14.2070703459849	-2.82514301918705	1.13501604812208e-12	4.6701553010566e-11	TRUE
Pbr023921.1	209.148669301296	69.2213250043388	1.41176462689046	1.15174673568001e-12	4.7346158092709e-11	TRUE
Pbr000280.1	75.3038103317368	6.73327147554938	3.22934260637661	1.15429082385431e-12	4.74069266428588e-11	TRUE
Pbr032773.1	127.7911825526	26.4051773156014	2.03823885481026	1.15742195221123e-12	4.74916706756488e-11	TRUE
Pbr020571.1	48.0358180475694	132.41694198408	-1.63047015783446	1.17513305436608e-12	4.81739567973724e-11	TRUE
Pbr031342.1	11.8167132261281	1.39815907076597	2.90223766261916	1.22653904765248e-12	5.02350186929417e-11	TRUE
Pbr026853.2	9.89903194185808	0.829633501152947	3.4175540150533	1.22776453233471e-12	5.02389499850188e-11	TRUE
Pbr029891.1	3.58404564663488	0.0369397447726933	6.39165532339456	1.24141441411231e-12	5.0750801218108e-11	TRUE
Pbr013475.1	29.628275772291	71.3847461105074	-1.45360229944106	1.24277368894964e-12	5.07597161715252e-11	TRUE
Pbr016922.1	14.2863112652718	1.99530875851958	2.65106115055699	1.27399766260688e-12	5.19872862707262e-11	TRUE
Pbr028156.1	15.710799413952	40.7697976503119	-1.5540869230285	1.40027275309535e-12	5.70877468239489e-11	TRUE
Pbr020839.1	51.656684384582	13.0533655149697	1.80636165692902	1.46053212461652e-12	5.94899344055111e-11	TRUE
Pbr017734.2	18.0744512850701	62.9808670626696	-1.98952541699294	1.54442102860658e-12	6.28115750016627e-11	TRUE
Pbr028713.1	21.4410274956473	62.6465871061834	-1.70162137296846	1.54490575444185e-12	6.28115750016627e-11	TRUE
Novel00979	2.48613610742311	13.4010015267104	-2.61283012225563	1.57004497657796e-12	6.37753703316996e-11	TRUE
Pbr005487.1	851.518361815976	309.524904395564	1.26746094687785	1.58354224329901e-12	6.42649410946138e-11	TRUE
Pbr027816.1	10.0314711192426	32.5655195110546	-1.89023764416248	1.58806847494697e-12	6.4389879395776e-11	TRUE
Pbr011489.1	55.1468923515774	15.950641134725	1.59795614962516	1.64837905692069e-12	6.6774364365005e-11	TRUE
Pbr012006.1	72.0777128011068	7.0019461229576	3.12635000783223	1.67517886905492e-12	6.77982537913502e-11	TRUE
Pbr004945.1	32.6037638456149	4.99433907519706	2.51177069465612	1.68361601686843e-12	6.80777789220825e-11	TRUE
Pbr021143.1	10.0958874620427	0.940124872581539	3.26304554191021	1.7216599388036e-12	6.95528723143011e-11	TRUE
Pbr038796.1	75.4684386728816	161.537445014855	-1.27831047429185	1.76020820627477e-12	7.10456450153318e-11	TRUE
Pbr029960.1	4.73489289662949	0.158440392409205	4.70547496704121	1.82790018878175e-12	7.37109451467119e-11	TRUE
Pbr002603.1	2.87249267130374	15.4828159269058	-2.59020762811738	1.86704109914318e-12	7.52211241383963e-11	TRUE
Pbr023108.1	106.430993844523	223.477072657045	-1.25747184870697	1.87614541314122e-12	7.55195220191026e-11	TRUE
Pbr003806.1	6.37841904935481	30.09325026086	-2.36705158500694	1.93591376966149e-12	7.78548901996143e-11	TRUE
Pbr021741.1	10.0572376563626	0.243001295273023	5.04490083615802	2.0126176033995e-12	8.0866502603077e-11	TRUE
Pbr003634.1	12.7088183312691	1.57355857932887	2.84888500005205	2.05181231057071e-12	8.23669311930277e-11	TRUE
Pbr027402.1	273.227435610522	618.017312906926	-1.34571156161253	2.07106206845239e-12	8.30647157283081e-11	TRUE
Pbr025447.1	496.53668604307	162.573683599662	1.4515343193878	2.07781155317014e-12	8.32603424085178e-11	TRUE
Pbr035944.1	14.9125544269753	52.2207457899075	-1.97172790286419	2.08432608339427e-12	8.34462104980141e-11	TRUE
Pbr011949.1	9.31509338555397	0.647300563975808	3.67695352175084	2.17659702193448e-12	8.70619235059564e-11	TRUE
Novel00162	1206.17991962133	337.841119414432	1.62448703957634	2.21095691299096e-12	8.83568306674977e-11	TRUE
Pbr012339.1	0.545288750624064	8.01351395193828	-4.0911490141643	2.23471301882314e-12	8.92260326429395e-11	TRUE
Pbr006330.2	459.606956665261	975.050005855855	-1.25597601099672	2.24096755483766e-12	8.9395511992488e-11	TRUE
Pbr021771.1	538.134110424247	171.663840880045	1.47382269765269	2.34828202216227e-12	9.3592505433473e-11	TRUE
Pbr014310.1	51.8698657336663	15.6092120793597	1.55439964755422	2.36742676478349e-12	9.42710609407386e-11	TRUE
Pbr024647.1	64.0230193253574	12.8008078879666	2.11311818256981	2.37108468266318e-12	9.43322679786903e-11	TRUE
Pbr019287.1	27.8843546821364	2.7278966975981	3.14926651635607	2.40650698610099e-12	9.56559644636156e-11	TRUE
Pbr026725.1	344.346142122606	748.994063908025	-1.3205898066048	2.41257553894664e-12	9.5811560175721e-11	TRUE
Pbr031903.1	33.3773673770598	8.64776731590933	1.76338220036271	2.41845868496492e-12	9.59595217203877e-11	TRUE
Pbr030234.1	2.42211837397244	0	9.04649210833217	2.43270263101651e-12	9.64386633912508e-11	TRUE
Pbr003476.1	30.8681808206174	7.77826574250322	1.78651877693104	2.66049954228415e-12	1.05281458310726e-10	TRUE
Pbr017058.1	17.9577529572662	3.05424062916182	2.40176602560321	2.65927144759236e-12	1.05281458310726e-10	TRUE
Pbr002672.1	25.6835952218457	1.3888598554654	4.00371752967064	2.66712052869835e-12	1.05449647996421e-10	TRUE
Pbr030942.1	3.47976123158164	18.4878892685139	-2.63613209141586	2.66957577597296e-12	1.0545298484858e-10	TRUE
Pbr008559.1	14.9518823969593	40.8299517755486	-1.65599370359983	2.75042962965904e-12	1.08550452083056e-10	TRUE
Pbr007871.1	79.9385205303168	26.1667436622563	1.41062395597522	2.78985208659169e-12	1.10008715389638e-10	TRUE
Pbr000039.1	40.484459018459	119.896547922854	-1.75586947370531	2.83031111687052e-12	1.11505233097683e-10	TRUE
Pbr011950.1	100.132404124659	30.8375480789752	1.50645847640402	2.8658411854456e-12	1.12805088572951e-10	TRUE
Novel01489	109.160999212377	37.5651751389434	1.36059157146341	2.88040502056184e-12	1.13223982597704e-10	TRUE
Pbr033394.1	18.8847823219079	48.6685097053233	-1.57679290922186	2.88157441265769e-12	1.13223982597704e-10	TRUE
Pbr027307.1	12.9038706055615	0.922182167759382	3.62221535571695	2.90365036678567e-12	1.13990701380635e-10	TRUE
Pbr005818.1	117.210842060359	248.989344217921	-1.25974525381091	2.93509685378869e-12	1.15123609311876e-10	TRUE
Pbr011709.1	107.86995969916	35.5255238512276	1.4135783040498	2.96557337427427e-12	1.16216509351846e-10	TRUE
Pbr015560.1	23.7013561018558	3.27318544822216	2.67465710207468	2.98435950606074e-12	1.16849759216616e-10	TRUE
Pbr013747.1	10.3692229363636	35.7914824105351	-1.94568550572209	3.03372326888776e-12	1.1867808027868e-10	TRUE
Pbr032456.1	315.091224022126	648.28489461768	-1.22534379696719	3.03909022269877e-12	1.18783562403707e-10	TRUE
Pbr028358.1	26.3221556804299	1.13941692591237	4.27284806048666	3.05366443139866e-12	1.19248411101125e-10	TRUE
Pbr035906.1	6.63554431828588	27.8072483025164	-2.24802454673245	3.07029360708494e-12	1.19792622236431e-10	TRUE
Pbr033728.1	90.6766974280081	197.259474084852	-1.29855018824056	3.12818122231047e-12	1.21944235396273e-10	TRUE
Pbr003612.1	5.35912057306108	21.9923885714973	-2.22597767257034	3.28625983664524e-12	1.27994353129723e-10	TRUE
Pbr004471.1	8.28909615855066	0.712044769665372	3.37819672525535	3.38154432354191e-12	1.31590297433789e-10	TRUE
Pbr023200.2	50.9164589831753	9.87802284752079	2.14005037253029	3.41687128887405e-12	1.32848792008592e-10	TRUE
Pbr013806.1	49.8766432068785	12.118534756555	1.85996795840985	3.43974640907466e-12	1.33621380374875e-10	TRUE
Pbr025164.1	21.5014611758385	4.47678403902995	2.08694346826298	3.44518688688011e-12	1.33715940263124e-10	TRUE
Pbr022096.1	46.4007714529209	103.52619796362	-1.33787805022644	3.53072655691346e-12	1.36916466020012e-10	TRUE
Pbr031749.1	49.2484104293132	11.0127082000605	1.94849221255318	3.61269238810474e-12	1.39729517156966e-10	TRUE
Pbr038009.2	18.4183393121066	3.01575475492652	2.42461582366099	3.61157296610963e-12	1.39729517156966e-10	TRUE
Pbr038824.1	134.86900121185	44.9959463626258	1.39767178637678	3.6091082056384e-12	1.39729517156966e-10	TRUE
Pbr025597.1	40.0925063469322	89.2483628255399	-1.34327743638708	3.72494160257062e-12	1.43820900643002e-10	TRUE
Pbr038349.1	11.4491190242933	1.44374230506025	2.7936007246582	3.72398021486832e-12	1.43820900643002e-10	TRUE
Pbr024398.1	0.803703032588173	10.9944600708738	-3.86555831467539	3.75187463707447e-12	1.44735153497342e-10	TRUE
Pbr015852.1	23.9240005976853	5.03160668285924	2.04690883795077	3.81963862720437e-12	1.47221582755133e-10	TRUE
Pbr042073.1	210.020548807258	37.9523513600478	2.21583393128583	3.85786185912635e-12	1.48566093187949e-10	TRUE
Pbr000361.1	132.148034511981	332.631586935764	-1.51758677323665	3.96221598646468e-12	1.5245277237194e-10	TRUE
Novel00609	3.39691038962517	16.72735936362	-2.47866373006474	4.01228722929325e-12	1.54245915014464e-10	TRUE
Pbr003103.1	40.5384769337803	94.1847271922169	-1.38591218757422	4.0474445408666e-12	1.55463113759245e-10	TRUE
Pbr017619.1	0.506147150609787	8.26335549084072	-4.15815217394838	4.06388022935785e-12	1.55959731425028e-10	TRUE
Pbr030621.1	22.1036702998543	4.34378232085129	2.15979639602366	4.11600758774939e-12	1.57824053013366e-10	TRUE
Pbr012310.1	35.4238106004701	6.62179651545232	2.23008528454578	4.16118049376317e-12	1.59418731422991e-10	TRUE
Pbr029954.1	0.0499869447774523	2.97220944442907	-5.92625903496548	4.16551422548956e-12	1.59447424471214e-10	TRUE
Pbr035754.1	26.6132250510784	4.41920793985929	2.39970847878505	4.20684114694617e-12	1.60890874785055e-10	TRUE
Pbr030208.1	61.5811998777205	8.50089874050219	2.59813530143423	4.29851724354181e-12	1.64255797659361e-10	TRUE
Pbr025126.1	0.358716034408501	6.93190780310123	-4.52789560608958	4.41622592234371e-12	1.68608852188777e-10	TRUE
Pbr024495.1	13.6710100642015	1.01571442303428	3.59769865929934	4.48805005787992e-12	1.71204098219932e-10	TRUE
Pbr018833.1	172.678948160778	42.7258750547176	1.85286580860937	4.54724575597794e-12	1.73313576675358e-10	TRUE
Pbr002526.1	16.4139660161911	2.12170491097349	2.76533023308544	4.59683818668761e-12	1.75053737761711e-10	TRUE
Pbr003160.1	63.5182094957157	17.9129928110808	1.64738567260369	4.60654028328853e-12	1.75273143935321e-10	TRUE
Pbr000472.1	98.9750220553994	34.2809096680534	1.33984983946678	4.66147648241955e-12	1.77211805522683e-10	TRUE
Pbr026742.1	35.9716515077501	95.6691382191143	-1.61943834148318	4.73858477439932e-12	1.79989335764737e-10	TRUE
Pbr000734.1	0.376166944896428	19.9913646509366	-6.07131704217942	4.8580700698752e-12	1.84370391329334e-10	TRUE
Pbr002540.1	13.463096959874	1.31547216025425	3.17041718484458	4.90806549013788e-12	1.86108989715126e-10	TRUE
Novel00448	6.20081768555033	0.351618674349519	3.92922243156545	4.95246871837792e-12	1.87632756494661e-10	TRUE
Pbr001236.1	11.6822585634716	1.5023727393593	2.76635229308341	5.13993552890094e-12	1.94569525438285e-10	TRUE
Pbr020909.1	45.7455504407772	6.28289717821807	2.60794969058429	5.19623801087283e-12	1.96533563338106e-10	TRUE
Pbr005663.1	30.1233653387578	81.0493978080892	-1.63508544208439	5.20726374229152e-12	1.96783248932357e-10	TRUE
Pbr028848.1	15.6658719054366	40.9706841410403	-1.57606223274745	5.3093375552638e-12	2.00470309949557e-10	TRUE
Pbr034879.1	10.4338032106085	1.17260868598087	2.97806622875074	5.34431582721269e-12	2.01619867411869e-10	TRUE
Pbr035222.1	208.708130890649	67.1544801044352	1.45662945377467	5.61247170888671e-12	2.11556889101332e-10	TRUE
Pbr028502.1	1664.07935641661	635.118730545186	1.21331492118277	5.62201936493766e-12	2.11737340671517e-10	TRUE
Pbr034230.1	246.901331851877	29.7087193813965	2.7829217637691	5.63473827997216e-12	2.12036822296854e-10	TRUE
Pbr013381.1	22.8302635219372	2.50553175672305	3.02666723335189	5.64016375132723e-12	2.12061575228473e-10	TRUE
Pbr009115.1	20.6244895024341	86.7274336588803	-2.2297345790286	5.6903578518799e-12	2.13768097038654e-10	TRUE
Pbr000183.1	241.998098791464	541.983185660141	-1.3489553438657	5.96970672536779e-12	2.2407306787986e-10	TRUE
Pbr010185.1	7.786063705391	32.5397529739346	-2.25820702916972	6.05681063952907e-12	2.2715082667421e-10	TRUE
Pbr016797.1	736.778813856584	266.559920954083	1.2947511330796	6.16332879909988e-12	2.30950885977391e-10	TRUE
Pbr041847.1	103.353378334337	36.7100322171	1.30966746699332	6.22932477955632e-12	2.33227387937614e-10	TRUE
Pbr041561.1	88.0235481851141	22.1595880769378	1.83904326882988	6.32646753483507e-12	2.36665222440647e-10	TRUE
Pbr032340.1	6.03642745319535	0.293152171495219	4.20919001615585	6.43894731651984e-12	2.40670535875198e-10	TRUE
Pbr020045.1	7.07245036773811	0.408047253406978	3.9482309092834	6.504636009134e-12	2.42921666708876e-10	TRUE
Pbr004529.1	22.9539401554052	4.63098465240073	2.09988800714865	6.51262632151067e-12	2.43016028653081e-10	TRUE
Pbr025748.1	62.0735509175617	8.9463775330161	2.53070740690147	6.5928553599788e-12	2.45796022932836e-10	TRUE
Pbr034318.1	0.280432834379947	6.61715812706449	-4.7442514403563	6.59818007108538e-12	2.45796022932836e-10	TRUE
Pbr024425.1	127.014747309545	294.365385018347	-1.40576522645691	6.61907164571631e-12	2.46367939522858e-10	TRUE
Pbr003798.1	60.4250136365092	18.5287409294355	1.52576110169769	6.68546067827529e-12	2.48630941061042e-10	TRUE
Pbr016639.1	27.1357912155727	63.5920060929318	-1.4087718788513	6.74353701191123e-12	2.50372105803672e-10	TRUE
Pbr019796.1	4.88281580716501	0.117260868598087	5.10914651472676	6.74089969250829e-12	2.50372105803672e-10	TRUE
Pbr042022.1	13.6717106670303	39.8172588649797	-1.76973472677695	6.79835692050556e-12	2.52196928663192e-10	TRUE
Novel00216	12.9945452798158	1.95363744037423	2.55293196059403	6.82978657772687e-12	2.53151730992261e-10	TRUE
Pbr035000.2	9.2424321625817	27.3133511332125	-1.73832938719087	7.16712203737295e-12	2.65434155787104e-10	TRUE
Pbr000745.1	1.42132514329501	10.4823630803182	-3.12401312137766	7.18917459144718e-12	2.66029364935923e-10	TRUE
Pbr037487.1	273.139953241948	94.5530927433403	1.34147721589162	7.2012611529017e-12	2.66255107913479e-10	TRUE
Pbr028191.1	237.943760250355	1020.16460242241	-2.2310042990202	7.27021564700265e-12	2.68581330367966e-10	TRUE
Pbr009068.1	25.1804212757662	2.95768686142162	2.88391162625416	7.2809172727835e-12	2.68753460063185e-10	TRUE
Pbr011483.1	40.3328139926294	126.349139740249	-1.86357636058037	7.2891269642069e-12	2.6883339820975e-10	TRUE
Pbr002620.1	9.88132391494058	36.4688117291943	-2.02823754201306	7.31161615622391e-12	2.69439415917716e-10	TRUE
Pbr015816.1	41.4459950256124	11.7000632062591	1.65152412120472	7.51577082059657e-12	2.76733419146784e-10	TRUE
Pbr015458.1	265.157660441856	96.8692200722374	1.26459474490505	7.55285473325524e-12	2.77868838445376e-10	TRUE
Pbr039501.1	63.423831713807	181.094393741519	-1.69388299646018	7.57450315080386e-12	2.78434979871574e-10	TRUE
Pbr041865.1	0.156402468612364	5.25610273251596	-5.2506597257926	7.6779549497015e-12	2.82004754919714e-10	TRUE
Pbr036246.1	4.08571834030158	34.4605230862446	-3.30526520203841	7.84166454768768e-12	2.87780030871782e-10	TRUE
Pbr038629.1	0.675760750671654	7.15200014227478	-3.59009656842376	7.9596229640328e-12	2.91868153188141e-10	TRUE
Pbr037379.1	37.5097974641292	3.27423978335054	3.34082359222631	8.10218546115922e-12	2.96850994338469e-10	TRUE
Pbr017552.1	23.2298053478573	4.13584677799887	2.29683667985063	8.17040259558122e-12	2.99045197521576e-10	TRUE
Pbr028702.1	278.745655732656	102.612778339777	1.25676947979403	8.17552013728357e-12	2.99045197521576e-10	TRUE
Pbr018768.1	72.2010840102103	7.27366472135604	3.02452865716189	8.82553498096626e-12	3.22556261642069e-10	TRUE
Novel00335	16.645395494462	101.900341822533	-2.84187598272911	8.89036866272278e-12	3.24659037560958e-10	TRUE
Pbr011073.1	17.7737099591817	2.77308132254298	2.50098763967279	8.99522088942284e-12	3.2821856434835e-10	TRUE
Pbr041738.1	11.9987183004157	1.26956106307048	3.03939728022512	9.03861766476781e-12	3.29531700910826e-10	TRUE
Pbr018333.1	20.7319334919873	52.9504537094405	-1.54212437533478	9.39872093937677e-12	3.42379777774397e-10	TRUE
Pbr016255.1	16.1313313265696	39.9044202324345	-1.49650452976129	9.50456943324135e-12	3.45952327185877e-10	TRUE
Pbr020322.1	12.5621136873067	0.986035969765312	3.48310073355649	9.5411926923924e-12	3.4700139800893e-10	TRUE
Pbr033732.1	68.9018559007988	18.2279996035471	1.76974702828093	9.57623510077967e-12	3.47991308045408e-10	TRUE
Pbr024227.1	85.0024475772006	17.5953855540235	2.10764173986603	9.76674056081869e-12	3.54571374922004e-10	TRUE
Pbr034745.1	122.385804011826	22.4413806708107	2.25522251033085	9.77325267327002e-12	3.54571374922004e-10	TRUE
Pbr022685.1	133.679992519625	41.4981233718271	1.48244175439926	1.02935493585921e-11	3.73143261549158e-10	TRUE
Pbr014179.1	257.564305662596	74.5905678808093	1.56890424686136	1.03562774645039e-11	3.74806237057501e-10	TRUE
Pbr023153.1	1496.24627560324	468.705539360602	1.47302776260807	1.03513520918047e-11	3.74806237057501e-10	TRUE
Pbr006433.1	46.7431582275446	10.0232745470054	2.03070213120745	1.05024476974385e-11	3.79787293605175e-10	TRUE
Pbr004907.1	7.29425276781901	23.8303561497858	-1.88980248103937	1.07767234940093e-11	3.89389020544306e-10	TRUE
Pbr007388.1	50.7696870236382	10.2920199408735	2.12603583484932	1.08187200706892e-11	3.90589163980669e-10	TRUE
Pbr017259.1	3.76907223338783	16.7877706052864	-2.34134453878742	1.09000064917259e-11	3.9320469484629e-10	TRUE
Pbr017378.1	15.3337420653719	2.62433875478375	2.34874195958552	1.09680985152274e-11	3.95340400209723e-10	TRUE
Pbr016919.1	5.62022850460101	0.225878247674583	4.44539529147919	1.10119439844315e-11	3.96599397962373e-10	TRUE
Pbr023881.1	10.0954664141684	0.712208701110116	3.66262563618414	1.107828841339e-11	3.98666011601272e-10	TRUE
Pbr020103.1	27.3720230136762	64.0190503862893	-1.39901495732868	1.1281513283479e-11	4.05651115065369e-10	TRUE
Pbr006296.1	4.72411829832623	26.3441810946161	-2.60124165552896	1.13515433670854e-11	4.07839497111948e-10	TRUE
Pbr024505.2	52.5662179616861	16.1793545248952	1.53456921186586	1.14225176912405e-11	4.10058244058665e-10	TRUE
Pbr030772.1	13.4415702017924	1.92550511656788	2.62958720760785	1.1507584463052e-11	4.12778910751684e-10	TRUE
Pbr018398.1	23.9999887574874	4.87267449611581	2.10588695009865	1.15601413842251e-11	4.14329998895203e-10	TRUE
Pbr000937.1	10.9980890011831	1.16143547832821	3.08940236125641	1.16771388038862e-11	4.18186358178789e-10	TRUE
Pbr035333.1	10.7744126087501	0.705111341051133	3.71107770548929	1.1701070728545e-11	4.18706295201088e-10	TRUE
Pbr019418.1	15.2822089911318	61.4802268227426	-2.17195164089557	1.17390072855488e-11	4.1972612946457e-10	TRUE
Pbr027637.1	25.61627299009	4.78502133432677	2.23323086356481	1.1969819407248e-11	4.27635018004002e-10	TRUE
Pbr031191.2	7.71077957930284	0.653578266811072	3.38875518779053	1.19852975098794e-11	4.27844340242316e-10	TRUE
Pbr032209.1	60.6312615569792	16.2965446470334	1.68100265472626	1.2057832178958e-11	4.29743844140924e-10	TRUE
Pbr035167.1	4.50411914413751	23.6632049522803	-2.57064790596318	1.20492716104989e-11	4.29743844140924e-10	TRUE
Pbr001362.1	229.20884371286	43.3919604192642	2.1729127408892	1.21193419372229e-11	4.31590240212761e-10	TRUE
Pbr011282.1	6.0264725121158	0.180295013380299	4.91472753749325	1.21419952328983e-11	4.32051044771267e-10	TRUE
Pbr040374.1	14.858584819589	1.8411081451488	2.8302841557802	1.21725339346975e-11	4.3279147632407e-10	TRUE
Pbr008699.1	50.1553694112363	9.10776869143069	2.35151055389319	1.24639750636742e-11	4.42799638064827e-10	TRUE
Pbr041550.1	20.8074298574553	48.391496992758	-1.41001164566712	1.288738922936e-11	4.57476604575182e-10	TRUE
Pbr001403.1	9.02618099309717	32.3123993432573	-1.98123823181264	1.3121153956418e-11	4.65179695286267e-10	TRUE
Pbr042568.1	3.3049950102728	0	9.53584354085702	1.31253067196714e-11	4.65179695286267e-10	TRUE
Pbr024190.1	7.49190550670241	0.47311932198603	3.83594122975428	1.33039647732592e-11	4.71136185628819e-10	TRUE
Pbr036977.1	56.0293703785284	15.1860797021511	1.7064970258171	1.37279506157261e-11	4.85764133203566e-10	TRUE
Pbr030763.1	186.479163650519	60.7161191692234	1.42045247206188	1.3892279092328e-11	4.91188141293847e-10	TRUE
Pbr003456.1	9.08481142739622	0.594619969622541	3.69250170803187	1.41622982886469e-11	4.99940369508511e-10	TRUE
Pbr012272.1	12.304682994011	1.70232051846911	2.66284976460767	1.415184203485e-11	4.99940369508511e-10	TRUE
Pbr008449.1	1.79496237006037	10.4100297202354	-2.74782488809976	1.47398018575184e-11	5.19914073608694e-10	TRUE
Pbr009545.1	113.442380675701	28.4453428361764	1.83325069427482	1.48574579975392e-11	5.23648870263507e-10	TRUE
Pbr013975.1	0.265183779133604	9.26841093908148	-5.25754913179536	1.52780137300221e-11	5.38044950671142e-10	TRUE
Pbr016631.2	16.464280823858	2.53350014908466	2.52587557743585	1.52987643880566e-11	5.38349478810418e-10	TRUE
Pbr001155.2	348.671072327312	115.401406992898	1.41097032135685	1.53735692053669e-11	5.40554138091316e-10	TRUE
Pbr003751.1	0.877910385023047	8.73406071820542	-3.48579099400949	1.61641539674678e-11	5.67903162969196e-10	TRUE
Pbr020771.1	31.9379355974979	72.2604580711741	-1.36368352952066	1.66624456914148e-11	5.84947846810133e-10	TRUE
Pbr028986.1	92.8779262441082	15.1194615041095	2.36561094590856	1.66904110840211e-11	5.8546750363263e-10	TRUE
Pbr009292.1	22.1776912823195	4.16667275138104	2.27206551612395	1.68028197248969e-11	5.88482376806053e-10	TRUE
Pbr029536.1	1.24559777184263	11.4540403985208	-3.43245381705242	1.67898988745755e-11	5.88482376806053e-10	TRUE
Novel00081	20.113495154942	1.26328336023521	3.81195772703778	1.75278115029803e-11	6.13390659198316e-10	TRUE
Pbr002549.1	2.61913782560177	15.299007606726	-2.79522380462145	1.78581097545054e-11	6.24458226234784e-10	TRUE
Pbr023501.1	13.1773700113272	1.72759526125491	2.75310543954255	1.79917770274586e-11	6.28638060019114e-10	TRUE
Pbr026517.1	213.760560297876	64.862971792545	1.55563452477056	1.81084927406898e-11	6.32219504405918e-10	TRUE
Pbr042153.1	3.70392941834887	0	9.68591971501126	1.85874383183343e-11	6.48431897224462e-10	TRUE
Pbr026949.2	71.5765284708892	171.263803828906	-1.46450368734207	1.88948472153244e-11	6.58639427343586e-10	TRUE
Pbr006526.1	52.1423108043036	1.20399720015719	5.20210482828787	1.91764361873193e-11	6.67931640701468e-10	TRUE
Pbr040282.1	5.33775774642422	24.4073837160006	-2.36659776796654	1.93049500250485e-11	6.71881746607303e-10	TRUE
Pbr012152.1	37.3734878167604	85.497348920484	-1.38239448804331	1.93547151117469e-11	6.73087078542134e-10	TRUE
Pbr017091.1	184.2999050789	70.1895822007267	1.20380970727071	1.96706889427179e-11	6.8354107303371e-10	TRUE
Pbr042261.1	197.103358308507	20.1045272334161	3.04283699667082	1.99090375001607e-11	6.91283434012214e-10	TRUE
Pbr037864.1	48.0131178999645	110.549063426815	-1.38023204037492	2.00879141088307e-11	6.96950336697878e-10	TRUE
Pbr023582.1	41.7121623934145	92.1639797594668	-1.33425686317821	2.0293764980523e-11	7.03543548377774e-10	TRUE
Pbr008715.1	67.7407931624099	22.8200773338382	1.37851837444993	2.06268517481471e-11	7.14413966769038e-10	TRUE
Pbr042756.1	103.943083791502	261.854751387772	-1.50481231077242	2.06394466444437e-11	7.14413966769038e-10	TRUE
Pbr031282.1	1.04312027460175	9.15752095830348	-3.28992035748104	2.06808266950965e-11	7.15289650521927e-10	TRUE
Pbr028967.1	29.6842608649492	6.10335107560158	2.11134957807124	2.08627641856872e-11	7.21021669164865e-10	TRUE
Pbr001827.1	29.8742985800293	6.72945274438527	1.95312996736258	2.10369053814546e-11	7.2622298345075e-10	TRUE
Pbr041948.1	48.1025743076457	10.1878062722802	2.01273936337507	2.10459188756046e-11	7.2622298345075e-10	TRUE
Pbr015536.1	10.3621255763046	1.34156656026377	2.76722942228479	2.11731484701808e-11	7.30046876593158e-10	TRUE
Pbr026113.1	8.08326928595499	0.586140411545693	3.57657735042685	2.12278002563314e-11	7.31364312626927e-10	TRUE
Pbr019628.1	1.13665252987664	10.1459227147551	-3.31199349053386	2.15996375201741e-11	7.43599285804819e-10	TRUE
Pbr013283.1	552.020016906997	151.566738869578	1.72963593568803	2.16683510354107e-11	7.44811890034029e-10	TRUE
Pbr023448.1	110.548663239795	36.8229825601998	1.39643334571715	2.1667153914451e-11	7.44811890034029e-10	TRUE
Novel00449	120.128284678703	43.9030255132162	1.27358557615484	2.18201966370613e-11	7.49452143799112e-10	TRUE
Pbr014825.1	0	1.99596448429856	-8.89829622051515	2.19139717729396e-11	7.52092245747363e-10	TRUE
Pbr008723.1	3.14004223712367	13.4117536864887	-2.27951257141617	2.29729554267527e-11	7.87828900868569e-10	TRUE
Pbr033393.1	35.8613465062912	89.4093070666701	-1.52844601145281	2.30420989751636e-11	7.89591309950925e-10	TRUE
Pbr008640.1	11.0914573250132	0.677306880134263	3.85775086115766	2.32172637914844e-11	7.94981274966462e-10	TRUE
Pbr036942.1	7.7427306342733	0.251644784794614	4.74087875238164	2.3944518787103e-11	8.19252500870426e-10	TRUE
Pbr019912.2	52.5698951999303	14.8580257096801	1.64329450253714	2.40903597330875e-11	8.23608847477324e-10	TRUE
Pbr033061.1	10.7491378659643	1.48475789742663	2.67886122484224	2.4170510171146e-11	8.25714379341324e-10	TRUE
Pbr034638.1	2.11200708632352	10.9603779071216	-2.5545641149465	2.42885718120218e-11	8.29110810151128e-10	TRUE
Pbr004613.1	50.0157328270376	6.32759000882872	2.71839085310045	2.43737531814388e-11	8.31380496746332e-10	TRUE
Pbr041821.1	16.4708863895828	2.83529581010147	2.35421443477304	2.4478286614481e-11	8.34306291437165e-10	TRUE
Pbr013801.1	0.1652098895787	7.59098899257368	-5.71247485019512	2.45671011718337e-11	8.36692261119442e-10	TRUE
Pbr010836.1	21.0117813470482	2.58013771850733	2.81054444972592	2.47624604097413e-11	8.42700441136099e-10	TRUE
Pbr042299.1	23.8624901438408	59.0524001484993	-1.4689120023345	2.51786817536364e-11	8.56209927920486e-10	TRUE
Pbr036208.1	21.9256478881755	4.90684984485277	1.97234044187777	2.57700251197631e-11	8.75649310391095e-10	TRUE
Pbr013807.1	101.296324444068	245.025357772276	-1.42638593993713	2.67333984458819e-11	9.07690709522427e-10	TRUE
Pbr009871.1	19.0600178990261	46.0006032015172	-1.46559043812741	2.70274755168703e-11	9.16975654854978e-10	TRUE
Pbr018613.1	29.7298182298334	7.85434708729019	1.74442888561753	2.76800938418981e-11	9.3840159603185e-10	TRUE
Novel02137	3.80275578779057	0.0889646133469856	5.12397287612741	2.77381924180976e-11	9.39655034702639e-10	TRUE
Pbr035232.1	5.0317930528289	0.212667116225081	4.36653052670019	2.79416319708239e-11	9.45826368668397e-10	TRUE
Pbr006643.1	10.7883502124384	1.4088404840844	2.76193947931298	2.87741819160419e-11	9.73267556991353e-10	TRUE
Pbr040407.1	17.0565350067942	41.5636389268054	-1.4566777425463	2.89024434503039e-11	9.76863056402786e-10	TRUE
Pbr029150.1	15.9210299970308	1.79618063663349	3.01152737966512	2.89822522938054e-11	9.78816704461786e-10	TRUE
Pbr003130.1	62.9540393286508	135.446451403611	-1.2782443041496	2.96565100713335e-11	1.00082846089745e-09	TRUE
Pbr035688.1	138.280993294392	38.8901363153531	1.66980952362748	2.9991205096915e-11	1.01135618764646e-09	TRUE
Pbr041079.1	16.380517139693	2.73597764632554	2.41114918091097	3.0132350823607e-11	1.01534608506304e-09	TRUE
Pbr004940.1	265.933391651197	587.573399837761	-1.34144102046075	3.1554766897161e-11	1.0624712163655e-09	TRUE
Pbr000971.1	144.988662164266	45.9503591403101	1.44858188465295	3.17924504851571e-11	1.06966445168631e-09	TRUE
Pbr041852.1	16.7757743095248	2.9678057339459	2.32741452141119	3.22614906567061e-11	1.0846249757518e-09	TRUE
Pbr029646.1	1.06244517744177	8.15450343385956	-3.08618179816439	3.26137695317465e-11	1.095640373869e-09	TRUE
Pbr040655.1	31.4392361083615	7.15942536522325	1.91456847041428	3.30120633180012e-11	1.10818382212934e-09	TRUE
Pbr031879.1	22.0483668023851	3.2680552655001	2.56304499884389	3.38304819414277e-11	1.13480090970797e-09	TRUE
Pbr018240.1	12.5056851082492	1.84078028225931	2.58729921270965	3.4185033921124e-11	1.14582978430872e-09	TRUE
Pbr027792.1	13.8366634401794	1.80213047657927	2.7387748092678	3.426096304209e-11	1.14751007164844e-09	TRUE
Pbr028477.1	13.741562616917	0.462110045778111	4.77934537068764	3.58404685461947e-11	1.19950955640797e-09	TRUE
Pbr037893.1	8.54188846345848	0.959613706866306	2.95657297625314	3.61968424839277e-11	1.2105258322125e-09	TRUE
Pbr042526.1	31.1014135447805	73.1984742734989	-1.43598446898775	3.63736833510717e-11	1.21552596677109e-09	TRUE
Pbr015121.1	17.3784752278748	2.32132482719381	2.71457218876668	3.65648797323349e-11	1.22099796217307e-09	TRUE
Novel00020	32.5126681234863	2.99912350166231	3.1891156151401	3.71182406654361e-11	1.23854630649507e-09	TRUE
Pbr036119.1	7.20243057345147	22.6057225952307	-1.82244943699521	3.72319845392629e-11	1.24141037505388e-09	TRUE
Pbr017951.1	20.1296311829868	4.47833016849256	1.97587346080143	3.86487969931338e-11	1.28768527450007e-09	TRUE
Pbr002344.1	18.4022705996365	2.83325788630463	2.54879240611103	3.89927206091727e-11	1.29817157183787e-09	TRUE
Pbr012380.1	87.2587745131605	29.897236836424	1.35831259181661	3.92607154765547e-11	1.30611620320245e-09	TRUE
Pbr020446.1	100.967122931484	35.4858904568791	1.31666898534135	3.94971629534033e-11	1.31300023243978e-09	TRUE
Pbr019390.1	6.47017049726244	22.9836703474944	-2.01335650212469	4.03923592003019e-11	1.34175634418986e-09	TRUE
Pbr026760.2	4.13610389442844	17.1271617368548	-2.22280620578022	4.13205811342176e-11	1.37156576736482e-09	TRUE
Pbr002537.1	146.193035535248	46.7821496196548	1.4599627283862	4.1733252422007e-11	1.38423067448057e-09	TRUE
Pbr003005.1	41.5566054514359	12.4724484711309	1.55725343610635	4.22344079112826e-11	1.39980941094332e-09	TRUE
Pbr018401.1	41.551989501573	10.1779445161855	1.8192068594214	4.2572667850781e-11	1.40996998759113e-09	TRUE
Pbr007870.2	95.2027868166265	22.1583698103647	1.86852644318796	4.34305459926539e-11	1.43731194583873e-09	TRUE
Pbr041736.1	17.2585914561608	1.65690121561957	3.19999091991415	4.35822641879447e-11	1.44126061621977e-09	TRUE
Pbr017202.1	27.42763193551	7.42599134237472	1.70729768291711	4.42934797437809e-11	1.46369218835337e-09	TRUE
Pbr019590.1	34.306740089863	8.9218517009941	1.76809179148465	4.6509392438153e-11	1.53577673812666e-09	TRUE
Pbr013735.1	80.7782987734041	24.721783090623	1.53323490416904	4.71413894131927e-11	1.55433792417302e-09	TRUE
Pbr020039.1	15.8908597494276	42.2741375670081	-1.60443260174491	4.7112251653991e-11	1.55433792417302e-09	TRUE
Pbr037664.1	23.595503118815	4.9175312581712	2.09191799715145	4.74475197924835e-11	1.56327276507398e-09	TRUE
Pbr037840.1	782.833448972506	307.351248793362	1.17027397739988	4.80975620443505e-11	1.58351699642536e-09	TRUE
Pbr008242.1	13.94909955042	1.3371628497806	3.21005362992202	4.84056116100286e-11	1.59248017662904e-09	TRUE
Pbr029101.2	20.6736084820529	4.0012989303576	2.17884963797817	4.8600918071504e-11	1.59772375085175e-09	TRUE
Pbr018057.1	0.356350247722174	5.51964719720213	-4.07382674465517	4.87780368822047e-11	1.60236211409423e-09	TRUE
Pbr019860.1	13.7341598324934	2.23814612234786	2.45954694358237	4.88369941861917e-11	1.60311488148164e-09	TRUE
Pbr034627.1	116.914269767049	42.305831505549	1.30292682848449	4.90345747441416e-11	1.60841360622763e-09	TRUE
Pbr022270.1	27.9247145487238	1.43395129542546	4.12556558604696	4.91277023696669e-11	1.61028082070775e-09	TRUE
Pbr039187.1	43.2723459098491	7.09409618021463	2.36560539347656	4.97204494031387e-11	1.62850947643756e-09	TRUE
Pbr041432.1	10.6983312639631	1.32901115459324	2.84770311522584	4.97791770164608e-11	1.62923327043058e-09	TRUE
Pbr010911.1	46.832424834371	2.12308710899136	4.13691558855689	5.00939380161516e-11	1.63832960957383e-09	TRUE
Pbr029664.1	4.2536218794561	0.0738794895453865	5.57720960560079	5.08490708765934e-11	1.66180442580455e-09	TRUE
Pbr022442.1	3.299700896106	0	9.40075277300842	5.13145072403173e-11	1.67578411713809e-09	TRUE
Pbr013101.1	43.6116662949577	12.8549638653225	1.58570488863877	5.21480258850337e-11	1.70175498410889e-09	TRUE
Pbr039514.1	8.79215105023523	1.00079323067742	2.95672070617627	5.29471671944686e-11	1.72656675193751e-09	TRUE
Pbr020576.1	6.59687207408092	0.464475832464438	3.6448426940859	5.30252267624655e-11	1.72784546605693e-09	TRUE
Pbr035530.1	3341.09562601754	1195.26124225707	1.30338809209825	5.31252553334968e-11	1.72983765152167e-09	TRUE
Pbr032057.1	1.94850725765218	0	8.73001207268364	5.34524151302459e-11	1.7392172440221e-09	TRUE
Pbr011136.1	590.119071333336	190.508427266811	1.44128460103319	5.37415573213743e-11	1.74734702346302e-09	TRUE
Pbr002354.1	12.0114600760559	1.51052443454666	2.78804441303048	5.43356199393321e-11	1.76537183293028e-09	TRUE
Pbr006045.1	6.67728638289115	0.22775224002668	4.60793151014245	5.59047037985461e-11	1.81502578120842e-09	TRUE
Pbr003572.1	271.512720186942	97.6908175017127	1.2668451585634	5.67187514716539e-11	1.8401118502609e-09	TRUE
Pbr017181.1	367.923821590994	724.058871652184	-1.15038899436274	5.71055239227391e-11	1.85130947416874e-09	TRUE
Pbr041048.1	6.44960488932438	0.41465281913173	3.82008191849429	5.75649598802253e-11	1.86484475638204e-09	TRUE
Pbr002371.1	42.3207907131854	12.0459667185675	1.63208980980537	5.77332162361575e-11	1.86893429764778e-09	TRUE
Pbr011283.1	5.39744251585164	0.314842861021569	3.91856749220721	5.84145978139415e-11	1.88961665175731e-09	TRUE
Pbr026279.1	13.800144743281	41.5203507327375	-1.7773315987172	5.8773040119756e-11	1.89982997927807e-09	TRUE
Pbr027693.1	21.0514854878567	48.3286975258805	-1.36884480020065	6.00048466075974e-11	1.93823934078382e-09	TRUE
Pbr023876.1	12.2219253370394	0.736265177322794	3.81269671621897	6.33974005355051e-11	2.046337429912e-09	TRUE
Pbr023733.1	139.694166742499	15.2355524140694	2.94333429211351	6.36440278913367e-11	2.05280835139867e-09	TRUE
Pbr000327.1	43.0438671975836	91.9170441095199	-1.29801557408546	6.44832398488138e-11	2.0783695835039e-09	TRUE
Pbr028318.1	15.0847909301531	2.29743228242588	2.52521977440189	6.47894795032147e-11	2.08672792094387e-09	TRUE
Pbr006684.1	26.0575827500254	1.3522479735822	4.07187649459607	6.57876272719634e-11	2.11734288960178e-09	TRUE
Pbr005377.1	6.69237150669274	0.536317398212985	3.45878180572533	6.58949620890094e-11	2.11926393257921e-09	TRUE
Pbr033432.1	38.1238769677412	95.3462524246447	-1.50818025389225	6.61001200631377e-11	2.12432604067074e-09	TRUE
Novel00383	6.93464632972688	0.47311932198603	3.66222215286294	6.70516724769587e-11	2.15335114808855e-09	TRUE
Pbr002515.1	21.0196051793461	4.74840945244357	1.95739122336756	6.75559264119004e-11	2.16797983468609e-09	TRUE
Pbr033332.1	0.354312323925334	4.65658725807602	-3.93582747124065	6.80852847584841e-11	2.18339248793988e-09	TRUE
Pbr039595.3	11.0787379878979	29.7777033661245	-1.6018620738429	6.83683949914847e-11	2.19089181615724e-09	TRUE
Pbr035279.1	73.4364472860189	25.7902488544704	1.31656845235667	6.86889935068775e-11	2.1995808079139e-09	TRUE
Pbr020844.1	8.45072199486991	25.7074911974988	-1.76707030660933	7.02077749569561e-11	2.24659828943198e-09	TRUE
Pbr035440.1	10.3107564335093	0.395000053402219	4.46596486855002	7.11509002623812e-11	2.27514082873505e-09	TRUE
Pbr022043.1	121.106567562631	260.30601720306	-1.29154456384039	7.14052090540845e-11	2.28163239476769e-09	TRUE
Pbr031025.1	2.1662338101394	14.2959193358221	-2.93607629917458	7.19146846299475e-11	2.29626220937217e-09	TRUE
Pbr023317.1	10.6352971191809	1.5023727393593	2.6351958844489	7.22527603189531e-11	2.30540209915833e-09	TRUE
Pbr001136.1	105.553854808788	18.4499434965478	2.27741809582595	7.25254873494612e-11	2.31244527011949e-09	TRUE
Novel00354	2.81655588658051	16.0701262970896	-2.74112182442383	7.35180263999554e-11	2.34241281965875e-09	TRUE
Pbr035731.1	30.4101241839081	69.0983231042895	-1.35441937719033	7.47361098958539e-11	2.37951856267551e-09	TRUE
Pbr024399.1	0.378204868693268	4.77588605047095	-3.84805965085203	7.48145853616432e-11	2.38031326344816e-09	TRUE
Pbr000667.1	23.6876756145969	2.76549216814977	2.84426284481056	7.51205330322054e-11	2.38833894834844e-09	TRUE
Pbr036354.1	10.4158605057863	28.1448586267176	-1.61055441259361	7.59967475844822e-11	2.41447095415013e-09	TRUE
Pbr030728.1	53.7465538640948	6.46164606213576	2.79334648394848	7.68990597214096e-11	2.44139420224738e-09	TRUE
Pbr020496.1	22.8951233511365	65.0565935608846	-1.70739351800236	7.74498192816348e-11	2.45712590001985e-09	TRUE
Pbr013893.1	42.4179777681796	13.564970711191	1.47020453093682	7.9518470867657e-11	2.5209565685834e-09	TRUE
Pbr037212.1	23.5714690811272	4.30171239335654	2.26374486078265	7.99059655693819e-11	2.53143692490067e-09	TRUE
Pbr019341.1	62.376378475182	126.436245937999	-1.19569999412749	8.08548081334725e-11	2.55967331741546e-09	TRUE
Pbr016190.1	17.1462260923801	48.5771119897152	-1.65617711976532	8.09191788768489e-11	2.55988915879329e-09	TRUE
Pbr016092.1	183.069273376464	36.6010645366091	2.07639400973546	8.40092965135771e-11	2.65575657400668e-09	TRUE
Pbr036049.1	64.3542363232136	18.2991854435166	1.67095204582251	8.45432005746448e-11	2.67073651872133e-09	TRUE
Pbr039119.1	64.061974555402	22.2248948234215	1.36104771067202	8.46437466741936e-11	2.67201505203794e-09	TRUE
Pbr037119.1	31.7583187484215	85.1824646132977	-1.64569598547724	8.52612410633308e-11	2.68959910727368e-09	TRUE
Pbr017562.1	10.2967256448361	1.45866349741711	2.63426764454712	9.26027851570071e-11	2.9191206810762e-09	TRUE
Pbr024551.1	13.4645015964167	1.04466640406436	3.43655341964035	9.28799142562664e-11	2.92527850867159e-09	TRUE
Pbr029325.1	1.40134451467602	8.67639143404992	-2.78046007225963	9.29296641730469e-11	2.92527850867159e-09	TRUE
Pbr034792.1	5.93849148743728	20.6002725256619	-1.99879542961862	9.32549336906403e-11	2.93344143962234e-09	TRUE
Pbr012135.1	312.813630875399	648.16913843238	-1.25603686368158	9.34221845525018e-11	2.93662568672136e-09	TRUE
Novel01383	139.883995649085	26.1564125503523	2.18284683454883	9.39076453554126e-11	2.94980095887246e-09	TRUE
Pbr039760.1	20.1788209090654	1.3888598554654	3.58284439703447	9.54615071773665e-11	2.99649426799018e-09	TRUE
Pbr008673.1	12.9590809180458	2.0647845375818	2.46919538893353	9.59974767092516e-11	3.01119306526855e-09	TRUE
Pbr039972.1	173.93482873659	67.7902088514089	1.17434493702854	9.60663316463522e-11	3.01122929196483e-09	TRUE
Pbr015939.1	283.365874501738	45.8200993796423	2.35615138292646	9.61980477126375e-11	3.01323448183831e-09	TRUE
Pbr006674.1	135.612129071327	276.596316878438	-1.21210001758902	9.95677098558029e-11	3.1165884353809e-09	TRUE
Pbr034352.1	4.71589585667895	18.4884742478329	-2.15772553106667	1.00501664588627e-10	3.143610083852e-09	TRUE
Pbr037035.1	14.7498259475927	1.27241864409104	3.26782462247321	1.00825172798168e-10	3.15151290294428e-09	TRUE
Pbr014559.1	12.3200959807021	1.15466598115872	3.22704904221548	1.01789734692756e-10	3.17942809648813e-09	TRUE
Pbr026041.1	3.06616274757828	13.6768442806375	-2.32322481112123	1.02157021279377e-10	3.18866115753363e-09	TRUE
Pbr040338.1	20.9024150572079	55.4568275619122	-1.56380470156553	1.03789275096738e-10	3.23732314925547e-09	TRUE
Pbr040693.1	15.8444344193847	50.3456935430412	-1.82768990546571	1.03861600620238e-10	3.23732314925547e-09	TRUE
Pbr012187.1	1.21697365370204	7.88133189098334	-2.88393363154355	1.04254165439733e-10	3.24728363066798e-09	TRUE
Pbr005227.1	14.2300466176591	36.7405078890678	-1.55134436935095	1.04442605318078e-10	3.25087658638405e-09	TRUE
Pbr018717.1	14.3188472995613	2.16377483846824	2.51261709813328	1.06100176976883e-10	3.30016067954879e-09	TRUE
Pbr011197.1	13.1962963048178	2.03885406901703	2.49964636637023	1.07491948236321e-10	3.3411141618472e-09	TRUE
Pbr014417.1	94.3698746865786	21.3352486899516	1.93590290359493	1.07923715328544e-10	3.35219199308541e-09	TRUE
Pbr031387.1	111.879827941694	28.080818454742	1.75649859486516	1.10130239182454e-10	3.41834117836453e-09	TRUE
Pbr025237.1	70.0943485995286	22.9796652463606	1.39991903868538	1.11802324348093e-10	3.4678211887579e-09	TRUE
Pbr035227.1	1.79308837770827	13.4844856559209	-3.18643987741536	1.12416567760232e-10	3.48444356613755e-09	TRUE
Pbr041597.1	17.9321503515909	3.32945009583488	2.27117626534131	1.1278827617017e-10	3.49353045666644e-09	TRUE
Pbr006113.1	1.92086672818005	13.998199522399	-3.05803208386464	1.16150633664718e-10	3.5951733018601e-09	TRUE
Pbr018090.1	53.6074866824606	16.4842424448373	1.51280837007698	1.17427770357868e-10	3.63217649356579e-09	TRUE
Pbr037723.1	21.7898817739611	48.7078635447173	-1.36030633223106	1.18186996864594e-10	3.65311982872847e-09	TRUE
Pbr014961.1	113.708171872678	245.25791576302	-1.27825589742419	1.1826979353265e-10	3.65314037954078e-09	TRUE
Pbr024744.1	1.32102339085062	8.91344288937717	-2.89311165254931	1.210239554435e-10	3.73561728950134e-09	TRUE
Pbr026538.1	98.8578768103111	220.93116545698	-1.34492480538923	1.22407867505958e-10	3.77571396587899e-09	TRUE
Pbr005490.1	30.001491951182	7.18013246608114	1.86165912938312	1.23353316668621e-10	3.80223989750769e-09	TRUE
Pbr015520.1	1.11243212221922	7.92276853122403	-2.9984207095621	1.26584009843843e-10	3.89899943814891e-09	TRUE
Pbr025449.2	60.0381877168193	122.59357377002	-1.22953373663766	1.266677350688e-10	3.89899943814891e-09	TRUE
Pbr024430.1	34.5313551939146	85.7085630922313	-1.4674598834723	1.26943891292593e-10	3.90479760774776e-09	TRUE
Pbr014708.1	3.25020574566278	16.8017082089747	-2.57469383379238	1.27060426653782e-10	3.90538226321074e-09	TRUE
Pbr034701.1	120.04974093136	18.9963797672851	2.40837725562739	1.27138503948586e-10	3.90538226321074e-09	TRUE
Pbr041060.1	39.7993766139619	88.2548533248911	-1.33694649440571	1.27815135040498e-10	3.92345713696777e-09	TRUE
Pbr042397.1	96.9227221770282	195.260037739919	-1.19233919525739	1.28608311360034e-10	3.94508212481583e-09	TRUE
Pbr038547.1	6.43997781113433	34.9443048139094	-2.59264324732912	1.28982802661065e-10	3.95384292182048e-09	TRUE
Pbr038161.1	3.88919068300648	0.162844102892372	4.35008253672837	1.30285275134017e-10	3.99101842471483e-09	TRUE
Pbr039500.1	0.0347378895311095	2.73867129590136	-6.20069705163734	1.30798727672936e-10	4.00398940685789e-09	TRUE
Pbr018338.1	13.6646840534312	1.38372967274335	3.13955982468127	1.32415968162494e-10	4.05070828603822e-09	TRUE
Pbr039101.1	6.56663108001781	0.60562924583046	3.26044601013681	1.36530544373859e-10	4.17370589910989e-09	TRUE
Pbr019746.1	6.63088349137314	20.9816852767901	-1.8397792849272	1.37129274533102e-10	4.18912980903699e-09	TRUE
Pbr025584.1	7.11452029523286	0.501415577237132	3.64818075460043	1.41140440788066e-10	4.30870670268525e-09	TRUE
Pbr016410.1	9.06295680642512	26.3298931895133	-1.72922636663829	1.42452746017715e-10	4.34578579569408e-09	TRUE
Pbr001283.1	129.65442830456	258.336973637765	-1.17045782487378	1.42624856946523e-10	4.34805415498588e-09	TRUE
Pbr040921.1	16.1711286523628	2.84801514721675	2.30353359781301	1.43106428232841e-10	4.35974713792364e-09	TRUE
Pbr032961.1	209.195400055703	73.2824950740934	1.35309414165158	1.43355461292113e-10	4.36434466996024e-09	TRUE
Pbr042142.1	13.5335563276046	1.96855863273109	2.57048247357116	1.44789513488319e-10	4.40498821507999e-09	TRUE
Pbr013669.1	41.5586658137577	6.34047327738874	2.48354010498063	1.46960049462278e-10	4.46796721806743e-09	TRUE
Pbr001038.1	12.4878355884119	1.69131124226119	2.67072637508986	1.48326952255969e-10	4.50644433701725e-09	TRUE
Pbr014839.1	9.54024516098966	0.917942388720958	3.16061721227281	1.49117664782114e-10	4.52737516166802e-09	TRUE
Pbr008716.1	9.07363821974355	1.05738574117963	2.93796393507696	1.51633894525371e-10	4.60063028280626e-09	TRUE
Pbr041289.1	13.0605301906034	1.43493488409392	2.98210608602332	1.52745018812835e-10	4.63118315731157e-09	TRUE
Pbr020842.1	108.744096230069	37.2882331728381	1.3383082359119	1.53133515740043e-10	4.63979948678568e-09	TRUE
Pbr000936.1	9.0760747528898	0.281978963842556	4.75506670756619	1.56568112078202e-10	4.74063516482392e-09	TRUE
Pbr001368.1	1.61262943288323	9.39855507623958	-2.7322923808811	1.56978329989065e-10	4.74982254393444e-09	TRUE
Pbr000365.1	20.0226531183577	46.3457094951267	-1.39331854901482	1.57231108533232e-10	4.75135935317687e-09	TRUE
Pbr002586.1	52.0021444104912	8.70140906040615	2.36445171852445	1.57242765527021e-10	4.75135935317687e-09	TRUE
Pbr011497.1	3.92915194024448	17.4775397061063	-2.30871682083472	1.58553492283212e-10	4.78771268381872e-09	TRUE
Pbr022495.1	1.15785142506876	7.72778700339154	-2.90134184221736	1.63230301602331e-10	4.9255906275238e-09	TRUE
Pbr036920.3	95.1353265228362	34.9112994238105	1.25746467714641	1.64243989428473e-10	4.95281925816206e-09	TRUE
Pbr023089.2	7.32353261173858	29.919136334445	-2.27053094691917	1.66184711143377e-10	5.00794699657607e-09	TRUE
Pbr018895.1	108.655462910497	38.2637516607297	1.34700324337441	1.6631531653555e-10	5.00848948150625e-09	TRUE
Pbr030795.1	354.99819826443	893.081223007223	-1.56082111140834	1.70406594910789e-10	5.12822390733219e-09	TRUE
Novel00645	47.6555269471443	103.895357302557	-1.31488966323771	1.71317514985656e-10	5.15215128400743e-09	TRUE
Pbr011106.1	67.8527823553661	18.5105635467087	1.72296651713725	1.71828857844294e-10	5.16403768111915e-09	TRUE
Pbr033549.1	94.1371561952746	20.8272982934497	1.95810813638021	1.72198369794351e-10	5.1716484065381e-09	TRUE
Pbr032867.1	214.903088490353	61.3089100235437	1.57571610342866	1.7291256394653e-10	5.1895937461388e-09	TRUE
Pbr034982.1	44.7377564659108	3.8161084121599	3.31179743366642	1.82254730379641e-10	5.46629005566827e-09	TRUE
Pbr004104.1	1.91376936812107	26.426726512208	-3.87517325281978	1.82956590244679e-10	5.48364297674735e-09	TRUE
Pbr033134.1	25.0196150966707	4.46521222202789	2.31326824308855	1.8469796336052e-10	5.53210822377952e-09	TRUE
Pbr033137.1	0.258578213408853	4.17906422560682	-4.22054707104498	1.88558597614805e-10	5.64394203452821e-09	TRUE
Pbr015370.1	8.97129854350232	0.970131188739994	3.04403483612349	1.90255344394051e-10	5.6908994373255e-09	TRUE
Pbr031495.1	15.441960835099	48.3030949202052	-1.80385580343907	1.9285620926449e-10	5.76120603363503e-09	TRUE
Pbr038235.1	0.0630341447822113	3.42640247292448	-5.85904086731824	1.92864852718869e-10	5.76120603363503e-09	TRUE
Pbr025894.1	19.8178805808904	4.0246996807913	2.11204507667319	1.96762096599046e-10	5.87367872122749e-09	TRUE
Pbr040352.1	141.333736102026	15.5403471490266	2.91873321109135	1.98761779109393e-10	5.92939314084955e-09	TRUE
Pbr007319.1	19.3101165543581	4.31817971517601	1.97076054723835	2.00505802005746e-10	5.97741123821287e-09	TRUE
Pbr000570.1	0.0716776343038027	2.96576781014906	-5.43157719235444	2.00996878648216e-10	5.98572529650458e-09	TRUE
Pbr000627.2	9.94046858209877	0.886226011655151	3.30663582098363	2.01053836484135e-10	5.98572529650458e-09	TRUE
Pbr022065.1	229.907937898391	92.6713451766497	1.12707547348044	2.01836513901163e-10	6.00500755973902e-09	TRUE
Pbr020223.1	66.8584083204437	23.7873026336226	1.31364537871423	2.04333900228218e-10	6.0752456873335e-09	TRUE
Pbr042646.1	16.1727455282853	38.8427464042814	-1.43707593772318	2.04649874138667e-10	6.0805756525142e-09	TRUE
Pbr000844.1	26.2031398738746	58.1350427390974	-1.3237474144664	2.07453014106264e-10	6.15974807371997e-09	TRUE
Pbr006682.1	45.4652142222673	14.6683607345393	1.44950291258932	2.08104139546877e-10	6.17084268193703e-09	TRUE
Pbr030948.1	12.0901418854339	30.4869837397541	-1.52035784643205	2.08002023015071e-10	6.17084268193703e-09	TRUE
Pbr021262.1	13.6075997485948	1.9697061528443	2.61186676092406	2.13357205294262e-10	6.32239515941605e-09	TRUE
Pbr022529.1	25.5782081637291	4.29264785596063	2.33899527246896	2.14044052881534e-10	6.33852558463233e-09	TRUE
Pbr005673.1	1.62771455668483	0	8.42350650802971	2.16370045541923e-10	6.40314255200212e-09	TRUE
Pbr000478.1	118.218848274605	41.9057012694247	1.30530791995616	2.22303339016124e-10	6.57435519687379e-09	TRUE
Pbr015146.1	0.0108453447631752	1.68250382129485	-6.81084981702288	2.25791926951991e-10	6.67308911554657e-09	TRUE
Pbr015262.1	88.0227285278904	30.6891816820405	1.36397675875757	2.28128813670059e-10	6.73767696097646e-09	TRUE
Pbr019140.1	8.60752307283168	0.835911203988211	3.19667215952826	2.28575345287717e-10	6.74638539021391e-09	TRUE
Pbr023473.1	87.3148303522786	32.9455276256401	1.22302012354982	2.30233387813602e-10	6.79081621787878e-09	TRUE
Pbr025435.1	79.8575885577622	18.9175564649873	1.8744742161504	2.31557765056457e-10	6.82535310268135e-09	TRUE
Pbr017105.1	24.2320515230125	5.63316008109602	1.95406293418824	2.31896111464094e-10	6.83079943166322e-09	TRUE
Pbr019429.1	35.606892448411	10.9312619946468	1.51292865280998	2.33861637355541e-10	6.88413750359836e-09	TRUE
Pbr003345.1	5.02127557095521	19.8000344919383	-2.14817602765728	2.37444411995422e-10	6.98498015948701e-09	TRUE
Pbr010069.1	99.9035751109789	199.622347744911	-1.18096515955163	2.38133744654769e-10	7.00062843919331e-09	TRUE
Pbr009476.1	6.99857087819272	0.636127356323146	3.27287841067729	2.48384369338293e-10	7.29715215574501e-09	TRUE
Pbr034401.1	9.59976599897234	1.23058339450094	2.76782842262347	2.51736522658963e-10	7.39075167745745e-09	TRUE
Pbr002622.1	7.35906771996849	35.8726490609943	-2.41662386070108	2.54512187698412e-10	7.46731371809873e-09	TRUE
Pbr041743.1	6.97786377733483	23.9426058900568	-2.00747964181412	2.55026052410404e-10	7.47745799944784e-09	TRUE
Pbr039061.1	35.786110688138	77.7694204241726	-1.30200713778704	2.57658290749277e-10	7.54965949554487e-09	TRUE
Pbr018088.1	35.6644685475817	9.71438152592961	1.69505211807271	2.58347509998599e-10	7.56487090008406e-09	TRUE
Pbr005503.1	3.49159016501327	24.2092650521931	-3.00520181541566	2.6172462583483e-10	7.65871686349172e-09	TRUE
Novel00795	116.260341198824	44.1656088277589	1.20424189072079	2.63835879360962e-10	7.7154214846129e-09	TRUE
Pbr005483.1	8.43978346512191	1.01587835447902	2.88351516295159	2.68627952161008e-10	7.85039598171451e-09	TRUE
Pbr004969.1	21.4065915995956	106.949016383285	-2.51048176860523	2.73036062705212e-10	7.97397966714717e-09	TRUE
Pbr025463.1	49.7014783762203	15.2371917285169	1.5004532927768	2.7323770087971e-10	7.9746323473941e-09	TRUE
Pbr031727.1	43.7294413964149	108.662535978817	-1.50675298395013	2.7717611608062e-10	8.08427309321304e-09	TRUE
Pbr011327.1	49.6746575039719	97.7067930291979	-1.16220012109651	2.77377084217499e-10	8.08483311199879e-09	TRUE
Pbr036226.1	2.12147023306883	14.6510030090362	-3.06110181994645	2.81448451651389e-10	8.19813076686451e-09	TRUE
Pbr016262.1	1.35470694525335	34.6076970860164	-4.97866853325413	2.85014188169133e-10	8.29656156778459e-09	TRUE
Pbr021453.1	31.9539335635081	7.7264979903585	1.85095131403763	2.86241249476215e-10	8.32683095843857e-09	TRUE
Pbr042038.1	2.1198309186214	0.0108453447631752	6.93853546883445	2.91637563606493e-10	8.47826613833542e-09	TRUE
Pbr012729.1	22.3523643186435	5.01073565055661	1.99706117440695	2.93447587589183e-10	8.52531368280814e-09	TRUE
Pbr039066.1	15.0966198635847	2.58536108621421	2.32327570676037	2.93739744230102e-10	8.52823112507227e-09	TRUE
Pbr040234.1	19.5306075028811	3.34111509782177	2.371813453176	2.96243983165679e-10	8.59532689316781e-09	TRUE
Pbr031017.1	5.31271768154308	0.362464019112694	3.66021799060177	3.04284550252424e-10	8.82286343590455e-09	TRUE
Pbr042251.1	50.8996189214165	10.8690475070883	2.03040256118587	3.13696500817138e-10	9.08984147221204e-09	TRUE
Pbr013970.1	10.2439743040229	27.7249824398789	-1.61435131311476	3.16768004874118e-10	9.17286724530983e-09	TRUE
Pbr042866.1	3299.48723991705	1315.60931385058	1.13222490364703	3.17727937653701e-10	9.19467855491149e-09	TRUE
Novel00587	1.55823877762261	11.1908237967241	-2.98052831090568	3.21096351766755e-10	9.286114844105e-09	TRUE
Pbr040489.1	30.6916113534164	8.11545501883011	1.77235544002014	3.21733162062059e-10	9.29848558502816e-09	TRUE
Pbr029605.1	7.54613223051828	0.705439203940621	3.2533609769036	3.23211347184831e-10	9.33514124119098e-09	TRUE
Novel00368	61.9516292220509	10.1004809733807	2.37692562692508	3.31765964957473e-10	9.57600152845128e-09	TRUE
Pbr019525.1	1901.11812829327	636.371147699805	1.37389676525407	3.33275439428827e-10	9.61333221164382e-09	TRUE
Pbr007585.1	2.25683773793382	52.1765706230412	-4.90043712843504	3.42251676154925e-10	9.86585372890143e-09	TRUE
Pbr007658.1	14.935321890155	2.91545300248212	2.16670214232932	3.42873655900397e-10	9.87738169740527e-09	TRUE
Pbr013919.1	107.324809010571	206.521816129593	-1.13995943495792	3.54869625391077e-10	1.02163404969383e-08	TRUE
Pbr013968.1	38.8248900226737	9.52413157146977	1.85005391610485	3.60708675073042e-10	1.03777239059339e-08	TRUE
Pbr012260.1	16.7700591474837	39.4366174631402	-1.4069802378289	3.64921843448321e-10	1.04921516966631e-08	TRUE
Pbr028747.1	6.56199269162998	30.8114278095556	-2.44309135755547	3.70108644373477e-10	1.06344072306769e-08	TRUE
Pbr009517.1	0.915177992685228	12.2673480707741	-3.85599648917132	3.72074060747883e-10	1.06839781459039e-08	TRUE
Pbr023902.1	203.342189081599	42.1163563312631	2.01807046042937	3.74214521776713e-10	1.07385082026493e-08	TRUE
Pbr029603.1	117.857438590621	44.2363253119191	1.24664975062136	3.7792324157235e-10	1.08379418838791e-08	TRUE
Pbr026663.1	13.0928091084634	2.09748450331607	2.46966327744184	3.80602560696837e-10	1.09077456812079e-08	TRUE
Pbr015600.1	112.858650927891	293.211067485389	-1.55409616300485	3.81529108550112e-10	1.09272589949777e-08	TRUE
Pbr013651.1	51.7615796483644	16.5485172947175	1.46991769187014	3.91291829368934e-10	1.11996584803738e-08	TRUE
Pbr029987.1	32.9354950763303	10.2798855830773	1.49931674319884	3.96025792449861e-10	1.13278657378633e-08	TRUE
Pbr029698.1	2.01325146334174	0	8.80235821475072	3.98776309143671e-10	1.13992104462734e-08	TRUE
Pbr041710.1	51.2762517912371	4.800996861812	3.11976063456845	4.05327136548706e-10	1.15790274287411e-08	TRUE
Pbr005829.1	174.929109586527	54.8266276070099	1.45736180300181	4.08763265279279e-10	1.16696927319365e-08	TRUE
Pbr021728.1	108.133217747122	15.3167639415785	2.54321490806338	4.11997793022463e-10	1.1754489952435e-08	TRUE
Pbr031265.2	141.615342325929	55.6267465863387	1.16254836050987	4.15072202495061e-10	1.18346131376781e-08	TRUE
Pbr029750.1	19.2299593619774	47.5052709811029	-1.48189285707446	4.155654064442e-10	1.18410850180856e-08	TRUE
Pbr029665.1	23.8852351684955	3.01861233594707	2.78896162987054	4.18256608292555e-10	1.1910138079542e-08	TRUE
Pbr017883.1	176.960750671976	71.7328773474675	1.11795005131447	4.29948640875562e-10	1.22352435044812e-08	TRUE
Novel01597	29.7975615094634	8.56198814647239	1.6193175737402	4.31424517797223e-10	1.22693933037741e-08	TRUE
Pbr011881.1	32.5815106152944	9.48147666465596	1.58951516169619	4.32666242220945e-10	1.22968445928086e-08	TRUE
Pbr041854.1	155.123668787798	57.0982709137909	1.24946349691089	4.36917006291847e-10	1.24097263875192e-08	TRUE
Pbr014414.1	31.6162524928469	4.88907107147536	2.59051887367248	4.4034117847948e-10	1.24910301515235e-08	TRUE
Pbr042229.1	0.436835302992312	6.69087368516514	-4.03987431956259	4.40261577439183e-10	1.24910301515235e-08	TRUE
Pbr036473.1	0.921455695520492	11.1877539763238	-3.74514021437012	4.50529991053569e-10	1.27719078853229e-08	TRUE
Pbr016664.1	61.6607013443222	15.9268900828769	1.71680174800318	4.51882906263358e-10	1.28021017755974e-08	TRUE
Pbr024472.1	1.57992946714896	8.64549471420783	-2.64847474118414	4.52346970352135e-10	1.28070915940755e-08	TRUE
Novel00799	9.74525237636161	0.993859802063184	3.07762381746339	4.623219388615e-10	1.30811816276213e-08	TRUE
Pbr023170.1	26.7271589828467	7.80215828727115	1.5982101426366	4.68905467311361e-10	1.32590249717368e-08	TRUE
Pbr022154.2	29.7350899054753	8.11006771967848	1.69487909984392	4.83025338474336e-10	1.36496086594663e-08	TRUE
Pbr031964.1	12.4057112186943	34.3162100983787	-1.6449191747905	4.88215765332938e-10	1.37875231912659e-08	TRUE
Pbr038818.1	59.0688986238279	7.91354006238338	2.62222196770411	4.93901848833813e-10	1.39392514811416e-08	TRUE
Pbr020263.1	50.7384400023817	11.8830294306903	1.91681865743319	5.06679576722077e-10	1.4290805892848e-08	TRUE
Pbr004057.1	45.0386168461942	4.55839417588838	3.09041179949482	5.12360199620067e-10	1.44418690233846e-08	TRUE
Pbr027696.1	19.1790595749914	3.60278557015584	2.19862788683863	5.14877860669633e-10	1.45036430428908e-08	TRUE
Pbr036787.1	266.314316038876	509.328415119015	-1.12003561862753	5.20695858060343e-10	1.46582475130798e-08	TRUE
Pbr038834.1	235.949939020707	89.8527738047972	1.22396258910317	5.21356734925722e-10	1.46675687620248e-08	TRUE
Pbr012636.1	9.71702686757042	27.4347810343891	-1.66580389629648	5.23498548491077e-10	1.47185157638019e-08	TRUE
Pbr013414.1	102.308525560303	38.382160049441	1.22793552346887	5.26064273387292e-10	1.47813094226111e-08	TRUE
Pbr029529.1	1238.31060874647	518.697883583075	1.07481585026507	5.29662255570334e-10	1.48730097635814e-08	TRUE
Pbr010042.1	1.63839597000326	9.21596502263287	-2.70411770446129	5.41694746211025e-10	1.5201287455344e-08	TRUE
Pbr016965.1	57.1838724282424	113.639655390546	-1.19396981181854	5.50930372163445e-10	1.54507137600617e-08	TRUE
Pbr029083.1	20.0758030685203	2.8697058367431	2.62316229498891	5.6185434997038e-10	1.57471453259814e-08	TRUE
Pbr022281.1	6.14455303793761	0.403807474368555	3.72571758853925	5.64100445456219e-10	1.58001408774856e-08	TRUE
Pbr038420.1	49.1829173128598	106.804725833944	-1.28966805248175	5.65676025215163e-10	1.58343007712682e-08	TRUE
Pbr013346.1	28.4135971588154	59.5765831889161	-1.24371142420682	5.666099226237e-10	1.58504671373456e-08	TRUE
Pbr042688.1	7.27403746129536	26.4403362530069	-2.0276778649963	5.70543793452749e-10	1.59504823312287e-08	TRUE
Pbr033618.1	0.154364544815524	3.39412355506453	-4.67473164859336	5.77910046538135e-10	1.61462694472171e-08	TRUE
Pbr022673.1	43.7231671244648	13.5152408828432	1.53526822912512	5.81674549064346e-10	1.62412443614771e-08	TRUE
Pbr018893.1	54.5524363133997	132.595973853837	-1.45484105141571	5.93226139111081e-10	1.65533911176423e-08	TRUE
Pbr025901.1	10.2617306388754	1.35918140219644	2.77586337304026	5.98334743974326e-10	1.66854740296138e-08	TRUE
Pbr028603.1	141.530356944306	271.477545397239	-1.13017754912056	6.05246966107849e-10	1.68676565197437e-08	TRUE
Pbr030706.2	143.177586204686	53.3267621472568	1.24127630574993	6.11475066239689e-10	1.70305569638542e-08	TRUE
Pbr019926.1	28.5091673378871	61.1035525067573	-1.28373413847851	6.13028839055559e-10	1.70631475171165e-08	TRUE
Pbr017039.1	31.163628032339	7.07102329267042	1.97552872296903	6.24310003499596e-10	1.73662818296801e-08	TRUE
Pbr024097.1	34.5518724939177	3.40211131880714	3.06536587442862	6.25457911078033e-10	1.73873390167749e-08	TRUE
Pbr023485.1	1.16715064036933	14.1591437635292	-3.82065706629548	6.35033535046308e-10	1.76425088103215e-08	TRUE
Pbr023534.1	34.3595138692011	10.1072504705502	1.5538574426643	6.36373570361889e-10	1.76687016455221e-08	TRUE
Pbr017541.1	3.34544806184503	0.0238925447679342	6.69727703081506	6.38751151788384e-10	1.77236509547071e-08	TRUE
Pbr018957.1	0.16724781337554	3.30588541395643	-4.3967110446766	6.39914854105749e-10	1.77448708203052e-08	TRUE
Pbr042145.1	2.70442520070448	0.0369397447726933	5.92007887912599	6.42649221166325e-10	1.78095917185402e-08	TRUE
Pbr007003.1	3.21221166576171	13.0876116101666	-2.23958839580803	6.60403779746352e-10	1.82902239846438e-08	TRUE
Pbr016096.1	74.4286677736346	141.952465864353	-1.11840193119022	6.62992126199044e-10	1.83504833734955e-08	TRUE
Pbr014721.1	98.7319983216015	36.1093916610718	1.28549769435074	6.64358341753456e-10	1.83768623649577e-08	TRUE
Pbr012642.1	25.1157478165365	4.62053791698696	2.23472671999873	6.66198759922023e-10	1.84163173664212e-08	TRUE
Pbr040551.1	0.302123523906297	5.31953548664757	-4.28773253641819	6.69979103755188e-10	1.85093171154826e-08	TRUE
Pbr037851.1	7.89238604424109	0.924875817335197	2.90917441914734	6.79305342001398e-10	1.87553211091746e-08	TRUE
Pbr016956.1	46.9828101474628	13.4088961054682	1.58055632052038	7.0028942354118e-10	1.93226881325609e-08	TRUE
Pbr006144.1	92.6944940947528	34.7548969551982	1.23805427444201	7.06000348689841e-10	1.94681894044485e-08	TRUE
Pbr026904.1	10.0856046580736	0.540393245806665	3.99477416166752	7.12163192256723e-10	1.96259644537712e-08	TRUE
Pbr026632.3	11.7947878586971	1.46070142121395	2.78096901430507	7.17639797324777e-10	1.97646443004389e-08	TRUE
Pbr015367.1	51.9993317065205	105.672357960156	-1.20313134580624	7.2493939203602e-10	1.9953328724239e-08	TRUE
Pbr000270.1	9.97436437588124	30.4996806383445	-1.76805527426851	7.37504015258986e-10	2.02866055007449e-08	TRUE
Pbr013791.1	11.4470103540366	1.63708451844531	2.59039145015642	7.38687057377849e-10	2.03065893851108e-08	TRUE
Pbr023930.1	34.7323314387427	10.2119559334777	1.60600037536273	7.39552783635587e-10	2.03178309223763e-08	TRUE
Pbr025274.1	0.934175032635763	11.5365409390629	-3.85306596830938	7.40730858867069e-10	2.03286345749498e-08	TRUE
Pbr040001.1	14.2056622785569	1.65013171845007	2.86898714670265	7.40860105802596e-10	2.03286345749498e-08	TRUE
Pbr038857.1	33.8933987222892	10.2522450536052	1.55107967191737	7.45477286744444e-10	2.04427153126425e-08	TRUE
Pbr035140.1	4.38735006987365	16.1923309784401	-2.08722192195442	7.46810905111318e-10	2.0466668052031e-08	TRUE
Pbr004805.1	82.5871280006929	157.938407429403	-1.12304175508596	7.5030635234761e-10	2.05498006441314e-08	TRUE
Pbr034372.1	50.7920075695334	11.1971014995594	1.93413625694757	7.50865683035646e-10	2.05524644404569e-08	TRUE
Pbr025686.1	10.3199624638251	1.31392603079164	2.82435100992356	7.60456097493367e-10	2.08021689793404e-08	TRUE
Pbr006685.1	67.6132494898427	24.5894370982233	1.29850695213315	7.63884601096225e-10	2.08831119681371e-08	TRUE
Pbr023068.1	51.3720825176236	12.7146301091802	1.78250516480272	7.6559671069177e-10	2.09170614833288e-08	TRUE
Pbr015733.1	5.08088959392272	0.292988240050475	3.86338946311181	7.72297421992679e-10	2.1087180498964e-08	TRUE
Pbr019988.2	18.4708559750151	3.7176806520676	2.1179843370934	7.83399859541483e-10	2.13772038972672e-08	TRUE
Pbr033210.1	227.484225087021	425.645822827241	-1.0906476867316	7.84931392117746e-10	2.14058635131853e-08	TRUE
Pbr015071.1	101.48223800362	215.286613067081	-1.25306862324217	7.86173674775087e-10	2.14266047060791e-08	TRUE
Pbr038221.1	53.8384502358074	18.8127578170749	1.35878098277888	7.98060538767304e-10	2.17372533397617e-08	TRUE
Pbr003596.1	20.4548275944373	4.9126357533538	1.89086805644877	7.99268647476332e-10	2.17435291566359e-08	TRUE
Pbr008043.1	7.13384519807288	0.562575729667247	3.50005548419946	7.99224441311869e-10	2.17435291566359e-08	TRUE
Pbr032130.1	28.4919994132388	67.9330723256823	-1.41184077221868	8.00773698625994e-10	2.17711572990132e-08	TRUE
Pbr036998.1	15.7013103977966	98.0713208415175	-2.85826841571018	8.09457409905572e-10	2.19938033813011e-08	TRUE
Pbr037139.1	9.82735430755427	1.43697280789076	2.60096601482846	8.15409274408796e-10	2.21419957975756e-08	TRUE
Pbr034480.1	133.395860008475	51.7696225818124	1.19116308021329	8.16014202843694e-10	2.21449028238467e-08	TRUE
Pbr042333.1	22.3163374160794	4.45174397414881	2.11754494598801	8.23705514444689e-10	2.2339998522552e-08	TRUE
Pbr035008.1	3.6150355514618	0.145393192404446	4.40054589763384	8.35509740449085e-10	2.26463362251279e-08	TRUE
Pbr038612.1	28.3197629100611	5.90787775343485	2.12441815054763	8.43427386047406e-10	2.28470199171758e-08	TRUE
Pbr005689.1	33.9929515639698	81.9197449081291	-1.47967848951592	8.47753962663041e-10	2.2950242547346e-08	TRUE
Pbr017391.1	22.4135469095986	3.37332326922181	2.50201358882774	8.57178754015944e-10	2.31912736008973e-08	TRUE
Pbr004371.1	2.36552586347023	13.6773585134966	-2.67042418747734	8.71474724572368e-10	2.35609211318174e-08	TRUE
Pbr037799.1	9.8497007228596	25.7836432887457	-1.58671057512683	8.71900811236123e-10	2.35609211318174e-08	TRUE
Pbr001353.1	40.6962840389355	11.6819565699922	1.58374190561581	8.81565626723099e-10	2.380762447542e-08	TRUE
Pbr042724.1	63.6405298005759	16.1626300866462	1.77682068919392	8.90543145163447e-10	2.4035478491338e-08	TRUE
Pbr009862.1	9.82091267327426	28.4552270307961	-1.68890205775373	9.15659330689217e-10	2.46983695389483e-08	TRUE
Pbr012000.1	69.9773224088352	4.78361669778399	3.62010629694765	9.27877572049428e-10	2.50127675922342e-08	TRUE
Pbr019722.1	85.643004513417	172.299186594424	-1.20273446512632	9.30719841723368e-10	2.50741900908623e-08	TRUE
Pbr030111.1	125.117937057577	36.8324715763552	1.5353370363464	9.63641900672729e-10	2.59454165254372e-08	TRUE
Pbr005215.1	4.31239380667497	0.138951558124438	4.77661191300409	9.64662514593127e-10	2.59571832949714e-08	TRUE
Pbr040996.1	37.2700006204059	12.014742135836	1.43528865172565	9.70502712676079e-10	2.6098543021233e-08	TRUE
Pbr013690.1	12.2906522053378	35.0408585816496	-1.65776940815987	9.92797042152397e-10	2.66819454005417e-08	TRUE
Pbr004256.2	20.5244673049442	43.758146553671	-1.27163478756148	1.0023345811021e-09	2.69220047299762e-08	TRUE
Pbr007354.1	19.3939285464581	41.7187075053349	-1.29052244751589	1.00900386869481e-09	2.70847815785614e-08	TRUE
Pbr042720.1	8.24114713757005	0.872359154426673	3.06332437852073	1.01614007491087e-09	2.72598880530521e-08	TRUE
Pbr020977.1	2.89704094185065	13.2573891416732	-2.36039076631966	1.0193607644284e-09	2.73298055702295e-08	TRUE
Pbr041976.1	0.0652360000237951	4.64735878923537	-6.37223589649235	1.02014442816267e-09	2.73343397712335e-08	TRUE
Pbr025458.1	13.7487531619608	34.0686635997026	-1.48761432229215	1.02652719482107e-09	2.74888037919604e-08	TRUE
Pbr030223.1	13.7587305415652	0.842188906823475	3.7299086474438	1.02953923174684e-09	2.75528733386688e-08	TRUE
Novel01877	0.0369397447726933	1.89142295281574	-5.68471884322888	1.03579293215533e-09	2.77035681475267e-08	TRUE
Pbr016408.1	112.526405464316	17.8394411844249	2.3976250274046	1.04117508590094e-09	2.78307852438629e-08	TRUE
Pbr001698.1	17.4438751593433	38.9501455167848	-1.33932719956995	1.0515971664936e-09	2.8092486707789e-08	TRUE
Pbr015001.1	0.734391184970698	9.80070079763578	-3.97997951371218	1.06244611835245e-09	2.8365270647178e-08	TRUE
Pbr041932.1	20.6661125126445	1.99195938316479	3.11511085937136	1.09875408334086e-09	2.93170263184871e-08	TRUE
Pbr036249.1	8.93974609788126	1.15262805736188	2.75300609203006	1.1099647499749e-09	2.95983945528378e-08	TRUE
Pbr022747.1	64.9735201868928	9.08160354496126	2.58894114939055	1.11355623214396e-09	2.96763736665855e-08	TRUE
Novel00806	202.133720855383	377.099797358222	-1.08467187537928	1.11656015650504e-09	2.97386103001123e-08	TRUE
Pbr042257.1	246.792333017877	35.586642557493	2.58761235529723	1.13907471831179e-09	3.03201103505626e-08	TRUE
Pbr004630.1	0	1.29361753928315	-8.26973082580359	1.14164024879253e-09	3.03702252548104e-08	TRUE
Pbr006937.1	113.153654653213	43.490645295786	1.19171631600596	1.14368654253842e-09	3.04064756279535e-08	TRUE
Pbr013737.1	6.37769257711592	0.590380190584117	3.25810546774706	1.1467338214354e-09	3.04692793570044e-08	TRUE
Novel01219	8.53886695099318	0.738630964009122	3.36816576246334	1.16247157475893e-09	3.0868998909673e-08	TRUE
Pbr000882.1	16.7132095205519	2.49166489949457	2.55056429460311	1.1672188121237e-09	3.09765665539679e-08	TRUE
Pbr005472.1	24.9715953292301	56.4052680611259	-1.35465467533657	1.18160310513242e-09	3.13396091312969e-08	TRUE
Pbr010849.1	62.6799998206159	13.5225729208068	1.96231266272575	1.18692774299855e-09	3.14620733497215e-08	TRUE
Pbr014944.1	86.1609357204086	21.6389183433206	1.7707005270779	1.18911840148426e-09	3.15013683023338e-08	TRUE
Pbr000758.1	118.461614891974	34.748596813838	1.57153833222405	1.19730585231811e-09	3.1699385122177e-08	TRUE
Pbr038272.1	40.0160263927958	5.67131809244184	2.5456549854387	1.21121390964462e-09	3.20485327109357e-08	TRUE
Pbr029389.1	13.2356018362769	57.6010272428812	-2.32069256446756	1.22250352030588e-09	3.23280226395276e-08	TRUE
Pbr016049.2	252.275689334315	460.707514425913	-1.05999847881623	1.23474000982378e-09	3.26322049298585e-08	TRUE
Pbr037073.1	68.6756239208246	22.1850043126434	1.42299239471916	1.23800394171431e-09	3.26990364153864e-08	TRUE
Pbr003363.1	24.4188813556576	3.93287748642376	2.38443840745637	1.2489173275087e-09	3.29677114600946e-08	TRUE
Pbr002888.1	73.8392487331941	27.8104337464264	1.24290147902566	1.27370760788469e-09	3.36021593660161e-08	TRUE
Pbr035201.1	66.3500368760674	23.4421031550282	1.33227199943858	1.2942136861033e-09	3.41228989592108e-08	TRUE
Pbr012630.1	373.662760477786	154.746738933054	1.09470534986924	1.3306036591043e-09	3.50615640718603e-08	TRUE
Pbr012309.1	0.145393192404446	20.764032901648	-7.2789898314947	1.33323028439944e-09	3.51099762106589e-08	TRUE
Pbr030323.1	0	1.53964034702148	-8.50827686031015	1.33403546298317e-09	3.51103925195435e-08	TRUE
Pbr042668.1	6.68520340017385	26.2657564016677	-2.15002481489097	1.33651379147878e-09	3.51548178185599e-08	TRUE
Pbr036099.1	26.9912884268519	59.8700149153658	-1.35677119597824	1.35155714720489e-09	3.55294978431006e-08	TRUE
Pbr003085.1	34.0547674421789	11.2314183412162	1.41818784756763	1.36799282215041e-09	3.59190984276434e-08	TRUE
Pbr018971.1	53.9446345126229	11.6561675943473	2.07345338461826	1.36756624852929e-09	3.59190984276434e-08	TRUE
Pbr025052.1	7.50448335089785	22.9547183664643	-1.83582831949644	1.37889014094683e-09	3.61838670083624e-08	TRUE
Pbr031953.2	23.4436907306555	5.57689543348331	1.8676483843565	1.38000350592204e-09	3.6191731096643e-08	TRUE
Pbr000615.1	14.3578957145908	2.43671170343981	2.39346200584472	1.3847059343109e-09	3.62936566011872e-08	TRUE
Pbr009261.1	10.0490635226503	0.859311954421914	3.35102337664174	1.3906006090952e-09	3.64266928692258e-08	TRUE
Pbr002514.1	0.521232274411386	7.18046032897063	-3.87793845367993	1.39874523250134e-09	3.66184751008988e-08	TRUE
Pbr003888.1	4.29894799732081	17.5029076338769	-2.17210344171308	1.4175038708858e-09	3.70877380430174e-08	TRUE
Pbr011719.1	12.1465704644913	1.86874867462093	2.50393857720696	1.42113561254288e-09	3.71609000060522e-08	TRUE
Pbr023212.1	7.73247026882919	0.827431645911363	3.04052692101267	1.43011441042276e-09	3.73737126093972e-08	TRUE
Pbr042148.1	66.5390202560192	130.583925080314	-1.15701647824855	1.43421374767561e-09	3.7458833401564e-08	TRUE
Pbr040387.1	0.254174502925685	3.56275356645793	-3.98517893947089	1.43646116064567e-09	3.74955140635909e-08	TRUE
Pbr033550.1	144.550046053906	30.158978055218	2.04276212715671	1.4395720884792e-09	3.75546785474876e-08	TRUE
Pbr001318.1	309.35799686649	103.170693242532	1.39874005662213	1.44455029643908e-09	3.76624575822472e-08	TRUE
Pbr018958.1	9.59372297404173	1.17872245737139	2.81646524723759	1.46230211146448e-09	3.81029499799815e-08	TRUE
Pbr023928.1	14.8943770442485	1.3322673449632	3.23327692523705	1.46989151963148e-09	3.82782815583658e-08	TRUE
Pbr001005.1	1.61654134903217	0.0108453447631752	6.50794551673823	1.47793548257411e-09	3.84652383437178e-08	TRUE
Pbr031416.1	24.2438804564441	6.49671181455636	1.7093955952695	1.47993995095586e-09	3.84948825020852e-08	TRUE
Pbr018573.1	9.60025779330657	0.892831577379902	3.26630139024711	1.48098941017188e-09	3.84996656779867e-08	TRUE
Pbr017766.1	5.02820899956945	20.474509660462	-2.19922633561976	1.51596785239534e-09	3.93859428193297e-08	TRUE
Pbr027194.1	10.3577218658215	30.5621039343975	-1.72129293327001	1.51935231064143e-09	3.94508297869352e-08	TRUE
Pbr015556.1	168.811612098743	333.058129142131	-1.18766105077677	1.53105652895609e-09	3.97315422120407e-08	TRUE
Pbr012704.1	10.531411313477	1.10973847264341	3.04478683573585	1.53841686942917e-09	3.98992676007815e-08	TRUE
Pbr010918.1	14.0689125756741	2.22542678523259	2.43059100309687	1.54519097116564e-09	4.00516021016762e-08	TRUE
Pbr015115.1	36.4052306203725	10.7420663753154	1.57295865233197	1.55518428819098e-09	4.02871531476101e-08	TRUE
Pbr025231.1	12.8404378514299	1.11601617547867	3.33924699970089	1.56204816367165e-09	4.04414087729636e-08	TRUE
Pbr013682.1	122.480715034234	258.594516523685	-1.24972998735287	1.57815031835594e-09	4.08345247295835e-08	TRUE
Pbr000526.1	3.65907265629347	15.2563526999121	-2.20414719909548	1.58143684926583e-09	4.08957730340087e-08	TRUE
Pbr011992.1	99.1341854891623	18.7296498586889	2.14972697788217	1.61077742662957e-09	4.16303132824269e-08	TRUE
Pbr030785.1	3.61960319338971	21.4212591064081	-2.76900353022219	1.6294524815792e-09	4.20885115726836e-08	TRUE
Pbr017410.1	7.45880693161874	0.763905706794921	3.10117562652417	1.64941917820069e-09	4.2579521547991e-08	TRUE
Pbr037895.1	9.13407189993478	106.172758795215	-3.78321938575781	1.67074385547752e-09	4.31049976495269e-08	TRUE
Pbr027587.1	58.7666145993621	121.598167838494	-1.21735247656259	1.6822146341383e-09	4.33757824416448e-08	TRUE
Pbr010240.2	275.88433283812	115.799987668674	1.0660318098229	1.71013638375415e-09	4.40701947931637e-08	TRUE
Pbr012685.1	188.903226763304	45.6829735059349	1.81866967486001	1.71594655765914e-09	4.41943178564683e-08	TRUE
Pbr034112.1	17.8734491708319	4.10160068280199	1.95395125332965	1.74869520641356e-09	4.50116979664749e-08	TRUE
Pbr026675.1	0.176055234341875	3.21350067879474	-4.33423581420726	1.77990962455205e-09	4.57886640777622e-08	TRUE
Pbr041701.1	87.8356381479305	165.000105637363	-1.09775173132228	1.82481485416887e-09	4.69167282650736e-08	TRUE
Pbr023443.1	4.10422358591789	0.254010571480942	3.85875591397345	1.83198884521883e-09	4.70739640938697e-08	TRUE
Pbr005173.1	0	1.7743260156624	-8.75808883876146	1.84265864212431e-09	4.73207931541843e-08	TRUE
Pbr022923.1	26.8828349792201	5.86416851149266	2.03130461029637	1.85666752978466e-09	4.76513604706124e-08	TRUE
Pbr035195.1	1.85970657574993	9.44641091223536	-2.49835467536283	1.85767348762432e-09	4.76513604706124e-08	TRUE
Pbr010088.1	60.7298308099914	22.2119183698767	1.25707950041009	1.88563740255956e-09	4.83129412606259e-08	TRUE
Pbr031668.1	15.8541546825596	0.427700019136489	4.90339325533097	1.88518279685385e-09	4.83129412606259e-08	TRUE
Pbr009236.1	5.39997223398271	0.479888819155525	3.30698990327866	1.91233543758017e-09	4.89687783121061e-08	TRUE
Pbr001431.1	11.3758952605269	1.83042673183037	2.47219702701356	1.93205893365342e-09	4.94453678423304e-08	TRUE
Pbr028392.1	18.9299445083279	3.67715685403546	2.20005310557652	1.95314034104479e-09	4.99561410174418e-08	TRUE
Pbr019013.1	19.1957391361907	2.82494225967253	2.58396432226581	1.95473435145127e-09	4.99681777116098e-08	TRUE
Pbr033932.1	100.36397509585	35.4603361591388	1.30118853168583	1.96454717086301e-09	5.01901743898998e-08	TRUE
Pbr031956.1	8.78032211680359	23.3352890218439	-1.58478748928357	1.98755249261271e-09	5.07487642473712e-08	TRUE
Pbr002533.1	83.0654931289108	33.1833055532062	1.13768820906743	1.99192304843467e-09	5.0831179157387e-08	TRUE
Pbr005280.1	22.8067920250436	2.05140947468756	3.28934474560188	1.99401805760303e-09	5.08554639817231e-08	TRUE
Pbr037343.1	23.7324616301924	4.82823878193473	2.11727964610629	2.0088336923791e-09	5.12039620649455e-08	TRUE
Pbr000273.1	1.98643059109333	0.0108453447631752	6.84316094450101	2.01277195598697e-09	5.12749621021445e-08	TRUE
Pbr042603.1	99.5437339949821	34.1679593249537	1.33501924017453	2.01990819491094e-09	5.14273020042608e-08	TRUE
Pbr040480.2	0.467497344929741	10.4333597242092	-4.60992283614895	2.05383714604111e-09	5.22612256400243e-08	TRUE
Pbr017344.1	70.2232969086385	24.721783090623	1.31351973521281	2.07224239142537e-09	5.26994107079527e-08	TRUE
Pbr021875.1	44.7513627758246	7.64819235180503	2.2794935798861	2.08102218712278e-09	5.2892449063448e-08	TRUE
Pbr014994.1	9.03840853587821	26.1213019208819	-1.69240764685221	2.0913046861299e-09	5.31234386832505e-08	TRUE
Pbr042070.1	48.1712787374192	16.7472468072542	1.35414727509169	2.09652508700535e-09	5.32256503110221e-08	TRUE
Pbr040555.1	46.2679561047119	95.1294197067263	-1.20370664645337	2.10144880883567e-09	5.3320217665831e-08	TRUE
Pbr007464.1	34.3588840128322	3.51349309391937	3.08094033768896	2.11780429107275e-09	5.37045707312571e-08	TRUE
Pbr012693.1	15.2250539398355	2.73906990525076	2.27448909995686	2.15674726948647e-09	5.46609468942956e-08	TRUE
Pbr025168.1	16.2260818484176	36.409033774782	-1.33297661682956	2.1744036267549e-09	5.50770494956899e-08	TRUE
Pbr015751.1	10.3350475876267	1.1002753258981	2.99856644238459	2.24047979320211e-09	5.67184409344547e-08	TRUE
Pbr021658.1	10.1235279915148	1.58220206885046	2.49593760328414	2.27773895184022e-09	5.76288685090451e-08	TRUE
Pbr020230.1	40.2831549107415	14.114827103743	1.32005915604351	2.28557548238074e-09	5.77942648554934e-08	TRUE
Pbr015574.1	105.609653531477	43.1822665075694	1.10895388389249	2.28723217337645e-09	5.78032953634153e-08	TRUE
Pbr035011.1	26.6246553751607	60.0151251219306	-1.34738241875549	2.30664047126201e-09	5.82606822948683e-08	TRUE
Pbr016887.1	1235.92575798016	521.367686517758	1.07427295846377	2.32495564415602e-09	5.86899557868421e-08	TRUE
Pbr041647.1	13.668033428786	35.0724075963855	-1.55568003386494	2.34977215841721e-09	5.92827656461934e-08	TRUE
Pbr009366.1	65.2766531688777	23.8851229758709	1.27979229752523	2.36003069069003e-09	5.95078260154205e-08	TRUE
Pbr041804.1	1.76209847288136	0.0108453447631752	6.69607944965601	2.36438961005595e-09	5.95839577709227e-08	TRUE
Pbr029279.1	609.329315898108	1194.05059646735	-1.17484875649125	2.41134402913166e-09	6.07328262014423e-08	TRUE
Pbr022698.1	8.11018334318823	23.962422587231	-1.71798065436831	2.42903908243508e-09	6.11438762578551e-08	TRUE
Pbr019036.1	143.662273912788	49.918581934109	1.30593316978847	2.45177935812389e-09	6.16465201074011e-08	TRUE
Pbr041192.1	35.1972766270165	9.53211933521239	1.6789813187152	2.45146175685277e-09	6.16465201074011e-08	TRUE
Pbr039032.1	18.6082614036769	3.35107003890131	2.31030634610881	2.49933393710877e-09	6.28067085811643e-08	TRUE
Pbr041506.1	39.6664456422432	79.2635034063099	-1.18680931006369	2.55333558812219e-09	6.41275062812461e-08	TRUE
Pbr007872.1	40.7985529687168	88.64887322051	-1.32567232380509	2.57090551555219e-09	6.45323399696648e-08	TRUE
Pbr033928.1	14.4336491964883	2.77308132254298	2.20966638906282	2.57352873170014e-09	6.45617509629388e-08	TRUE
Pbr008943.1	6.76194047073979	23.018665353455	-2.00014632474966	2.61910274642064e-09	6.56310259481935e-08	TRUE
Pbr035833.1	8.35229423477761	49.700277264073	-2.76342663243422	2.61784133800549e-09	6.56310259481935e-08	TRUE
Pbr002799.1	2.19502185972473	10.1843154040056	-2.41381430940242	2.6285329671606e-09	6.58302465350994e-08	TRUE
Pbr025856.1	25.774877313944	6.71361870981987	1.77016912182463	2.67610622863404e-09	6.69839780210543e-08	TRUE
Pbr025212.1	10.8403975195376	1.5872615051126	2.55984431821085	2.69198645785028e-09	6.73435689869081e-08	TRUE
Pbr008220.1	5.56616571222987	0.432103729619656	3.49604724800095	2.7056021522486e-09	6.76461372287047e-08	TRUE
Pbr038411.1	87.7556707564047	32.7971129207703	1.24966165297068	2.71442308137643e-09	6.78285529418777e-08	TRUE
Pbr031388.1	3.46231032109371	13.8745194580458	-2.19438109795776	2.75106154808973e-09	6.87054837717479e-08	TRUE
Pbr012085.1	175.876942667897	345.326762795053	-1.13893976395913	2.76610628611217e-09	6.90424475308549e-08	TRUE
Pbr012505.1	8.15740589192995	0.872850948760904	2.99859850176539	2.80067026387309e-09	6.98659633577179e-08	TRUE
Pbr003757.1	11.6979994130522	1.64556407652216	2.64167922876549	2.81087624403499e-09	7.00812581045024e-08	TRUE
Pbr017627.1	2.45343614168884	13.2556083343059	-2.64718058079113	2.81574008264105e-09	7.01631950340567e-08	TRUE
Pbr040138.1	43.6872334068855	84.4366396733596	-1.13970095168085	2.81950007379324e-09	7.02175497101062e-08	TRUE
Pbr037585.1	9.14189573223265	1.12262174120342	2.81744313543938	2.82321870058624e-09	7.02708139806242e-08	TRUE
Pbr036157.1	66.8744770329138	22.7237582440026	1.37208257525836	2.86591800095237e-09	7.12937174297318e-08	TRUE
Pbr004998.1	91.0155484573073	32.0125225516424	1.30754700040969	2.91727425500961e-09	7.25307107817621e-08	TRUE
Pbr033548.2	229.971508714557	474.757621615706	-1.25165861844371	2.93019500319239e-09	7.28112533782092e-08	TRUE
Pbr015244.1	6.0947300246049	19.501800445656	-1.82896010059564	2.97662509257435e-09	7.39236781086625e-08	TRUE
Pbr041141.1	21.5848038121292	3.83405111698206	2.24558590416971	2.98272656849222e-09	7.40338699999807e-08	TRUE
Pbr040413.1	51.0504735903177	10.2476549731524	2.20271604334086	3.05107654532752e-09	7.56881392412843e-08	TRUE
Pbr016156.1	27.0831106212194	7.88044148729971	1.62269897430448	3.06399561225398e-09	7.5966254647405e-08	TRUE
Pbr002193.1	104.059242017037	227.452713812022	-1.32226679643845	3.08009555659625e-09	7.63228803687157e-08	TRUE
Pbr016814.1	38.0993770051293	11.1820871222177	1.577991107759	3.11938713608125e-09	7.72534634887294e-08	TRUE
Pbr007840.1	6.11152520931385	0.512096990555563	3.40980640157528	3.17003282596406e-09	7.84204060434124e-08	TRUE
Pbr025176.1	7.31765351825271	21.5587611509399	-1.71262395501949	3.1693547362998e-09	7.84204060434124e-08	TRUE
Pbr025221.2	86.6152219338889	30.8884737353713	1.31045773060412	3.18271487197021e-09	7.86903695332757e-08	TRUE
Pbr011454.1	17.9176502071083	39.9080491627437	-1.32825500984756	3.1971906185839e-09	7.89604894636276e-08	TRUE
Pbr041782.1	103.234291781322	33.8457844259685	1.40387222844106	3.19633670723771e-09	7.89604894636276e-08	TRUE
Pbr022644.1	8.57508022352698	1.06586529925647	2.77511830300748	3.20022293759883e-09	7.89915183359926e-08	TRUE
Pbr013653.1	8.00156596411173	0.486002590546045	3.81764009821738	3.22677677794137e-09	7.96027755441232e-08	TRUE
Pbr000880.1	20.407932908585	44.3440298487871	-1.31632752627305	3.2707236406731e-09	8.06421933555979e-08	TRUE
Pbr000118.1	0.0108453447631752	2.26105507844733	-7.29266292148302	3.27570558995212e-09	8.0720281958715e-08	TRUE
Pbr031557.1	18.5787468818527	2.95679645773798	2.39461714465508	3.28031323542499e-09	8.07890655583989e-08	TRUE
Pbr013031.1	44.2983206983275	85.1297322801243	-1.11909089226002	3.3107962699115e-09	8.1494691361037e-08	TRUE
Pbr004281.1	7.8852886841821	22.3131329645296	-1.66448808370105	3.33355265895979e-09	8.2009451724487e-08	TRUE
Pbr028501.1	22.6377150963658	5.30487141072029	1.89988596646553	3.35341433137541e-09	8.24524687922867e-08	TRUE
Pbr017321.1	26.5608464502046	3.78528243877773	2.54407567174627	3.37384385764227e-09	8.29089507978291e-08	TRUE
Pbr003935.1	27.2582047054178	57.278610804221	-1.27795960395532	3.4333839248045e-09	8.42927881247079e-08	TRUE
Pbr025229.1	8.22280582339849	1.16127154688347	2.62045012075915	3.4339470779912e-09	8.42927881247079e-08	TRUE
Pbr018082.1	1144.01987307921	263.917560033033	1.89280144298819	3.44831999213212e-09	8.45989106067538e-08	TRUE
Pbr030479.1	54.510928926699	12.5572440518994	1.88875290799666	3.5044317507411e-09	8.5928125601551e-08	TRUE
Pbr020473.1	15.5897905606497	35.0926712108441	-1.35099263566578	3.51413682839731e-09	8.61161113825138e-08	TRUE
Pbr024713.1	0.173853379100291	5.18269259877989	-5.06737017388855	3.51597064391387e-09	8.61161113825138e-08	TRUE
Pbr025078.1	4.78740955953801	0.262654061002533	3.98620385529797	3.52411415975934e-09	8.62680647836739e-08	TRUE
Pbr036172.1	9.45584818957059	26.1787365271327	-1.64419735415836	3.55888514246525e-09	8.70713158700286e-08	TRUE
Pbr020078.1	28.253938499833	58.4059192417472	-1.2256335316152	3.56903001710302e-09	8.72715151900634e-08	TRUE
Pbr040940.1	42.7652859170308	81.4388500617802	-1.11444043934003	3.58498488280676e-09	8.76134849463526e-08	TRUE
Pbr029913.1	18.6944391824633	4.23158088851535	1.9536948065755	3.6307991144463e-09	8.86844117580763e-08	TRUE
Pbr024329.1	23.9336759838104	6.61821246219287	1.67620235767425	3.64096060570334e-09	8.88838017459269e-08	TRUE
Pbr009117.1	30.5490049955726	8.73429539611008	1.6027543857031	3.64408692734414e-09	8.8911323335897e-08	TRUE
Pbr015165.1	44.4715632286987	90.8769229088585	-1.21538486202725	3.74183350412048e-09	9.12461690952713e-08	TRUE
Novel02059	1.61075544053114	12.2150402163602	-3.09830866736848	3.79271737283986e-09	9.24363156309831e-08	TRUE
Pbr018910.1	0.026094400009518	1.91939134517736	-6.21852073747995	3.79750004367773e-09	9.24515623660326e-08	TRUE
Pbr038582.1	5.20850401294975	0.445150929624415	3.3506310840545	3.79544890059129e-09	9.24515623660326e-08	TRUE
Pbr008803.1	14.7146670101873	2.69568852619806	2.25134747739664	3.80949252144611e-09	9.26927887644429e-08	TRUE
Pbr014595.1	84.4723405662482	22.2851421336431	1.6798531231057	3.82114914698665e-09	9.29255838757896e-08	TRUE
Pbr037052.1	35.1078426578602	10.7034165696353	1.5036786513551	3.82813515508112e-09	9.30446030398104e-08	TRUE
Pbr025157.1	13.4991687394879	0.694429927732702	3.96579268804852	3.8355059370431e-09	9.31728391992027e-08	TRUE
Pbr042189.1	10.8346599189716	1.49169132604087	2.73449994459714	3.83944653034198e-09	9.32176540519001e-08	TRUE
Pbr007743.1	80.8127278076855	177.798808285958	-1.36231078235071	3.85932507748885e-09	9.36491653691362e-08	TRUE
Pbr015084.1	5.61819058080417	0.240799440031439	4.3520889561971	3.86887584950491e-09	9.38297322301685e-08	TRUE
Pbr023484.1	18.0115103252727	4.33497489988496	1.88918813099335	3.93095544310818e-09	9.52833608468712e-08	TRUE
Pbr012125.1	13.4922128723488	31.8801316821929	-1.42278365283087	3.94061348715981e-09	9.54654397033666e-08	TRUE
Pbr006709.1	8.37389173931913	0.88573421732092	3.09068018526143	3.96607532575261e-09	9.60299751846218e-08	TRUE
Pbr031882.2	59.6383180280098	119.185956097666	-1.17074551360505	3.99990104125954e-09	9.67962994636469e-08	TRUE
Pbr026745.1	36.4834206354162	71.2617252028184	-1.16689929297779	4.03210066180381e-09	9.75224607593102e-08	TRUE
Pbr002022.1	10.762840791748	1.66064920032376	2.48871299455996	4.0744009657039e-09	9.84920003008391e-08	TRUE
Pbr041712.1	130.101044324531	4.43893145204871	4.55290477626748	4.10606160485641e-09	9.92034297242848e-08	TRUE
Pbr036954.1	19.0688960664523	40.6766864429113	-1.27686453619982	4.15550077988776e-09	1.00343387181665e-07	TRUE
Pbr002823.1	1.95511282337693	0.0108453447631752	6.7765725420239	4.18080688737691e-09	1.00899679622158e-07	TRUE
Pbr032454.1	23.0512203953843	6.46736122417688	1.64607143496039	4.24788046532424e-09	1.02462839054857e-07	TRUE
Pbr028868.1	1.87903147858996	13.1003533858068	-2.96945517068274	4.28912491995701e-09	1.03401619140795e-07	TRUE
Pbr030702.1	109.235724228557	35.0642110241483	1.46820545992096	4.3483622926235e-09	1.04772917883857e-07	TRUE
Pbr007297.1	65.5345307794577	177.203330643832	-1.57869477404162	4.37208403910536e-09	1.05287453153962e-07	TRUE
Novel02050	1.22985692226205	0	8.01530267507893	4.40947805537622e-09	1.06130505641276e-07	TRUE
Pbr024639.1	15.9940673908276	2.7840905987509	2.36746456374971	4.44583975253259e-09	1.06947813062681e-07	TRUE
Pbr001709.1	3.87541701076283	0.0564285790574599	5.72417506500817	4.45544154404786e-09	1.07120856452813e-07	TRUE
Pbr020535.1	21.7840026804753	49.728376856699	-1.35666974549216	4.50223211471248e-09	1.08187348584709e-07	TRUE
Pbr002506.1	26.8147189596509	6.74020490416361	1.79332399463683	4.54648718559453e-09	1.09191794561587e-07	TRUE
Pbr003062.1	50.9744112531705	96.6914547769881	-1.11897557031813	4.57440470205619e-09	1.0980299338519e-07	TRUE
Pbr025845.1	277.586466986619	118.708227687588	1.04457020884995	4.63426956612731e-09	1.11179976284669e-07	TRUE
Pbr007941.2	10.0591823951746	26.8526232854523	-1.60068910036543	4.65152480158007e-09	1.11533785255784e-07	TRUE
Pbr038519.1	0.421586247745969	5.04336486983097	-3.78323724847503	4.68714875645966e-09	1.12327418932419e-07	TRUE
Pbr017488.1	27.7492667322259	69.7982593855687	-1.48698572539419	4.80910632499526e-09	1.15064142135268e-07	TRUE
Pbr026157.1	55.3851396349529	103.873763228901	-1.08770651240736	4.80563181656174e-09	1.15064142135268e-07	TRUE
Pbr038975.1	11.1230097706343	2.01903737184277	2.30292005411483	4.80744601381441e-09	1.15064142135268e-07	TRUE
Pbr011199.1	45.9142770680406	89.5908945239686	-1.14356067398628	4.86732502260999e-09	1.16394489075629e-07	TRUE
Pbr027564.1	31.2628530111301	65.4401891596146	-1.24697217742803	4.88968314660156e-09	1.16866317398007e-07	TRUE
Pbr040483.1	1.1232774669824	6.74966805090892	-2.78496326306775	4.91498066864455e-09	1.17407854543846e-07	TRUE
Pbr011278.1	15.434911782975	2.70009223668123	2.37678905505567	4.92632722281026e-09	1.17572898506287e-07	TRUE
Pbr019960.1	24.4260494621765	6.58136590240501	1.72767672602198	4.92717648363764e-09	1.17572898506287e-07	TRUE
Pbr016811.1	123.415947832883	49.4297925090023	1.12913684115761	4.96579249551252e-09	1.18430822738821e-07	TRUE
Pbr038249.1	8.57962542692998	0.699489363994845	3.46502674973855	5.02093645784773e-09	1.19681796735589e-07	TRUE
Pbr019623.1	11.6705452535497	0.748656651548578	3.72731010865578	5.12244511111863e-09	1.2203214891825e-07	TRUE
Pbr031622.1	0.85638362694144	5.95559209651081	-3.0089114271511	5.12502651092183e-09	1.2203214891825e-07	TRUE
Pbr027868.1	4.10708116693845	18.4235436721737	-2.33418240117501	5.17716598257347e-09	1.23207686323641e-07	TRUE
Pbr004941.1	62.7996747838353	21.5581054251609	1.3295598333825	5.20967814565057e-09	1.23915119914648e-07	TRUE
Pbr030703.1	6.58293447039253	19.9942671090069	-1.77968674285597	5.23202107937884e-09	1.24380045745426e-07	TRUE
Pbr005211.1	8.77233435306097	22.5800268045706	-1.56899861010602	5.31543283952857e-09	1.26295479310572e-07	TRUE
Pbr019668.1	29.3434616659528	59.2768961981561	-1.20301061367827	5.32022143230953e-09	1.26341766731284e-07	TRUE
Pbr008291.1	7.85748422326523	21.93574775306	-1.66425257724338	5.38434650862485e-09	1.27796343840515e-07	TRUE
Pbr028048.1	1.12564325366872	9.02810329338427	-3.11608304383449	5.398264230861e-09	1.28058343853049e-07	TRUE
Pbr031287.1	2.64204678170124	12.8819711075406	-2.49135077737795	5.44093247498132e-09	1.29001724709325e-07	TRUE
Pbr040618.1	22.2484077664798	44.80623307955	-1.19594502273899	5.47328149914018e-09	1.29699567288362e-07	TRUE
Pbr038618.1	9.51806267712908	1.37883416792595	2.62686134598638	5.49095361187622e-09	1.30049055219724e-07	TRUE
Pbr025285.1	37.7118246132005	77.266462148358	-1.21966572812436	5.5609507374671e-09	1.31636789702927e-07	TRUE
Pbr011056.1	39.522177531427	13.7897014387524	1.33555183185157	5.60421847850008e-09	1.32590443460215e-07	TRUE
Pbr012672.1	5.53215429493765	0.525308122005066	3.19585589884519	5.62834980065248e-09	1.33090574579065e-07	TRUE
Pbr040684.1	69.9825233380172	133.042581158825	-1.09691622925633	5.69186694049118e-09	1.34521014689749e-07	TRUE
Pbr028081.1	68.3377789187187	26.6225052587393	1.17762629840067	5.70028527066672e-09	1.3464842727243e-07	TRUE
Pbr028619.1	5.12223304917858	31.3541229573591	-2.74306519720003	5.70686840063984e-09	1.34732377702792e-07	TRUE
Pbr023247.4	2.25960213396955	11.2441376783315	-2.49623554152901	5.75137395812309e-09	1.35711067524327e-07	TRUE
Pbr019676.1	30.4852443785515	67.7645838072088	-1.3127807349852	5.76714733238083e-09	1.36011106148975e-07	TRUE
Pbr030119.1	28.7639268201318	68.9665620912088	-1.48326154809768	5.81085682058257e-09	1.36969316652195e-07	TRUE
Pbr007173.1	4.93076482814562	0.390924205808539	3.48378233592156	5.94831326836478e-09	1.40135077258261e-07	TRUE
Pbr007216.1	1.86019837008417	0.0347378895311095	5.41045619315797	6.01686947045579e-09	1.41675138791108e-07	TRUE
Pbr027856.1	25.8847353981185	52.9222282006494	-1.23161268622046	6.04387469631821e-09	1.42235715670655e-07	TRUE
Pbr001399.1	0	1.45442371837869	-8.414400625736	6.08793288414459e-09	1.43196809494377e-07	TRUE
Pbr013212.1	49.396098661944	18.4740931577453	1.23499507172983	6.15885171021983e-09	1.44788353709761e-07	TRUE
Pbr029074.1	151.504930128682	45.0143808617822	1.51445996516538	6.19261125127359e-09	1.45505100816375e-07	TRUE
Pbr000843.1	47.370783587266	90.6976114841467	-1.12521356454001	6.2056881677284e-09	1.45735376986479e-07	TRUE
Novel00607	107.022197123216	32.096591660172	1.52333040722968	6.27226172313511e-09	1.47221070809143e-07	TRUE
Pbr013658.1	20.7780085206159	5.1762734030248	1.81897489746186	6.32664905222818e-09	1.48419316030621e-07	TRUE
Pbr007156.1	45.8983239790803	90.2944372970322	-1.1739189427951	6.34457103604063e-09	1.48761294207723e-07	TRUE
Pbr000208.1	23.7370068335954	62.3153286621626	-1.61372832824278	6.39901408789707e-09	1.49958771135708e-07	TRUE
Pbr037530.1	98.5280937492929	37.4672391731853	1.22456083457951	6.41064567477387e-09	1.50152242742637e-07	TRUE
Pbr034836.1	62.1126476405262	171.227535386667	-1.61098168171445	6.4565234107449e-09	1.51147213045538e-07	TRUE
Pbr036458.1	96.1473378382161	25.8677572743251	1.66138046111862	6.48705165947975e-09	1.51781994088374e-07	TRUE
Pbr016195.1	105.870269668682	36.0079199499893	1.37044250662263	6.57466597136302e-09	1.53751087139987e-07	TRUE
Pbr038084.1	22.5353978586495	3.5486520313248	2.459635169954	6.60108971918412e-09	1.54287897855802e-07	TRUE
Pbr003642.1	4.85484741480339	0.297228019088899	3.78378951963518	6.61416121607794e-09	1.54512225173283e-07	TRUE
Pbr008749.1	0.136913634327598	10.9507059518818	-6.6156733570073	6.81842684593167e-09	1.59200423979105e-07	TRUE
Pbr006049.1	22.8088523873654	49.4289245438436	-1.30587259957058	6.84881354162442e-09	1.59826011289566e-07	TRUE
Pbr005112.1	4.484466378408	0.362464019112694	3.44468507436593	6.95281247946529e-09	1.62082885887912e-07	TRUE
Pbr005341.1	27.6266185644762	7.35382191373669	1.70139815686972	6.94933632540027e-09	1.62082885887912e-07	TRUE
Pbr023166.1	1.80515198904457	0.0216906895263504	5.89211420787341	7.04053459146807e-09	1.6404187432892e-07	TRUE
Pbr017622.1	36.9549230814797	7.64069638239665	2.02982043495147	7.0949724576536e-09	1.6522370677695e-07	TRUE
Pbr028849.1	159.388460444021	60.0063211318494	1.21367671462541	7.20515370571083e-09	1.67701743420362e-07	TRUE
Pbr001619.1	55.0519330212349	18.3486098475	1.44497819146027	7.21687744274174e-09	1.6788676348102e-07	TRUE
Pbr015038.1	158.155685486934	46.8572698142982	1.5520925122818	7.31066503743078e-09	1.69951490701809e-07	TRUE
Pbr035931.1	111.384786683163	31.9238892320701	1.5915295630577	7.31327487585741e-09	1.69951490701809e-07	TRUE
Pbr027480.1	66.1802334751508	22.7905852505389	1.35703882282021	7.35744405947606e-09	1.70888644554274e-07	TRUE
Pbr021810.1	9.17033348040358	0.927405535466268	3.13622953728675	7.38392095481748e-09	1.71324684480609e-07	TRUE
Pbr041957.1	11.5311502090261	28.6824874764885	-1.49883382736975	7.38196368466126e-09	1.71324684480609e-07	TRUE
Pbr029480.1	7.86652632213623	0.998591375435839	2.81808987668197	7.42482864373045e-09	1.72184021503903e-07	TRUE
Pbr021601.1	9.28459527506128	1.46779878127293	2.47097609087198	7.47242985182552e-09	1.731976067636e-07	TRUE
Pbr022234.1	15.7749103323875	78.1814796404837	-2.47558636461417	7.50662146877464e-09	1.73899487661264e-07	TRUE
Pbr035859.1	63.9512485060688	25.1989075137428	1.17444640536868	7.5255886745169e-09	1.74248130480915e-07	TRUE
Pbr028240.2	14.4858379965073	3.22418209211317	1.97819742303434	7.67749921343119e-09	1.77672990382001e-07	TRUE
Pbr035827.1	7.10311240967554	0.577169059134614	3.39494761929155	7.81629227611837e-09	1.80790880992963e-07	TRUE
Pbr037172.1	152.655893002186	29.3097625347955	2.11158033497247	7.84198918328225e-09	1.81290975511024e-07	TRUE
Pbr035933.1	6.82773901155773	0.79864359632603	2.91347502292647	8.18348311065258e-09	1.89087348196736e-07	TRUE
Pbr013670.1	11.5553706166835	2.03004664805069	2.29766528090986	8.28855640901076e-09	1.91415732355343e-07	TRUE
Pbr012536.1	14.2968287471455	36.6692029947033	-1.53143561965924	8.29378767500267e-09	1.91437146858559e-07	TRUE
Pbr015802.1	31.6033692242869	63.4644848588896	-1.18934362194849	8.31343558056087e-09	1.91791131321456e-07	TRUE
Novel00761	77.8686541179479	31.7990133396687	1.11368013103819	8.35768385214383e-09	1.92711985515555e-07	TRUE
Pbr012750.1	5.67567349499	20.387415608582	-2.02762249919542	8.36227018542299e-09	1.92717831905404e-07	TRUE
Pbr007332.1	8.06092287064966	34.9689428385559	-2.24130461938998	8.3976547147842e-09	1.93433083406984e-07	TRUE
Pbr007655.1	23.6566632712451	6.47600471369847	1.68137136842657	8.40814788820651e-09	1.93574539295827e-07	TRUE
Pbr042256.1	24.2621510241557	1.89606134120357	3.44641769440512	8.53987275504236e-09	1.965054321115e-07	TRUE
Pbr038746.1	6.22536595609724	0.651540343014232	3.07338985851285	8.56208531415354e-09	1.96914680810877e-07	TRUE
Pbr037950.1	1.24526990895314	7.49970690047537	-2.81695499264582	8.57332839185058e-09	1.97071355835205e-07	TRUE
Pbr000377.1	11.549256845293	29.7003588777145	-1.54386875478904	8.60712147761968e-09	1.97745948451986e-07	TRUE
Pbr035936.1	21.6163562577503	6.01405859936511	1.67421771312134	8.808197351173e-09	2.02261130605485e-07	TRUE
Pbr006449.1	92.8683474738531	35.1082705675049	1.21067941695945	8.81497997976831e-09	2.02312432672918e-07	TRUE
Pbr004197.1	54.5789068842337	20.3664996992295	1.22870528775327	8.86876272443569e-09	2.03441824249703e-07	TRUE
Pbr037944.1	11.9850378131569	1.40933227841863	2.88113260684305	8.93767359960464e-09	2.04916898988049e-07	TRUE
Pbr019289.1	2.73810875510721	11.2521254420741	-2.2639916135446	9.18746786650612e-09	2.10535488528761e-07	TRUE
Pbr013794.1	97.7590095518409	40.3316284572367	1.09683346283068	9.27054272126925e-09	2.12329799021285e-07	TRUE
Pbr035745.1	17.5947488358842	45.5560821282616	-1.54771673169911	9.28223228075703e-09	2.12488116117237e-07	TRUE
Pbr023609.4	48.7477437628398	17.503492613196	1.28281825020975	9.35701385884512e-09	2.14089824808422e-07	TRUE
Pbr013502.1	136.417419679543	28.2100721882164	2.01231409948658	9.38337461701416e-09	2.14582580766156e-07	TRUE
Pbr016380.1	44.2356368549597	9.90877807444305	1.90848267193357	9.39868205205813e-09	2.1482218858864e-07	TRUE
Pbr015842.1	13.8769525603069	1.81182830122924	2.70239451006737	9.50135633615401e-09	2.17057436299843e-07	TRUE
Pbr020983.1	0.499541584885035	5.63102897231435	-3.65993939759641	9.53121341927006e-09	2.17627742133323e-07	TRUE
Pbr014878.1	17.4866008126171	4.23598459899851	1.88977248824329	9.59436595379234e-09	2.18957313113766e-07	TRUE
Pbr008924.1	52.2808671839638	18.4651218053342	1.31433510626431	9.68358591123077e-09	2.20880111664427e-07	TRUE
Pbr034871.1	32.4690745050538	100.886189105716	-1.87112235955811	9.73397691398598e-09	2.21915714585947e-07	TRUE
Pbr039631.1	7.92859931677489	24.2026819249932	-1.83508884726004	9.77282411290441e-09	2.22687215019403e-07	TRUE
Pbr012231.1	426.445210601317	187.328208102184	1.00562050164023	9.81733576046309e-09	2.23586931535913e-07	TRUE
Pbr019204.1	4.3509728658951	0.160642247650788	4.51771935546828	9.82369589181317e-09	2.23617282278382e-07	TRUE
Pbr036239.1	17.4099569270359	41.3993453103204	-1.42200457959271	9.83291393998806e-09	2.2371262359935e-07	TRUE
Pbr009564.1	10.2194967799359	1.35747134128908	2.73489652195634	9.84272505824502e-09	2.2382135371456e-07	TRUE
Pbr010850.1	24.1244177326044	50.4451307612121	-1.26094744775155	9.88205794062020e-09	2.24600947951377e-07	TRUE
Pbr004893.1	141.536802009471	345.254948951929	-1.43887160707828	9.99640515388706e-09	2.27083812481993e-07	TRUE
Pbr010914.1	10.5416233709861	0.570891356299351	3.89504183162276	1.0036590175799e-08	2.2783507480872e-07	TRUE
Pbr034975.1	9.33612834930134	1.55863738697201	2.40078346557326	1.00397209160523e-08	2.2783507480872e-07	TRUE
Pbr023915.1	15.1668221148858	34.3923397511006	-1.36349934264899	1.01385003122901e-08	2.29959385716651e-07	TRUE
Pbr000015.1	29.4543516467308	6.57466715169543	1.92231857826895	1.03484796252051e-08	2.34602459352446e-07	TRUE
Pbr015507.1	215.905852329253	390.813134466348	-1.04520565903192	1.04153620278044e-08	2.35998414485334e-07	TRUE
Pbr007850.1	75.8078746814999	30.3623683946675	1.13983615751385	1.0455536339714e-08	2.36788085974613e-07	TRUE
Pbr015926.1	12.4274019082207	2.57027596241261	2.08659057927618	1.04727352399857e-08	2.37056890961487e-07	TRUE
Pbr028342.1	14.4727907965025	2.39405679662599	2.37516922038413	1.04784287576557e-08	2.37065123454612e-07	TRUE
Pbr036580.1	12.8678212644724	32.8916512032386	-1.5107214839415	1.04850331214722e-08	2.37093944184017e-07	TRUE
Pbr019133.1	62.5551497976246	120.386842031258	-1.12559230061135	1.08567560596152e-08	2.45374823564851e-07	TRUE
Pbr026234.1	359.882660247813	138.047370400321	1.1658266504032	1.09805560720386e-08	2.48046802198174e-07	TRUE
Pbr012148.1	72.4878169859504	10.769379041898	2.46763071398716	1.10056997476912e-08	2.48488588364241e-07	TRUE
Pbr035589.1	14.8702498215759	3.24367092639794	2.01017732809626	1.10906484404108e-08	2.50279529163386e-07	TRUE
Pbr036833.1	25.640821260637	55.7835217948903	-1.3141550491537	1.10972203292028e-08	2.50300843317755e-07	TRUE
Pbr034661.4	15.245995718598	3.54293686928368	1.91148181341205	1.1122685897205e-08	2.50748071982655e-07	TRUE
Pbr003852.1	13.2411530668732	30.8355584631134	-1.41250426544288	1.14176949210893e-08	2.57268314283248e-07	TRUE
Pbr026956.1	32.1728783825684	10.3699977165375	1.44667378220894	1.14738873371306e-08	2.58403561958598e-07	TRUE
Pbr026271.1	67.9007313763467	21.3670582520023	1.44781289289233	1.15148160943056e-08	2.59194081507398e-07	TRUE
Pbr014416.1	98.6513010269516	34.9548188648979	1.3271145144002	1.1533829276989e-08	2.59490739712288e-07	TRUE
Pbr017901.1	7.30395059246898	0.853362114476138	2.91115854795487	1.16118867551005e-08	2.61114818493485e-07	TRUE
Pbr020053.1	4.1974279783033	14.9162350961048	-1.99153617206385	1.18656558752556e-08	2.66686461685443e-07	TRUE
Pbr021155.1	25.5042130506739	5.74299572674564	1.9917832813917	1.19152615257548e-08	2.67666119901033e-07	TRUE
Pbr004789.1	18.4024345310813	39.9966634746763	-1.32635516550664	1.22051664326858e-08	2.74040180595371e-07	TRUE
Pbr038638.1	73.3063255873857	28.5335809772845	1.18049473035292	1.23167236513463e-08	2.76405424464294e-07	TRUE
Pbr003644.1	34.7500170271353	77.1256331669963	-1.32100870030629	1.24194697581539e-08	2.7857064819613e-07	TRUE
Pbr035120.1	0.72387370309701	7.04666139209316	-3.43294498268906	1.2561415278573e-08	2.8161249504821e-07	TRUE
Pbr019723.1	79.3477934692034	185.517865476613	-1.41401628160682	1.25802672520344e-08	2.81893051437399e-07	TRUE
Pbr030847.1	68.1492390251663	27.5325306301775	1.11949960529915	1.27360058833741e-08	2.85239076377945e-07	TRUE
Pbr025793.1	27.1943767728219	85.4570788079962	-1.82453736053396	1.28070382842225e-08	2.86685584219392e-07	TRUE
Pbr018295.1	19.608000299226	47.940910456047	-1.51367967985685	1.28195570255798e-08	2.86821467274026e-07	TRUE
Pbr026913.1	73.1940309700649	137.305457376532	-1.10873370012951	1.28716677436634e-08	2.87842589024839e-07	TRUE
Pbr028807.1	3.31136589809289	0.123702502878095	4.49235759236315	1.29217793915327e-08	2.88818002791952e-07	TRUE
Pbr016651.1	47.247643625182	14.5646871682152	1.49766639463297	1.29905815679215e-08	2.90209983706469e-07	TRUE
Pbr035868.2	53.2139878814712	17.0198333708114	1.45072239110949	1.31268931035607e-08	2.93107971060882e-07	TRUE
Pbr038271.1	46.7008087450954	16.2459727229369	1.34761362980541	1.33523214439178e-08	2.97991924487717e-07	TRUE
Pbr036705.1	145.848495213317	55.4930632729709	1.23273517275669	1.35302880015466e-08	3.01812276840918e-07	TRUE
Pbr032237.1	37.6900890466243	12.0357770995833	1.45297553032377	1.39260428164754e-08	3.10484440317798e-07	TRUE
Pbr011775.1	1.15867108229248	7.7732994912259	-2.95744729621692	1.41670248425781e-08	3.15698946880277e-07	TRUE
Pbr006408.1	9.76090004095736	1.18940387068983	2.84867703155379	1.42388540082041e-08	3.17140111876404e-07	TRUE
Pbr032469.1	9.24594546938124	0.937595154450468	3.08023384923345	1.42459574974495e-08	3.17140111876404e-07	TRUE
Pbr033937.1	71.6225810609928	134.296684358154	-1.07831320258945	1.42624360696246e-08	3.17348121030932e-07	TRUE
[truncated: 4,592 more rows]
