# Supplementary material for: Transcriptome Analysis of Pyrus betulaefolia Seedling Root Responses to Short-Term Potassium Deficiency
Source: Int J Mol Sci. 2020 Nov 23;21(22):8857. doi: 10.3390/ijms21228857 (PMC7700257; doi:10.3390/ijms21228857)
Supplement: Supplementary file 1 [file ijms-21-08857-s001.zip › appendices/Table. S6 LK6H KEGG.xls]

##Databases: KEGG PATHWAY
##Statistical test method: hypergeometric test / Fisher's exact test
##FDR correction method: Benjamini and Hochberg
#Term	Database	ID	Input number	Background number	P-Value	Corrected P-Value	Input	KEGG_ID/KO	Entrez_ID	Hyperlink
Photosynthesis - antenna proteins	KEGG PATHWAY	mdm00196	12	44	3.07187075719e-07	2.09045343667e-05	Pbr021654.1|Pbr024832.1|Pbr039555.1|Pbr039554.1|Pbr008050.1|Pbr008607.1|Pbr004280.1|Pbr005261.1|Pbr011422.1|Pbr037913.1|Pbr007291.1|Pbr012798.1	mdm:103433590|mdm:103430085|mdm:103427883|mdm:103427882|mdm:103420118|mdm:103426241|mdm:103453723|mdm:103442984|mdm:103437829|mdm:103450616|mdm:103415279|mdm:103454049|	103433590|103430085|103427883|103427882|103420118|103426241|103453723|103442984|103437829|103450616|103415279|103454049|	http://www.genome.jp/kegg-bin/show_pathway?mdm00196/mdm:103454049%09red/mdm:103426241%09red/mdm:103430085%09red/mdm:103433590%09red/mdm:103415279%09red/mdm:103442984%09red/mdm:103427883%09red/mdm:103427882%09red/mdm:103420118%09red/mdm:103453723%09red/mdm:103437829%09red/mdm:103450616%09red
Photosynthesis	KEGG PATHWAY	mdm00195	16	88	4.40095460353e-07	2.09045343667e-05	Pbr037072.1|Pbr042127.1|Pbr014580.1|Pbr042101.1|Pbr019168.1|Pbr008101.1|Pbr017226.1|Pbr041327.1|Pbr037487.1|Pbr025296.1|Pbr000210.1|Pbr042856.1|Pbr009064.1|Pbr019368.1|Pbr022840.1|Pbr001154.1	mdm:103439960|mdm:103446135|mdm:103446065|mdm:103409108|mdm:103405453|mdm:103403899|mdm:103432238|mdm:103417553|mdm:103446115|mdm:103435687|mdm:103408815|mdm:103428016|mdm:103445710|mdm:103401257|mdm:103401257|mdm:103453352|	103439960|103446135|103446065|103409108|103405453|103403899|103432238|103417553|103446115|103435687|103408815|103428016|103445710|103401257|103401257|103453352|	http://www.genome.jp/kegg-bin/show_pathway?mdm00195/mdm:103435687%09red/mdm:103405453%09red/mdm:103403899%09red/mdm:103446065%09red/mdm:103409108%09red/mdm:103439960%09red/mdm:103446115%09red/mdm:103417553%09red/mdm:103445710%09red/mdm:103446135%09red/mdm:103432238%09red/mdm:103401257%09red/mdm:103428016%09red/mdm:103453352%09red/mdm:103408815%09red
Flavonoid biosynthesis	KEGG PATHWAY	mdm00941	12	75	3.72940842648e-05	0.00118097933505	Pbr019532.1|Pbr026584.1|Pbr005931.1|Pbr000217.1|Pbr026583.1|Novel00963|Pbr019533.1|Pbr020248.1|Pbr001543.2|Pbr020913.1|Pbr012033.1|Pbr019531.1	mdm:103443513|mdm:103441965|mdm:103450464|mdm:103434638|mdm:103441965|mdm:103400025|mdm:103443512|mdm:103420366|mdm:103420259|mdm:103421794|mdm:103421794|mdm:103421794|	103443513|103441965|103450464|103434638|103441965|103400025|103443512|103420366|103420259|103421794|103421794|103421794|	http://www.genome.jp/kegg-bin/show_pathway?mdm00941/mdm:103421794%09red/mdm:103443512%09red/mdm:103434638%09red/mdm:103420366%09red/mdm:103441965%09red/mdm:103443513%09red/mdm:103400025%09red/mdm:103450464%09red/mdm:103420259%09red
Pentose and glucuronate interconversions	KEGG PATHWAY	mdm00040	18	184	0.000194910372619	0.0046291213497	Pbr032986.2|Pbr036977.1|Pbr030107.1|Pbr041275.2|Pbr036221.1|Pbr035305.1|Pbr020778.1|Pbr013913.1|Pbr032775.1|Pbr015755.1|Pbr027959.1|Pbr007232.1|Pbr032778.1|Pbr032776.1|Pbr024016.1|Pbr011950.1|Pbr013914.1|Pbr005280.1	mdm:103435802|mdm:103415187|mdm:103420358|mdm:103453658|mdm:103425513|mdm:103436151|mdm:103436151|mdm:103439704|mdm:103440064|mdm:103440901|mdm:103431350|mdm:103424555|mdm:103440002|mdm:103440075|mdm:103437645|mdm:103402329|mdm:103439704|mdm:103435802|	103435802|103415187|103420358|103453658|103425513|103436151|103436151|103439704|103440064|103440901|103431350|103424555|103440002|103440075|103437645|103402329|103439704|103435802|	http://www.genome.jp/kegg-bin/show_pathway?mdm00040/mdm:103436151%09red/mdm:103437645%09red/mdm:103415187%09red/mdm:103435802%09red/mdm:103424555%09red/mdm:103440064%09red/mdm:103440901%09red/mdm:103440075%09red/mdm:103453658%09red/mdm:103439704%09red/mdm:103431350%09red/mdm:103420358%09red/mdm:103402329%09red/mdm:103425513%09red/mdm:103440002%09red
DNA replication	KEGG PATHWAY	mdm03030	13	124	0.000811898212393	0.0154260660355	Pbr028009.1|Pbr035444.1|Pbr020163.1|Pbr018613.1|Pbr007206.1|Pbr003476.1|Pbr035502.1|Pbr007319.1|Pbr007749.1|Pbr037820.1|Pbr006889.1|Pbr002515.1|Pbr015816.1	mdm:103447453|mdm:103401388|mdm:103437891|mdm:103423906|mdm:103455429|mdm:103448067|mdm:103423184|mdm:103415561|mdm:103423184|mdm:103433134|mdm:103435368|mdm:103435330|mdm:103445117|	103447453|103401388|103437891|103423906|103455429|103448067|103423184|103415561|103423184|103433134|103435368|103435330|103445117|	http://www.genome.jp/kegg-bin/show_pathway?mdm03030/mdm:103423184%09red/mdm:103437891%09red/mdm:103433134%09red/mdm:103435368%09red/mdm:103448067%09red/mdm:103423906%09red/mdm:103435330%09red/mdm:103455429%09red/mdm:103415561%09red/mdm:103401388%09red/mdm:103445117%09red/mdm:103447453%09red
Nitrogen metabolism	KEGG PATHWAY	mdm00910	8	65	0.00329194998824	0.0521225414805	Pbr008534.1|Pbr007691.1|Pbr040385.1|Pbr030335.1|Pbr014749.1|Pbr008178.1|Pbr024434.1|Pbr030334.1	mdm:103407845|mdm:103449307|mdm:103436487|mdm:103413242|mdm:103453050|mdm:103401883|mdm:103421471|mdm:103413242|	103407845|103449307|103436487|103413242|103453050|103401883|103421471|103413242|	http://www.genome.jp/kegg-bin/show_pathway?mdm00910/mdm:103449307%09red/mdm:103407845%09red/mdm:103436487%09red/mdm:103421471%09red/mdm:103401883%09red/mdm:103453050%09red/mdm:103413242%09red
Circadian rhythm - plant	KEGG PATHWAY	mdm04712	8	77	0.00827896726132	0.112357412832	Pbr019532.1|Pbr040056.1|Pbr025890.1|Pbr019533.1|Pbr020913.1|Pbr027818.1|Pbr012033.1|Pbr019531.1	mdm:103443513|mdm:103439942|mdm:103406243|mdm:103443512|mdm:103421794|mdm:103450118|mdm:103421794|mdm:103421794|	103443513|103439942|103406243|103443512|103421794|103450118|103421794|103421794|	http://www.genome.jp/kegg-bin/show_pathway?mdm04712/mdm:103421794%09red/mdm:103439942%09red/mdm:103406243%09red/mdm:103443512%09red/mdm:103443513%09red/mdm:103450118%09red
Metabolic pathways	KEGG PATHWAY	mdm01100	146	3521	0.0194931487823	0.228385414743	Pbr005978.1|Pbr004235.1|Pbr042101.1|Pbr016484.1|Pbr016054.1|Pbr039555.1|Pbr006160.2|Pbr042856.1|Pbr019368.1|Pbr042026.1|Pbr021654.1|Pbr030107.1|Pbr008960.1|Pbr000299.1|Pbr015141.1|Pbr042709.1|Pbr005064.1|Pbr012135.1|Pbr007791.1|Pbr022321.1|Pbr013445.1|Pbr005931.1|Pbr027985.1|Pbr029589.1|Pbr008101.1|Pbr003476.1|Pbr008607.1|Pbr018123.1|Pbr021716.2|Pbr019532.1|Pbr021977.1|Pbr033557.1|Pbr024832.1|Pbr…	mdm:103422944|mdm:103428910|mdm:103409108|mdm:103443414|mdm:103441632|mdm:103427883|mdm:103440488|mdm:103428016|mdm:103401257|mdm:103446079|mdm:103433590|mdm:103420358|mdm:103448995|mdm:103408835|mdm:103403189|mdm:103406595|mdm:103403980|mdm:103444588|mdm:103428516|mdm:103448652|mdm:103440010|mdm:103450464|mdm:103401158|mdm:103438505|mdm:103403899|mdm:103448067|mdm:103426241|mdm:103404838|mdm:103…	103422944|103428910|103409108|103443414|103441632|103427883|103440488|103428016|103401257|103446079|103433590|103420358|103448995|103408835|103403189|103406595|103403980|103444588|103428516|103448652|103440010|103450464|103401158|103438505|103403899|103448067|103426241|103404838|103405106|103443513|103441051|103455676|103430085|103443723|103453723|103432083|103440002|103424555|103432238|103401388…	http://www.genome.jp/kegg-bin/show_pathway?mdm01100/mdm:103405422%09red/mdm:103414848%09red/mdm:103448652%09red/mdm:103431339%09red/mdm:103448067%09red/mdm:103453173%09red/mdm:103432238%09red/mdm:103427882%09red/mdm:103427883%09red/mdm:103432829%09red/mdm:103446115%09red/mdm:103435687%09red/mdm:103430085%09red/mdm:103427355%09red/mdm:103406966%09red/mdm:103448995%09red/mdm:103410088%09red/mdm:103…
Glycosphingolipid biosynthesis - ganglio series	KEGG PATHWAY	mdm00604	2	5	0.0216365129757	0.228385414743	Pbr015600.1|Pbr026452.2	mdm:103450376|mdm:103434574|	103450376|103434574|	http://www.genome.jp/kegg-bin/show_pathway?mdm00604/mdm:103450376%09red/mdm:103434574%09red
Other glycan degradation	KEGG PATHWAY	mdm00511	4	31	0.0301112136026	0.265530493347	Pbr015600.1|Pbr026452.2|Pbr023317.1|Pbr038572.2	mdm:103450376|mdm:103434574|mdm:103418267|mdm:103401308|	103450376|103434574|103418267|103401308|	http://www.genome.jp/kegg-bin/show_pathway?mdm00511/mdm:103450376%09red/mdm:103401308%09red/mdm:103418267%09red/mdm:103434574%09red
Fructose and mannose metabolism	KEGG PATHWAY	mdm00051	9	121	0.0335208934533	0.265530493347	Pbr013913.1|Pbr032775.1|Pbr022360.1|Pbr038975.1|Pbr005501.1|Pbr032778.1|Pbr032776.1|Pbr035932.1|Pbr013914.1	mdm:103439704|mdm:103440064|mdm:103453790|mdm:103453790|mdm:103449400|mdm:103440002|mdm:103440075|mdm:103433550|mdm:103439704|	103439704|103440064|103453790|103453790|103449400|103440002|103440075|103433550|103439704|	http://www.genome.jp/kegg-bin/show_pathway?mdm00051/mdm:103453790%09red/mdm:103449400%09red/mdm:103440064%09red/mdm:103433550%09red/mdm:103440075%09red/mdm:103439704%09red/mdm:103440002%09red
Carotenoid biosynthesis	KEGG PATHWAY	mdm00906	6	65	0.0335406938964	0.265530493347	Pbr005978.1|Pbr029589.1|Pbr019636.1|Pbr008794.1|Pbr004630.1|Pbr005979.1	mdm:103422944|mdm:103438505|mdm:103455974|mdm:103424837|mdm:103436490|mdm:103438505|	103422944|103438505|103455974|103424837|103436490|103438505|	http://www.genome.jp/kegg-bin/show_pathway?mdm00906/mdm:103438505%09red/mdm:103455974%09red/mdm:103422944%09red/mdm:103424837%09red/mdm:103436490%09red
Glycosaminoglycan degradation	KEGG PATHWAY	mdm00531	3	21	0.0466014638055	0.340549158579	Pbr015600.1|Pbr026452.2|Pbr003082.1	mdm:103450376|mdm:103434574|mdm:103447604|	103450376|103434574|103447604|	http://www.genome.jp/kegg-bin/show_pathway?mdm00531/mdm:103450376%09red/mdm:103447604%09red/mdm:103434574%09red
Pentose phosphate pathway	KEGG PATHWAY	mdm00030	7	92	0.0518383635698	0.351760324224	Pbr026727.1|Pbr015141.1|Pbr042709.1|Pbr022360.1|Pbr038975.1|Pbr005501.1|Pbr035932.1	mdm:103404670|mdm:103403189|mdm:103406595|mdm:103453790|mdm:103453790|mdm:103449400|mdm:103433550|	103404670|103403189|103406595|103453790|103453790|103449400|103433550|	http://www.genome.jp/kegg-bin/show_pathway?mdm00030/mdm:103403189%09red/mdm:103453790%09red/mdm:103404670%09red/mdm:103433550%09red/mdm:103406595%09red/mdm:103449400%09red
Plant hormone signal transduction	KEGG PATHWAY	mdm04075	22	443	0.0754022971771	0.477547882122	Pbr041942.1|Pbr015521.1|Pbr035647.1|Pbr008768.1|Pbr034731.1|Pbr009069.1|Pbr030476.1|Pbr011349.1|Pbr019693.1|Pbr005673.1|Pbr039183.2|Pbr024916.1|Pbr031621.1|Pbr028076.1|Pbr024739.1|Pbr025290.1|Pbr033210.1|Pbr008565.1|Pbr014064.1|Pbr033508.2|Pbr007589.1|Pbr028073.1	mdm:103449094|mdm:103400712|mdm:103452158|mdm:103415456|mdm:103443745|mdm:103445717|mdm:103402131|mdm:103455096|mdm:103455933|mdm:103437272|mdm:103402970|mdm:103449863|mdm:103436252|mdm:103420869|mdm:103409091|mdm:103435680|mdm:103431796|mdm:103454584|mdm:103406741|mdm:103401852|mdm:103430245|mdm:103420867|	103449094|103400712|103452158|103415456|103443745|103445717|103402131|103455096|103455933|103437272|103402970|103449863|103436252|103420869|103409091|103435680|103431796|103454584|103406741|103401852|103430245|103420867|	http://www.genome.jp/kegg-bin/show_pathway?mdm04075/mdm:103420869%09red/mdm:103420867%09red/mdm:103406741%09red/mdm:103443745%09red/mdm:103431796%09red/mdm:103402970%09red/mdm:103415456%09red/mdm:103402131%09red/mdm:103430245%09red/mdm:103449863%09red/mdm:103400712%09red/mdm:103437272%09red/mdm:103445717%09red/mdm:103401852%09red/mdm:103449094%09red/mdm:103435680%09red/mdm:103452158%09red/mdm:103…
Phagosome	KEGG PATHWAY	mdm04145	9	155	0.107629369468	0.592174893431	Pbr035937.1|Pbr031323.1|Pbr018427.1|Pbr015474.1|Pbr026725.1|Pbr031324.1|Pbr013985.1|Novel00672|Pbr035370.1	mdm:103423471|mdm:103439762|mdm:103406987|mdm:103449213|mdm:103454644|mdm:103407673|mdm:103439762|mdm:103416275|mdm:103439762|	103423471|103439762|103406987|103449213|103454644|103407673|103439762|103416275|103439762|	http://www.genome.jp/kegg-bin/show_pathway?mdm04145/mdm:103449213%09red/mdm:103439762%09red/mdm:103407673%09red/mdm:103454644%09red/mdm:103423471%09red/mdm:103416275%09red/mdm:103406987%09red
C5-Branched dibasic acid metabolism	KEGG PATHWAY	mdm00660	2	15	0.112201558755	0.592174893431	Pbr007402.1|Pbr000528.2	mdm:103417939|mdm:103435112|	103417939|103435112|	http://www.genome.jp/kegg-bin/show_pathway?mdm00660/mdm:103435112%09red/mdm:103417939%09red
Degradation of aromatic compounds	KEGG PATHWAY	mdm01220	2	15	0.112201558755	0.592174893431	Pbr028275.1|Pbr005767.1	mdm:103438307|mdm:103450330|	103438307|103450330|	http://www.genome.jp/kegg-bin/show_pathway?mdm01220/mdm:103450330%09red/mdm:103438307%09red
Mismatch repair	KEGG PATHWAY	mdm03430	6	93	0.121137215269	0.605686076346	Pbr035502.1|Pbr020163.1|Pbr007206.1|Pbr028009.1|Pbr007749.1|Pbr006889.1	mdm:103423184|mdm:103437891|mdm:103455429|mdm:103447453|mdm:103423184|mdm:103435368|	103423184|103437891|103455429|103447453|103423184|103435368|	http://www.genome.jp/kegg-bin/show_pathway?mdm03430/mdm:103435368%09red/mdm:103455429%09red/mdm:103423184%09red/mdm:103447453%09red/mdm:103437891%09red
Butanoate metabolism	KEGG PATHWAY	mdm00650	3	36	0.145971642806	0.663956175942	Pbr007402.1|Pbr000528.2|Pbr033557.1	mdm:103417939|mdm:103435112|mdm:103455676|	103417939|103435112|103455676|	http://www.genome.jp/kegg-bin/show_pathway?mdm00650/mdm:103435112%09red/mdm:103455676%09red/mdm:103417939%09red
Ascorbate and aldarate metabolism	KEGG PATHWAY	mdm00053	5	77	0.146769259945	0.663956175942	Pbr007232.1|Pbr023311.1|Pbr027959.1|Pbr030107.1|Pbr039481.1	mdm:103424555|mdm:103456150|mdm:103431350|mdm:103420358|mdm:103448151|	103424555|103456150|103431350|103420358|103448151|	http://www.genome.jp/kegg-bin/show_pathway?mdm00053/mdm:103456150%09red/mdm:103424555%09red/mdm:103420358%09red/mdm:103431350%09red/mdm:103448151%09red
Amino sugar and nucleotide sugar metabolism	KEGG PATHWAY	mdm00520	11	224	0.178444854973	0.767850755246	Pbr016849.1|Pbr030107.1|Pbr002426.1|Pbr004289.1|Pbr033653.1|Pbr027358.1|Pbr007232.1|Pbr041218.1|Pbr021716.2|Pbr026452.2|Pbr042026.1	mdm:103430924|mdm:103420358|mdm:103405188|mdm:103406966|mdm:103429334|mdm:103448537|mdm:103424555|mdm:103424161|mdm:103405106|mdm:103434574|mdm:103446079|	103430924|103420358|103405188|103406966|103429334|103448537|103424555|103424161|103405106|103434574|103446079|	http://www.genome.jp/kegg-bin/show_pathway?mdm00520/mdm:103429334%09red/mdm:103448537%09red/mdm:103446079%09red/mdm:103424555%09red/mdm:103405188%09red/mdm:103424161%09red/mdm:103405106%09red/mdm:103406966%09red/mdm:103434574%09red/mdm:103430924%09red/mdm:103420358%09red
Nucleotide excision repair	KEGG PATHWAY	mdm03420	7	130	0.185900709165	0.767850755246	Pbr035502.1|Pbr020163.1|Pbr007206.1|Pbr003476.1|Pbr028009.1|Pbr007749.1|Pbr006889.1	mdm:103423184|mdm:103437891|mdm:103455429|mdm:103448067|mdm:103447453|mdm:103423184|mdm:103435368|	103423184|103437891|103455429|103448067|103447453|103423184|103435368|	http://www.genome.jp/kegg-bin/show_pathway?mdm03420/mdm:103423184%09red/mdm:103437891%09red/mdm:103435368%09red/mdm:103448067%09red/mdm:103455429%09red/mdm:103447453%09red
Phenylalanine, tyrosine and tryptophan biosynthesis	KEGG PATHWAY	mdm00400	5	88	0.209681763659	0.784045233386	Pbr017091.1|Pbr004809.1|Pbr042387.1|Pbr037530.1|Pbr027985.1	mdm:103430495|mdm:103424012|mdm:103431866|mdm:103444825|mdm:103401158|	103430495|103424012|103431866|103444825|103401158|	http://www.genome.jp/kegg-bin/show_pathway?mdm00400/mdm:103430495%09red/mdm:103401158%09red/mdm:103424012%09red/mdm:103431866%09red/mdm:103444825%09red
Carbon fixation in photosynthetic organisms	KEGG PATHWAY	mdm00710	7	136	0.214484613894	0.784045233386	Pbr034762.1|Pbr009476.1|Pbr038975.1|Pbr022360.1|Pbr015084.1|Pbr005501.1|Pbr035932.1	mdm:103444126|mdm:103444794|mdm:103453790|mdm:103453790|mdm:103409404|mdm:103449400|mdm:103433550|	103444126|103444794|103453790|103453790|103409404|103449400|103433550|	http://www.genome.jp/kegg-bin/show_pathway?mdm00710/mdm:103444794%09red/mdm:103453790%09red/mdm:103449400%09red/mdm:103433550%09red/mdm:103444126%09red/mdm:103409404%09red
Base excision repair	KEGG PATHWAY	mdm03410	4	66	0.214580800716	0.784045233386	Pbr030022.1|Pbr028009.1|Pbr013189.1|Pbr003476.1	mdm:103414261|mdm:103447453|mdm:103402771|mdm:103448067|	103414261|103447453|103402771|103448067|	http://www.genome.jp/kegg-bin/show_pathway?mdm03410/mdm:103448067%09red/mdm:103402771%09red/mdm:103447453%09red/mdm:103414261%09red
Ether lipid metabolism	KEGG PATHWAY	mdm00565	3	46	0.232137871176	0.816781398583	Pbr036881.1|Pbr006160.2|Pbr036882.1	mdm:103450893|mdm:103440488|mdm:103450893|	103450893|103440488|103450893|	http://www.genome.jp/kegg-bin/show_pathway?mdm00565/mdm:103450893%09red/mdm:103440488%09red
One carbon pool by folate	KEGG PATHWAY	mdm00670	3	48	0.250399004533	0.849568051093	Pbr016484.1|Pbr040110.1|Pbr004667.1	mdm:103443414|mdm:103431625|mdm:103431625|	103443414|103431625|103431625|	http://www.genome.jp/kegg-bin/show_pathway?mdm00670/mdm:103443414%09red/mdm:103431625%09red
Biosynthesis of secondary metabolites	KEGG PATHWAY	mdm01110	74	1944	0.260286904265	0.852663996729	Pbr026584.1|Pbr019533.1|Pbr041827.1|Pbr002426.1|Pbr016484.1|Pbr016054.1|Novel00963|Pbr026583.1|Pbr016460.1|Pbr000689.1|Pbr021716.2|Pbr026213.1|Pbr027959.1|Pbr037664.1|Pbr002672.1|Pbr020913.1|Pbr035932.1|Pbr042026.1|Pbr004667.1|Pbr030107.1|Pbr016849.1|Pbr008960.1|Pbr015141.1|Pbr027358.1|Pbr019793.1|Pbr042709.1|Pbr033653.1|Pbr020040.1|Pbr007402.1|Pbr033557.1|Novel00153|Pbr007791.1|Pbr022321.1|Pbr00…	mdm:103441965|mdm:103443512|mdm:103453173|mdm:103405188|mdm:103443414|mdm:103441632|mdm:103400025|mdm:103441965|mdm:103433222|mdm:103452455|mdm:103405106|mdm:103444452|mdm:103431350|mdm:103431617|mdm:103431339|mdm:103421794|mdm:103433550|mdm:103446079|mdm:103431625|mdm:103420358|mdm:103430924|mdm:103448995|mdm:103403189|mdm:103448537|mdm:103455855|mdm:103406595|mdm:103429334|mdm:103441571|mdm:103…	103441965|103443512|103453173|103405188|103443414|103441632|103400025|103441965|103433222|103452455|103405106|103444452|103431350|103431617|103431339|103421794|103433550|103446079|103431625|103420358|103430924|103448995|103403189|103448537|103455855|103406595|103429334|103441571|103417939|103455676|103412230|103428516|103448652|103434461|103440010|103450464|103401158|103438505|103422906|103412477…	http://www.genome.jp/kegg-bin/show_pathway?mdm01110/mdm:103448652%09red/mdm:103417939%09red/mdm:103452455%09red/mdm:103404670%09red/mdm:103431339%09red/mdm:103406595%09red/mdm:103453173%09red/mdm:103431350%09red/mdm:103455855%09red/mdm:103412230%09red/mdm:103438505%09red/mdm:103431625%09red/mdm:103433156%09red/mdm:103421794%09red/mdm:103443512%09red/mdm:103430924%09red/mdm:103443723%09red/mdm:103…
Phenylalanine metabolism	KEGG PATHWAY	mdm00360	9	205	0.305238254692	0.909564867644	Pbr013445.1|Pbr032800.1|Pbr016460.1|Pbr037664.1|Pbr000689.1|Pbr026213.1|Pbr041827.1|Pbr002672.1|Pbr016853.1	mdm:103440010|mdm:103432159|mdm:103433222|mdm:103431617|mdm:103452455|mdm:103444452|mdm:103453173|mdm:103431339|mdm:103414848|	103440010|103432159|103433222|103431617|103452455|103444452|103453173|103431339|103414848|	http://www.genome.jp/kegg-bin/show_pathway?mdm00360/mdm:103452455%09red/mdm:103431339%09red/mdm:103432159%09red/mdm:103444452%09red/mdm:103453173%09red/mdm:103414848%09red/mdm:103431617%09red/mdm:103433222%09red/mdm:103440010%09red
Tryptophan metabolism	KEGG PATHWAY	mdm00380	3	54	0.306173024188	0.909564867644	Pbr004303.1|Pbr036149.1|Pbr027959.1	mdm:103445356|mdm:103403054|mdm:103431350|	103445356|103403054|103431350|	http://www.genome.jp/kegg-bin/show_pathway?mdm00380/mdm:103445356%09red/mdm:103431350%09red/mdm:103403054%09red
Fatty acid degradation	KEGG PATHWAY	mdm00071	4	82	0.335352292183	0.909564867644	Pbr028275.1|Pbr027959.1|Novel00153|Pbr005767.1	mdm:103438307|mdm:103431350|mdm:103412230|mdm:103450330|	103438307|103431350|103412230|103450330|	http://www.genome.jp/kegg-bin/show_pathway?mdm00071/mdm:103412230%09red/mdm:103450330%09red/mdm:103431350%09red/mdm:103438307%09red
Biosynthesis of amino acids	KEGG PATHWAY	mdm01230	19	481	0.342198415082	0.909564867644	Pbr017091.1|Pbr016484.1|Pbr016054.1|Pbr003939.1|Pbr027985.1|Pbr016887.1|Pbr038975.1|Pbr031495.1|Pbr022360.1|Pbr042387.1|Pbr007402.1|Pbr040110.1|Pbr004809.1|Pbr037530.1|Pbr014749.1|Pbr000528.2|Pbr037756.1|Pbr005501.1|Pbr004667.1	mdm:103430495|mdm:103443414|mdm:103441632|mdm:103401891|mdm:103401158|mdm:103453893|mdm:103453790|mdm:103427793|mdm:103453790|mdm:103431866|mdm:103417939|mdm:103431625|mdm:103424012|mdm:103444825|mdm:103453050|mdm:103435112|mdm:103414559|mdm:103449400|mdm:103431625|	103430495|103443414|103441632|103401891|103401158|103453893|103453790|103427793|103453790|103431866|103417939|103431625|103424012|103444825|103453050|103435112|103414559|103449400|103431625|	http://www.genome.jp/kegg-bin/show_pathway?mdm01230/mdm:103401891%09red/mdm:103417939%09red/mdm:103453790%09red/mdm:103424012%09red/mdm:103443414%09red/mdm:103453893%09red/mdm:103444825%09red/mdm:103414559%09red/mdm:103430495%09red/mdm:103401158%09red/mdm:103431866%09red/mdm:103449400%09red/mdm:103435112%09red/mdm:103441632%09red/mdm:103431625%09red/mdm:103427793%09red/mdm:103453050%09red
Ubiquinone and other terpenoid-quinone biosynthesis	KEGG PATHWAY	mdm00130	3	60	0.362365623428	0.909564867644	Pbr026213.1|Pbr013445.1|Pbr028995.1	mdm:103444452|mdm:103440010|mdm:103412477|	103444452|103440010|103412477|	http://www.genome.jp/kegg-bin/show_pathway?mdm00130/mdm:103444452%09red/mdm:103412477%09red/mdm:103440010%09red
Glyoxylate and dicarboxylate metabolism	KEGG PATHWAY	mdm00630	5	112	0.366712748439	0.909564867644	Pbr014749.1|Pbr016484.1|Pbr034762.1|Pbr040110.1|Pbr004667.1	mdm:103453050|mdm:103443414|mdm:103444126|mdm:103431625|mdm:103431625|	103453050|103443414|103444126|103431625|103431625|	http://www.genome.jp/kegg-bin/show_pathway?mdm00630/mdm:103444126%09red/mdm:103453050%09red/mdm:103443414%09red/mdm:103431625%09red
Sesquiterpenoid and triterpenoid biosynthesis	KEGG PATHWAY	mdm00909	2	36	0.372190867601	0.909564867644	Pbr019793.1|Pbr027311.1	mdm:103455855|mdm:103430135|	103455855|103430135|	http://www.genome.jp/kegg-bin/show_pathway?mdm00909/mdm:103455855%09red/mdm:103430135%09red
Steroid biosynthesis	KEGG PATHWAY	mdm00100	3	63	0.390244692818	0.909564867644	Pbr038791.1|Pbr019793.1|Pbr037838.1	mdm:103453651|mdm:103455855|mdm:103433156|	103453651|103455855|103433156|	http://www.genome.jp/kegg-bin/show_pathway?mdm00100/mdm:103455855%09red/mdm:103453651%09red/mdm:103433156%09red
Phenylpropanoid biosynthesis	KEGG PATHWAY	mdm00940	14	359	0.391009804078	0.909564867644	Pbr007791.1|Pbr026584.1|Pbr013445.1|Pbr032800.1|Pbr026583.1|Pbr029588.1|Pbr016460.1|Pbr013510.1|Pbr000689.1|Pbr026213.1|Pbr037664.1|Pbr041827.1|Pbr002672.1|Pbr016853.1	mdm:103428516|mdm:103441965|mdm:103440010|mdm:103432159|mdm:103441965|mdm:103422906|mdm:103433222|mdm:103443723|mdm:103452455|mdm:103444452|mdm:103431617|mdm:103453173|mdm:103431339|mdm:103414848|	103428516|103441965|103440010|103432159|103441965|103422906|103433222|103443723|103452455|103444452|103431617|103453173|103431339|103414848|	http://www.genome.jp/kegg-bin/show_pathway?mdm00940/mdm:103443723%09red/mdm:103452455%09red/mdm:103431339%09red/mdm:103432159%09red/mdm:103441965%09red/mdm:103444452%09red/mdm:103453173%09red/mdm:103414848%09red/mdm:103431617%09red/mdm:103433222%09red/mdm:103422906%09red/mdm:103428516%09red/mdm:103440010%09red
Alanine, aspartate and glutamate metabolism	KEGG PATHWAY	mdm00250	4	90	0.397391659287	0.909564867644	Pbr007691.1|Pbr033557.1|Pbr011473.1|Pbr014749.1	mdm:103449307|mdm:103455676|mdm:103420331|mdm:103453050|	103449307|103455676|103420331|103453050|	http://www.genome.jp/kegg-bin/show_pathway?mdm00250/mdm:103420331%09red/mdm:103449307%09red/mdm:103455676%09red/mdm:103453050%09red
Tyrosine metabolism	KEGG PATHWAY	mdm00350	3	64	0.399473678026	0.909564867644	Pbr026742.1|Pbr028275.1|Pbr005767.1	mdm:103427355|mdm:103438307|mdm:103450330|	103427355|103438307|103450330|	http://www.genome.jp/kegg-bin/show_pathway?mdm00350/mdm:103450330%09red/mdm:103427355%09red/mdm:103438307%09red
Cysteine and methionine metabolism	KEGG PATHWAY	mdm00270	7	172	0.407737921349	0.909564867644	Pbr000093.1|Pbr037756.1|Pbr016887.1|Pbr031495.1|Pbr003336.1|Pbr003939.1|Pbr003338.1	mdm:103434461|mdm:103414559|mdm:103453893|mdm:103427793|mdm:103452459|mdm:103401891|mdm:103452459|	103434461|103414559|103453893|103427793|103452459|103401891|103452459|	http://www.genome.jp/kegg-bin/show_pathway?mdm00270/mdm:103452459%09red/mdm:103453893%09red/mdm:103414559%09red/mdm:103401891%09red/mdm:103434461%09red/mdm:103427793%09red
Histidine metabolism	KEGG PATHWAY	mdm00340	2	39	0.408554611608	0.909564867644	Pbr010513.1|Pbr027959.1	mdm:103402161|mdm:103431350|	103402161|103431350|	http://www.genome.jp/kegg-bin/show_pathway?mdm00340/mdm:103402161%09red/mdm:103431350%09red
Starch and sucrose metabolism	KEGG PATHWAY	mdm00500	15	392	0.411823264956	0.909564867644	Pbr037395.1|Pbr030107.1|Pbr002426.1|Pbr004289.1|Pbr033653.1|Pbr015353.1|Pbr027358.1|Pbr029588.1|Pbr006528.1|Pbr022356.1|Pbr015755.1|Pbr007232.1|Pbr038355.1|Pbr012135.1|Pbr012097.1	mdm:103400901|mdm:103420358|mdm:103405188|mdm:103406966|mdm:103429334|mdm:103449473|mdm:103448537|mdm:103422906|mdm:103436491|mdm:103453816|mdm:103440901|mdm:103424555|mdm:103432083|mdm:103444588|mdm:103453816|	103400901|103420358|103405188|103406966|103429334|103449473|103448537|103422906|103436491|103453816|103440901|103424555|103432083|103444588|103453816|	http://www.genome.jp/kegg-bin/show_pathway?mdm00500/mdm:103449473%09red/mdm:103448537%09red/mdm:103436491%09red/mdm:103405188%09red/mdm:103424555%09red/mdm:103400901%09red/mdm:103432083%09red/mdm:103444588%09red/mdm:103440901%09red/mdm:103453816%09red/mdm:103406966%09red/mdm:103429334%09red/mdm:103422906%09red/mdm:103420358%09red
Pantothenate and CoA biosynthesis	KEGG PATHWAY	mdm00770	3	67	0.42691011768	0.909564867644	Pbr007402.1|Pbr000528.2|Pbr036954.1	mdm:103417939|mdm:103435112|mdm:103455044|	103417939|103435112|103455044|	http://www.genome.jp/kegg-bin/show_pathway?mdm00770/mdm:103435112%09red/mdm:103417939%09red/mdm:103455044%09red
Valine, leucine and isoleucine biosynthesis	KEGG PATHWAY	mdm00290	2	42	0.443860296402	0.909564867644	Pbr007402.1|Pbr000528.2	mdm:103417939|mdm:103435112|	103417939|103435112|	http://www.genome.jp/kegg-bin/show_pathway?mdm00290/mdm:103435112%09red/mdm:103417939%09red
Glycosphingolipid biosynthesis - globo series	KEGG PATHWAY	mdm00603	1	16	0.4447131924	0.909564867644	Pbr026452.2	mdm:103434574|	103434574|	http://www.genome.jp/kegg-bin/show_pathway?mdm00603/mdm:103434574%09red
Arginine and proline metabolism	KEGG PATHWAY	mdm00330	6	154	0.46232621703	0.909564867644	Pbr022368.1|Pbr007691.1|Pbr027959.1|Pbr014749.1|Pbr011473.1|Pbr041456.1	mdm:103422167|mdm:103449307|mdm:103431350|mdm:103453050|mdm:103420331|mdm:103406811|	103422167|103449307|103431350|103453050|103420331|103406811|	http://www.genome.jp/kegg-bin/show_pathway?mdm00330/mdm:103449307%09red/mdm:103422167%09red/mdm:103420331%09red/mdm:103453050%09red/mdm:103431350%09red/mdm:103406811%09red
Glutathione metabolism	KEGG PATHWAY	mdm00480	7	182	0.463213253439	0.909564867644	Pbr040592.1|Pbr026727.1|Pbr035686.1|Pbr015141.1|Pbr039158.1|Pbr023311.1|Pbr005064.1	mdm:103401829|mdm:103404670|mdm:103409925|mdm:103403189|mdm:103451887|mdm:103456150|mdm:103403980|	103401829|103404670|103409925|103403189|103451887|103456150|103403980|	http://www.genome.jp/kegg-bin/show_pathway?mdm00480/mdm:103403189%09red/mdm:103409925%09red/mdm:103404670%09red/mdm:103456150%09red/mdm:103403980%09red/mdm:103401829%09red/mdm:103451887%09red
Sulfur metabolism	KEGG PATHWAY	mdm00920	3	73	0.480332146256	0.909564867644	Pbr000299.1|Pbr003939.1|Pbr031495.1	mdm:103408835|mdm:103401891|mdm:103427793|	103408835|103401891|103427793|	http://www.genome.jp/kegg-bin/show_pathway?mdm00920/mdm:103401891%09red/mdm:103408835%09red/mdm:103427793%09red
Stilbenoid, diarylheptanoid and gingerol biosynthesis	KEGG PATHWAY	mdm00945	2	46	0.489044060591	0.909564867644	Pbr026584.1|Pbr026583.1	mdm:103441965|mdm:103441965|	103441965|103441965|	http://www.genome.jp/kegg-bin/show_pathway?mdm00945/mdm:103441965%09red
Carbon metabolism	KEGG PATHWAY	mdm01200	17	471	0.494190345112	0.909564867644	Pbr034762.1|Pbr026727.1|Pbr016484.1|Pbr016054.1|Pbr038975.1|Pbr015141.1|Pbr009476.1|Pbr005767.1|Pbr031495.1|Pbr042709.1|Pbr022360.1|Pbr015084.1|Pbr005501.1|Pbr040110.1|Pbr035932.1|Pbr003939.1|Pbr004667.1	mdm:103444126|mdm:103404670|mdm:103443414|mdm:103441632|mdm:103453790|mdm:103403189|mdm:103444794|mdm:103450330|mdm:103427793|mdm:103406595|mdm:103453790|mdm:103409404|mdm:103449400|mdm:103431625|mdm:103433550|mdm:103401891|mdm:103431625|	103444126|103404670|103443414|103441632|103453790|103403189|103444794|103450330|103427793|103406595|103453790|103409404|103449400|103431625|103433550|103401891|103431625|	http://www.genome.jp/kegg-bin/show_pathway?mdm01200/mdm:103401891%09red/mdm:103444794%09red/mdm:103453790%09red/mdm:103404670%09red/mdm:103443414%09red/mdm:103433550%09red/mdm:103406595%09red/mdm:103444126%09red/mdm:103403189%09red/mdm:103449400%09red/mdm:103409404%09red/mdm:103441632%09red/mdm:103431625%09red/mdm:103427793%09red/mdm:103450330%09red
Glycerophospholipid metabolism	KEGG PATHWAY	mdm00564	6	160	0.497867085447	0.909564867644	Pbr036881.1|Pbr001278.2|Pbr038854.1|Pbr006160.2|Novel01438|Pbr036882.1	mdm:103450893|mdm:103441433|mdm:103424613|mdm:103440488|mdm:103428324|mdm:103450893|	103450893|103441433|103424613|103440488|103428324|103450893|	http://www.genome.jp/kegg-bin/show_pathway?mdm00564/mdm:103450893%09red/mdm:103440488%09red/mdm:103441433%09red/mdm:103428324%09red/mdm:103424613%09red
beta-Alanine metabolism	KEGG PATHWAY	mdm00410	3	78	0.522991411399	0.922441810358	Pbr033557.1|Pbr027959.1|Pbr041456.1	mdm:103455676|mdm:103431350|mdm:103406811|	103455676|103431350|103406811|	http://www.genome.jp/kegg-bin/show_pathway?mdm00410/mdm:103455676%09red/mdm:103406811%09red/mdm:103431350%09red
Inositol phosphate metabolism	KEGG PATHWAY	mdm00562	4	107	0.524335344835	0.922441810358	Pbr036881.1|Pbr010903.1|Pbr009528.1|Pbr036882.1	mdm:103450893|mdm:103432829|mdm:103406415|mdm:103450893|	103450893|103432829|103406415|103450893|	http://www.genome.jp/kegg-bin/show_pathway?mdm00562/mdm:103450893%09red/mdm:103432829%09red/mdm:103406415%09red
Diterpenoid biosynthesis	KEGG PATHWAY	mdm00904	2	51	0.542168245674	0.936472424346	Pbr020040.1|Pbr008960.1	mdm:103441571|mdm:103448995|	103441571|103448995|	http://www.genome.jp/kegg-bin/show_pathway?mdm00904/mdm:103441571%09red/mdm:103448995%09red
Taurine and hypotaurine metabolism	KEGG PATHWAY	mdm00430	1	23	0.564231789312	0.957178928297	Pbr033557.1	mdm:103455676|	103455676|	http://www.genome.jp/kegg-bin/show_pathway?mdm00430/mdm:103455676%09red
Cyanoamino acid metabolism	KEGG PATHWAY	mdm00460	5	144	0.574846166028	0.95807694338	Pbr003939.1|Pbr016484.1|Pbr029588.1|Pbr040110.1|Pbr004667.1	mdm:103401891|mdm:103443414|mdm:103422906|mdm:103431625|mdm:103431625|	103401891|103443414|103422906|103431625|103431625|	http://www.genome.jp/kegg-bin/show_pathway?mdm00460/mdm:103401891%09red/mdm:103422906%09red/mdm:103443414%09red/mdm:103431625%09red
Zeatin biosynthesis	KEGG PATHWAY	mdm00908	1	26	0.607235644578	0.961771949436	Pbr002045.1	mdm:103409578|	103409578|	http://www.genome.jp/kegg-bin/show_pathway?mdm00908/mdm:103409578%09red
Glycolysis / Gluconeogenesis	KEGG PATHWAY	mdm00010	8	241	0.614429066733	0.961771949436	Pbr028275.1|Pbr016054.1|Pbr005767.1|Pbr022360.1|Pbr038975.1|Pbr005501.1|Pbr027959.1|Pbr035932.1	mdm:103438307|mdm:103441632|mdm:103450330|mdm:103453790|mdm:103453790|mdm:103449400|mdm:103431350|mdm:103433550|	103438307|103441632|103450330|103453790|103453790|103449400|103431350|103433550|	http://www.genome.jp/kegg-bin/show_pathway?mdm00010/mdm:103453790%09red/mdm:103450330%09red/mdm:103433550%09red/mdm:103438307%09red/mdm:103431350%09red/mdm:103441632%09red/mdm:103449400%09red
Lysine degradation	KEGG PATHWAY	mdm00310	2	59	0.618889757581	0.961771949436	Pbr037851.1|Pbr027959.1	mdm:103433171|mdm:103431350|	103433171|103431350|	http://www.genome.jp/kegg-bin/show_pathway?mdm00310/mdm:103431350%09red/mdm:103433171%09red
Thiamine metabolism	KEGG PATHWAY	mdm00730	1	27	0.620606920777	0.961771949436	Pbr033682.1	mdm:103429668|	103429668|	http://www.genome.jp/kegg-bin/show_pathway?mdm00730/mdm:103429668%09red
Homologous recombination	KEGG PATHWAY	mdm03440	3	93	0.638326496916	0.961771949436	Pbr007206.1|Pbr020163.1|Pbr006889.1	mdm:103455429|mdm:103437891|mdm:103435368|	103455429|103437891|103435368|	http://www.genome.jp/kegg-bin/show_pathway?mdm03440/mdm:103435368%09red/mdm:103455429%09red/mdm:103437891%09red
Endocytosis	KEGG PATHWAY	mdm04144	8	249	0.649593297352	0.961771949436	Pbr031962.1|Pbr042826.1|Pbr017967.1|Pbr007374.1|Pbr008620.1|Pbr003834.1|Pbr027034.1|Pbr011633.1	mdm:103446767|mdm:103409790|mdm:103404322|mdm:103446880|mdm:103444296|mdm:103447494|mdm:103404322|mdm:103418648|	103446767|103409790|103404322|103446880|103444296|103447494|103404322|103418648|	http://www.genome.jp/kegg-bin/show_pathway?mdm04144/mdm:103418648%09red/mdm:103404322%09red/mdm:103409790%09red/mdm:103446880%09red/mdm:103446767%09red/mdm:103444296%09red/mdm:103447494%09red
Pyrimidine metabolism	KEGG PATHWAY	mdm00240	7	219	0.651565355207	0.961771949436	Pbr040592.1|Pbr035444.1|Novel01597|Pbr020086.2|Pbr033882.1|Pbr003476.1|Pbr027785.1	mdm:103401829|mdm:103401388|mdm:103440505|mdm:103440429|mdm:103449351|mdm:103448067|mdm:103410088|	103401829|103401388|103440505|103440429|103449351|103448067|103410088|	http://www.genome.jp/kegg-bin/show_pathway?mdm00240/mdm:103448067%09red/mdm:103440505%09red/mdm:103401829%09red/mdm:103410088%09red/mdm:103401388%09red/mdm:103449351%09red/mdm:103440429%09red
Limonene and pinene degradation	KEGG PATHWAY	mdm00903	1	30	0.658054491719	0.961771949436	Pbr027959.1	mdm:103431350|	103431350|	http://www.genome.jp/kegg-bin/show_pathway?mdm00903/mdm:103431350%09red
Brassinosteroid biosynthesis	KEGG PATHWAY	mdm00905	1	32	0.680945548416	0.980148895448	Pbr013367.1	mdm:103451616|	103451616|	http://www.genome.jp/kegg-bin/show_pathway?mdm00905/mdm:103451616%09red
Glycine, serine and threonine metabolism	KEGG PATHWAY	mdm00260	4	138	0.715667774538	0.999999907358	Pbr016054.1|Pbr016484.1|Pbr040110.1|Pbr004667.1	mdm:103441632|mdm:103443414|mdm:103431625|mdm:103431625|	103441632|103443414|103431625|103431625|	http://www.genome.jp/kegg-bin/show_pathway?mdm00260/mdm:103441632%09red/mdm:103431625%09red/mdm:103443414%09red
SNARE interactions in vesicular transport	KEGG PATHWAY	mdm04130	2	72	0.721823569316	0.999999907358	Pbr036559.3|Pbr007670.1	mdm:103418979|mdm:103432115|	103418979|103432115|	http://www.genome.jp/kegg-bin/show_pathway?mdm04130/mdm:103418979%09red/mdm:103432115%09red
alpha-Linolenic acid metabolism	KEGG PATHWAY	mdm00592	3	110	0.743637186878	0.999999907358	Pbr004466.1|Pbr004235.1|Novel00153	mdm:103407335|mdm:103428910|mdm:103412230|	103407335|103428910|103412230|	http://www.genome.jp/kegg-bin/show_pathway?mdm00592/mdm:103428910%09red/mdm:103407335%09red/mdm:103412230%09red
Selenocompound metabolism	KEGG PATHWAY	mdm00450	1	43	0.782076292774	0.999999907358	Pbr016887.1	mdm:103453893|	103453893|	http://www.genome.jp/kegg-bin/show_pathway?mdm00450/mdm:103453893%09red
ABC transporters	KEGG PATHWAY	mdm02010	1	43	0.782076292774	0.999999907358	Pbr030096.1	mdm:103433112|	103433112|	http://www.genome.jp/kegg-bin/show_pathway?mdm02010/mdm:103433112%09red
Valine, leucine and isoleucine degradation	KEGG PATHWAY	mdm00280	2	88	0.81534769828	0.999999907358	Pbr027959.1|Novel00153	mdm:103431350|mdm:103412230|	103431350|103412230|	http://www.genome.jp/kegg-bin/show_pathway?mdm00280/mdm:103412230%09red/mdm:103431350%09red
Fatty acid elongation	KEGG PATHWAY	mdm00062	1	54	0.851182839135	0.999999907358	Pbr017012.1	mdm:103424934|	103424934|	http://www.genome.jp/kegg-bin/show_pathway?mdm00062/mdm:103424934%09red
Sphingolipid metabolism	KEGG PATHWAY	mdm00600	1	55	0.856256151437	0.999999907358	Pbr015600.1	mdm:103450376|	103450376|	http://www.genome.jp/kegg-bin/show_pathway?mdm00600/mdm:103450376%09red
Galactose metabolism	KEGG PATHWAY	mdm00052	2	100	0.865910187575	0.999999907358	Pbr015600.1|Pbr015353.1	mdm:103450376|mdm:103449473|	103450376|103449473|	http://www.genome.jp/kegg-bin/show_pathway?mdm00052/mdm:103449473%09red/mdm:103450376%09red
Phosphatidylinositol signaling system	KEGG PATHWAY	mdm04070	2	103	0.876394919272	0.999999907358	Pbr010903.1|Pbr009528.1	mdm:103432829|mdm:103406415|	103432829|103406415|	http://www.genome.jp/kegg-bin/show_pathway?mdm04070/mdm:103432829%09red/mdm:103406415%09red
Spliceosome	KEGG PATHWAY	mdm03040	10	408	0.906473922393	0.999999907358	Pbr032309.1|Novel00806|Pbr024425.1|Pbr010069.1|Pbr007374.1|Pbr015507.1|Pbr013522.1|Pbr020847.1|Pbr000742.1|Pbr034878.1	mdm:103426377|mdm:103403406|mdm:103442236|mdm:103426121|mdm:103446880|mdm:103428331|mdm:103426497|mdm:103447731|mdm:103418655|mdm:103431858|	103426377|103403406|103442236|103426121|103446880|103428331|103426497|103447731|103418655|103431858|	http://www.genome.jp/kegg-bin/show_pathway?mdm03040/mdm:103426121%09red/mdm:103403406%09red/mdm:103418655%09red/mdm:103446880%09red/mdm:103428331%09red/mdm:103447731%09red/mdm:103426377%09red/mdm:103442236%09red/mdm:103426497%09red/mdm:103431858%09red
2-Oxocarboxylic acid metabolism	KEGG PATHWAY	mdm01210	2	114	0.908689795658	0.999999907358	Pbr007402.1|Pbr000528.2	mdm:103417939|mdm:103435112|	103417939|103435112|	http://www.genome.jp/kegg-bin/show_pathway?mdm01210/mdm:103435112%09red/mdm:103417939%09red
Plant-pathogen interaction	KEGG PATHWAY	mdm04626	6	299	0.949753367925	0.999999907358	Pbr022752.1|Pbr016313.1|Pbr000107.1|Pbr023582.1|Pbr032698.1|Pbr000971.1	mdm:103444127|mdm:103436843|mdm:103434477|mdm:103403569|mdm:103407953|mdm:103432727|	103444127|103436843|103434477|103403569|103407953|103432727|	http://www.genome.jp/kegg-bin/show_pathway?mdm04626/mdm:103407953%09red/mdm:103403569%09red/mdm:103444127%09red/mdm:103432727%09red/mdm:103436843%09red/mdm:103434477%09red
RNA transport	KEGG PATHWAY	mdm03013	7	338	0.951011667166	0.999999907358	Pbr033681.1|Pbr034452.1|Novel00806|Pbr019139.1|Pbr003179.1|Pbr020847.1|Pbr004201.3	mdm:103429260|mdm:103447859|mdm:103403406|mdm:103443831|mdm:103448198|mdm:103447731|mdm:103429260|	103429260|103447859|103403406|103443831|103448198|103447731|103429260|	http://www.genome.jp/kegg-bin/show_pathway?mdm03013/mdm:103429260%09red/mdm:103447859%09red/mdm:103447731%09red/mdm:103403406%09red/mdm:103448198%09red/mdm:103443831%09red
Biosynthesis of unsaturated fatty acids	KEGG PATHWAY	mdm01040	1	87	0.952668439943	0.999999907358	Novel00153	mdm:103412230|	103412230|	http://www.genome.jp/kegg-bin/show_pathway?mdm01040/mdm:103412230%09red
Porphyrin and chlorophyll metabolism	KEGG PATHWAY	mdm00860	1	90	0.957353584198	0.999999907358	Pbr022321.1	mdm:103448652|	103448652|	http://www.genome.jp/kegg-bin/show_pathway?mdm00860/mdm:103448652%09red
Aminoacyl-tRNA biosynthesis	KEGG PATHWAY	mdm00970	2	143	0.959994251442	0.999999907358	Pbr018639.1|Pbr027211.1	mdm:103433164|mdm:103432081|	103433164|103432081|	http://www.genome.jp/kegg-bin/show_pathway?mdm00970/mdm:103432081%09red/mdm:103433164%09red
Purine metabolism	KEGG PATHWAY	mdm00230	6	315	0.963904942158	0.999999907358	Pbr040592.1|Pbr021977.1|Pbr035444.1|Pbr033882.1|Pbr003476.1|Pbr017022.1	mdm:103401829|mdm:103441051|mdm:103401388|mdm:103449351|mdm:103448067|mdm:103449726|	103401829|103441051|103401388|103449351|103448067|103449726|	http://www.genome.jp/kegg-bin/show_pathway?mdm00230/mdm:103449726%09red/mdm:103448067%09red/mdm:103401829%09red/mdm:103441051%09red/mdm:103401388%09red/mdm:103449351%09red
Glycerolipid metabolism	KEGG PATHWAY	mdm00561	1	107	0.976382519354	0.999999907358	Pbr027959.1	mdm:103431350|	103431350|	http://www.genome.jp/kegg-bin/show_pathway?mdm00561/mdm:103431350%09red
Ribosome biogenesis in eukaryotes	KEGG PATHWAY	mdm03008	2	166	0.979653804578	0.999999907358	Pbr013998.1|Pbr033016.2	mdm:103414820|mdm:103435821|	103414820|103435821|	http://www.genome.jp/kegg-bin/show_pathway?mdm03008/mdm:103435821%09red/mdm:103414820%09red
Oxidative phosphorylation	KEGG PATHWAY	mdm00190	3	244	0.991071389147	0.999999907358	Pbr018833.1|Pbr026725.1|Pbr007211.1	mdm:103405422|mdm:103454644|mdm:103455418|	103405422|103454644|103455418|	http://www.genome.jp/kegg-bin/show_pathway?mdm00190/mdm:103405422%09red/mdm:103455418%09red/mdm:103454644%09red
mRNA surveillance pathway	KEGG PATHWAY	mdm03015	3	260	0.994289617343	0.999999907358	Pbr020847.1|Pbr024376.1|Novel00806	mdm:103447731|mdm:103414747|mdm:103403406|	103447731|103414747|103403406|	http://www.genome.jp/kegg-bin/show_pathway?mdm03015/mdm:103414747%09red/mdm:103403406%09red/mdm:103447731%09red
Fatty acid metabolism	KEGG PATHWAY	mdm01212	1	167	0.997078135058	0.999999907358	Novel00153	mdm:103412230|	103412230|	http://www.genome.jp/kegg-bin/show_pathway?mdm01212/mdm:103412230%09red
Protein processing in endoplasmic reticulum	KEGG PATHWAY	mdm04141	7	470	0.997156973011	0.999999907358	Pbr018997.1|Pbr011374.1|Pbr009462.1|Pbr009460.1|Pbr007374.1|Pbr033373.1|Pbr016628.1	mdm:103407783|mdm:103406608|mdm:103417893|mdm:103417894|mdm:103446880|mdm:103408779|mdm:103445871|	103407783|103406608|103417893|103417894|103446880|103408779|103445871|	http://www.genome.jp/kegg-bin/show_pathway?mdm04141/mdm:103408779%09red/mdm:103445871%09red/mdm:103406608%09red/mdm:103446880%09red/mdm:103407783%09red/mdm:103417894%09red/mdm:103417893%09red
Peroxisome	KEGG PATHWAY	mdm04146	1	170	0.997368462654	0.999999907358	Novel00153	mdm:103412230|	103412230|	http://www.genome.jp/kegg-bin/show_pathway?mdm04146/mdm:103412230%09red
Pyruvate metabolism	KEGG PATHWAY	mdm00620	1	178	0.998009444147	0.999999907358	Pbr027959.1	mdm:103431350|	103431350|	http://www.genome.jp/kegg-bin/show_pathway?mdm00620/mdm:103431350%09red
Ubiquitin mediated proteolysis	KEGG PATHWAY	mdm04120	2	273	0.999251191408	0.999999907358	Pbr032386.3|Pbr027637.1	mdm:103435212|mdm:103427272|	103435212|103427272|	http://www.genome.jp/kegg-bin/show_pathway?mdm04120/mdm:103435212%09red/mdm:103427272%09red
RNA degradation	KEGG PATHWAY	mdm03018	1	220	0.999541132614	0.999999907358	Pbr033882.1	mdm:103449351|	103449351|	http://www.genome.jp/kegg-bin/show_pathway?mdm03018/mdm:103449351%09red
Ribosome	KEGG PATHWAY	mdm03010	3	618	0.999999907358	0.999999907358	Pbr017699.1|Pbr013521.1|Pbr022099.1	mdm:103437516|mdm:103444315|mdm:103400617|	103437516|103444315|103400617|	http://www.genome.jp/kegg-bin/show_pathway?mdm03010/mdm:103437516%09red/mdm:103444315%09red/mdm:103400617%09red
--------------------
#Term	Database	ID	Input number	Background number	P-Value	Corrected P-Value	Input	KEGG_ID/KO	Entrez_ID	Hyperlink
--------------------
#Term	Database	ID	Input number	Background number	P-Value	Corrected P-Value	Input	KEGG_ID/KO	Entrez_ID	Hyperlink
--------------------
