# Supplementary material for: Transcriptome Analysis of Pyrus betulaefolia Seedling Root Responses to Short-Term Potassium Deficiency
Source: Int J Mol Sci. 2020 Nov 23;21(22):8857. doi: 10.3390/ijms21228857 (PMC7700257; doi:10.3390/ijms21228857)
Supplement: Supplementary file 1 [file ijms-21-08857-s001.zip › appendices/Table. S7 LK15D KEGG.xls]

##Databases: KEGG PATHWAY
##Statistical test method: hypergeometric test / Fisher's exact test
##FDR correction method: Benjamini and Hochberg
#Term	Database	ID	Input number	Background number	P-Value	Corrected P-Value	Input	KEGG_ID/KO	Entrez_ID	Hyperlink
Flavonoid biosynthesis	KEGG PATHWAY	mdm00941	40	75	1.49622784202e-07	1.81043568884e-05	Pbr020914.1|Pbr026584.1|Pbr032289.1|Pbr022422.1|Pbr017290.1|Pbr026583.1|Pbr026480.1|Pbr006713.1|Pbr034840.1|Pbr039269.1|Pbr006709.1|Pbr020913.1|Pbr006711.1|Pbr000217.1|Pbr007219.1|Pbr038148.1|Pbr013140.1|Pbr032454.1|Pbr020886.1|Pbr006408.1|Pbr005931.1|Pbr020248.1|Pbr022425.1|Pbr020890.1|Pbr033915.1|Pbr026479.1|Pbr027907.1|Pbr019532.1|Pbr013139.1|Pbr020889.1|Pbr020888.1|Pbr013248.1|Pbr014024.1|Nov…	mdm:103421794|mdm:103441965|mdm:103448975|mdm:103417342|mdm:103447265|mdm:103441965|mdm:103448975|mdm:103405591|mdm:103436139|mdm:103434638|mdm:103405591|mdm:103421794|mdm:103434060|mdm:103434638|mdm:103455413|mdm:103433655|mdm:103447265|mdm:103434638|mdm:103441965|mdm:103429146|mdm:103450464|mdm:103420366|mdm:103405591|mdm:103402429|mdm:103422630|mdm:103448975|mdm:103456250|mdm:103443513|mdm:103…	103421794|103441965|103448975|103417342|103447265|103441965|103448975|103405591|103436139|103434638|103405591|103421794|103434060|103434638|103455413|103433655|103447265|103434638|103441965|103429146|103450464|103420366|103405591|103402429|103422630|103448975|103456250|103443513|103427139|103402429|103441965|103402727|103445775|103400025|103443512|103450464|103452136|103420259|103421794|103421794|	http://www.genome.jp/kegg-bin/show_pathway?mdm00941/mdm:103436139%09red/mdm:103417342%09red/mdm:103434060%09red/mdm:103441965%09red/mdm:103433655%09red/mdm:103445775%09red/mdm:103447265%09red/mdm:103420366%09red/mdm:103455413%09red/mdm:103427139%09red/mdm:103422630%09red/mdm:103421794%09red/mdm:103448975%09red/mdm:103402429%09red/mdm:103400025%09red/mdm:103452136%09red/mdm:103402727%09red/mdm:103…
Sesquiterpenoid and triterpenoid biosynthesis	KEGG PATHWAY	mdm00909	20	36	0.000122541479264	0.00534651453933	Pbr041709.1|Pbr022515.1|Pbr040576.1|Pbr022529.1|Pbr022531.1|Pbr041710.1|Pbr022530.1|Pbr033263.1|Pbr041711.1|Pbr037030.1|Novel01726|Pbr022516.1|Pbr042779.1|Pbr005582.1|Pbr041712.1|Pbr023153.1|Pbr019584.1|Pbr036998.1|Pbr019793.1|Pbr025576.1	mdm:103420543|mdm:103445174|mdm:103448570|mdm:103420059|mdm:103409320|mdm:103420510|mdm:103445174|mdm:103430135|mdm:103420510|mdm:103426165|mdm:103443364|mdm:103420059|mdm:103443366|mdm:103429325|mdm:103438574|mdm:103443360|mdm:103445128|mdm:103443366|mdm:103455855|mdm:103432258|	103420543|103445174|103448570|103420059|103409320|103420510|103445174|103430135|103420510|103426165|103443364|103420059|103443366|103429325|103438574|103443360|103445128|103443366|103455855|103432258|	http://www.genome.jp/kegg-bin/show_pathway?mdm00909/mdm:103420059%09red/mdm:103429325%09red/mdm:103432258%09red/mdm:103420543%09red/mdm:103438574%09red/mdm:103426165%09red/mdm:103445128%09red/mdm:103409320%09red/mdm:103443364%09red/mdm:103443366%09red/mdm:103430135%09red/mdm:103420510%09red/mdm:103455855%09red/mdm:103448570%09red/mdm:103445174%09red/mdm:103443360%09red
Stilbenoid, diarylheptanoid and gingerol biosynthesis	KEGG PATHWAY	mdm00945	23	46	0.000132558211719	0.00534651453933	Pbr026584.1|Pbr014024.1|Pbr020257.1|Pbr022422.1|Pbr017290.1|Pbr026583.1|Pbr006713.1|Pbr006709.1|Pbr006711.1|Pbr013140.1|Pbr006408.1|Pbr022425.1|Pbr020890.1|Pbr015319.1|Pbr033915.1|Pbr020048.1|Pbr020886.1|Pbr013139.1|Pbr020889.1|Pbr020888.1|Pbr020108.1|Pbr019305.1|Pbr020052.1	mdm:103441965|mdm:103445775|mdm:103437977|mdm:103417342|mdm:103447265|mdm:103441965|mdm:103405591|mdm:103405591|mdm:103434060|mdm:103447265|mdm:103429146|mdm:103405591|mdm:103402429|mdm:103432708|mdm:103422630|mdm:103441505|mdm:103441965|mdm:103427139|mdm:103402429|mdm:103441965|mdm:103450490|mdm:103452136|mdm:103450490|	103441965|103445775|103437977|103417342|103447265|103441965|103405591|103405591|103434060|103447265|103429146|103405591|103402429|103432708|103422630|103441505|103441965|103427139|103402429|103441965|103450490|103452136|103450490|	http://www.genome.jp/kegg-bin/show_pathway?mdm00945/mdm:103434060%09red/mdm:103417342%09red/mdm:103405591%09red/mdm:103432708%09red/mdm:103429146%09red/mdm:103402429%09red/mdm:103441505%09red/mdm:103445775%09red/mdm:103441965%09red/mdm:103447265%09red/mdm:103437977%09red/mdm:103450490%09red/mdm:103452136%09red/mdm:103422630%09red/mdm:103427139%09red
Circadian rhythm - plant	KEGG PATHWAY	mdm04712	29	77	0.000875165998728	0.0264737714615	Pbr020914.1|Pbr002622.1|Pbr012125.1|Pbr025890.1|Pbr013965.1|Pbr032265.1|Pbr013518.1|Pbr028522.1|Pbr020913.1|Pbr031302.1|Pbr006687.1|Pbr027173.1|Pbr041426.1|Pbr025674.1|Pbr027818.1|Pbr035246.1|Pbr023037.1|Pbr027907.1|Pbr040056.1|Pbr019532.1|Pbr006674.1|Pbr007273.2|Pbr030132.2|Pbr001636.3|Pbr019533.1|Pbr005437.1|Pbr025889.1|Pbr012033.1|Pbr019531.1	mdm:103421794|mdm:103450118|mdm:103444580|mdm:103406243|mdm:103439743|mdm:103417716|mdm:103439942|mdm:103433816|mdm:103421794|mdm:103440494|mdm:103433823|mdm:103444682|mdm:103434295|mdm:103448893|mdm:103450118|mdm:103414826|mdm:103453448|mdm:103456250|mdm:103439942|mdm:103443513|mdm:103433816|mdm:103455376|mdm:103437843|mdm:103453329|mdm:103443512|mdm:103414826|mdm:103406243|mdm:103421794|mdm:103…	103421794|103450118|103444580|103406243|103439743|103417716|103439942|103433816|103421794|103440494|103433823|103444682|103434295|103448893|103450118|103414826|103453448|103456250|103439942|103443513|103433816|103455376|103437843|103453329|103443512|103414826|103406243|103421794|103421794|	http://www.genome.jp/kegg-bin/show_pathway?mdm04712/mdm:103421794%09red/mdm:103443512%09red/mdm:103437843%09red/mdm:103439942%09red/mdm:103433816%09red/mdm:103455376%09red/mdm:103439743%09red/mdm:103433823%09red/mdm:103453448%09red/mdm:103406243%09red/mdm:103417716%09red/mdm:103414826%09red/mdm:103443513%09red/mdm:103448893%09red/mdm:103440494%09red/mdm:103444580%09red/mdm:103444682%09red/mdm:103…
Biosynthesis of secondary metabolites	KEGG PATHWAY	mdm01110	408	1944	0.00124241403973	0.0300664197615	Pbr008481.1|Pbr027987.1|Pbr010854.1|Pbr034771.3|Pbr015141.1|Pbr033263.1|Pbr013747.1|Pbr025447.1|Pbr031368.1|Pbr041157.1|Pbr006012.1|Pbr025742.1|Pbr014304.1|Pbr016797.1|Pbr009424.1|Pbr013445.1|Pbr005931.1|Pbr027985.1|Pbr011936.1|Pbr020361.1|Pbr003664.1|Pbr001311.1|Pbr004785.2|Pbr038792.1|Pbr013510.1|Novel00945|Novel00122|Pbr006713.1|Pbr009377.1|Pbr006711.1|Pbr000691.1|Pbr029872.1|Pbr013399.1|Pbr03…	mdm:103444237|mdm:103429892|mdm:103406562|mdm:103427269|mdm:103403189|mdm:103430135|mdm:103404681|mdm:103449915|mdm:103435358|mdm:103410064|mdm:103420192|mdm:103413950|mdm:103401164|mdm:103414857|mdm:103435383|mdm:103440010|mdm:103450464|mdm:103401158|mdm:103453651|mdm:103438060|mdm:103403207|mdm:103454192|mdm:103448012|mdm:103404063|mdm:103443723|mdm:103410403|mdm:103405739|mdm:103405591|mdm:103…	103444237|103429892|103406562|103427269|103403189|103430135|103404681|103449915|103435358|103410064|103420192|103413950|103401164|103414857|103435383|103440010|103450464|103401158|103453651|103438060|103403207|103454192|103448012|103404063|103443723|103410403|103405739|103405591|103434073|103434060|103427044|103440671|103402620|103404244|103433655|103403189|103408335|103429146|103408778|103442605…	http://www.genome.jp/kegg-bin/show_pathway?mdm01110/mdm:103426165%09red/mdm:103423201%09red/mdm:103437822%09red/mdm:103403800%09red/mdm:103453173%09red/mdm:103400019%09red/mdm:103407711%09red/mdm:103407654%09red/mdm:103449196%09red/mdm:103447373%09red/mdm:103422468%09red/mdm:103431979%09red/mdm:103424713%09red/mdm:103442591%09red/mdm:103415518%09red/mdm:103433550%09red/mdm:103427406%09red/mdm:103…
Starch and sucrose metabolism	KEGG PATHWAY	mdm00500	99	392	0.00159247395431	0.0321148914119	Pbr033653.1|Pbr020137.1|Pbr011149.1|Pbr027987.1|Pbr003107.1|Pbr031756.1|Pbr029752.1|Pbr017969.1|Pbr030107.1|Pbr012738.1|Pbr024741.1|Pbr006136.1|Pbr026333.1|Pbr016096.1|Pbr020715.1|Pbr025742.1|Pbr012135.1|Pbr024423.1|Pbr026345.1|Pbr020361.1|Pbr010793.1|Pbr024742.1|Pbr001165.1|Pbr030762.1|Pbr035253.1|Pbr017520.1|Pbr029954.1|Novel00945|Pbr031749.1|Pbr038355.1|Novel01224|Pbr012094.1|Pbr038359.1|Pbr00…	mdm:103429334|mdm:103450469|mdm:103438567|mdm:103429892|mdm:103417980|mdm:103439410|mdm:103443741|mdm:103442756|mdm:103420358|mdm:103439640|mdm:103409102|mdm:103450469|mdm:103427444|mdm:103446295|mdm:103410606|mdm:103413950|mdm:103444588|mdm:103442756|mdm:103427444|mdm:103438060|mdm:103439858|mdm:103409110|mdm:103402251|mdm:103437136|mdm:103413950|mdm:103439410|mdm:103451774|mdm:103410403|mdm:103…	103429334|103450469|103438567|103429892|103417980|103439410|103443741|103442756|103420358|103439640|103409102|103450469|103427444|103446295|103410606|103413950|103444588|103442756|103427444|103438060|103439858|103409110|103402251|103437136|103413950|103439410|103451774|103410403|103406488|103432083|103412329|103430692|103404492|103444244|103411583|103402251|103453816|103439858|103425033|103417499…	http://www.genome.jp/kegg-bin/show_pathway?mdm00500/mdm:103429334%09red/mdm:103439692%09red/mdm:103456333%09red/mdm:103439858%09red/mdm:103420476%09red/mdm:103448262%09red/mdm:103437601%09red/mdm:103410403%09red/mdm:103429665%09red/mdm:103430127%09red/mdm:103451774%09red/mdm:103443741%09red/mdm:103425033%09red/mdm:103453816%09red/mdm:103405701%09red/mdm:103447126%09red/mdm:103401910%09red/mdm:103…
Metabolic pathways	KEGG PATHWAY	mdm01100	699	3521	0.00308848013035	0.0467587003373	Pbr034783.1|Pbr020137.1|Pbr008481.1|Pbr031265.2|Pbr010842.1|Pbr041664.1|Pbr027987.1|Pbr014749.1|Pbr010854.1|Pbr017969.1|Pbr016098.1|Pbr034771.3|Pbr042101.1|Pbr006037.2|Pbr000299.1|Pbr015141.1|Pbr022469.1|Pbr001311.1|Pbr033263.1|Pbr018638.1|Pbr017951.1|Pbr013747.1|Pbr025447.1|Pbr027134.1|Pbr031368.1|Pbr041157.1|Pbr006012.1|Pbr025742.1|Pbr014304.1|Pbr016797.1|Pbr041709.1|Pbr013445.1|Pbr005931.1|Pbr…	mdm:103401038|mdm:103450469|mdm:103444237|mdm:103410980|mdm:103439817|mdm:103438605|mdm:103429892|mdm:103453050|mdm:103406562|mdm:103442756|mdm:103446293|mdm:103427269|mdm:103409108|mdm:103423567|mdm:103408835|mdm:103403189|mdm:103432220|mdm:103454192|mdm:103430135|mdm:103452493|mdm:103404573|mdm:103404681|mdm:103449915|mdm:103414936|mdm:103435358|mdm:103410064|mdm:103420192|mdm:103413950|mdm:103…	103401038|103450469|103444237|103410980|103439817|103438605|103429892|103453050|103406562|103442756|103446293|103427269|103409108|103423567|103408835|103403189|103432220|103454192|103430135|103452493|103404573|103404681|103449915|103414936|103435358|103410064|103420192|103413950|103401164|103414857|103420543|103440010|103450464|103401158|103453651|103429066|103438060|103403207|103424184|103447307…	http://www.genome.jp/kegg-bin/show_pathway?mdm01100/mdm:103405049%09red/mdm:103423201%09red/mdm:103411161%09red/mdm:103437822%09red/mdm:103414842%09red/mdm:103403800%09red/mdm:103453173%09red/mdm:103425030%09red/mdm:103425033%09red/mdm:103455898%09red/mdm:103407711%09red/mdm:103407654%09red/mdm:103427355%09red/mdm:103449196%09red/mdm:103447373%09red/mdm:103423567%09red/mdm:103401389%09red/mdm:103…
Pentose and glucuronate interconversions	KEGG PATHWAY	mdm00040	52	184	0.00309148431982	0.0467587003373	Pbr013912.1|Pbr012741.1|Pbr022043.1|Pbr005280.1|Pbr036221.1|Pbr020137.1|Pbr031924.1|Pbr013914.1|Pbr034871.1|Pbr032773.1|Pbr027282.1|Pbr027959.1|Pbr031756.1|Pbr011950.1|Pbr032772.1|Pbr017969.1|Pbr036382.1|Pbr032986.2|Pbr036977.1|Pbr030107.1|Pbr041275.2|Pbr002193.1|Pbr030942.1|Pbr024741.1|Pbr015755.1|Pbr006136.1|Pbr005940.1|Pbr007232.1|Pbr012543.1|Pbr032777.1|Pbr000183.1|Pbr024423.1|Pbr015536.1|Pbr…	mdm:103439703|mdm:103440901|mdm:103432365|mdm:103435802|mdm:103425513|mdm:103450469|mdm:103434587|mdm:103439704|mdm:103451955|mdm:103417836|mdm:103429066|mdm:103431350|mdm:103439410|mdm:103402329|mdm:103417837|mdm:103442756|mdm:103456333|mdm:103435802|mdm:103415187|mdm:103420358|mdm:103453658|mdm:103429066|mdm:103411583|mdm:103409102|mdm:103440901|mdm:103450469|mdm:103450469|mdm:103424555|mdm:103…	103439703|103440901|103432365|103435802|103425513|103450469|103434587|103439704|103451955|103417836|103429066|103431350|103439410|103402329|103417837|103442756|103456333|103435802|103415187|103420358|103453658|103429066|103411583|103409102|103440901|103450469|103450469|103424555|103404258|103440086|103434528|103442756|103400724|103448262|103427444|103427444|103439704|103440075|103409110|103400887…	http://www.genome.jp/kegg-bin/show_pathway?mdm00040/mdm:103417836%09red/mdm:103440086%09red/mdm:103437645%09red/mdm:103440064%09red/mdm:103411583%09red/mdm:103417837%09red/mdm:103431350%09red/mdm:103436151%09red/mdm:103402329%09red/mdm:103409102%09red/mdm:103415187%09red/mdm:103435802%09red/mdm:103424555%09red/mdm:103456333%09red/mdm:103440901%09red/mdm:103439410%09red/mdm:103453658%09red/mdm:103…
Steroid biosynthesis	KEGG PATHWAY	mdm00100	23	63	0.00388952946019	0.0473439303965	Pbr036441.1|Pbr019584.1|Pbr022516.1|Pbr019793.1|Pbr022515.1|Pbr037977.1|Pbr040859.1|Pbr041712.1|Pbr003840.1|Pbr041709.1|Pbr011936.1|Pbr022531.1|Pbr022530.1|Pbr037838.1|Pbr011937.2|Pbr012231.1|Pbr038792.1|Pbr022529.1|Pbr039657.1|Pbr038791.1|Pbr041710.1|Pbr041711.1|Novel00122	mdm:103440612|mdm:103445128|mdm:103420059|mdm:103455855|mdm:103445174|mdm:103401753|mdm:103433067|mdm:103438574|mdm:103423556|mdm:103420543|mdm:103453651|mdm:103409320|mdm:103445174|mdm:103433156|mdm:103453651|mdm:103403411|mdm:103404063|mdm:103420059|mdm:103431669|mdm:103453651|mdm:103420510|mdm:103420510|mdm:103405739|	103440612|103445128|103420059|103455855|103445174|103401753|103433067|103438574|103423556|103420543|103453651|103409320|103445174|103433156|103453651|103403411|103404063|103420059|103431669|103453651|103420510|103420510|103405739|	http://www.genome.jp/kegg-bin/show_pathway?mdm00100/mdm:103420059%09red/mdm:103440612%09red/mdm:103401753%09red/mdm:103420543%09red/mdm:103438574%09red/mdm:103431669%09red/mdm:103445128%09red/mdm:103423556%09red/mdm:103409320%09red/mdm:103405739%09red/mdm:103403411%09red/mdm:103404063%09red/mdm:103420510%09red/mdm:103455855%09red/mdm:103453651%09red/mdm:103433067%09red/mdm:103445174%09red/mdm:103…
Fructose and mannose metabolism	KEGG PATHWAY	mdm00051	37	121	0.00404033416275	0.0473439303965	Pbr013912.1|Pbr022043.1|Pbr009424.1|Pbr032377.1|Pbr013372.1|Pbr013913.1|Pbr032773.1|Pbr027282.1|Pbr020798.1|Pbr009377.1|Pbr028610.1|Pbr029752.1|Pbr032772.1|Pbr013914.1|Pbr022124.1|Pbr005502.1|Pbr002193.1|Pbr037594.1|Pbr000099.1|Pbr001967.1|Pbr005501.1|Pbr032776.1|Pbr032777.1|Pbr032451.1|Pbr016797.1|Pbr012392.1|Pbr006906.1|Pbr024522.1|Pbr008761.1|Pbr022360.1|Pbr013899.1|Pbr035932.1|Pbr032774.1|Pbr…	mdm:103439703|mdm:103432365|mdm:103435383|mdm:103435138|mdm:103402644|mdm:103439704|mdm:103417836|mdm:103429066|mdm:103435138|mdm:103434073|mdm:103439065|mdm:103443741|mdm:103417837|mdm:103439704|mdm:103436130|mdm:103414857|mdm:103429066|mdm:103411637|mdm:103427788|mdm:103448202|mdm:103449400|mdm:103440075|mdm:103440086|mdm:103448202|mdm:103414857|mdm:103433550|mdm:103448288|mdm:103441205|mdm:103…	103439703|103432365|103435383|103435138|103402644|103439704|103417836|103429066|103435138|103434073|103439065|103443741|103417837|103439704|103436130|103414857|103429066|103411637|103427788|103448202|103449400|103440075|103440086|103448202|103414857|103433550|103448288|103441205|103406791|103453790|103439692|103433550|103417836|103440064|103453790|103409392|103440002|	http://www.genome.jp/kegg-bin/show_pathway?mdm00051/mdm:103439692%09red/mdm:103440086%09red/mdm:103449400%09red/mdm:103440064%09red/mdm:103417836%09red/mdm:103417837%09red/mdm:103448202%09red/mdm:103443741%09red/mdm:103435383%09red/mdm:103436130%09red/mdm:103440002%09red/mdm:103448288%09red/mdm:103453790%09red/mdm:103429066%09red/mdm:103434073%09red/mdm:103427788%09red/mdm:103414857%09red/mdm:103…
Pentose phosphate pathway	KEGG PATHWAY	mdm00030	30	92	0.00430399367241	0.0473439303965	Pbr012094.1|Pbr024640.1|Pbr013372.1|Pbr016565.1|Pbr006178.1|Pbr028610.1|Pbr028738.1|Pbr005502.1|Pbr015141.1|Pbr037594.1|Pbr001967.1|Pbr042709.1|Pbr013399.1|Pbr005501.1|Pbr014077.1|Pbr022226.1|Pbr035637.1|Pbr032451.1|Pbr016797.1|Pbr012392.1|Pbr008761.1|Pbr022360.1|Pbr004380.1|Pbr035932.1|Pbr037840.1|Pbr026727.1|Pbr006726.1|Pbr038975.1|Pbr034263.1|Pbr012494.1	mdm:103430692|mdm:103404670|mdm:103402644|mdm:103404670|mdm:103440507|mdm:103439065|mdm:103451598|mdm:103414857|mdm:103403189|mdm:103411637|mdm:103448202|mdm:103406595|mdm:103402620|mdm:103449400|mdm:103430167|mdm:103404670|mdm:103403189|mdm:103448202|mdm:103414857|mdm:103433550|mdm:103406791|mdm:103453790|mdm:103419496|mdm:103433550|mdm:103433158|mdm:103404670|mdm:103434062|mdm:103453790|mdm:103…	103430692|103404670|103402644|103404670|103440507|103439065|103451598|103414857|103403189|103411637|103448202|103406595|103402620|103449400|103430167|103404670|103403189|103448202|103414857|103433550|103406791|103453790|103419496|103433550|103433158|103404670|103434062|103453790|103399999|103425796|	http://www.genome.jp/kegg-bin/show_pathway?mdm00030/mdm:103404670%09red/mdm:103430167%09red/mdm:103406595%09red/mdm:103433158%09red/mdm:103451598%09red/mdm:103425796%09red/mdm:103419496%09red/mdm:103399999%09red/mdm:103434062%09red/mdm:103453790%09red/mdm:103430692%09red/mdm:103449400%09red/mdm:103414857%09red/mdm:103411637%09red/mdm:103439065%09red/mdm:103402644%09red/mdm:103402620%09red/mdm:103…
Other glycan degradation	KEGG PATHWAY	mdm00511	14	31	0.00533955844535	0.0491900519587	Pbr028179.1|Pbr009564.1|Pbr027242.1|Pbr015600.1|Pbr004998.1|Pbr023317.1|Novel02008|Pbr026599.1|Pbr033206.1|Pbr029848.1|Pbr036081.1|Pbr019546.1|Pbr026452.2|Pbr010587.1	mdm:103433494|mdm:103437613|mdm:103411291|mdm:103450376|mdm:103413648|mdm:103418267|mdm:103411291|mdm:103428982|mdm:103428982|mdm:103437477|mdm:103439751|mdm:103443567|mdm:103434574|mdm:103437477|	103433494|103437613|103411291|103450376|103413648|103418267|103411291|103428982|103428982|103437477|103439751|103443567|103434574|103437477|	http://www.genome.jp/kegg-bin/show_pathway?mdm00511/mdm:103428982%09red/mdm:103437477%09red/mdm:103437613%09red/mdm:103411291%09red/mdm:103450376%09red/mdm:103433494%09red/mdm:103418267%09red/mdm:103413648%09red/mdm:103434574%09red/mdm:103443567%09red/mdm:103439751%09red
Glycolysis / Gluconeogenesis	KEGG PATHWAY	mdm00010	63	241	0.00550426380537	0.0491900519587	Pbr012094.1|Pbr038846.1|Pbr027207.1|Pbr021222.2|Pbr009377.1|Pbr016054.1|Pbr005487.1|Pbr015262.1|Pbr036263.1|Pbr034871.1|Pbr026951.2|Pbr027959.1|Pbr020223.1|Pbr013657.1|Pbr028610.1|Pbr016162.1|Pbr029752.1|Pbr032936.1|Pbr012553.1|Pbr000777.1|Pbr005502.1|Pbr006178.1|Pbr007870.2|Pbr037594.1|Pbr001967.1|Novel00449|Pbr025447.1|Pbr005501.1|Pbr041157.1|Pbr019445.1|Pbr028502.1|Pbr040797.1|Pbr016797.1|Pbr0…	mdm:103430692|mdm:103455633|mdm:103403121|mdm:103409572|mdm:103434073|mdm:103441632|mdm:103449384|mdm:103415054|mdm:103403121|mdm:103451955|mdm:103452189|mdm:103431350|mdm:103437941|mdm:103433797|mdm:103439065|mdm:103407654|mdm:103443741|mdm:103435773|mdm:103404264|mdm:103414668|mdm:103414857|mdm:103440507|mdm:103401351|mdm:103411637|mdm:103448202|mdm:103451907|mdm:103449915|mdm:103449400|mdm:103…	103430692|103455633|103403121|103409572|103434073|103441632|103449384|103415054|103403121|103451955|103452189|103431350|103437941|103433797|103439065|103407654|103443741|103435773|103404264|103414668|103414857|103440507|103401351|103411637|103448202|103451907|103449915|103449400|103410064|103425929|103450793|103408335|103414857|103433550|103435138|103448288|103403474|103445006|103406791|103403207…	http://www.genome.jp/kegg-bin/show_pathway?mdm00010/mdm:103449400%09red/mdm:103403474%09red/mdm:103403121%09red/mdm:103408335%09red/mdm:103431350%09red/mdm:103443741%09red/mdm:103445006%09red/mdm:103451907%09red/mdm:103439550%09red/mdm:103404264%09red/mdm:103432166%09red/mdm:103448288%09red/mdm:103433797%09red/mdm:103453790%09red/mdm:103414668%09red/mdm:103409572%09red/mdm:103450793%09red/mdm:103…
Carbon metabolism	KEGG PATHWAY	mdm01200	111	471	0.00569141097043	0.0491900519587	Pbr016054.1|Pbr016333.1|Pbr036263.1|Pbr011170.1|Pbr013657.1|Pbr032377.1|Pbr029752.1|Pbr034771.3|Pbr005502.1|Pbr002202.1|Pbr022469.1|Pbr001967.1|Pbr042709.1|Pbr025447.1|Pbr031368.1|Pbr041157.1|Pbr014987.1|Pbr016797.1|Pbr003664.1|Pbr016565.1|Pbr034362.1|Pbr006726.1|Pbr026727.1|Pbr005487.1|Pbr016638.1|Pbr015076.1|Pbr013232.1|Pbr025526.1|Pbr009377.1|Pbr028610.1|Pbr024099.1|Pbr037594.1|Pbr019837.1|Pbr…	mdm:103441632|mdm:103436834|mdm:103403121|mdm:103403813|mdm:103433797|mdm:103435138|mdm:103443741|mdm:103427269|mdm:103414857|mdm:103432220|mdm:103432220|mdm:103448202|mdm:103406595|mdm:103449915|mdm:103435358|mdm:103410064|mdm:103432166|mdm:103414857|mdm:103403207|mdm:103404670|mdm:103448757|mdm:103434062|mdm:103404670|mdm:103449384|mdm:103444223|mdm:103436725|mdm:103402738|mdm:103417000|mdm:103…	103441632|103436834|103403121|103403813|103433797|103435138|103443741|103427269|103414857|103432220|103432220|103448202|103406595|103449915|103435358|103410064|103432166|103414857|103403207|103404670|103448757|103434062|103404670|103449384|103444223|103436725|103402738|103417000|103434073|103439065|103443230|103411637|103455829|103402620|103449400|103448757|103404244|103442605|103401166|103403189…	http://www.genome.jp/kegg-bin/show_pathway?mdm01200/mdm:103423201%09red/mdm:103428008%09red/mdm:103403121%09red/mdm:103408335%09red/mdm:103443741%09red/mdm:103402644%09red/mdm:103442605%09red/mdm:103402738%09red/mdm:103439550%09red/mdm:103443175%09red/mdm:103449196%09red/mdm:103450793%09red/mdm:103409404%09red/mdm:103415054%09red/mdm:103404831%09red/mdm:103429773%09red/mdm:103424713%09red/mdm:103…
Carbon fixation in photosynthetic organisms	KEGG PATHWAY	mdm00710	38	136	0.0118276792397	0.095409945867	Novel01061|Pbr027207.1|Pbr011434.1|Pbr032377.1|Pbr013372.1|Pbr016333.1|Pbr036263.1|Pbr022469.1|Pbr011170.1|Pbr005501.1|Pbr009377.1|Pbr038232.1|Pbr005502.1|Pbr002202.1|Pbr009228.1|Pbr038975.1|Pbr028738.1|Pbr013399.1|Pbr031234.1|Pbr031368.1|Pbr041091.1|Pbr038213.1|Pbr016797.1|Pbr012392.1|Pbr034762.1|Pbr009476.1|Pbr034362.1|Pbr022360.1|Pbr004380.1|Pbr035932.1|Pbr024227.1|Pbr008772.1|Pbr039983.1|Pbr0…	mdm:103444126|mdm:103403121|mdm:103437822|mdm:103435138|mdm:103402644|mdm:103436834|mdm:103403121|mdm:103432220|mdm:103403813|mdm:103449400|mdm:103434073|mdm:103431524|mdm:103414857|mdm:103432220|mdm:103424713|mdm:103453790|mdm:103451598|mdm:103402620|mdm:103432220|mdm:103435358|mdm:103435411|mdm:103448757|mdm:103414857|mdm:103433550|mdm:103444126|mdm:103444794|mdm:103448757|mdm:103453790|mdm:103…	103444126|103403121|103437822|103435138|103402644|103436834|103403121|103432220|103403813|103449400|103434073|103431524|103414857|103432220|103424713|103453790|103451598|103402620|103432220|103435358|103435411|103448757|103414857|103433550|103444126|103444794|103448757|103453790|103419496|103433550|103448757|103424699|103443626|103402738|103435138|103445881|103409404|103417117|	http://www.genome.jp/kegg-bin/show_pathway?mdm00710/mdm:103436834%09red/mdm:103449400%09red/mdm:103403121%09red/mdm:103448757%09red/mdm:103451598%09red/mdm:103443626%09red/mdm:103402738%09red/mdm:103419496%09red/mdm:103444794%09red/mdm:103431524%09red/mdm:103417117%09red/mdm:103453790%09red/mdm:103435411%09red/mdm:103409404%09red/mdm:103414857%09red/mdm:103435138%09red/mdm:103435358%09red/mdm:103…
Degradation of aromatic compounds	KEGG PATHWAY	mdm01220	8	15	0.0161951615456	0.112363112024	Pbr013139.1|Pbr017290.1|Pbr003230.1|Pbr005767.1|Pbr032982.1|Pbr039379.1|Pbr013140.1|Pbr032936.1	mdm:103427139|mdm:103447265|mdm:103445006|mdm:103450330|mdm:103435797|mdm:103428551|mdm:103447265|mdm:103435773|	103427139|103447265|103445006|103450330|103435797|103428551|103447265|103435773|	http://www.genome.jp/kegg-bin/show_pathway?mdm01220/mdm:103450330%09red/mdm:103428551%09red/mdm:103447265%09red/mdm:103435773%09red/mdm:103445006%09red/mdm:103435797%09red/mdm:103427139%09red
Nitrogen metabolism	KEGG PATHWAY	mdm00910	21	65	0.0164020100695	0.112363112024	Pbr009828.1|Pbr022741.1|Pbr008534.1|Pbr016632.1|Pbr019343.1|Pbr007691.1|Pbr007004.1|Pbr005433.1|Pbr026758.1|Pbr040385.1|Pbr030335.1|Pbr012616.2|Pbr036333.1|Pbr013587.1|Pbr029791.1|Pbr014749.1|Pbr008178.1|Pbr008383.1|Pbr016919.1|Pbr030334.1|Pbr002864.1	mdm:103435190|mdm:103439880|mdm:103407845|mdm:103429379|mdm:103410911|mdm:103449307|mdm:103436552|mdm:103443818|mdm:103443818|mdm:103436487|mdm:103413242|mdm:103417448|mdm:103435190|mdm:103443818|mdm:103429379|mdm:103453050|mdm:103401883|mdm:103423157|mdm:103453876|mdm:103413242|mdm:103428532|	103435190|103439880|103407845|103429379|103410911|103449307|103436552|103443818|103443818|103436487|103413242|103417448|103435190|103443818|103429379|103453050|103401883|103423157|103453876|103413242|103428532|	http://www.genome.jp/kegg-bin/show_pathway?mdm00910/mdm:103449307%09red/mdm:103423157%09red/mdm:103407845%09red/mdm:103453876%09red/mdm:103429379%09red/mdm:103439880%09red/mdm:103436487%09red/mdm:103436552%09red/mdm:103401883%09red/mdm:103453050%09red/mdm:103435190%09red/mdm:103428532%09red/mdm:103410911%09red/mdm:103443818%09red/mdm:103413242%09red/mdm:103417448%09red
Plant hormone signal transduction	KEGG PATHWAY	mdm04075	101	443	0.0167151736895	0.112363112024	Pbr019683.1|Pbr007550.1|Pbr015521.1|Pbr022022.1|Pbr004358.1|Pbr042466.1|Pbr034731.1|Pbr017104.1|Pbr027562.1|Pbr030476.1|Pbr036239.1|Pbr009070.1|Pbr026157.1|Pbr042229.1|Pbr018404.1|Pbr019693.1|Pbr009570.1|Pbr041738.1|Pbr041217.1|Pbr013616.1|Pbr022810.2|Pbr027457.1|Pbr018629.1|Pbr037398.1|Pbr002366.1|Pbr000276.2|Pbr023166.1|Pbr026603.1|Pbr014720.1|Pbr024739.1|Pbr016671.1|Pbr014064.1|Pbr007589.1|Pbr…	mdm:103424674|mdm:103436425|mdm:103400712|mdm:103441251|mdm:103434164|mdm:103404780|mdm:103443745|mdm:103430491|mdm:103449497|mdm:103402131|mdm:103416563|mdm:103445716|mdm:103401766|mdm:103429537|mdm:103406235|mdm:103455933|mdm:103406427|mdm:103449863|mdm:103414787|mdm:103443519|mdm:103405857|mdm:103413926|mdm:103452502|mdm:103400902|mdm:103405145|mdm:103427835|mdm:103443353|mdm:103421404|mdm:103…	103424674|103436425|103400712|103441251|103434164|103404780|103443745|103430491|103449497|103402131|103416563|103445716|103401766|103429537|103406235|103455933|103406427|103449863|103414787|103443519|103405857|103413926|103452502|103400902|103405145|103427835|103443353|103421404|103453285|103409091|103444199|103406741|103430245|103444581|103420867|103400480|103445150|103430506|103443860|103440669…	http://www.genome.jp/kegg-bin/show_pathway?mdm04075/mdm:103439931%09red/mdm:103441251%09red/mdm:103443745%09red/mdm:103443742%09red/mdm:103402970%09red/mdm:103401469%09red/mdm:103402131%09red/mdm:103406235%09red/mdm:103430245%09red/mdm:103435680%09red/mdm:103424476%09red/mdm:103400712%09red/mdm:103413649%09red/mdm:103455640%09red/mdm:103405398%09red/mdm:103452466%09red/mdm:103410576%09red/mdm:103…
Phenylalanine metabolism	KEGG PATHWAY	mdm00360	51	205	0.0234410929144	0.141198567877	Pbr008363.1|Pbr000691.1|Pbr017290.1|Pbr011559.1|Pbr026213.1|Pbr002672.1|Pbr039861.2|Pbr026504.1|Pbr016460.1|Pbr038292.1|Pbr011886.1|Pbr035815.1|Pbr001885.2|Pbr009228.1|Pbr007872.1|Pbr030045.1|Novel01240|Pbr035186.1|Pbr021413.1|Novel00653|Pbr000146.1|Pbr013445.1|Pbr034480.1|Pbr010673.1|Pbr013077.1|Pbr002375.1|Pbr013214.1|Pbr039972.1|Pbr034479.1|Pbr022513.1|Pbr041827.1|Pbr038270.1|Pbr040489.1|Pbr00…	mdm:103450046|mdm:103427044|mdm:103447265|mdm:103447307|mdm:103444452|mdm:103431339|mdm:103431132|mdm:103441899|mdm:103433222|mdm:103430139|mdm:103422257|mdm:103449672|mdm:103431132|mdm:103424713|mdm:103401344|mdm:103451708|mdm:103433277|mdm:103403867|mdm:103447296|mdm:103431617|mdm:103408778|mdm:103440010|mdm:103425937|mdm:103417220|mdm:103418383|mdm:103417220|mdm:103425449|mdm:103440010|mdm:103…	103450046|103427044|103447265|103447307|103444452|103431339|103431132|103441899|103433222|103430139|103422257|103449672|103431132|103424713|103401344|103451708|103433277|103403867|103447296|103431617|103408778|103440010|103425937|103417220|103418383|103417220|103425449|103440010|103442591|103426156|103453173|103448720|103400815|103434853|103425169|103427139|103452772|103422468|103432159|103440160…	http://www.genome.jp/kegg-bin/show_pathway?mdm00360/mdm:103427406%09red/mdm:103422257%09red/mdm:103414848%09red/mdm:103440160%09red/mdm:103425937%09red/mdm:103453173%09red/mdm:103400815%09red/mdm:103449672%09red/mdm:103447296%09red/mdm:103427139%09red/mdm:103418383%09red/mdm:103403867%09red/mdm:103431132%09red/mdm:103450046%09red/mdm:103408778%09red/mdm:103451708%09red/mdm:103401051%09red/mdm:103…
Alanine, aspartate and glutamate metabolism	KEGG PATHWAY	mdm00250	26	90	0.0243171847904	0.141198567877	Pbr008480.1|Pbr042866.1|Pbr004709.2|Pbr008481.1|Pbr013587.1|Pbr014749.1|Pbr028315.1|Pbr029389.1|Pbr024406.1|Pbr034771.3|Pbr009228.1|Pbr017951.1|Pbr005433.1|Pbr002864.1|Pbr016919.1|Pbr026912.1|Pbr026758.1|Pbr022741.1|Pbr029791.1|Pbr012616.2|Pbr014600.1|Pbr039983.1|Pbr016632.1|Pbr007691.1|Pbr001269.1|Pbr011473.1	mdm:103444237|mdm:103447373|mdm:103441440|mdm:103444237|mdm:103443818|mdm:103453050|mdm:103455676|mdm:103423201|mdm:103411161|mdm:103427269|mdm:103424713|mdm:103404573|mdm:103443818|mdm:103428532|mdm:103453876|mdm:103450725|mdm:103443818|mdm:103439880|mdm:103429379|mdm:103417448|mdm:103450725|mdm:103443626|mdm:103429379|mdm:103449307|mdm:103429193|mdm:103420331|	103444237|103447373|103441440|103444237|103443818|103453050|103455676|103423201|103411161|103427269|103424713|103404573|103443818|103428532|103453876|103450725|103443818|103439880|103429379|103417448|103450725|103443626|103429379|103449307|103429193|103420331|	http://www.genome.jp/kegg-bin/show_pathway?mdm00250/mdm:103450725%09red/mdm:103444237%09red/mdm:103449307%09red/mdm:103429193%09red/mdm:103417448%09red/mdm:103453876%09red/mdm:103429379%09red/mdm:103420331%09red/mdm:103411161%09red/mdm:103455676%09red/mdm:103427269%09red/mdm:103404573%09red/mdm:103447373%09red/mdm:103453050%09red/mdm:103443818%09red/mdm:103424713%09red/mdm:103441440%09red/mdm:103…
Tyrosine metabolism	KEGG PATHWAY	mdm00350	20	64	0.0245055365737	0.141198567877	Pbr011886.1|Pbr005767.1|Pbr039380.2|Pbr001885.2|Pbr022513.1|Pbr009228.1|Pbr010673.1|Pbr032982.1|Pbr002375.1|Pbr031985.1|Pbr026742.1|Pbr039379.1|Pbr001252.1|Pbr021220.1|Pbr039861.2|Pbr038270.1|Pbr025875.1|Pbr021222.2|Pbr003230.1|Pbr032936.1	mdm:103422257|mdm:103450330|mdm:103432769|mdm:103431132|mdm:103426156|mdm:103424713|mdm:103417220|mdm:103435797|mdm:103417220|mdm:103422481|mdm:103427355|mdm:103428551|mdm:103432769|mdm:103409569|mdm:103431132|mdm:103448720|mdm:103422211|mdm:103409572|mdm:103445006|mdm:103435773|	103422257|103450330|103432769|103431132|103426156|103424713|103417220|103435797|103417220|103422481|103427355|103428551|103432769|103409569|103431132|103448720|103422211|103409572|103445006|103435773|	http://www.genome.jp/kegg-bin/show_pathway?mdm00350/mdm:103448720%09red/mdm:103422481%09red/mdm:103422257%09red/mdm:103445006%09red/mdm:103450330%09red/mdm:103427355%09red/mdm:103426156%09red/mdm:103428551%09red/mdm:103431132%09red/mdm:103424713%09red/mdm:103422211%09red/mdm:103435773%09red/mdm:103417220%09red/mdm:103409572%09red/mdm:103409569%09red/mdm:103435797%09red/mdm:103432769%09red
Phenylpropanoid biosynthesis	KEGG PATHWAY	mdm00940	82	359	0.0276307007181	0.15196885395	Pbr026584.1|Pbr008363.1|Pbr014024.1|Pbr000146.1|Pbr022422.1|Pbr023198.1|Pbr026583.1|Pbr002672.1|Pbr013140.1|Pbr011559.1|Pbr022405.1|Pbr006713.1|Pbr026213.1|Pbr037664.1|Pbr022330.1|Pbr040489.1|Pbr006709.1|Pbr026504.1|Pbr016853.1|Pbr025884.1|Novel00945|Pbr000691.1|Pbr006711.1|Pbr016366.1|Pbr035815.1|Pbr026289.1|Pbr024707.1|Pbr022425.1|Novel01240|Pbr042200.2|Pbr007872.1|Pbr030045.1|Pbr017290.1|Pbr03…	mdm:103441965|mdm:103450046|mdm:103445775|mdm:103408778|mdm:103417342|mdm:103447126|mdm:103441965|mdm:103431339|mdm:103447265|mdm:103447307|mdm:103438772|mdm:103405591|mdm:103444452|mdm:103431617|mdm:103448646|mdm:103400815|mdm:103405591|mdm:103441899|mdm:103414848|mdm:103439452|mdm:103410403|mdm:103427044|mdm:103434060|mdm:103423647|mdm:103449672|mdm:103425085|mdm:103426916|mdm:103405591|mdm:103…	103441965|103450046|103445775|103408778|103417342|103447126|103441965|103431339|103447265|103447307|103438772|103405591|103444452|103431617|103448646|103400815|103405591|103441899|103414848|103439452|103410403|103427044|103434060|103423647|103449672|103425085|103426916|103405591|103433277|103407711|103401344|103451708|103447265|103435029|103413950|103437601|103413950|103447296|103401814|103428516…	http://www.genome.jp/kegg-bin/show_pathway?mdm00940/mdm:103427406%09red/mdm:103435029%09red/mdm:103448646%09red/mdm:103420476%09red/mdm:103437601%09red/mdm:103401344%09red/mdm:103425937%09red/mdm:103453173%09red/mdm:103451774%09red/mdm:103400815%09red/mdm:103438772%09red/mdm:103449672%09red/mdm:103447296%09red/mdm:103407711%09red/mdm:103427139%09red/mdm:103434060%09red/mdm:103447126%09red/mdm:103…
Glycosphingolipid biosynthesis - ganglio series	KEGG PATHWAY	mdm00604	4	5	0.0352248902933	0.185313553282	Pbr015600.1|Pbr026452.2|Pbr028179.1|Pbr004998.1	mdm:103450376|mdm:103434574|mdm:103433494|mdm:103413648|	103450376|103434574|103433494|103413648|	http://www.genome.jp/kegg-bin/show_pathway?mdm00604/mdm:103433494%09red/mdm:103450376%09red/mdm:103413648%09red/mdm:103434574%09red
Galactose metabolism	KEGG PATHWAY	mdm00052	27	100	0.0408570829699	0.203620149535	Pbr012094.1|Pbr038846.1|Pbr000317.1|Pbr011631.1|Pbr017037.1|Pbr028045.1|Pbr008471.1|Pbr028610.1|Pbr017039.1|Pbr029752.1|Pbr037594.1|Pbr001967.1|Pbr017031.1|Pbr030272.1|Pbr020645.1|Pbr017029.1|Pbr032451.1|Pbr006906.1|Pbr015600.1|Pbr008761.1|Pbr030762.1|Pbr027013.1|Pbr017035.1|Pbr012738.1|Pbr021378.1|Pbr041854.1|Novel01224	mdm:103430692|mdm:103455633|mdm:103419674|mdm:103447632|mdm:103424354|mdm:103419436|mdm:103444244|mdm:103439065|mdm:103454409|mdm:103443741|mdm:103411637|mdm:103448202|mdm:103454441|mdm:103416906|mdm:103454409|mdm:103454409|mdm:103448202|mdm:103448288|mdm:103450376|mdm:103406791|mdm:103437136|mdm:103404306|mdm:103454409|mdm:103439640|mdm:103412329|mdm:103404424|mdm:103412329|	103430692|103455633|103419674|103447632|103424354|103419436|103444244|103439065|103454409|103443741|103411637|103448202|103454441|103416906|103454409|103454409|103448202|103448288|103450376|103406791|103437136|103404306|103454409|103439640|103412329|103404424|103412329|	http://www.genome.jp/kegg-bin/show_pathway?mdm00052/mdm:103424354%09red/mdm:103454409%09red/mdm:103448202%09red/mdm:103443741%09red/mdm:103448288%09red/mdm:103419436%09red/mdm:103430692%09red/mdm:103411637%09red/mdm:103444244%09red/mdm:103439065%09red/mdm:103416906%09red/mdm:103404424%09red/mdm:103412329%09red/mdm:103455633%09red/mdm:103404306%09red/mdm:103437136%09red/mdm:103439640%09red/mdm:103…
Ubiquinone and other terpenoid-quinone biosynthesis	KEGG PATHWAY	mdm00130	18	60	0.0420702788295	0.203620149535	Pbr013139.1|Pbr039972.1|Pbr013445.1|Pbr021413.1|Pbr017290.1|Pbr002375.1|Pbr010673.1|Pbr037490.1|Pbr026213.1|Pbr022513.1|Pbr040374.1|Pbr038270.1|Pbr010088.1|Pbr013140.1|Pbr012898.1|Pbr014700.2|Pbr001283.1|Pbr013207.1	mdm:103427139|mdm:103440010|mdm:103440010|mdm:103447296|mdm:103447265|mdm:103417220|mdm:103417220|mdm:103446111|mdm:103444452|mdm:103426156|mdm:103428784|mdm:103448720|mdm:103449390|mdm:103447265|mdm:103432271|mdm:103425704|mdm:103427406|mdm:103425450|	103427139|103440010|103440010|103447296|103447265|103417220|103417220|103446111|103444452|103426156|103428784|103448720|103449390|103447265|103432271|103425704|103427406|103425450|	http://www.genome.jp/kegg-bin/show_pathway?mdm00130/mdm:103448720%09red/mdm:103428784%09red/mdm:103444452%09red/mdm:103432271%09red/mdm:103425704%09red/mdm:103426156%09red/mdm:103425450%09red/mdm:103447265%09red/mdm:103446111%09red/mdm:103449390%09red/mdm:103427406%09red/mdm:103417220%09red/mdm:103447296%09red/mdm:103440010%09red/mdm:103427139%09red
Taurine and hypotaurine metabolism	KEGG PATHWAY	mdm00430	9	23	0.0439117555663	0.204358554751	Pbr008480.1|Pbr035222.1|Pbr010492.1|Pbr008481.1|Pbr016878.2|Pbr040626.1|Pbr041859.1|Pbr028315.1|Pbr007735.1	mdm:103444237|mdm:103411190|mdm:103449336|mdm:103444237|mdm:103453905|mdm:103436355|mdm:103404418|mdm:103455676|mdm:103449336|	103444237|103411190|103449336|103444237|103453905|103436355|103404418|103455676|103449336|	http://www.genome.jp/kegg-bin/show_pathway?mdm00430/mdm:103444237%09red/mdm:103411190%09red/mdm:103453905%09red/mdm:103455676%09red/mdm:103436355%09red/mdm:103449336%09red/mdm:103404418%09red
Glycosphingolipid biosynthesis - globo series	KEGG PATHWAY	mdm00603	7	16	0.0487794964488	0.218604410011	Pbr000317.1|Pbr021669.1|Pbr004998.1|Pbr037920.1|Pbr026452.2|Pbr028179.1|Pbr000333.1	mdm:103419674|mdm:103433582|mdm:103413648|mdm:103433582|mdm:103434574|mdm:103433494|mdm:103434765|	103419674|103433582|103413648|103433582|103434574|103433494|103434765|	http://www.genome.jp/kegg-bin/show_pathway?mdm00603/mdm:103434574%09red/mdm:103433582%09red/mdm:103433494%09red/mdm:103413648%09red/mdm:103419674%09red/mdm:103434765%09red
Brassinosteroid biosynthesis	KEGG PATHWAY	mdm00905	11	32	0.0522291788035	0.225704665544	Pbr023551.1|Pbr010897.1|Pbr009519.1|Pbr016605.1|Pbr027222.4|Pbr005470.1|Pbr029996.1|Pbr028747.1|Pbr030000.1|Pbr029997.1|Pbr014304.1	mdm:103442442|mdm:103432823|mdm:103437230|mdm:103442442|mdm:103403255|mdm:103401541|mdm:103430658|mdm:103451739|mdm:103414269|mdm:103451739|mdm:103401164|	103442442|103432823|103437230|103442442|103403255|103401541|103430658|103451739|103414269|103451739|103401164|	http://www.genome.jp/kegg-bin/show_pathway?mdm00905/mdm:103437230%09red/mdm:103403255%09red/mdm:103401164%09red/mdm:103432823%09red/mdm:103451739%09red/mdm:103414269%09red/mdm:103442442%09red/mdm:103401541%09red/mdm:103430658%09red
Ether lipid metabolism	KEGG PATHWAY	mdm00565	14	46	0.0623396064308	0.260106633729	Pbr003724.1|Pbr000922.1|Pbr038122.1|Pbr034783.1|Pbr000789.1|Pbr003725.1|Pbr006160.2|Novel02092|Pbr027667.1|Pbr017718.1|Pbr002191.1|Pbr012021.1|Pbr003167.1|Pbr036882.1	mdm:103428220|mdm:103447407|mdm:103418260|mdm:103401038|mdm:103449319|mdm:103428220|mdm:103440488|mdm:103404077|mdm:103418026|mdm:103409648|mdm:103418026|mdm:103452855|mdm:103448088|mdm:103450893|	103428220|103447407|103418260|103401038|103449319|103428220|103440488|103404077|103418026|103409648|103418026|103452855|103448088|103450893|	http://www.genome.jp/kegg-bin/show_pathway?mdm00565/mdm:103450893%09red/mdm:103447407%09red/mdm:103428220%09red/mdm:103409648%09red/mdm:103401038%09red/mdm:103418026%09red/mdm:103449319%09red/mdm:103418260%09red/mdm:103448088%09red/mdm:103404077%09red/mdm:103440488%09red/mdm:103452855%09red
Butanoate metabolism	KEGG PATHWAY	mdm00650	11	36	0.0900407499369	0.363164358079	Pbr008480.1|Pbr016098.1|Pbr040265.3|Pbr004709.2|Pbr008481.1|Pbr038292.1|Pbr001269.1|Pbr007402.1|Pbr000528.2|Pbr028315.1|Pbr021771.1	mdm:103444237|mdm:103446293|mdm:103405049|mdm:103441440|mdm:103444237|mdm:103430139|mdm:103429193|mdm:103417939|mdm:103435112|mdm:103455676|mdm:103444755|	103444237|103446293|103405049|103441440|103444237|103430139|103429193|103417939|103435112|103455676|103444755|	http://www.genome.jp/kegg-bin/show_pathway?mdm00650/mdm:103444237%09red/mdm:103417939%09red/mdm:103435112%09red/mdm:103455676%09red/mdm:103405049%09red/mdm:103441440%09red/mdm:103444755%09red/mdm:103446293%09red/mdm:103429193%09red/mdm:103430139%09red
Fatty acid degradation	KEGG PATHWAY	mdm00071	21	82	0.0933263702445	0.364273896761	Pbr040872.1|Pbr021222.2|Pbr001252.1|Pbr016973.2|Pbr039380.2|Pbr039852.1|Pbr003609.1|Pbr017872.1|Pbr005767.1|Pbr032982.1|Pbr034871.1|Pbr014880.1|Pbr039379.1|Pbr027959.1|Pbr021220.1|Pbr017869.1|Pbr001716.1|Pbr040265.3|Pbr003230.1|Pbr014085.3|Pbr032936.1	mdm:103404405|mdm:103409572|mdm:103432769|mdm:103452503|mdm:103432769|mdm:103449797|mdm:103453103|mdm:103449797|mdm:103450330|mdm:103435797|mdm:103451955|mdm:103452890|mdm:103428551|mdm:103431350|mdm:103409569|mdm:103449797|mdm:103429387|mdm:103405049|mdm:103445006|mdm:103400486|mdm:103435773|	103404405|103409572|103432769|103452503|103432769|103449797|103453103|103449797|103450330|103435797|103451955|103452890|103428551|103431350|103409569|103449797|103429387|103405049|103445006|103400486|103435773|	http://www.genome.jp/kegg-bin/show_pathway?mdm00071/mdm:103451955%09red/mdm:103429387%09red/mdm:103400486%09red/mdm:103404405%09red/mdm:103452890%09red/mdm:103452503%09red/mdm:103445006%09red/mdm:103450330%09red/mdm:103405049%09red/mdm:103449797%09red/mdm:103428551%09red/mdm:103409572%09red/mdm:103431350%09red/mdm:103453103%09red/mdm:103435773%09red/mdm:103432769%09red/mdm:103409569%09red/mdm:103…
Photosynthesis - antenna proteins	KEGG PATHWAY	mdm00196	12	44	0.132784487255	0.487264092311	Pbr039555.1|Pbr021654.1|Pbr011422.1|Pbr015123.1|Pbr024832.1|Pbr022044.2|Pbr039554.1|Pbr005261.1|Pbr023911.1|Pbr009517.1|Pbr007291.1|Pbr012798.1	mdm:103427883|mdm:103433590|mdm:103437829|mdm:103436678|mdm:103430085|mdm:103432374|mdm:103427882|mdm:103442984|mdm:103444815|mdm:103437223|mdm:103415279|mdm:103454049|	103427883|103433590|103437829|103436678|103430085|103432374|103427882|103442984|103444815|103437223|103415279|103454049|	http://www.genome.jp/kegg-bin/show_pathway?mdm00196/mdm:103437223%09red/mdm:103454049%09red/mdm:103432374%09red/mdm:103430085%09red/mdm:103433590%09red/mdm:103415279%09red/mdm:103442984%09red/mdm:103427882%09red/mdm:103427883%09red/mdm:103436678%09red/mdm:103437829%09red/mdm:103444815%09red
Zeatin biosynthesis	KEGG PATHWAY	mdm00908	8	26	0.132890206994	0.487264092311	Pbr028819.1|Pbr025845.1|Pbr015615.1|Pbr030661.1|Pbr034188.1|Pbr002045.1|Pbr005906.1|Pbr017364.1	mdm:103402691|mdm:103448749|mdm:103401941|mdm:103442522|mdm:103453066|mdm:103409578|mdm:103450431|mdm:103449027|	103402691|103448749|103401941|103442522|103453066|103409578|103450431|103449027|	http://www.genome.jp/kegg-bin/show_pathway?mdm00908/mdm:103449027%09red/mdm:103453066%09red/mdm:103450431%09red/mdm:103442522%09red/mdm:103401941%09red/mdm:103402691%09red/mdm:103409578%09red/mdm:103448749%09red
Cysteine and methionine metabolism	KEGG PATHWAY	mdm00270	38	172	0.138730655054	0.493717919457	Pbr011434.1|Pbr015076.1|Pbr000708.2|Pbr035679.1|Pbr005412.1|Pbr007947.1|Pbr038232.1|Pbr009228.1|Pbr030049.1|Pbr030234.1|Pbr031368.1|Pbr025793.1|Pbr012055.1|Pbr037119.1|Pbr019796.1|Pbr015589.1|Pbr029891.1|Pbr000093.1|Pbr021889.1|Pbr037322.1|Pbr032477.1|Pbr016337.1|Pbr022513.1|Pbr038270.1|Pbr016485.1|Pbr038307.1|Pbr038433.1|Pbr006002.1|Pbr018549.1|Pbr035142.1|Pbr016887.1|Pbr036787.1|Pbr031495.1|Pbr…	mdm:103437822|mdm:103436725|mdm:103452459|mdm:103407278|mdm:103425185|mdm:103428489|mdm:103431524|mdm:103424713|mdm:103451713|mdm:103405045|mdm:103435358|mdm:103424053|mdm:103403474|mdm:103437427|mdm:103415406|mdm:103400792|mdm:103405045|mdm:103434461|mdm:103425766|mdm:103425030|mdm:103453365|mdm:103436990|mdm:103426156|mdm:103448720|mdm:103443415|mdm:103448693|mdm:103432045|mdm:103450820|mdm:103…	103437822|103436725|103452459|103407278|103425185|103428489|103431524|103424713|103451713|103405045|103435358|103424053|103403474|103437427|103415406|103400792|103405045|103434461|103425766|103425030|103453365|103436990|103426156|103448720|103443415|103448693|103432045|103450820|103452632|103437427|103453893|103453168|103427793|103452459|103425910|103427793|103450820|103414559|	http://www.genome.jp/kegg-bin/show_pathway?mdm00270/mdm:103452459%09red/mdm:103437427%09red/mdm:103403474%09red/mdm:103436725%09red/mdm:103425910%09red/mdm:103432045%09red/mdm:103451713%09red/mdm:103425030%09red/mdm:103450820%09red/mdm:103435358%09red/mdm:103431524%09red/mdm:103405045%09red/mdm:103414559%09red/mdm:103453365%09red/mdm:103452632%09red/mdm:103400792%09red/mdm:103448720%09red/mdm:103…
Tropane, piperidine and pyridine alkaloid biosynthesis	KEGG PATHWAY	mdm00960	12	46	0.160436581884	0.554652183086	Pbr011886.1|Pbr035874.1|Pbr018958.1|Pbr001885.2|Pbr009228.1|Pbr018957.1|Pbr003842.1|Pbr039861.2|Pbr022513.1|Pbr038270.1|Pbr018961.1|Pbr018960.1	mdm:103422257|mdm:103423437|mdm:103422717|mdm:103431132|mdm:103424713|mdm:103439216|mdm:103420444|mdm:103431132|mdm:103426156|mdm:103448720|mdm:103422717|mdm:103422717|	103422257|103423437|103422717|103431132|103424713|103439216|103420444|103431132|103426156|103448720|103422717|103422717|	http://www.genome.jp/kegg-bin/show_pathway?mdm00960/mdm:103448720%09red/mdm:103422257%09red/mdm:103423437%09red/mdm:103426156%09red/mdm:103420444%09red/mdm:103439216%09red/mdm:103431132%09red/mdm:103424713%09red/mdm:103422717%09red
Citrate cycle (TCA cycle)	KEGG PATHWAY	mdm00020	26	121	0.226885589986	0.762587677453	Pbr011434.1|Pbr002533.1|Pbr023764.1|Pbr015262.1|Pbr015038.1|Pbr026951.2|Pbr041193.1|Pbr026777.1|Pbr038232.1|Novel00449|Pbr031368.1|Pbr038078.1|Pbr018101.1|Pbr028281.1|Novel02034|Pbr022545.1|Pbr004985.1|Pbr003664.1|Pbr037752.1|Pbr014305.1|Pbr012512.1|Novel01993|Pbr012630.1|Pbr026674.1|Pbr024632.1|Pbr014987.1	mdm:103437822|mdm:103435343|mdm:103413538|mdm:103415054|mdm:103452775|mdm:103452189|mdm:103449196|mdm:103452775|mdm:103431524|mdm:103451907|mdm:103435358|mdm:103404244|mdm:103442605|mdm:103438297|mdm:103404831|mdm:103403033|mdm:103413538|mdm:103403207|mdm:103452636|mdm:103401166|mdm:103404244|mdm:103415054|mdm:103444241|mdm:103428008|mdm:103403033|mdm:103432166|	103437822|103435343|103413538|103415054|103452775|103452189|103449196|103452775|103431524|103451907|103435358|103404244|103442605|103438297|103404831|103403033|103413538|103403207|103452636|103401166|103404244|103415054|103444241|103428008|103403033|103432166|	http://www.genome.jp/kegg-bin/show_pathway?mdm00020/mdm:103435358%09red/mdm:103431524%09red/mdm:103415054%09red/mdm:103432166%09red/mdm:103401166%09red/mdm:103435343%09red/mdm:103428008%09red/mdm:103449196%09red/mdm:103403207%09red/mdm:103404831%09red/mdm:103442605%09red/mdm:103403033%09red/mdm:103404244%09red/mdm:103413538%09red/mdm:103444241%09red/mdm:103437822%09red/mdm:103438297%09red/mdm:103…
Biosynthesis of amino acids	KEGG PATHWAY	mdm01230	93	481	0.259608744943	0.848990760489	Pbr019022.1|Pbr016054.1|Pbr013587.1|Pbr011328.1|Pbr013657.1|Pbr014749.1|Pbr005502.1|Pbr001967.1|Pbr025447.1|Pbr005433.1|Pbr041157.1|Pbr016797.1|Pbr030186.1|Pbr027985.1|Pbr021889.1|Pbr026758.1|Pbr012616.2|Pbr036263.1|Pbr038433.1|Pbr006002.1|Pbr026061.1|Pbr005487.1|Pbr016638.1|Pbr015076.1|Pbr025526.1|Pbr009377.1|Pbr028610.1|Pbr024099.1|Pbr022741.1|Pbr039737.1|Pbr037594.1|Pbr016098.1|Pbr013399.1|Pbr…	mdm:103421012|mdm:103441632|mdm:103443818|mdm:103431675|mdm:103433797|mdm:103453050|mdm:103414857|mdm:103448202|mdm:103449915|mdm:103443818|mdm:103410064|mdm:103414857|mdm:103429773|mdm:103401158|mdm:103425766|mdm:103443818|mdm:103417448|mdm:103403121|mdm:103432045|mdm:103450820|mdm:103450820|mdm:103449384|mdm:103444223|mdm:103436725|mdm:103417000|mdm:103434073|mdm:103439065|mdm:103443230|mdm:103…	103421012|103441632|103443818|103431675|103433797|103453050|103414857|103448202|103449915|103443818|103410064|103414857|103429773|103401158|103425766|103443818|103417448|103403121|103432045|103450820|103450820|103449384|103444223|103436725|103417000|103434073|103439065|103443230|103439880|103443259|103411637|103446293|103402620|103449400|103408335|103405207|103442605|103406791|103453790|103444825…	http://www.genome.jp/kegg-bin/show_pathway?mdm01230/mdm:103448720%09red/mdm:103408335%09red/mdm:103422257%09red/mdm:103417939%09red/mdm:103451064%09red/mdm:103449400%09red/mdm:103436731%09red/mdm:103403121%09red/mdm:103401158%09red/mdm:103433158%09red/mdm:103453050%09red/mdm:103443818%09red/mdm:103430495%09red/mdm:103451598%09red/mdm:103443626%09red/mdm:103442605%09red/mdm:103432045%09red/mdm:103…
Isoquinoline alkaloid biosynthesis	KEGG PATHWAY	mdm00950	7	28	0.274921032412	0.875406445312	Pbr011886.1|Pbr001885.2|Pbr009228.1|Pbr039861.2|Pbr022513.1|Pbr038270.1|Pbr025875.1	mdm:103422257|mdm:103431132|mdm:103424713|mdm:103431132|mdm:103426156|mdm:103448720|mdm:103422211|	103422257|103431132|103424713|103431132|103426156|103448720|103422211|	http://www.genome.jp/kegg-bin/show_pathway?mdm00950/mdm:103448720%09red/mdm:103422257%09red/mdm:103426156%09red/mdm:103431132%09red/mdm:103424713%09red/mdm:103422211%09red
Fatty acid biosynthesis	KEGG PATHWAY	mdm00061	16	74	0.285501470202	0.885786612679	Pbr021295.1|Pbr040872.1|Pbr033640.1|Pbr039852.1|Pbr003609.1|Pbr011131.1|Pbr001251.1|Pbr039381.1|Pbr017872.1|Pbr016924.1|Pbr040569.1|Pbr014081.2|Pbr039566.1|Pbr035086.1|Pbr017869.1|Pbr001716.1	mdm:103426975|mdm:103404405|mdm:103429415|mdm:103449797|mdm:103453103|mdm:103438249|mdm:103408191|mdm:103408191|mdm:103449797|mdm:103414842|mdm:103429415|mdm:103426624|mdm:103446203|mdm:103415807|mdm:103449797|mdm:103429387|	103426975|103404405|103429415|103449797|103453103|103438249|103408191|103408191|103449797|103414842|103429415|103426624|103446203|103415807|103449797|103429387|	http://www.genome.jp/kegg-bin/show_pathway?mdm00061/mdm:103429387%09red/mdm:103429415%09red/mdm:103404405%09red/mdm:103438249%09red/mdm:103414842%09red/mdm:103449797%09red/mdm:103446203%09red/mdm:103426975%09red/mdm:103408191%09red/mdm:103453103%09red/mdm:103415807%09red/mdm:103426624%09red
Glyoxylate and dicarboxylate metabolism	KEGG PATHWAY	mdm00630	23	112	0.306430941318	0.910174291911	Pbr011434.1|Pbr023764.1|Pbr016638.1|Pbr014749.1|Pbr021443.1|Pbr038232.1|Pbr029389.1|Pbr034771.3|Pbr029322.1|Pbr029872.1|Pbr018086.1|Pbr031368.1|Novel01061|Pbr034762.1|Pbr018101.1|Pbr004985.1|Pbr029791.1|Pbr012616.2|Pbr024394.1|Pbr040265.3|Pbr034474.1|Pbr016278.1|Pbr016632.1	mdm:103437822|mdm:103413538|mdm:103444223|mdm:103453050|mdm:103409056|mdm:103431524|mdm:103423201|mdm:103427269|mdm:103427588|mdm:103440671|mdm:103442594|mdm:103435358|mdm:103444126|mdm:103444126|mdm:103442605|mdm:103413538|mdm:103429379|mdm:103417448|mdm:103429023|mdm:103405049|mdm:103442594|mdm:103403988|mdm:103429379|	103437822|103413538|103444223|103453050|103409056|103431524|103423201|103427269|103427588|103440671|103442594|103435358|103444126|103444126|103442605|103413538|103429379|103417448|103429023|103405049|103442594|103403988|103429379|	http://www.genome.jp/kegg-bin/show_pathway?mdm00630/mdm:103435358%09red/mdm:103431524%09red/mdm:103440671%09red/mdm:103417448%09red/mdm:103444223%09red/mdm:103429379%09red/mdm:103427269%09red/mdm:103429023%09red/mdm:103453050%09red/mdm:103409056%09red/mdm:103444126%09red/mdm:103413538%09red/mdm:103405049%09red/mdm:103437822%09red/mdm:103442605%09red/mdm:103403988%09red/mdm:103427588%09red/mdm:103…
Amino sugar and nucleotide sugar metabolism	KEGG PATHWAY	mdm00520	44	224	0.308406165028	0.910174291911	Pbr012094.1|Pbr038359.1|Pbr002426.1|Pbr033653.1|Pbr007327.1|Pbr018799.1|Pbr018758.1|Pbr006178.1|Pbr022124.1|Pbr007232.1|Pbr028179.1|Pbr042026.1|Pbr029752.1|Pbr030107.1|Pbr016849.1|Pbr021957.1|Pbr039558.1|Pbr020464.1|Pbr004998.1|Pbr041218.1|Pbr009268.1|Pbr012543.1|Pbr002017.1|Pbr029683.1|Pbr009424.1|Pbr006906.1|Pbr004289.1|Pbr024522.1|Pbr020019.1|Pbr001165.1|Pbr013899.1|Pbr004785.2|Pbr026452.2|Pbr…	mdm:103430692|mdm:103404492|mdm:103405188|mdm:103429334|mdm:103400019|mdm:103405701|mdm:103441214|mdm:103440507|mdm:103436130|mdm:103424555|mdm:103433494|mdm:103446079|mdm:103443741|mdm:103420358|mdm:103430924|mdm:103402251|mdm:103446254|mdm:103443206|mdm:103413648|mdm:103424161|mdm:103456069|mdm:103404258|mdm:103425033|mdm:103443206|mdm:103435383|mdm:103448288|mdm:103406966|mdm:103441205|mdm:103…	103430692|103404492|103405188|103429334|103400019|103405701|103441214|103440507|103436130|103424555|103433494|103446079|103443741|103420358|103430924|103402251|103446254|103443206|103413648|103424161|103456069|103404258|103425033|103443206|103435383|103448288|103406966|103441205|103441854|103402251|103439692|103448012|103434574|103430127|103450465|103400019|103432770|103405184|103449365|103410588…	http://www.genome.jp/kegg-bin/show_pathway?mdm00520/mdm:103439692%09red/mdm:103404492%09red/mdm:103435383%09red/mdm:103424161%09red/mdm:103430127%09red/mdm:103400019%09red/mdm:103443741%09red/mdm:103425033%09red/mdm:103436130%09red/mdm:103400327%09red/mdm:103405701%09red/mdm:103410588%09red/mdm:103429334%09red/mdm:103448288%09red/mdm:103424555%09red/mdm:103406966%09red/mdm:103413648%09red/mdm:103…
Limonene and pinene degradation	KEGG PATHWAY	mdm00903	7	30	0.326269165947	0.939965930467	Pbr020257.1|Pbr020108.1|Pbr034871.1|Pbr027959.1|Pbr015319.1|Pbr020048.1|Pbr020052.1	mdm:103437977|mdm:103450490|mdm:103451955|mdm:103431350|mdm:103432708|mdm:103441505|mdm:103450490|	103437977|103450490|103451955|103431350|103432708|103441505|103450490|	http://www.genome.jp/kegg-bin/show_pathway?mdm00903/mdm:103451955%09red/mdm:103432708%09red/mdm:103441505%09red/mdm:103437977%09red/mdm:103431350%09red/mdm:103450490%09red
Vitamin B6 metabolism	KEGG PATHWAY	mdm00750	5	21	0.359031874182	0.987337654002	Pbr012454.1|Pbr025614.1|Pbr019189.1|Pbr041502.1|Pbr008858.1	mdm:103405472|mdm:103447873|mdm:103418387|mdm:103450777|mdm:103453549|	103405472|103447873|103418387|103450777|103453549|	http://www.genome.jp/kegg-bin/show_pathway?mdm00750/mdm:103405472%09red/mdm:103418387%09red/mdm:103450777%09red/mdm:103447873%09red/mdm:103453549%09red
Glycosaminoglycan degradation	KEGG PATHWAY	mdm00531	5	21	0.359031874182	0.987337654002	Pbr034344.1|Pbr015600.1|Pbr026452.2|Pbr028179.1|Pbr004998.1	mdm:103400053|mdm:103450376|mdm:103434574|mdm:103433494|mdm:103413648|	103400053|103450376|103434574|103433494|103413648|	http://www.genome.jp/kegg-bin/show_pathway?mdm00531/mdm:103433494%09red/mdm:103450376%09red/mdm:103413648%09red/mdm:103400053%09red/mdm:103434574%09red
Oxidative phosphorylation	KEGG PATHWAY	mdm00190	46	244	0.395841934761	1.0	Pbr013452.1|Pbr023935.1|Pbr041664.1|Pbr008855.1|Pbr013386.1|Pbr010842.1|Pbr025894.1|Pbr012186.1|Pbr040155.1|Pbr020282.1|Pbr006037.2|Pbr031897.1|Pbr022065.1|Pbr018638.1|Pbr034352.1|Pbr030484.1|Pbr040629.1|Pbr038078.1|Pbr014305.1|Pbr015223.1|Pbr041824.1|Pbr021897.1|Pbr028917.1|Pbr028485.1|Pbr039787.1|Pbr004922.1|Pbr015574.1|Pbr025419.1|Pbr026725.1|Pbr007211.1|Pbr003094.1|Pbr032917.1|Pbr017171.1|Pbr…	mdm:103426511|mdm:103420730|mdm:103438605|mdm:103453548|mdm:103402627|mdm:103439817|mdm:103422349|mdm:103403466|mdm:103405422|mdm:103409779|mdm:103423567|mdm:103446721|mdm:103420730|mdm:103452493|mdm:103415567|mdm:103405212|mdm:103448636|mdm:103404244|mdm:103401166|mdm:103423822|mdm:103435662|mdm:103416934|mdm:103433876|mdm:103433780|mdm:103448355|mdm:103407484|mdm:103424184|mdm:103415502|mdm:103…	103426511|103420730|103438605|103453548|103402627|103439817|103422349|103403466|103405422|103409779|103423567|103446721|103420730|103452493|103415567|103405212|103448636|103404244|103401166|103423822|103435662|103416934|103433876|103433780|103448355|103407484|103424184|103415502|103454644|103455418|103406713|103445466|103440407|103443238|103404406|103405422|103412088|103443218|103425419|103444853…	http://www.genome.jp/kegg-bin/show_pathway?mdm00190/mdm:103405422%09red/mdm:103439817%09red/mdm:103407484%09red/mdm:103420730%09red/mdm:103448636%09red/mdm:103412088%09red/mdm:103415567%09red/mdm:103405212%09red/mdm:103426511%09red/mdm:103422349%09red/mdm:103448355%09red/mdm:103404244%09red/mdm:103409779%09red/mdm:103415502%09red/mdm:103445466%09red/mdm:103404406%09red/mdm:103425419%09red/mdm:103…
Ascorbate and aldarate metabolism	KEGG PATHWAY	mdm00053	15	77	0.424599141653	1.0	Pbr035260.1|Pbr024419.1|Pbr028619.1|Pbr039481.1|Pbr033934.1|Pbr034871.1|Pbr012543.1|Pbr023311.1|Pbr027959.1|Pbr007232.1|Pbr017623.1|Pbr008291.1|Pbr012208.1|Pbr000988.3|Pbr030107.1	mdm:103403438|mdm:103442243|mdm:103403438|mdm:103448151|mdm:103407746|mdm:103451955|mdm:103404258|mdm:103456150|mdm:103431350|mdm:103424555|mdm:103422491|mdm:103413735|mdm:103403438|mdm:103447832|mdm:103420358|	103403438|103442243|103403438|103448151|103407746|103451955|103404258|103456150|103431350|103424555|103422491|103413735|103403438|103447832|103420358|	http://www.genome.jp/kegg-bin/show_pathway?mdm00053/mdm:103451955%09red/mdm:103422491%09red/mdm:103442243%09red/mdm:103413735%09red/mdm:103424555%09red/mdm:103456150%09red/mdm:103447832%09red/mdm:103404258%09red/mdm:103431350%09red/mdm:103448151%09red/mdm:103407746%09red/mdm:103420358%09red/mdm:103403438%09red
Phenylalanine, tyrosine and tryptophan biosynthesis	KEGG PATHWAY	mdm00400	17	88	0.426417058253	1.0	Pbr024118.1|Pbr019996.1|Pbr017091.1|Pbr011886.1|Pbr039052.1|Pbr019022.1|Pbr027985.1|Pbr009228.1|Pbr029932.1|Pbr037530.1|Novel00694|Pbr042387.1|Pbr022513.1|Pbr012988.1|Pbr038270.1|Pbr011328.1|Pbr004809.1	mdm:103436731|mdm:103442043|mdm:103430495|mdm:103422257|mdm:103440666|mdm:103421012|mdm:103401158|mdm:103424713|mdm:103423796|mdm:103444825|mdm:103428057|mdm:103431866|mdm:103426156|mdm:103444825|mdm:103448720|mdm:103431675|mdm:103424012|	103436731|103442043|103430495|103422257|103440666|103421012|103401158|103424713|103423796|103444825|103428057|103431866|103426156|103444825|103448720|103431675|103424012|	http://www.genome.jp/kegg-bin/show_pathway?mdm00400/mdm:103448720%09red/mdm:103421012%09red/mdm:103422257%09red/mdm:103423796%09red/mdm:103440666%09red/mdm:103424012%09red/mdm:103428057%09red/mdm:103426156%09red/mdm:103401158%09red/mdm:103430495%09red/mdm:103431675%09red/mdm:103424713%09red/mdm:103431866%09red/mdm:103436731%09red/mdm:103442043%09red/mdm:103444825%09red
Glycine, serine and threonine metabolism	KEGG PATHWAY	mdm00260	26	138	0.436803342851	1.0	Pbr016054.1|Pbr016638.1|Pbr025526.1|Pbr013657.1|Pbr039861.2|Pbr024099.1|Pbr029389.1|Pbr034771.3|Pbr029322.1|Pbr001885.2|Pbr029872.1|Pbr019837.1|Pbr026912.1|Pbr028502.1|Pbr030489.1|Pbr021889.1|Pbr027962.1|Pbr009292.1|Pbr021443.1|Pbr004310.1|Pbr014600.1|Pbr016278.1|Pbr041502.1|Pbr007870.2|Pbr011138.1|Pbr014987.1	mdm:103441632|mdm:103444223|mdm:103417000|mdm:103433797|mdm:103431132|mdm:103443230|mdm:103423201|mdm:103427269|mdm:103427588|mdm:103431132|mdm:103440671|mdm:103455829|mdm:103450725|mdm:103450793|mdm:103405207|mdm:103425766|mdm:103413090|mdm:103456087|mdm:103409056|mdm:103451064|mdm:103450725|mdm:103403988|mdm:103450777|mdm:103401351|mdm:103439272|mdm:103432166|	103441632|103444223|103417000|103433797|103431132|103443230|103423201|103427269|103427588|103431132|103440671|103455829|103450725|103450793|103405207|103425766|103413090|103456087|103409056|103451064|103450725|103403988|103450777|103401351|103439272|103432166|	http://www.genome.jp/kegg-bin/show_pathway?mdm00260/mdm:103440671%09red/mdm:103451064%09red/mdm:103450777%09red/mdm:103423201%09red/mdm:103431132%09red/mdm:103432166%09red/mdm:103427588%09red/mdm:103433797%09red/mdm:103450793%09red/mdm:103403988%09red/mdm:103439272%09red/mdm:103409056%09red/mdm:103441632%09red/mdm:103405207%09red/mdm:103450725%09red/mdm:103455829%09red/mdm:103443230%09red/mdm:103…
Phagosome	KEGG PATHWAY	mdm04145	29	155	0.443082193987	1.0	Pbr032812.1|Pbr005814.1|Pbr031323.1|Pbr027418.1|Pbr028918.1|Pbr013850.1|Pbr026904.1|Pbr035370.1|Pbr038648.1|Pbr035937.1|Pbr035936.1|Pbr042074.1|Pbr031324.1|Novel00672|Pbr026919.1|Pbr033440.1|Pbr018612.1|Pbr010161.1|Pbr026725.1|Pbr015474.1|Pbr038661.1|Pbr037819.1|Pbr030161.1|Pbr005078.1|Pbr016421.1|Pbr013985.1|Pbr024205.1|Pbr042075.1|Pbr034537.1	mdm:103432753|mdm:103410421|mdm:103439762|mdm:103421031|mdm:103433875|mdm:103436922|mdm:103401710|mdm:103439762|mdm:103438666|mdm:103423471|mdm:103407673|mdm:103419231|mdm:103407673|mdm:103416275|mdm:103429780|mdm:103443630|mdm:103423904|mdm:103454869|mdm:103454644|mdm:103449213|mdm:103438666|mdm:103433136|mdm:103429780|mdm:103454750|mdm:103450863|mdm:103439762|mdm:103448780|mdm:103455626|mdm:103…	103432753|103410421|103439762|103421031|103433875|103436922|103401710|103439762|103438666|103423471|103407673|103419231|103407673|103416275|103429780|103443630|103423904|103454869|103454644|103449213|103438666|103433136|103429780|103454750|103450863|103439762|103448780|103455626|103404433|	http://www.genome.jp/kegg-bin/show_pathway?mdm04145/mdm:103429780%09red/mdm:103419231%09red/mdm:103450863%09red/mdm:103423904%09red/mdm:103410421%09red/mdm:103404433%09red/mdm:103449213%09red/mdm:103455626%09red/mdm:103438666%09red/mdm:103433136%09red/mdm:103407673%09red/mdm:103439762%09red/mdm:103454750%09red/mdm:103436922%09red/mdm:103433875%09red/mdm:103443630%09red/mdm:103416275%09red/mdm:103…
Fatty acid metabolism	KEGG PATHWAY	mdm01212	31	167	0.454831469767	1.0	Pbr016973.2|Pbr005173.1|Pbr033732.1|Pbr014880.1|Pbr035086.1|Pbr014085.3|Pbr021295.1|Pbr040872.1|Pbr001108.1|Pbr003609.1|Pbr017869.1|Pbr001716.1|Pbr019246.1|Pbr034249.1|Pbr033640.1|Pbr011131.1|Pbr039852.1|Pbr010914.1|Pbr040569.1|Pbr001251.1|Pbr028873.1|Pbr039566.1|Pbr040265.3|Pbr042189.1|Pbr016924.1|Pbr017872.1|Pbr009536.1|Pbr039381.1|Pbr014081.2|Pbr021630.1|Pbr035830.1	mdm:103452503|mdm:103429183|mdm:103447381|mdm:103452890|mdm:103415807|mdm:103400486|mdm:103426975|mdm:103404405|mdm:103433517|mdm:103453103|mdm:103449797|mdm:103429387|mdm:103454260|mdm:103432837|mdm:103429415|mdm:103438249|mdm:103449797|mdm:103432837|mdm:103429415|mdm:103408191|mdm:103430794|mdm:103446203|mdm:103405049|mdm:103447381|mdm:103414842|mdm:103449797|mdm:103417775|mdm:103408191|mdm:103…	103452503|103429183|103447381|103452890|103415807|103400486|103426975|103404405|103433517|103453103|103449797|103429387|103454260|103432837|103429415|103438249|103449797|103432837|103429415|103408191|103430794|103446203|103405049|103447381|103414842|103449797|103417775|103408191|103426624|103419381|103443127|	http://www.genome.jp/kegg-bin/show_pathway?mdm01212/mdm:103414842%09red/mdm:103429183%09red/mdm:103429415%09red/mdm:103446203%09red/mdm:103408191%09red/mdm:103438249%09red/mdm:103417775%09red/mdm:103452890%09red/mdm:103405049%09red/mdm:103419381%09red/mdm:103454260%09red/mdm:103430794%09red/mdm:103429387%09red/mdm:103452503%09red/mdm:103449797%09red/mdm:103432837%09red/mdm:103453103%09red/mdm:103…
Arginine and proline metabolism	KEGG PATHWAY	mdm00330	28	154	0.500025763277	1.0	Pbr007156.1|Pbr009652.1|Pbr022368.1|Pbr034871.1|Pbr027959.1|Pbr014749.1|Pbr038125.2|Pbr039256.1|Pbr020217.2|Pbr029606.1|Pbr005792.1|Pbr009228.1|Pbr040411.1|Pbr013747.1|Pbr016551.1|Pbr012645.2|Pbr002864.1|Pbr030049.1|Pbr016919.1|Pbr029791.1|Pbr012616.2|Pbr022239.1|Pbr022893.1|Pbr016632.1|Pbr007691.1|Pbr016554.1|Pbr026261.1|Pbr011473.1	mdm:103420360|mdm:103438425|mdm:103422167|mdm:103451955|mdm:103431350|mdm:103453050|mdm:103455898|mdm:103433459|mdm:103420360|mdm:103443150|mdm:103413822|mdm:103424713|mdm:103423287|mdm:103404681|mdm:103404681|mdm:103405900|mdm:103428532|mdm:103451713|mdm:103453876|mdm:103429379|mdm:103417448|mdm:103421546|mdm:103412969|mdm:103429379|mdm:103449307|mdm:103425910|mdm:103404396|mdm:103420331|	103420360|103438425|103422167|103451955|103431350|103453050|103455898|103433459|103420360|103443150|103413822|103424713|103423287|103404681|103404681|103405900|103428532|103451713|103453876|103429379|103417448|103421546|103412969|103429379|103449307|103425910|103404396|103420331|	http://www.genome.jp/kegg-bin/show_pathway?mdm00330/mdm:103423287%09red/mdm:103438425%09red/mdm:103413822%09red/mdm:103425910%09red/mdm:103404396%09red/mdm:103431350%09red/mdm:103451713%09red/mdm:103455898%09red/mdm:103417448%09red/mdm:103453876%09red/mdm:103429379%09red/mdm:103443150%09red/mdm:103412969%09red/mdm:103420360%09red/mdm:103405900%09red/mdm:103422167%09red/mdm:103433459%09red/mdm:103…
Glutathione metabolism	KEGG PATHWAY	mdm00480	33	182	0.500601107137	1.0	Pbr040592.1|Pbr032951.1|Pbr002533.1|Pbr024640.1|Pbr025239.1|Pbr016565.1|Pbr039158.1|Pbr023311.1|Pbr033934.1|Pbr041357.1|Pbr025237.1|Pbr014417.1|Pbr002371.1|Pbr015141.1|Pbr035686.1|Pbr008291.1|Pbr022226.1|Pbr035637.1|Pbr025552.2|Pbr037252.1|Pbr025235.1|Pbr012630.1|Pbr006726.1|Pbr012466.1|Pbr031010.1|Pbr026727.1|Pbr038887.1|Pbr025238.1|Pbr022630.1|Pbr008275.1|Pbr000988.3|Pbr012494.1|Pbr035688.1	mdm:103401829|mdm:103428019|mdm:103435343|mdm:103404670|mdm:103435649|mdm:103404670|mdm:103451887|mdm:103456150|mdm:103407746|mdm:103454745|mdm:103435649|mdm:103432016|mdm:103405150|mdm:103403189|mdm:103409925|mdm:103413735|mdm:103404670|mdm:103403189|mdm:103409925|mdm:103445382|mdm:103452956|mdm:103444241|mdm:103434062|mdm:103426052|mdm:103454744|mdm:103404670|mdm:103415530|mdm:103424011|mdm:103…	103401829|103428019|103435343|103404670|103435649|103404670|103451887|103456150|103407746|103454745|103435649|103432016|103405150|103403189|103409925|103413735|103404670|103403189|103409925|103445382|103452956|103444241|103434062|103426052|103454744|103404670|103415530|103424011|103433529|103423404|103447832|103425796|103409925|	http://www.genome.jp/kegg-bin/show_pathway?mdm00480/mdm:103409925%09red/mdm:103404670%09red/mdm:103454745%09red/mdm:103454744%09red/mdm:103456150%09red/mdm:103433529%09red/mdm:103425796%09red/mdm:103445382%09red/mdm:103405150%09red/mdm:103434062%09red/mdm:103435649%09red/mdm:103428019%09red/mdm:103423404%09red/mdm:103451887%09red/mdm:103432016%09red/mdm:103444241%09red/mdm:103407746%09red/mdm:103…
Carotenoid biosynthesis	KEGG PATHWAY	mdm00906	12	65	0.50845659946	1.0	Pbr002367.1|Pbr006776.1|Pbr019636.1|Pbr009724.1|Pbr009725.1|Pbr001311.1|Pbr019587.1|Pbr040200.1|Pbr008794.1|Pbr004630.1|Pbr010854.1|Pbr006012.1	mdm:103443160|mdm:103409417|mdm:103455974|mdm:103446486|mdm:103431475|mdm:103454192|mdm:103431063|mdm:103401379|mdm:103424837|mdm:103436490|mdm:103406562|mdm:103420192|	103443160|103409417|103455974|103446486|103431475|103454192|103431063|103401379|103424837|103436490|103406562|103420192|	http://www.genome.jp/kegg-bin/show_pathway?mdm00906/mdm:103454192%09red/mdm:103420192%09red/mdm:103446486%09red/mdm:103436490%09red/mdm:103431063%09red/mdm:103443160%09red/mdm:103424837%09red/mdm:103431475%09red/mdm:103409417%09red/mdm:103455974%09red/mdm:103406562%09red/mdm:103401379%09red
Pyruvate metabolism	KEGG PATHWAY	mdm00620	32	178	0.519221259888	1.0	Pbr011434.1|Pbr015262.1|Pbr008772.1|Pbr034871.1|Pbr026951.2|Pbr011170.1|Pbr027959.1|Pbr041193.1|Pbr038232.1|Pbr009212.1|Pbr000777.1|Pbr002202.1|Pbr022469.1|Novel00449|Pbr025447.1|Pbr031234.1|Pbr031368.1|Pbr041157.1|Pbr040797.1|Pbr038213.1|Pbr012055.1|Pbr011131.1|Pbr003664.1|Pbr000137.1|Pbr034362.1|Pbr040265.3|Pbr024227.1|Novel01993|Pbr030186.1|Pbr013232.1|Pbr014987.1|Pbr034729.1	mdm:103437822|mdm:103415054|mdm:103424699|mdm:103451955|mdm:103452189|mdm:103403813|mdm:103431350|mdm:103449196|mdm:103431524|mdm:103456027|mdm:103414668|mdm:103432220|mdm:103432220|mdm:103451907|mdm:103449915|mdm:103432220|mdm:103435358|mdm:103410064|mdm:103408335|mdm:103448757|mdm:103403474|mdm:103438249|mdm:103403207|mdm:103434492|mdm:103448757|mdm:103405049|mdm:103448757|mdm:103415054|mdm:103…	103437822|103415054|103424699|103451955|103452189|103403813|103431350|103449196|103431524|103456027|103414668|103432220|103432220|103451907|103449915|103432220|103435358|103410064|103408335|103448757|103403474|103438249|103403207|103434492|103448757|103405049|103448757|103415054|103429773|103402738|103432166|103417117|	http://www.genome.jp/kegg-bin/show_pathway?mdm00620/mdm:103438249%09red/mdm:103456027%09red/mdm:103403474%09red/mdm:103408335%09red/mdm:103431350%09red/mdm:103402738%09red/mdm:103434492%09red/mdm:103451907%09red/mdm:103435358%09red/mdm:103431524%09red/mdm:103417117%09red/mdm:103432166%09red/mdm:103405049%09red/mdm:103414668%09red/mdm:103449196%09red/mdm:103415054%09red/mdm:103429773%09red/mdm:103…
C5-Branched dibasic acid metabolism	KEGG PATHWAY	mdm00660	3	15	0.528698910819	1.0	Pbr016098.1|Pbr007402.1|Pbr000528.2	mdm:103446293|mdm:103417939|mdm:103435112|	103446293|103417939|103435112|	http://www.genome.jp/kegg-bin/show_pathway?mdm00660/mdm:103435112%09red/mdm:103417939%09red/mdm:103446293%09red
Linoleic acid metabolism	KEGG PATHWAY	mdm00591	7	38	0.534916375164	1.0	Pbr006466.3|Pbr004967.1|Pbr020413.1|Novel02092|Pbr020433.1|Pbr004969.1|Novel01669	mdm:103411221|mdm:103427024|mdm:103433946|mdm:103404077|mdm:103433947|mdm:103427024|mdm:103411221|	103411221|103427024|103433946|103404077|103433947|103427024|103411221|	http://www.genome.jp/kegg-bin/show_pathway?mdm00591/mdm:103427024%09red/mdm:103411221%09red/mdm:103433946%09red/mdm:103433947%09red/mdm:103404077%09red
beta-Alanine metabolism	KEGG PATHWAY	mdm00410	14	78	0.539910309676	1.0	Pbr008480.1|Pbr022893.1|Pbr012645.2|Pbr029606.1|Pbr009652.1|Pbr001885.2|Pbr029633.1|Pbr008481.1|Pbr026167.2|Pbr027959.1|Pbr038824.1|Pbr039861.2|Pbr028315.1|Pbr034871.1	mdm:103444237|mdm:103412969|mdm:103405900|mdm:103443150|mdm:103438425|mdm:103431132|mdm:103443175|mdm:103444237|mdm:103445414|mdm:103431350|mdm:103438108|mdm:103431132|mdm:103455676|mdm:103451955|	103444237|103412969|103405900|103443150|103438425|103431132|103443175|103444237|103445414|103431350|103438108|103431132|103455676|103451955|	http://www.genome.jp/kegg-bin/show_pathway?mdm00410/mdm:103451955%09red/mdm:103444237%09red/mdm:103431132%09red/mdm:103443175%09red/mdm:103438425%09red/mdm:103455676%09red/mdm:103412969%09red/mdm:103438108%09red/mdm:103431350%09red/mdm:103445414%09red/mdm:103443150%09red/mdm:103405900%09red
Pantothenate and CoA biosynthesis	KEGG PATHWAY	mdm00770	12	67	0.546479906825	1.0	Pbr015595.1|Pbr036954.1|Pbr020915.1|Pbr026167.2|Pbr016098.1|Pbr032700.1|Pbr007402.1|Pbr000528.2|Pbr038824.1|Pbr033890.1|Novel00614|Pbr034947.1	mdm:103415864|mdm:103455044|mdm:103443511|mdm:103445414|mdm:103446293|mdm:103439167|mdm:103417939|mdm:103435112|mdm:103438108|mdm:103401366|mdm:103455852|mdm:103401366|	103415864|103455044|103443511|103445414|103446293|103439167|103417939|103435112|103438108|103401366|103455852|103401366|	http://www.genome.jp/kegg-bin/show_pathway?mdm00770/mdm:103417939%09red/mdm:103401366%09red/mdm:103435112%09red/mdm:103455044%09red/mdm:103439167%09red/mdm:103443511%09red/mdm:103415864%09red/mdm:103438108%09red/mdm:103445414%09red/mdm:103455852%09red/mdm:103446293%09red
Thiamine metabolism	KEGG PATHWAY	mdm00730	5	27	0.546656305881	1.0	Pbr011188.1|Pbr042307.1|Pbr037320.1|Pbr033682.1|Pbr014792.1	mdm:103403800|mdm:103418935|mdm:103425028|mdm:103429668|mdm:103453010|	103403800|103418935|103425028|103429668|103453010|	http://www.genome.jp/kegg-bin/show_pathway?mdm00730/mdm:103403800%09red/mdm:103425028%09red/mdm:103429668%09red/mdm:103418935%09red/mdm:103453010%09red
Synthesis and degradation of ketone bodies	KEGG PATHWAY	mdm00072	2	10	0.563317186919	1.0	Pbr040265.3|Pbr021771.1	mdm:103405049|mdm:103444755|	103405049|103444755|	http://www.genome.jp/kegg-bin/show_pathway?mdm00072/mdm:103405049%09red/mdm:103444755%09red
Diterpenoid biosynthesis	KEGG PATHWAY	mdm00904	9	51	0.570107398093	1.0	Pbr016279.2|Pbr021114.1|Pbr014996.1|Pbr033686.1|Pbr025274.1|Pbr020983.1|Pbr008632.1|Pbr020037.1|Pbr009085.1	mdm:103420166|mdm:103415496|mdm:103452657|mdm:103438157|mdm:103435672|mdm:103435672|mdm:103405933|mdm:103441598|mdm:103445723|	103420166|103415496|103452657|103438157|103435672|103435672|103405933|103441598|103445723|	http://www.genome.jp/kegg-bin/show_pathway?mdm00904/mdm:103405933%09red/mdm:103441598%09red/mdm:103415496%09red/mdm:103438157%09red/mdm:103435672%09red/mdm:103445723%09red/mdm:103420166%09red/mdm:103452657%09red
Terpenoid backbone biosynthesis	KEGG PATHWAY	mdm00900	18	104	0.590229210268	1.0	Pbr008676.1|Pbr042444.1|Pbr026810.1|Pbr028702.1|Pbr024547.1|Pbr027939.1|Pbr007297.1|Pbr035530.1|Pbr034045.1|Pbr003977.1|Pbr011188.1|Novel00831|Pbr020556.1|Pbr017579.1|Pbr013724.1|Pbr040265.3|Pbr021771.1|Pbr014792.1	mdm:103447197|mdm:103407600|mdm:103432249|mdm:103428439|mdm:103432301|mdm:103400276|mdm:103437824|mdm:103410649|mdm:103432249|mdm:103450949|mdm:103403800|mdm:103411793|mdm:103412133|mdm:103429742|mdm:103442493|mdm:103405049|mdm:103444755|mdm:103453010|	103447197|103407600|103432249|103428439|103432301|103400276|103437824|103410649|103432249|103450949|103403800|103411793|103412133|103429742|103442493|103405049|103444755|103453010|	http://www.genome.jp/kegg-bin/show_pathway?mdm00900/mdm:103407600%09red/mdm:103428439%09red/mdm:103400276%09red/mdm:103447197%09red/mdm:103432249%09red/mdm:103432301%09red/mdm:103405049%09red/mdm:103412133%09red/mdm:103429742%09red/mdm:103403800%09red/mdm:103437824%09red/mdm:103442493%09red/mdm:103444755%09red/mdm:103450949%09red/mdm:103411793%09red/mdm:103410649%09red/mdm:103453010%09red
Biosynthesis of unsaturated fatty acids	KEGG PATHWAY	mdm01040	15	87	0.59479282627	1.0	Pbr001251.1|Pbr034249.1|Pbr042189.1|Pbr019246.1|Pbr005173.1|Pbr016924.1|Pbr033732.1|Pbr010914.1|Pbr033640.1|Pbr040569.1|Pbr028873.1|Pbr039381.1|Pbr009536.1|Pbr021630.1|Pbr035830.1	mdm:103408191|mdm:103432837|mdm:103447381|mdm:103454260|mdm:103429183|mdm:103414842|mdm:103447381|mdm:103432837|mdm:103429415|mdm:103429415|mdm:103430794|mdm:103408191|mdm:103417775|mdm:103419381|mdm:103443127|	103408191|103432837|103447381|103454260|103429183|103414842|103447381|103432837|103429415|103429415|103430794|103408191|103417775|103419381|103443127|	http://www.genome.jp/kegg-bin/show_pathway?mdm01040/mdm:103429415%09red/mdm:103417775%09red/mdm:103408191%09red/mdm:103414842%09red/mdm:103447381%09red/mdm:103419381%09red/mdm:103432837%09red/mdm:103443127%09red/mdm:103429183%09red/mdm:103454260%09red/mdm:103430794%09red
Plant-pathogen interaction	KEGG PATHWAY	mdm04626	52	299	0.597802058335	1.0	Pbr014369.1|Pbr020496.1|Pbr034024.1|Pbr028492.1|Pbr033060.1|Pbr042825.1|Pbr028310.1|Pbr013573.1|Pbr012115.1|Pbr016327.1|Pbr017740.1|Pbr002060.1|Pbr004288.1|Pbr010537.1|Pbr040364.1|Pbr042801.1|Pbr015024.1|Pbr002059.1|Pbr041319.1|Pbr023408.1|Pbr021489.1|Pbr036090.1|Pbr038076.1|Pbr041015.1|Pbr038805.1|Pbr042706.1|Pbr038473.1|Pbr028151.2|Pbr036909.3|Pbr041631.2|Pbr018864.1|Pbr000971.1|Pbr021565.1|Pbr…	mdm:103444188|mdm:103436045|mdm:103454558|mdm:103423533|mdm:103435847|mdm:103420378|mdm:103438333|mdm:103444127|mdm:103411904|mdm:103436839|mdm:103437550|mdm:103430998|mdm:103453670|mdm:103416290|mdm:103405382|mdm:103445385|mdm:103452671|mdm:103415031|mdm:103447226|mdm:103449720|mdm:103456257|mdm:103439623|mdm:103439670|mdm:103437550|mdm:103455657|mdm:103445385|mdm:103439670|mdm:103435449|mdm:103…	103444188|103436045|103454558|103423533|103435847|103420378|103438333|103444127|103411904|103436839|103437550|103430998|103453670|103416290|103405382|103445385|103452671|103415031|103447226|103449720|103456257|103439623|103439670|103437550|103455657|103445385|103439670|103435449|103415170|103436838|103403961|103432727|103443172|103405382|103404209|103423533|103433719|103435449|103441209|103407568…	http://www.genome.jp/kegg-bin/show_pathway?mdm04626/mdm:103436839%09red/mdm:103436838%09red/mdm:103430998%09red/mdm:103445385%09red/mdm:103435847%09red/mdm:103449720%09red/mdm:103443172%09red/mdm:103455622%09red/mdm:103437550%09red/mdm:103407568%09red/mdm:103439670%09red/mdm:103441209%09red/mdm:103433719%09red/mdm:103432727%09red/mdm:103406684%09red/mdm:103434477%09red/mdm:103454558%09red/mdm:103…
DNA replication	KEGG PATHWAY	mdm03030	21	124	0.627274260737	1.0	Pbr035642.1|Pbr006814.1|Pbr002664.1|Pbr035444.1|Pbr039567.1|Pbr002515.1|Pbr018613.1|Pbr020163.1|Pbr029494.1|Pbr027792.1|Pbr007206.1|Pbr003476.1|Pbr015816.1|Pbr007319.1|Pbr034287.1|Pbr010226.1|Pbr037820.1|Pbr028318.1|Pbr028009.1|Pbr025164.1|Pbr042335.2	mdm:103452171|mdm:103436779|mdm:103456110|mdm:103401388|mdm:103434984|mdm:103435330|mdm:103423906|mdm:103437891|mdm:103422885|mdm:103438958|mdm:103455429|mdm:103448067|mdm:103445117|mdm:103415561|mdm:103415561|mdm:103445965|mdm:103433134|mdm:103438276|mdm:103447453|mdm:103401388|mdm:103419136|	103452171|103436779|103456110|103401388|103434984|103435330|103423906|103437891|103422885|103438958|103455429|103448067|103445117|103415561|103415561|103445965|103433134|103438276|103447453|103401388|103419136|	http://www.genome.jp/kegg-bin/show_pathway?mdm03030/mdm:103436779%09red/mdm:103445965%09red/mdm:103437891%09red/mdm:103433134%09red/mdm:103438958%09red/mdm:103447453%09red/mdm:103434984%09red/mdm:103448067%09red/mdm:103423906%09red/mdm:103438276%09red/mdm:103455429%09red/mdm:103419136%09red/mdm:103415561%09red/mdm:103422885%09red/mdm:103401388%09red/mdm:103445117%09red/mdm:103456110%09red/mdm:103…
Biotin metabolism	KEGG PATHWAY	mdm00780	5	30	0.630183087339	1.0	Pbr033640.1|Pbr016924.1|Pbr040569.1|Pbr039566.1|Pbr035086.1	mdm:103429415|mdm:103414842|mdm:103429415|mdm:103446203|mdm:103415807|	103429415|103414842|103429415|103446203|103415807|	http://www.genome.jp/kegg-bin/show_pathway?mdm00780/mdm:103429415%09red/mdm:103415807%09red/mdm:103414842%09red/mdm:103446203%09red
Inositol phosphate metabolism	KEGG PATHWAY	mdm00562	18	107	0.633483263795	1.0	Pbr035260.1|Pbr000922.1|Pbr033440.1|Pbr032377.1|Pbr010903.1|Pbr038810.1|Pbr028619.1|Pbr020798.1|Pbr027667.1|Pbr009528.1|Pbr002191.1|Pbr009377.1|Pbr017623.1|Pbr012208.1|Pbr042198.1|Pbr015640.1|Pbr017718.1|Pbr036882.1	mdm:103403438|mdm:103447407|mdm:103443630|mdm:103435138|mdm:103432829|mdm:103431257|mdm:103403438|mdm:103435138|mdm:103418026|mdm:103406415|mdm:103418026|mdm:103434073|mdm:103422491|mdm:103403438|mdm:103418706|mdm:103411282|mdm:103409648|mdm:103450893|	103403438|103447407|103443630|103435138|103432829|103431257|103403438|103435138|103418026|103406415|103418026|103434073|103422491|103403438|103418706|103411282|103409648|103450893|	http://www.genome.jp/kegg-bin/show_pathway?mdm00562/mdm:103450893%09red/mdm:103422491%09red/mdm:103434073%09red/mdm:103435138%09red/mdm:103431257%09red/mdm:103409648%09red/mdm:103418026%09red/mdm:103411282%09red/mdm:103447407%09red/mdm:103406415%09red/mdm:103443630%09red/mdm:103418706%09red/mdm:103432829%09red/mdm:103403438%09red
Base excision repair	KEGG PATHWAY	mdm03410	11	66	0.634514984403	1.0	Pbr010256.1|Pbr002540.1|Pbr009518.1|Pbr010896.1|Pbr029494.1|Pbr010273.1|Pbr003476.1|Pbr002509.1|Pbr028318.1|Pbr028009.1|Pbr042335.2	mdm:103445940|mdm:103409028|mdm:103437212|mdm:103432821|mdm:103422885|mdm:103445940|mdm:103448067|mdm:103445971|mdm:103438276|mdm:103447453|mdm:103419136|	103445940|103409028|103437212|103432821|103422885|103445940|103448067|103445971|103438276|103447453|103419136|	http://www.genome.jp/kegg-bin/show_pathway?mdm03410/mdm:103432821%09red/mdm:103445971%09red/mdm:103437212%09red/mdm:103448067%09red/mdm:103409028%09red/mdm:103438276%09red/mdm:103419136%09red/mdm:103422885%09red/mdm:103447453%09red/mdm:103445940%09red
Glycerophospholipid metabolism	KEGG PATHWAY	mdm00564	27	160	0.64175500902	1.0	Pbr003724.1|Pbr038122.1|Pbr034783.1|Pbr000789.1|Pbr003725.1|Pbr006160.2|Novel01438|Pbr004701.1|Pbr008637.1|Pbr001278.2|Novel02092|Pbr027667.1|Pbr011419.1|Pbr003167.1|Pbr031285.1|Pbr038854.1|Pbr012350.1|Pbr023722.1|Pbr012021.1|Pbr010709.1|Pbr021470.1|Pbr000922.1|Pbr009397.1|Pbr013374.1|Pbr017718.1|Pbr002191.1|Pbr036882.1	mdm:103428220|mdm:103418260|mdm:103401038|mdm:103449319|mdm:103428220|mdm:103440488|mdm:103428324|mdm:103441433|mdm:103421920|mdm:103441433|mdm:103404077|mdm:103418026|mdm:103435271|mdm:103448088|mdm:103401898|mdm:103424613|mdm:103450606|mdm:103413760|mdm:103452855|mdm:103428073|mdm:103435306|mdm:103447407|mdm:103406315|mdm:103402640|mdm:103409648|mdm:103418026|mdm:103450893|	103428220|103418260|103401038|103449319|103428220|103440488|103428324|103441433|103421920|103441433|103404077|103418026|103435271|103448088|103401898|103424613|103450606|103413760|103452855|103428073|103435306|103447407|103406315|103402640|103409648|103418026|103450893|	http://www.genome.jp/kegg-bin/show_pathway?mdm00564/mdm:103421920%09red/mdm:103428220%09red/mdm:103413760%09red/mdm:103428324%09red/mdm:103401038%09red/mdm:103440488%09red/mdm:103406315%09red/mdm:103428073%09red/mdm:103449319%09red/mdm:103452855%09red/mdm:103448088%09red/mdm:103418260%09red/mdm:103441433%09red/mdm:103450893%09red/mdm:103447407%09red/mdm:103435271%09red/mdm:103404077%09red/mdm:103…
Cutin, suberine and wax biosynthesis	KEGG PATHWAY	mdm00073	8	49	0.650933712778	1.0	Pbr017697.1|Pbr003500.1|Pbr037462.1|Pbr042302.1|Pbr012249.1|Pbr041550.1|Pbr019554.1|Pbr009048.1	mdm:103437513|mdm:103417541|mdm:103437513|mdm:103418919|mdm:103403397|mdm:103442116|mdm:103417541|mdm:103445692|	103437513|103417541|103437513|103418919|103403397|103442116|103417541|103445692|	http://www.genome.jp/kegg-bin/show_pathway?mdm00073/mdm:103417541%09red/mdm:103442116%09red/mdm:103445692%09red/mdm:103418919%09red/mdm:103403397%09red/mdm:103437513%09red
ABC transporters	KEGG PATHWAY	mdm02010	7	43	0.65153113591	1.0	Pbr039523.1|Pbr022281.1|Pbr037779.1|Pbr018572.1|Pbr018573.1|Pbr041847.1|Pbr037777.1	mdm:103446262|mdm:103443659|mdm:103452717|mdm:103452611|mdm:103452721|mdm:103404434|mdm:103452721|	103446262|103443659|103452717|103452611|103452721|103404434|103452721|	http://www.genome.jp/kegg-bin/show_pathway?mdm02010/mdm:103452721%09red/mdm:103443659%09red/mdm:103452717%09red/mdm:103452611%09red/mdm:103404434%09red/mdm:103446262%09red
Nicotinate and nicotinamide metabolism	KEGG PATHWAY	mdm00760	5	31	0.655840295106	1.0	Pbr024406.1|Pbr015595.1|Pbr035704.1|Pbr025165.2|Pbr017951.1	mdm:103411161|mdm:103415864|mdm:103401389|mdm:103401389|mdm:103404573|	103411161|103415864|103401389|103401389|103404573|	http://www.genome.jp/kegg-bin/show_pathway?mdm00760/mdm:103401389%09red/mdm:103411161%09red/mdm:103415864%09red/mdm:103404573%09red
Cyanoamino acid metabolism	KEGG PATHWAY	mdm00460	24	144	0.65876948531	1.0	Pbr020793.1|Pbr020792.1|Pbr023198.1|Pbr016638.1|Pbr020791.1|Pbr027987.1|Pbr022330.1|Pbr016366.1|Pbr029322.1|Pbr024707.1|Pbr035253.1|Pbr020715.1|Pbr025742.1|Pbr042200.2|Pbr041976.1|Pbr023783.1|Pbr026844.2|Pbr020361.1|Pbr029588.1|Pbr021417.1|Pbr040995.1|Pbr016371.1|Pbr029954.1|Novel00945	mdm:103447445|mdm:103447446|mdm:103447126|mdm:103444223|mdm:103429895|mdm:103429892|mdm:103448646|mdm:103423647|mdm:103427588|mdm:103426916|mdm:103413950|mdm:103410606|mdm:103413950|mdm:103407711|mdm:103413950|mdm:103420476|mdm:103401018|mdm:103438060|mdm:103422906|mdm:103422772|mdm:103437601|mdm:103413950|mdm:103451774|mdm:103410403|	103447445|103447446|103447126|103444223|103429895|103429892|103448646|103423647|103427588|103426916|103413950|103410606|103413950|103407711|103413950|103420476|103401018|103438060|103422906|103422772|103437601|103413950|103451774|103410403|	http://www.genome.jp/kegg-bin/show_pathway?mdm00460/mdm:103447126%09red/mdm:103427588%09red/mdm:103423647%09red/mdm:103407711%09red/mdm:103444223%09red/mdm:103448646%09red/mdm:103420476%09red/mdm:103401018%09red/mdm:103426916%09red/mdm:103437601%09red/mdm:103410403%09red/mdm:103429895%09red/mdm:103438060%09red/mdm:103451774%09red/mdm:103429892%09red/mdm:103410606%09red/mdm:103422772%09red/mdm:103…
Photosynthesis	KEGG PATHWAY	mdm00195	14	88	0.699729727893	1.0	Pbr026538.1|Pbr037072.1|Pbr042101.1|Pbr037487.1|Pbr020932.1|Pbr023086.1|Pbr008101.1|Pbr041327.1|Pbr031897.1|Pbr025296.1|Pbr032910.1|Pbr042856.1|Novel01855|Pbr001154.1	mdm:103402526|mdm:103439960|mdm:103409108|mdm:103446115|mdm:103403993|mdm:103403993|mdm:103403899|mdm:103417553|mdm:103446721|mdm:103435687|mdm:103419903|mdm:103428016|mdm:103400255|mdm:103453352|	103402526|103439960|103409108|103446115|103403993|103403993|103403899|103417553|103446721|103435687|103419903|103428016|103400255|103453352|	http://www.genome.jp/kegg-bin/show_pathway?mdm00195/mdm:103409108%09red/mdm:103435687%09red/mdm:103403899%09red/mdm:103417553%09red/mdm:103446721%09red/mdm:103419903%09red/mdm:103439960%09red/mdm:103446115%09red/mdm:103403993%09red/mdm:103402526%09red/mdm:103428016%09red/mdm:103453352%09red/mdm:103400255%09red
Lysine degradation	KEGG PATHWAY	mdm00310	9	59	0.722364976338	1.0	Pbr011705.1|Pbr040265.3|Pbr038009.2|Pbr034871.1|Pbr027959.1|Pbr018338.1|Pbr009292.1|Pbr037851.1|Novel02034	mdm:103406980|mdm:103405049|mdm:103456316|mdm:103451955|mdm:103431350|mdm:103452487|mdm:103456087|mdm:103433171|mdm:103404831|	103406980|103405049|103456316|103451955|103431350|103452487|103456087|103433171|103404831|	http://www.genome.jp/kegg-bin/show_pathway?mdm00310/mdm:103451955%09red/mdm:103404831%09red/mdm:103405049%09red/mdm:103452487%09red/mdm:103456316%09red/mdm:103431350%09red/mdm:103433171%09red/mdm:103406980%09red/mdm:103456087%09red
Glucosinolate biosynthesis	KEGG PATHWAY	mdm00966	1	7	0.73197734517	1.0	Pbr021417.1	mdm:103422772|	103422772|	http://www.genome.jp/kegg-bin/show_pathway?mdm00966/mdm:103422772%09red
Propanoate metabolism	KEGG PATHWAY	mdm00640	6	41	0.737592923793	1.0	Pbr026674.1|Pbr012055.1|Pbr011131.1|Pbr029633.1|Pbr028281.1|Pbr040265.3	mdm:103428008|mdm:103403474|mdm:103438249|mdm:103443175|mdm:103438297|mdm:103405049|	103428008|103403474|103438249|103443175|103438297|103405049|	http://www.genome.jp/kegg-bin/show_pathway?mdm00640/mdm:103405049%09red/mdm:103443175%09red/mdm:103428008%09red/mdm:103403474%09red/mdm:103438297%09red/mdm:103438249%09red
Fatty acid elongation	KEGG PATHWAY	mdm00062	8	54	0.743056491623	1.0	Pbr001108.1|Pbr014708.1|Pbr036442.1|Pbr017012.1|Pbr007815.1|Pbr004730.1|Pbr033894.1|Pbr003569.1	mdm:103433517|mdm:103424071|mdm:103440610|mdm:103424934|mdm:103427677|mdm:103424071|mdm:103441558|mdm:103431992|	103433517|103424071|103440610|103424934|103427677|103424071|103441558|103431992|	http://www.genome.jp/kegg-bin/show_pathway?mdm00062/mdm:103440610%09red/mdm:103433517%09red/mdm:103441558%09red/mdm:103424934%09red/mdm:103431992%09red/mdm:103427677%09red/mdm:103424071%09red
Valine, leucine and isoleucine biosynthesis	KEGG PATHWAY	mdm00290	6	42	0.756253532597	1.0	Pbr020915.1|Pbr016098.1|Pbr007402.1|Pbr000528.2|Pbr027962.1|Novel00614	mdm:103443511|mdm:103446293|mdm:103417939|mdm:103435112|mdm:103413090|mdm:103455852|	103443511|103446293|103417939|103435112|103413090|103455852|	http://www.genome.jp/kegg-bin/show_pathway?mdm00290/mdm:103417939%09red/mdm:103435112%09red/mdm:103413090%09red/mdm:103443511%09red/mdm:103446293%09red/mdm:103455852%09red
Arachidonic acid metabolism	KEGG PATHWAY	mdm00590	4	29	0.759132493692	1.0	Pbr041357.1|Pbr031010.1|Pbr032262.1|Novel02092	mdm:103454745|mdm:103454744|mdm:103446928|mdm:103404077|	103454745|103454744|103446928|103404077|	http://www.genome.jp/kegg-bin/show_pathway?mdm00590/mdm:103454744%09red/mdm:103446928%09red/mdm:103454745%09red/mdm:103404077%09red
Sphingolipid metabolism	KEGG PATHWAY	mdm00600	8	55	0.759276714021	1.0	Pbr035944.1|Pbr013212.1|Pbr015600.1|Pbr000317.1|Pbr033206.1|Pbr030884.1|Pbr026599.1|Pbr019546.1	mdm:103450527|mdm:103402757|mdm:103450376|mdm:103419674|mdm:103428982|mdm:103431850|mdm:103428982|mdm:103443567|	103450527|103402757|103450376|103419674|103428982|103431850|103428982|103443567|	http://www.genome.jp/kegg-bin/show_pathway?mdm00600/mdm:103428982%09red/mdm:103402757%09red/mdm:103450376%09red/mdm:103450527%09red/mdm:103419674%09red/mdm:103431850%09red/mdm:103443567%09red
Glycerolipid metabolism	KEGG PATHWAY	mdm00561	16	107	0.784212156331	1.0	Pbr008637.1|Pbr003724.1|Pbr036482.1|Pbr000317.1|Pbr012350.1|Pbr011419.1|Pbr034348.1|Pbr003725.1|Pbr029872.1|Pbr034871.1|Pbr009397.1|Pbr027963.3|Pbr011733.1|Pbr027959.1|Pbr003092.1|Pbr031285.1	mdm:103421920|mdm:103428220|mdm:103442345|mdm:103419674|mdm:103450606|mdm:103435271|mdm:103401643|mdm:103428220|mdm:103440671|mdm:103451955|mdm:103406315|mdm:103448013|mdm:103454359|mdm:103431350|mdm:103417972|mdm:103401898|	103421920|103428220|103442345|103419674|103450606|103435271|103401643|103428220|103440671|103451955|103406315|103448013|103454359|103431350|103417972|103401898|	http://www.genome.jp/kegg-bin/show_pathway?mdm00561/mdm:103451955%09red/mdm:103454359%09red/mdm:103440671%09red/mdm:103448013%09red/mdm:103419674%09red/mdm:103401643%09red/mdm:103421920%09red/mdm:103428220%09red/mdm:103417972%09red/mdm:103431350%09red/mdm:103442345%09red/mdm:103401898%09red/mdm:103406315%09red/mdm:103435271%09red/mdm:103450606%09red
Histidine metabolism	KEGG PATHWAY	mdm00340	5	39	0.8182321064	1.0	Pbr010513.1|Pbr039737.1|Pbr027959.1|Pbr009824.1|Pbr034871.1	mdm:103402161|mdm:103443259|mdm:103431350|mdm:103444632|mdm:103451955|	103402161|103443259|103431350|103444632|103451955|	http://www.genome.jp/kegg-bin/show_pathway?mdm00340/mdm:103444632%09red/mdm:103402161%09red/mdm:103451955%09red/mdm:103431350%09red/mdm:103443259%09red
Sulfur metabolism	KEGG PATHWAY	mdm00920	10	73	0.827881989353	1.0	Pbr007694.1|Pbr038433.1|Pbr025949.1|Pbr015181.1|Pbr000299.1|Pbr015076.1|Pbr031265.2|Pbr031495.1|Pbr020535.1|Pbr035679.1	mdm:103449306|mdm:103432045|mdm:103410980|mdm:103403160|mdm:103408835|mdm:103436725|mdm:103410980|mdm:103427793|mdm:103427793|mdm:103407278|	103449306|103432045|103410980|103403160|103408835|103436725|103410980|103427793|103427793|103407278|	http://www.genome.jp/kegg-bin/show_pathway?mdm00920/mdm:103449306%09red/mdm:103436725%09red/mdm:103410980%09red/mdm:103408835%09red/mdm:103432045%09red/mdm:103403160%09red/mdm:103427793%09red/mdm:103407278%09red
Other types of O-glycan biosynthesis	KEGG PATHWAY	mdm00514	1	10	0.836438694505	1.0	Pbr026113.1	mdm:103425267|	103425267|	http://www.genome.jp/kegg-bin/show_pathway?mdm00514/mdm:103425267%09red
Sulfur relay system	KEGG PATHWAY	mdm04122	2	20	0.867983041431	1.0	Pbr039764.1|Pbr032835.2	mdm:103448372|mdm:103456282|	103448372|103456282|	http://www.genome.jp/kegg-bin/show_pathway?mdm04122/mdm:103456282%09red/mdm:103448372%09red
Selenocompound metabolism	KEGG PATHWAY	mdm00450	5	43	0.872624480388	1.0	Pbr038433.1|Pbr026626.1|Pbr035142.1|Pbr016887.1|Pbr037119.1	mdm:103432045|mdm:103421409|mdm:103437427|mdm:103453893|mdm:103437427|	103432045|103421409|103437427|103453893|103437427|	http://www.genome.jp/kegg-bin/show_pathway?mdm00450/mdm:103421409%09red/mdm:103453893%09red/mdm:103437427%09red/mdm:103432045%09red
Folate biosynthesis	KEGG PATHWAY	mdm00790	3	29	0.883475306924	1.0	Pbr038269.1|Pbr035279.1|Pbr042689.1	mdm:103430141|mdm:103448789|mdm:103444473|	103430141|103448789|103444473|	http://www.genome.jp/kegg-bin/show_pathway?mdm00790/mdm:103448789%09red/mdm:103444473%09red/mdm:103430141%09red
Tryptophan metabolism	KEGG PATHWAY	mdm00380	6	54	0.909427563138	1.0	Pbr036149.1|Pbr032947.1|Pbr004302.1|Pbr034871.1|Pbr027959.1|Pbr040265.3	mdm:103403054|mdm:103435781|mdm:103445356|mdm:103451955|mdm:103431350|mdm:103405049|	103403054|103435781|103445356|103451955|103431350|103405049|	http://www.genome.jp/kegg-bin/show_pathway?mdm00380/mdm:103451955%09red/mdm:103405049%09red/mdm:103431350%09red/mdm:103445356%09red/mdm:103435781%09red/mdm:103403054%09red
Riboflavin metabolism	KEGG PATHWAY	mdm00740	2	24	0.921778023633	1.0	Pbr038814.1|Pbr015595.1	mdm:103420418|mdm:103415864|	103420418|103415864|	http://www.genome.jp/kegg-bin/show_pathway?mdm00740/mdm:103420418%09red/mdm:103415864%09red
2-Oxocarboxylic acid metabolism	KEGG PATHWAY	mdm01210	14	114	0.933534413954	1.0	Pbr012630.1|Pbr002533.1|Pbr039983.1|Pbr021889.1|Pbr018101.1|Pbr023764.1|Pbr009228.1|Pbr004985.1|Pbr020915.1|Pbr016098.1|Pbr007402.1|Pbr000528.2|Novel00614|Pbr021417.1	mdm:103444241|mdm:103435343|mdm:103443626|mdm:103425766|mdm:103442605|mdm:103413538|mdm:103424713|mdm:103413538|mdm:103443511|mdm:103446293|mdm:103417939|mdm:103435112|mdm:103455852|mdm:103422772|	103444241|103435343|103443626|103425766|103442605|103413538|103424713|103413538|103443511|103446293|103417939|103435112|103455852|103422772|	http://www.genome.jp/kegg-bin/show_pathway?mdm01210/mdm:103417939%09red/mdm:103444241%09red/mdm:103435343%09red/mdm:103443511%09red/mdm:103424713%09red/mdm:103413538%09red/mdm:103443626%09red/mdm:103435112%09red/mdm:103442605%09red/mdm:103422772%09red/mdm:103425766%09red/mdm:103455852%09red/mdm:103446293%09red
Protein processing in endoplasmic reticulum	KEGG PATHWAY	mdm04141	70	470	0.936761405268	1.0	Pbr024998.1|Pbr013632.1|Pbr036806.1|Pbr040095.2|Pbr009460.1|Pbr009456.1|Pbr028918.1|Pbr017749.1|Pbr032353.1|Pbr002795.1|Pbr015190.1|Pbr026720.1|Pbr034016.1|Pbr008331.1|Pbr029529.1|Pbr035655.1|Pbr038648.1|Pbr017241.1|Pbr000776.1|Pbr000165.1|Pbr035102.1|Pbr030840.1|Pbr016418.1|Pbr016269.1|Pbr017883.1|Pbr012729.1|Pbr009459.1|Pbr016628.1|Pbr030847.1|Pbr020551.2|Pbr000356.1|Pbr021565.1|Pbr011374.1|Pbr…	mdm:103428726|mdm:103439841|mdm:103452588|mdm:103405218|mdm:103417894|mdm:103406608|mdm:103433875|mdm:103423211|mdm:103436058|mdm:103439629|mdm:103403150|mdm:103439841|mdm:103421245|mdm:103413703|mdm:103433399|mdm:103456273|mdm:103438666|mdm:103425074|mdm:103414660|mdm:103434517|mdm:103452588|mdm:103419158|mdm:103433877|mdm:103446415|mdm:103441449|mdm:103439629|mdm:103417894|mdm:103445871|mdm:103…	103428726|103439841|103452588|103405218|103417894|103406608|103433875|103423211|103436058|103439629|103403150|103439841|103421245|103413703|103433399|103456273|103438666|103425074|103414660|103434517|103452588|103419158|103433877|103446415|103441449|103439629|103417894|103445871|103449225|103413697|103434786|103443172|103406608|103420683|103433282|103435013|103420856|103423904|103454869|103412741…	http://www.genome.jp/kegg-bin/show_pathway?mdm04141/mdm:103419721%09red/mdm:103452767%09red/mdm:103441449%09red/mdm:103442667%09red/mdm:103405525%09red/mdm:103450863%09red/mdm:103423904%09red/mdm:103425068%09red/mdm:103435785%09red/mdm:103425074%09red/mdm:103443172%09red/mdm:103438666%09red/mdm:103413703%09red/mdm:103408779%09red/mdm:103448121%09red/mdm:103436058%09red/mdm:103433399%09red/mdm:103…
Peroxisome	KEGG PATHWAY	mdm04146	22	170	0.942864224187	1.0	Pbr002533.1|Pbr009292.1|Pbr029389.1|Pbr034771.3|Pbr040872.1|Pbr024980.1|Pbr003609.1|Pbr001949.1|Pbr017869.1|Pbr001716.1|Pbr007701.1|Pbr039852.1|Pbr003977.1|Pbr012630.1|Pbr000496.1|Pbr003500.1|Pbr017326.1|Pbr024861.1|Pbr011346.1|Pbr019554.1|Pbr017872.1|Pbr023111.1	mdm:103435343|mdm:103456087|mdm:103423201|mdm:103427269|mdm:103404405|mdm:103440898|mdm:103453103|mdm:103455220|mdm:103449797|mdm:103429387|mdm:103449311|mdm:103449797|mdm:103450949|mdm:103444241|mdm:103404134|mdm:103417541|mdm:103419492|mdm:103430324|mdm:103455101|mdm:103417541|mdm:103449797|mdm:103419492|	103435343|103456087|103423201|103427269|103404405|103440898|103453103|103455220|103449797|103429387|103449311|103449797|103450949|103444241|103404134|103417541|103419492|103430324|103455101|103417541|103449797|103419492|	http://www.genome.jp/kegg-bin/show_pathway?mdm04146/mdm:103429387%09red/mdm:103404134%09red/mdm:103404405%09red/mdm:103417541%09red/mdm:103440898%09red/mdm:103427269%09red/mdm:103435343%09red/mdm:103455220%09red/mdm:103455101%09red/mdm:103449797%09red/mdm:103449311%09red/mdm:103456087%09red/mdm:103444241%09red/mdm:103453103%09red/mdm:103450949%09red/mdm:103430324%09red/mdm:103419492%09red/mdm:103…
Mismatch repair	KEGG PATHWAY	mdm03430	10	93	0.960941320953	1.0	Pbr006814.1|Pbr002664.1|Pbr038872.1|Pbr020163.1|Pbr020053.1|Pbr007206.1|Pbr039514.1|Pbr015384.1|Pbr028009.1|Pbr042335.2	mdm:103436779|mdm:103456110|mdm:103431241|mdm:103437891|mdm:103406553|mdm:103455429|mdm:103422350|mdm:103430252|mdm:103447453|mdm:103419136|	103436779|103456110|103431241|103437891|103406553|103455429|103422350|103430252|103447453|103419136|	http://www.genome.jp/kegg-bin/show_pathway?mdm03430/mdm:103447453%09red/mdm:103406553%09red/mdm:103436779%09red/mdm:103437891%09red/mdm:103431241%09red/mdm:103430252%09red/mdm:103455429%09red/mdm:103419136%09red/mdm:103422350%09red/mdm:103456110%09red
Nucleotide excision repair	KEGG PATHWAY	mdm03420	15	130	0.96473244879	1.0	Pbr006814.1|Pbr002664.1|Novel01830|Pbr020163.1|Pbr000916.1|Pbr029494.1|Pbr014246.1|Pbr007206.1|Pbr003476.1|Pbr022447.1|Pbr019750.1|Pbr028318.1|Pbr028009.1|Pbr028843.1|Pbr042335.2	mdm:103436779|mdm:103456110|mdm:103439121|mdm:103437891|mdm:103447396|mdm:103422885|mdm:103447396|mdm:103455429|mdm:103448067|mdm:103405525|mdm:103455895|mdm:103438276|mdm:103447453|mdm:103452280|mdm:103419136|	103436779|103456110|103439121|103437891|103447396|103422885|103447396|103455429|103448067|103405525|103455895|103438276|103447453|103452280|103419136|	http://www.genome.jp/kegg-bin/show_pathway?mdm03420/mdm:103447453%09red/mdm:103436779%09red/mdm:103437891%09red/mdm:103452280%09red/mdm:103439121%09red/mdm:103455895%09red/mdm:103405525%09red/mdm:103438276%09red/mdm:103455429%09red/mdm:103419136%09red/mdm:103448067%09red/mdm:103422885%09red/mdm:103447396%09red/mdm:103456110%09red
alpha-Linolenic acid metabolism	KEGG PATHWAY	mdm00592	12	110	0.968040708017	1.0	Pbr004466.1|Pbr016973.2|Pbr021222.2|Pbr004967.1|Novel02092|Pbr039380.2|Pbr001252.1|Pbr014880.1|Pbr028466.1|Pbr004969.1|Pbr014085.3|Pbr021220.1	mdm:103407335|mdm:103452503|mdm:103409572|mdm:103427024|mdm:103404077|mdm:103432769|mdm:103432769|mdm:103452890|mdm:103407335|mdm:103427024|mdm:103400486|mdm:103409569|	103407335|103452503|103409572|103427024|103404077|103432769|103432769|103452890|103407335|103427024|103400486|103409569|	http://www.genome.jp/kegg-bin/show_pathway?mdm00592/mdm:103400486%09red/mdm:103427024%09red/mdm:103452890%09red/mdm:103452503%09red/mdm:103404077%09red/mdm:103409572%09red/mdm:103407335%09red/mdm:103432769%09red/mdm:103409569%09red
Valine, leucine and isoleucine degradation	KEGG PATHWAY	mdm00280	9	88	0.968070721435	1.0	Pbr014987.1|Pbr029633.1|Pbr034871.1|Pbr027959.1|Pbr027930.1|Novel00614|Pbr040265.3|Pbr040393.1|Pbr021771.1	mdm:103432166|mdm:103443175|mdm:103451955|mdm:103431350|mdm:103415518|mdm:103455852|mdm:103405049|mdm:103436482|mdm:103444755|	103432166|103443175|103451955|103431350|103415518|103455852|103405049|103436482|103444755|	http://www.genome.jp/kegg-bin/show_pathway?mdm00280/mdm:103451955%09red/mdm:103436482%09red/mdm:103443175%09red/mdm:103415518%09red/mdm:103405049%09red/mdm:103444755%09red/mdm:103431350%09red/mdm:103455852%09red/mdm:103432166%09red
Porphyrin and chlorophyll metabolism	KEGG PATHWAY	mdm00860	9	90	0.973214063806	1.0	Pbr022321.1|Pbr007297.1|Pbr027647.1|Pbr034769.1|Pbr009902.1|Pbr036948.2|Pbr032834.1|Pbr028581.1|Pbr014098.1	mdm:103448652|mdm:103437824|mdm:103426911|mdm:103426911|mdm:103445056|mdm:103428767|mdm:103456287|mdm:103434245|mdm:103400502|	103448652|103437824|103426911|103426911|103445056|103428767|103456287|103434245|103400502|	http://www.genome.jp/kegg-bin/show_pathway?mdm00860/mdm:103448652%09red/mdm:103445056%09red/mdm:103426911%09red/mdm:103428767%09red/mdm:103437824%09red/mdm:103400502%09red/mdm:103456287%09red/mdm:103434245%09red
Phosphatidylinositol signaling system	KEGG PATHWAY	mdm04070	10	103	0.983414027111	1.0	Pbr033440.1|Pbr015024.1|Pbr010903.1|Pbr038810.1|Pbr038805.1|Pbr009528.1|Pbr039046.1|Pbr017623.1|Pbr042198.1|Pbr015640.1	mdm:103443630|mdm:103452671|mdm:103432829|mdm:103431257|mdm:103455657|mdm:103406415|mdm:103410125|mdm:103422491|mdm:103418706|mdm:103411282|	103443630|103452671|103432829|103431257|103455657|103406415|103410125|103422491|103418706|103411282|	http://www.genome.jp/kegg-bin/show_pathway?mdm04070/mdm:103422491%09red/mdm:103452671%09red/mdm:103431257%09red/mdm:103410125%09red/mdm:103411282%09red/mdm:103455657%09red/mdm:103406415%09red/mdm:103443630%09red/mdm:103418706%09red/mdm:103432829%09red
SNARE interactions in vesicular transport	KEGG PATHWAY	mdm04130	6	72	0.984481569647	1.0	Pbr025604.1|Pbr006065.1|Pbr013850.1|Pbr010325.1|Pbr007670.1|Pbr012291.1	mdm:103450064|mdm:103410768|mdm:103436922|mdm:103414929|mdm:103432115|mdm:103410768|	103450064|103410768|103436922|103414929|103432115|103410768|	http://www.genome.jp/kegg-bin/show_pathway?mdm04130/mdm:103436922%09red/mdm:103414929%09red/mdm:103410768%09red/mdm:103450064%09red/mdm:103432115%09red
Ubiquitin mediated proteolysis	KEGG PATHWAY	mdm04120	34	273	0.984874676191	1.0	Pbr013632.1|Pbr034016.1|Pbr000361.1|Pbr013466.3|Pbr039997.1|Pbr003941.1|Pbr019750.1|Pbr006049.1|Pbr027637.1|Pbr009388.1|Pbr017901.1|Pbr031302.1|Pbr032353.1|Pbr011471.1|Pbr001698.1|Pbr009005.1|Pbr015920.1|Pbr005908.1|Pbr003584.1|Pbr041320.1|Pbr040529.1|Pbr000061.1|Pbr013965.1|Pbr001379.1|Pbr032386.3|Pbr013690.1|Pbr020836.2|Pbr016524.1|Pbr011958.2|Pbr000916.1|Pbr018716.1|Novel01830|Pbr014246.1|Pbr0…	mdm:103439841|mdm:103421245|mdm:103434792|mdm:103439996|mdm:103439996|mdm:103401889|mdm:103455895|mdm:103420683|mdm:103427272|mdm:103434009|mdm:103448291|mdm:103440494|mdm:103436058|mdm:103409746|mdm:103420856|mdm:103420683|mdm:103420856|mdm:103450430|mdm:103453080|mdm:103447227|mdm:103448291|mdm:103434433|mdm:103439743|mdm:103431644|mdm:103435212|mdm:103433773|mdm:103436058|mdm:103400608|mdm:103…	103439841|103421245|103434792|103439996|103439996|103401889|103455895|103420683|103427272|103434009|103448291|103440494|103436058|103409746|103420856|103420683|103420856|103450430|103453080|103447227|103448291|103434433|103439743|103431644|103435212|103433773|103436058|103400608|103452767|103447396|103439841|103439121|103447396|103439841|	http://www.genome.jp/kegg-bin/show_pathway?mdm04120/mdm:103434792%09red/mdm:103452767%09red/mdm:103447396%09red/mdm:103401889%09red/mdm:103436058%09red/mdm:103447227%09red/mdm:103433773%09red/mdm:103431644%09red/mdm:103434433%09red/mdm:103455895%09red/mdm:103427272%09red/mdm:103450430%09red/mdm:103420683%09red/mdm:103435212%09red/mdm:103434009%09red/mdm:103453080%09red/mdm:103420856%09red/mdm:103…
One carbon pool by folate	KEGG PATHWAY	mdm00670	3	48	0.988528307221	1.0	Pbr016638.1|Pbr000694.1|Pbr029322.1	mdm:103444223|mdm:103430734|mdm:103427588|	103444223|103430734|103427588|	http://www.genome.jp/kegg-bin/show_pathway?mdm00670/mdm:103430734%09red/mdm:103444223%09red/mdm:103427588%09red
Monoterpenoid biosynthesis	KEGG PATHWAY	mdm00902	1	27	0.990053685652	1.0	Pbr011031.1	mdm:103437352|	103437352|	http://www.genome.jp/kegg-bin/show_pathway?mdm00902/mdm:103437352%09red
Pyrimidine metabolism	KEGG PATHWAY	mdm00240	25	219	0.990518261773	1.0	Pbr040592.1|Pbr035444.1|Novel01597|Pbr029494.1|Pbr035501.2|Pbr005248.1|Pbr014417.1|Pbr035060.1|Pbr030119.1|Pbr040407.1|Pbr027134.1|Pbr028318.1|Pbr029707.1|Pbr020086.2|Pbr030850.1|Pbr003476.1|Pbr038824.1|Pbr025164.1|Pbr033822.1|Pbr035642.1|Pbr010240.2|Pbr014912.1|Pbr009895.1|Pbr027785.1|Pbr007671.1	mdm:103401829|mdm:103401388|mdm:103440505|mdm:103422885|mdm:103449349|mdm:103411439|mdm:103432016|mdm:103409608|mdm:103437858|mdm:103449855|mdm:103414936|mdm:103438276|mdm:103401669|mdm:103440429|mdm:103432642|mdm:103448067|mdm:103438108|mdm:103401388|mdm:103404467|mdm:103452171|mdm:103435334|mdm:103412147|mdm:103436572|mdm:103410088|mdm:103428652|	103401829|103401388|103440505|103422885|103449349|103411439|103432016|103409608|103437858|103449855|103414936|103438276|103401669|103440429|103432642|103448067|103438108|103401388|103404467|103452171|103435334|103412147|103436572|103410088|103428652|	http://www.genome.jp/kegg-bin/show_pathway?mdm00240/mdm:103428652%09red/mdm:103449855%09red/mdm:103448067%09red/mdm:103412147%09red/mdm:103432642%09red/mdm:103437858%09red/mdm:103435334%09red/mdm:103410088%09red/mdm:103401388%09red/mdm:103401669%09red/mdm:103414936%09red/mdm:103411439%09red/mdm:103449349%09red/mdm:103432016%09red/mdm:103438276%09red/mdm:103452171%09red/mdm:103409608%09red/mdm:103…
Lysine biosynthesis	KEGG PATHWAY	mdm00300	1	30	0.993933054629	1.0	Pbr021889.1	mdm:103425766|	103425766|	http://www.genome.jp/kegg-bin/show_pathway?mdm00300/mdm:103425766%09red
Purine metabolism	KEGG PATHWAY	mdm00230	37	315	0.995853189196	1.0	Pbr012094.1|Pbr040592.1|Pbr035444.1|Pbr029494.1|Pbr009895.1|Pbr018900.1|Pbr035501.2|Pbr036920.3|Pbr004482.1|Pbr000777.1|Pbr035060.1|Pbr025370.1|Pbr026888.1|Pbr040407.1|Pbr000352.3|Pbr035642.1|Pbr025447.1|Pbr041157.1|Pbr028318.1|Pbr037320.1|Pbr029707.1|Pbr040797.1|Pbr007694.1|Pbr030186.1|Pbr014417.1|Pbr021977.1|Pbr003476.1|Pbr025164.1|Pbr033822.1|Pbr004479.1|Pbr015595.1|Pbr025692.1|Pbr010680.1|Pbr…	mdm:103430692|mdm:103401829|mdm:103401388|mdm:103422885|mdm:103436572|mdm:103449836|mdm:103449349|mdm:103431108|mdm:103429615|mdm:103414668|mdm:103409608|mdm:103449726|mdm:103429615|mdm:103449855|mdm:103434779|mdm:103452171|mdm:103449915|mdm:103410064|mdm:103438276|mdm:103425028|mdm:103401669|mdm:103408335|mdm:103449306|mdm:103429773|mdm:103432016|mdm:103441051|mdm:103448067|mdm:103401388|mdm:103…	103430692|103401829|103401388|103422885|103436572|103449836|103449349|103431108|103429615|103414668|103409608|103449726|103429615|103449855|103434779|103452171|103449915|103410064|103438276|103425028|103401669|103408335|103449306|103429773|103432016|103441051|103448067|103401388|103404467|103445896|103415864|103444719|103429705|103429615|103433341|103449726|103428652|	http://www.genome.jp/kegg-bin/show_pathway?mdm00230/mdm:103428652%09red/mdm:103449855%09red/mdm:103448067%09red/mdm:103441051%09red/mdm:103408335%09red/mdm:103449726%09red/mdm:103429705%09red/mdm:103414668%09red/mdm:103445896%09red/mdm:103444719%09red/mdm:103430692%09red/mdm:103401669%09red/mdm:103449836%09red/mdm:103449349%09red/mdm:103429773%09red/mdm:103425028%09red/mdm:103438276%09red/mdm:103…
Homologous recombination	KEGG PATHWAY	mdm03440	6	93	0.998510213556	1.0	Pbr006814.1|Pbr002664.1|Pbr020163.1|Pbr007206.1|Pbr041471.1|Pbr037381.1	mdm:103436779|mdm:103456110|mdm:103437891|mdm:103455429|mdm:103450510|mdm:103400890|	103436779|103456110|103437891|103455429|103450510|103400890|	http://www.genome.jp/kegg-bin/show_pathway?mdm03440/mdm:103436779%09red/mdm:103437891%09red/mdm:103450510%09red/mdm:103455429%09red/mdm:103400890%09red/mdm:103456110%09red
RNA polymerase	KEGG PATHWAY	mdm03020	4	76	0.998891133386	1.0	Pbr029707.1|Pbr040407.1|Pbr009895.1|Pbr035501.2	mdm:103401669|mdm:103449855|mdm:103436572|mdm:103449349|	103401669|103449855|103436572|103449349|	http://www.genome.jp/kegg-bin/show_pathway?mdm03020/mdm:103449349%09red/mdm:103401669%09red/mdm:103449855%09red/mdm:103436572%09red
Endocytosis	KEGG PATHWAY	mdm04144	25	249	0.998930716061	1.0	Pbr038122.1|Pbr034783.1|Pbr031962.1|Pbr033742.2|Pbr035616.2|Pbr021377.1|Pbr026904.1|Pbr015640.1|Pbr011633.1|Pbr005389.1|Pbr000061.1|Pbr042826.1|Pbr017967.1|Pbr024421.1|Pbr013024.1|Pbr025194.1|Pbr029529.1|Pbr003167.1|Pbr017749.1|Pbr027034.1|Pbr032364.1|Pbr012021.1|Pbr007374.1|Pbr003834.1|Pbr022429.1	mdm:103418260|mdm:103401038|mdm:103446767|mdm:103418648|mdm:103435905|mdm:103422315|mdm:103401710|mdm:103411282|mdm:103418648|mdm:103444061|mdm:103434433|mdm:103409790|mdm:103404322|mdm:103404322|mdm:103418648|mdm:103453715|mdm:103433399|mdm:103448088|mdm:103423211|mdm:103404322|mdm:103435013|mdm:103452855|mdm:103446880|mdm:103447494|mdm:103405593|	103418260|103401038|103446767|103418648|103435905|103422315|103401710|103411282|103418648|103444061|103434433|103409790|103404322|103404322|103418648|103453715|103433399|103448088|103423211|103404322|103435013|103452855|103446880|103447494|103405593|	http://www.genome.jp/kegg-bin/show_pathway?mdm04144/mdm:103418648%09red/mdm:103453715%09red/mdm:103404322%09red/mdm:103405593%09red/mdm:103423211%09red/mdm:103401038%09red/mdm:103434433%09red/mdm:103435013%09red/mdm:103409790%09red/mdm:103411282%09red/mdm:103422315%09red/mdm:103446767%09red/mdm:103418260%09red/mdm:103448088%09red/mdm:103446880%09red/mdm:103447494%09red/mdm:103435905%09red/mdm:103…
N-Glycan biosynthesis	KEGG PATHWAY	mdm00510	5	92	0.999477556113	1.0	Pbr035655.1|Pbr036170.1|Pbr015190.1|Pbr040095.2|Pbr017247.1	mdm:103456273|mdm:103403060|mdm:103403150|mdm:103405218|mdm:103425068|	103456273|103403060|103403150|103405218|103425068|	http://www.genome.jp/kegg-bin/show_pathway?mdm00510/mdm:103403060%09red/mdm:103405218%09red/mdm:103425068%09red/mdm:103456273%09red/mdm:103403150%09red
Regulation of autophagy	KEGG PATHWAY	mdm04140	3	73	0.99961424391	1.0	Pbr037774.1|Pbr009729.1|Pbr007789.1	mdm:103452734|mdm:103407430|mdm:103436025|	103452734|103407430|103436025|	http://www.genome.jp/kegg-bin/show_pathway?mdm04140/mdm:103407430%09red/mdm:103436025%09red/mdm:103452734%09red
Protein export	KEGG PATHWAY	mdm03060	5	99	0.999785682242	1.0	Pbr024205.1|Pbr036806.1|Pbr034017.1|Pbr020035.1|Pbr035102.1	mdm:103448780|mdm:103452588|mdm:103421208|mdm:103441617|mdm:103452588|	103448780|103452588|103421208|103441617|103452588|	http://www.genome.jp/kegg-bin/show_pathway?mdm03060/mdm:103441617%09red/mdm:103448780%09red/mdm:103452588%09red/mdm:103421208%09red
Proteasome	KEGG PATHWAY	mdm03050	7	119	0.999790228383	1.0	Pbr031195.1|Pbr011930.1|Pbr021441.1|Pbr035091.1|Pbr007517.1|Pbr026664.1|Pbr031184.1	mdm:103444431|mdm:103404071|mdm:103435284|mdm:103400669|mdm:103454692|mdm:103428031|mdm:103454692|	103444431|103404071|103435284|103400669|103454692|103428031|103454692|	http://www.genome.jp/kegg-bin/show_pathway?mdm03050/mdm:103435284%09red/mdm:103428031%09red/mdm:103444431%09red/mdm:103454692%09red/mdm:103404071%09red/mdm:103400669%09red
RNA degradation	KEGG PATHWAY	mdm03018	18	220	0.999878980965	1.0	Novel01134|Pbr026613.1|Pbr005487.1|Pbr037594.1|Pbr016817.1|Pbr032961.1|Pbr008761.1|Pbr023683.1|Pbr001967.1|Pbr011906.1|Pbr039061.1|Pbr017545.1|Pbr020223.1|Pbr017319.1|Pbr028610.1|Pbr032451.1|Novel01022|Pbr011911.1	mdm:103417297|mdm:103441992|mdm:103449384|mdm:103411637|mdm:103453924|mdm:103409164|mdm:103406791|mdm:103407938|mdm:103448202|mdm:103405103|mdm:103440663|mdm:103439550|mdm:103437941|mdm:103412891|mdm:103439065|mdm:103448202|mdm:103453326|mdm:103405103|	103417297|103441992|103449384|103411637|103453924|103409164|103406791|103407938|103448202|103405103|103440663|103439550|103437941|103412891|103439065|103448202|103453326|103405103|	http://www.genome.jp/kegg-bin/show_pathway?mdm03018/mdm:103440663%09red/mdm:103407938%09red/mdm:103453326%09red/mdm:103441992%09red/mdm:103411637%09red/mdm:103412891%09red/mdm:103453924%09red/mdm:103405103%09red/mdm:103448202%09red/mdm:103439065%09red/mdm:103437941%09red/mdm:103449384%09red/mdm:103406791%09red/mdm:103417297%09red/mdm:103409164%09red/mdm:103439550%09red
Aminoacyl-tRNA biosynthesis	KEGG PATHWAY	mdm00970	6	143	0.999997263436	1.0	Pbr035614.1|Pbr018639.1|Novel02061|Pbr027211.1|Pbr021265.1|Pbr014914.1	mdm:103435903|mdm:103433164|mdm:103451635|mdm:103432081|mdm:103410828|mdm:103435903|	103435903|103433164|103451635|103432081|103410828|103435903|	http://www.genome.jp/kegg-bin/show_pathway?mdm00970/mdm:103451635%09red/mdm:103410828%09red/mdm:103433164%09red/mdm:103432081%09red/mdm:103435903%09red
Basal transcription factors	KEGG PATHWAY	mdm03022	1	79	0.999998129101	1.0	Pbr007128.1	mdm:103437963|	103437963|	http://www.genome.jp/kegg-bin/show_pathway?mdm03022/mdm:103437963%09red
mRNA surveillance pathway	KEGG PATHWAY	mdm03015	16	260	0.999999683712	1.0	Pbr041061.1|Pbr026221.1|Novel00806|Pbr033133.1|Pbr022826.1|Pbr024376.1|Pbr000377.1|Pbr027466.1|Pbr020847.1|Pbr005244.1|Pbr017193.1|Pbr034010.1|Pbr014079.1|Pbr026662.1|Pbr031304.1|Pbr016244.1	mdm:103454555|mdm:103434391|mdm:103403406|mdm:103403573|mdm:103405849|mdm:103414747|mdm:103446392|mdm:103414247|mdm:103447731|mdm:103442967|mdm:103418955|mdm:103407737|mdm:103426623|mdm:103435743|mdm:103440483|mdm:103446392|	103454555|103434391|103403406|103403573|103405849|103414747|103446392|103414247|103447731|103442967|103418955|103407737|103426623|103435743|103440483|103446392|	http://www.genome.jp/kegg-bin/show_pathway?mdm03015/mdm:103447731%09red/mdm:103454555%09red/mdm:103407737%09red/mdm:103403406%09red/mdm:103418955%09red/mdm:103405849%09red/mdm:103435743%09red/mdm:103446392%09red/mdm:103440483%09red/mdm:103403573%09red/mdm:103434391%09red/mdm:103414747%09red/mdm:103426623%09red/mdm:103442967%09red/mdm:103414247%09red
Ribosome biogenesis in eukaryotes	KEGG PATHWAY	mdm03008	6	166	0.999999877923	1.0	Pbr017729.1|Pbr001739.1|Pbr018900.1|Pbr039367.1|Pbr010615.1|Pbr033016.2	mdm:103454968|mdm:103402181|mdm:103449836|mdm:103429432|mdm:103424920|mdm:103435821|	103454968|103402181|103449836|103429432|103424920|103435821|	http://www.genome.jp/kegg-bin/show_pathway?mdm03008/mdm:103435821%09red/mdm:103454968%09red/mdm:103402181%09red/mdm:103429432%09red/mdm:103424920%09red/mdm:103449836%09red
Spliceosome	KEGG PATHWAY	mdm03040	31	408	0.999999945842	1.0	Pbr017370.1|Pbr015507.1|Pbr025843.1|Pbr000742.1|Pbr029529.1|Pbr024500.1|Novel00806|Pbr020847.1|Pbr034878.1|Pbr041791.1|Pbr020397.1|Pbr000069.1|Pbr017749.1|Pbr028584.1|Pbr019944.1|Pbr032364.1|Pbr024425.1|Pbr034866.1|Pbr034010.1|Pbr016816.1|Pbr010615.1|Pbr013522.1|Pbr010069.1|Pbr007374.1|Pbr026371.1|Pbr026896.1|Pbr042651.1|Pbr027977.1|Pbr017193.1|Pbr040258.1|Pbr022429.1	mdm:103413375|mdm:103428331|mdm:103408033|mdm:103418655|mdm:103433399|mdm:103439716|mdm:103403406|mdm:103447731|mdm:103431858|mdm:103436367|mdm:103450930|mdm:103427783|mdm:103423211|mdm:103434250|mdm:103455752|mdm:103435013|mdm:103442236|mdm:103451950|mdm:103407737|mdm:103449387|mdm:103424920|mdm:103426497|mdm:103426121|mdm:103446880|mdm:103449270|mdm:103439345|mdm:103455192|mdm:103448000|mdm:103…	103413375|103428331|103408033|103418655|103433399|103439716|103403406|103447731|103431858|103436367|103450930|103427783|103423211|103434250|103455752|103435013|103442236|103451950|103407737|103449387|103424920|103426497|103426121|103446880|103449270|103439345|103455192|103448000|103418955|103405920|103405593|	http://www.genome.jp/kegg-bin/show_pathway?mdm03040/mdm:103447731%09red/mdm:103455192%09red/mdm:103439716%09red/mdm:103424920%09red/mdm:103449270%09red/mdm:103439345%09red/mdm:103426121%09red/mdm:103448000%09red/mdm:103407737%09red/mdm:103433399%09red/mdm:103408033%09red/mdm:103418655%09red/mdm:103413375%09red/mdm:103446880%09red/mdm:103418955%09red/mdm:103442236%09red/mdm:103426497%09red/mdm:103…
RNA transport	KEGG PATHWAY	mdm03013	21	338	0.999999990968	1.0	Pbr033681.1|Pbr034452.1|Pbr024463.1|Pbr041061.1|Pbr038945.1|Novel00806|Pbr039768.1|Pbr038622.1|Pbr024369.1|Pbr020847.1|Pbr013147.1|Pbr033049.1|Pbr024349.1|Pbr018443.1|Pbr017193.1|Pbr030912.1|Pbr034010.1|Pbr019426.1|Pbr010898.1|Pbr028240.2|Pbr004201.3	mdm:103429260|mdm:103447859|mdm:103428250|mdm:103454555|mdm:103429260|mdm:103403406|mdm:103428250|mdm:103438682|mdm:103403580|mdm:103447731|mdm:103427089|mdm:103435843|mdm:103403580|mdm:103445060|mdm:103418955|mdm:103429295|mdm:103407737|mdm:103433680|mdm:103432953|mdm:103433680|mdm:103429260|	103429260|103447859|103428250|103454555|103429260|103403406|103428250|103438682|103403580|103447731|103427089|103435843|103403580|103445060|103418955|103429295|103407737|103433680|103432953|103433680|103429260|	http://www.genome.jp/kegg-bin/show_pathway?mdm03013/mdm:103429260%09red/mdm:103447859%09red/mdm:103447731%09red/mdm:103454555%09red/mdm:103429295%09red/mdm:103407737%09red/mdm:103403406%09red/mdm:103427089%09red/mdm:103403580%09red/mdm:103438682%09red/mdm:103433680%09red/mdm:103418955%09red/mdm:103435843%09red/mdm:103445060%09red/mdm:103432953%09red/mdm:103428250%09red
Ribosome	KEGG PATHWAY	mdm03010	39	618	1.0	1.0	Pbr020877.1|Pbr030210.1|Pbr008951.1|Pbr038921.1|Pbr037331.1|Pbr031433.1|Pbr041518.2|Pbr031382.1|Pbr035011.1|Pbr037087.2|Pbr037830.1|Pbr004062.1|Pbr011086.1|Pbr017699.1|Pbr013926.2|Pbr041473.1|Pbr039827.1|Pbr005722.1|Pbr014991.1|Pbr040444.1|Pbr004396.1|Pbr034265.1|Pbr013534.1|Pbr024351.1|Pbr013053.1|Pbr002318.2|Pbr026348.1|Pbr024183.1|Pbr028893.1|Pbr000579.1|Pbr002899.1|Pbr026330.1|Pbr004957.1|Pbr…	mdm:103402420|mdm:103448715|mdm:103448986|mdm:103438013|mdm:103400986|mdm:103419685|mdm:103400859|mdm:103435900|mdm:103444738|mdm:103403918|mdm:103452504|mdm:103430071|mdm:103445626|mdm:103437516|mdm:103424477|mdm:103406817|mdm:103430876|mdm:103430958|mdm:103452654|mdm:103433256|mdm:103434141|mdm:103400002|mdm:103430958|mdm:103403582|mdm:103419916|mdm:103430071|mdm:103449168|mdm:103412154|mdm:103…	103402420|103448715|103448986|103438013|103400986|103419685|103400859|103435900|103444738|103403918|103452504|103430071|103445626|103437516|103424477|103406817|103430876|103430958|103452654|103433256|103434141|103400002|103430958|103403582|103419916|103430071|103449168|103412154|103432780|103422348|103439551|103449168|103413414|103444315|103450456|103405221|103449587|103403918|103423233|	http://www.genome.jp/kegg-bin/show_pathway?mdm03010/mdm:103432780%09red/mdm:103448715%09red/mdm:103438013%09red/mdm:103400859%09red/mdm:103444738%09red/mdm:103444315%09red/mdm:103439551%09red/mdm:103430958%09red/mdm:103422348%09red/mdm:103424477%09red/mdm:103435900%09red/mdm:103449587%09red/mdm:103430876%09red/mdm:103437516%09red/mdm:103433256%09red/mdm:103400986%09red/mdm:103450456%09red/mdm:103…
--------------------
#Term	Database	ID	Input number	Background number	P-Value	Corrected P-Value	Input	KEGG_ID/KO	Entrez_ID	Hyperlink
--------------------
#Term	Database	ID	Input number	Background number	P-Value	Corrected P-Value	Input	KEGG_ID/KO	Entrez_ID	Hyperlink
--------------------
