# Supplementary material for: Transcriptome Analysis of Pyrus betulaefolia Seedling Root Responses to Short-Term Potassium Deficiency
Source: Int J Mol Sci. 2020 Nov 23;21(22):8857. doi: 10.3390/ijms21228857 (PMC7700257; doi:10.3390/ijms21228857)
Supplement: Supplementary file 1 [file ijms-21-08857-s001.zip › appendices/Table. S8 LK6H GO.xls]

GO_accession	Description	Term_type	Over_represented_pValue	Corrected_pValue	DEG_item	DEG_list	Bg_item	Bg_list	Gene_names
GO:0003777	microtubule motor activity	molecular_function	2.8319e-12	6.6623e-09	23	1007	103	29078	Pbr039806.1,Pbr022101.1,Pbr038905.1,Pbr034390.1,Pbr027355.1,Pbr000209.1,Pbr022702.1,Pbr007138.1,Pbr019330.1,Pbr038978.1,Pbr025229.1,Pbr033157.1,Pbr000781.1,Pbr023448.1,Pbr033958.1,Pbr003822.1,Pbr017655.1,Pbr025901.1,Pbr015821.1,Pbr041196.1,Pbr020963.1,Pbr019590.1,Pbr008689.1
GO:0006928	movement of cell or subcellular component	biological_process	3.4214e-12	6.6623e-09	37	1007	274	29078	Pbr008689.1,Pbr025901.1,Pbr015821.1,Pbr041196.1,Pbr023448.1,Pbr033958.1,Pbr003822.1,Pbr033157.1,Pbr007670.1,Pbr000781.1,Pbr007138.1,Pbr022702.1,Pbr013410.1,Pbr019330.1,Pbr034390.1,Pbr000209.1,Pbr027818.1,Pbr027355.1,Pbr002905.1,Pbr010787.1,Pbr040954.1,Pbr033922.1,Pbr039806.1,Pbr023312.1,Pbr011881.1,Pbr019590.1,Pbr017655.1,Pbr004466.1,Pbr020963.1,Pbr040074.1,Pbr025173.1,Pbr025229.1,Pbr038978.1,Pbr…
GO:0005507	copper ion binding	molecular_function	4.2973e-12	6.6623e-09	29	1007	176	29078	Pbr018935.1,Pbr042184.1,Pbr009476.1,Pbr029302.1,Pbr012358.1,Pbr003857.1,Pbr038988.1,Pbr028392.1,Pbr013101.1,Pbr042315.1,Pbr031911.1,Pbr035962.1,Pbr030875.1,Pbr001629.1,Pbr041372.1,Pbr039481.1,Pbr011352.1,Pbr000134.1,Pbr013454.1,Pbr025074.1,Novel00402,Pbr024489.1,Pbr014437.1,Pbr033951.1,Pbr023443.1,Pbr017516.1,Pbr040642.1,Pbr031280.1,Pbr027989.1
GO:0007018	microtubule-based movement	biological_process	6.6988e-12	7.789e-09	23	1007	107	29078	Pbr017655.1,Pbr025901.1,Pbr015821.1,Pbr041196.1,Pbr020963.1,Pbr019590.1,Pbr008689.1,Pbr033157.1,Pbr000781.1,Pbr023448.1,Pbr033958.1,Pbr003822.1,Pbr034390.1,Pbr027355.1,Pbr000209.1,Pbr022702.1,Pbr007138.1,Pbr019330.1,Pbr038978.1,Pbr025229.1,Pbr039806.1,Pbr022101.1,Pbr038905.1
GO:0003774	motor activity	molecular_function	1.1594e-11	1.0785e-08	28	1007	167	29078	Pbr000209.1,Pbr027355.1,Pbr034390.1,Pbr025229.1,Pbr038978.1,Pbr019330.1,Pbr013410.1,Pbr007138.1,Pbr022702.1,Pbr039806.1,Pbr038905.1,Pbr028729.1,Pbr022101.1,Pbr020963.1,Pbr041196.1,Pbr015821.1,Pbr025901.1,Pbr017655.1,Pbr019590.1,Pbr008689.1,Pbr023312.1,Pbr011881.1,Pbr000781.1,Pbr033157.1,Pbr003822.1,Pbr004995.3,Pbr023448.1,Pbr033958.1
GO:0008017	microtubule binding	molecular_function	3.4806e-09	2.698e-06	26	1007	187	29078	Pbr000031.1,Pbr019590.1,Pbr008689.1,Pbr017655.1,Pbr025901.1,Pbr015821.1,Pbr041196.1,Pbr020963.1,Pbr023448.1,Pbr033958.1,Pbr003822.1,Pbr033157.1,Pbr000781.1,Pbr022702.1,Pbr007138.1,Pbr019330.1,Pbr038978.1,Pbr025229.1,Pbr034390.1,Pbr041699.1,Pbr027355.1,Pbr028165.1,Pbr000209.1,Pbr022101.1,Pbr038905.1,Pbr039806.1
GO:0006073	cellular glucan metabolic process	biological_process	6.2459e-08	3.6312e-05	21	1007	145	29078	Pbr000518.1,Pbr041156.1,Pbr039840.1,Pbr032894.2,Pbr011043.1,Pbr025659.1,Pbr016107.1,Pbr034219.1,Pbr027557.1,Pbr003303.1,Pbr024311.1,Pbr029668.1,Novel01996,Pbr040203.1,Pbr006528.1,Pbr007376.1,Pbr035531.1,Pbr020757.1,Pbr034218.1,Pbr037814.1,Pbr029887.1
GO:0044042	glucan metabolic process	biological_process	6.2459e-08	3.6312e-05	21	1007	145	29078	Pbr029668.1,Pbr040203.1,Novel01996,Pbr027557.1,Pbr003303.1,Pbr024311.1,Pbr035531.1,Pbr006528.1,Pbr007376.1,Pbr034218.1,Pbr037814.1,Pbr020757.1,Pbr029887.1,Pbr039840.1,Pbr000518.1,Pbr041156.1,Pbr011043.1,Pbr032894.2,Pbr025659.1,Pbr034219.1,Pbr016107.1
GO:0032403	protein complex binding	molecular_function	1.0077e-07	4.9491e-05	31	1007	300	29078	Pbr033157.1,Pbr000781.1,Pbr008620.1,Pbr023448.1,Pbr033958.1,Pbr003822.1,Pbr015821.1,Pbr025901.1,Pbr017655.1,Pbr041196.1,Pbr020963.1,Pbr027034.1,Pbr000031.1,Pbr019590.1,Pbr008689.1,Pbr039806.1,Pbr038905.1,Pbr022101.1,Pbr034390.1,Pbr030096.1,Pbr000209.1,Pbr028165.1,Pbr025530.1,Pbr027355.1,Pbr041699.1,Pbr007138.1,Pbr022702.1,Pbr017967.1,Pbr025229.1,Pbr038978.1,Pbr019330.1
GO:0055114	oxidation-reduction process	biological_process	1.0641e-07	4.9491e-05	151	1007	2874	29078	Pbr002187.2,Pbr008421.1,Pbr017091.1,Pbr034452.1,Pbr039150.2,Pbr037487.1,Pbr025114.1,Pbr016262.1,Pbr018997.1,Pbr018303.1,Pbr013367.1,Pbr033817.1,Pbr020055.1,Pbr005978.1,Pbr041827.1,Pbr042046.1,Pbr005931.1,Pbr007691.1,Pbr020050.1,Pbr004466.1,Pbr000572.1,Pbr042026.1,Pbr000093.1,Pbr029302.1,Novel01166,Pbr037838.1,Pbr028392.1,Pbr016853.1,Pbr000217.1,Pbr016849.1,Pbr029589.1,Pbr001629.1,Pbr042315.1,Pbr0…
GO:0007017	microtubule-based process	biological_process	1.2937e-07	5.4702e-05	30	1007	286	29078	Pbr039806.1,Pbr012100.1,Pbr022101.1,Pbr038905.1,Pbr012465.1,Pbr013913.1,Pbr034390.1,Pbr016966.1,Pbr041699.1,Pbr027355.1,Pbr000209.1,Pbr028165.1,Pbr022702.1,Pbr007138.1,Pbr019330.1,Pbr038978.1,Pbr025229.1,Pbr033157.1,Pbr000781.1,Pbr023448.1,Pbr033958.1,Pbr003822.1,Pbr006045.1,Pbr017655.1,Pbr015821.1,Pbr025901.1,Pbr020963.1,Pbr041196.1,Pbr019590.1,Pbr008689.1
GO:0015631	tubulin binding	molecular_function	1.9648e-07	7.6152e-05	26	1007	227	29078	Pbr003822.1,Pbr033958.1,Pbr023448.1,Pbr000781.1,Pbr033157.1,Pbr019590.1,Pbr008689.1,Pbr000031.1,Pbr041196.1,Pbr020963.1,Pbr017655.1,Pbr025901.1,Pbr015821.1,Pbr022101.1,Pbr038905.1,Pbr039806.1,Pbr019330.1,Pbr038978.1,Pbr025229.1,Pbr022702.1,Pbr007138.1,Pbr027355.1,Pbr041699.1,Pbr000209.1,Pbr028165.1,Pbr034390.1
GO:0009522	photosystem I	cellular_component	2.573e-07	9.2054e-05	9	1007	30	29078	Pbr008101.1,Pbr019168.1,Pbr041327.1,Pbr042127.1,Pbr037072.1,Pbr017226.1,Pbr042856.1,Pbr014580.1,Pbr033958.1
GO:0044264	cellular polysaccharide metabolic process	biological_process	3.6304e-07	0.00012061	21	1007	160	29078	Pbr039840.1,Pbr041156.1,Pbr000518.1,Pbr011043.1,Pbr032894.2,Pbr025659.1,Pbr034219.1,Pbr016107.1,Pbr027557.1,Pbr024311.1,Pbr003303.1,Pbr029668.1,Novel01996,Pbr040203.1,Pbr007376.1,Pbr006528.1,Pbr035531.1,Pbr034218.1,Pbr037814.1,Pbr020757.1,Pbr029887.1
GO:0016762	xyloglucan:xyloglucosyl transferase activity	molecular_function	8.9087e-07	0.00025897	11	1007	51	29078	Pbr029887.1,Pbr037814.1,Pbr020757.1,Pbr025659.1,Pbr029668.1,Pbr040203.1,Novel01996,Pbr027557.1,Pbr039840.1,Pbr024311.1,Pbr041156.1
GO:0048046	apoplast	cellular_component	8.9087e-07	0.00025897	11	1007	51	29078	Pbr029887.1,Pbr025659.1,Pbr020757.1,Pbr037814.1,Pbr041156.1,Pbr027557.1,Pbr024311.1,Pbr039840.1,Pbr029668.1,Pbr040203.1,Novel01996
GO:0009579	thylakoid	cellular_component	1.3375e-06	0.00034559	21	1007	185	29078	Pbr041516.2,Pbr022840.1,Pbr027311.1,Pbr042127.1,Pbr041327.1,Pbr009064.1,Pbr015367.1,Pbr028463.1,Pbr017226.1,Pbr019368.1,Pbr014580.1,Pbr033958.1,Pbr000689.1,Pbr008101.1,Pbr037584.1,Pbr000210.1,Pbr019168.1,Pbr025296.1,Pbr037072.1,Pbr042856.1,Pbr037530.1
GO:0044436	thylakoid part	cellular_component	1.3375e-06	0.00034559	21	1007	185	29078	Pbr037584.1,Pbr000210.1,Pbr025296.1,Pbr019168.1,Pbr008101.1,Pbr000689.1,Pbr042856.1,Pbr037530.1,Pbr037072.1,Pbr042127.1,Pbr041327.1,Pbr009064.1,Pbr028463.1,Pbr015367.1,Pbr041516.2,Pbr022840.1,Pbr027311.1,Pbr014580.1,Pbr033958.1,Pbr017226.1,Pbr019368.1
GO:0009538	photosystem I reaction center	cellular_component	1.5363e-06	0.00037607	6	1007	13	29078	Pbr008101.1,Pbr037072.1,Pbr042856.1,Pbr019168.1,Pbr014580.1,Pbr033958.1
GO:0044877	macromolecular complex binding	molecular_function	2.2016e-06	0.00051199	35	1007	418	29078	Pbr027034.1,Pbr020963.1,Pbr017655.1,Pbr019590.1,Pbr024739.1,Pbr030096.1,Pbr038978.1,Pbr025229.1,Pbr003336.1,Pbr022101.1,Pbr038905.1,Pbr041196.1,Pbr022840.1,Pbr025901.1,Pbr015821.1,Pbr008689.1,Pbr000031.1,Pbr000781.1,Pbr000382.1,Pbr033157.1,Pbr003822.1,Pbr033958.1,Pbr023448.1,Pbr008620.1,Pbr041699.1,Pbr025530.1,Pbr027355.1,Pbr028165.1,Pbr000209.1,Pbr034390.1,Pbr019330.1,Pbr017967.1,Pbr022702.1,Pbr…
GO:0044710	single-organism metabolic process	biological_process	3.4261e-06	0.00075879	258	1007	5668	29078	Novel00402,Pbr025074.1,Pbr013504.1,Pbr013454.1,Pbr033301.2,Pbr038975.1,Pbr006528.1,Pbr032775.1,Pbr027034.1,Pbr008178.1,Pbr005501.1,Pbr002309.1,Pbr005268.1,Pbr023794.1,Pbr001543.2,Pbr000518.1,Pbr037664.1,Pbr019348.1,Pbr026517.1,Pbr040592.1,Pbr020082.1,Pbr000134.1,Pbr016887.1,Pbr042656.1,Novel01597,Pbr007232.1,Pbr012358.1,Pbr034219.1,Pbr003261.1,Pbr023485.1,Pbr037756.1,Pbr026583.1,Pbr037851.1,Pbr02…
GO:0005976	polysaccharide metabolic process	biological_process	6.5718e-06	0.0013893	22	1007	210	29078	Pbr039840.1,Pbr036775.1,Pbr000518.1,Pbr041156.1,Pbr011043.1,Pbr032894.2,Pbr025659.1,Pbr034219.1,Pbr016107.1,Pbr040203.1,Pbr029668.1,Novel01996,Pbr027557.1,Pbr003303.1,Pbr024311.1,Pbr035531.1,Pbr007376.1,Pbr006528.1,Pbr034218.1,Pbr037814.1,Pbr020757.1,Pbr029887.1
GO:0009521	photosystem	cellular_component	1.1959e-05	0.0024184	17	1007	149	29078	Pbr041516.2,Pbr027311.1,Pbr022840.1,Pbr009064.1,Pbr041327.1,Pbr042127.1,Pbr015367.1,Pbr019368.1,Pbr017226.1,Pbr014580.1,Pbr033958.1,Pbr008101.1,Pbr000210.1,Pbr019168.1,Pbr025296.1,Pbr037072.1,Pbr042856.1
GO:0034357	photosynthetic membrane	cellular_component	1.2595e-05	0.0024409	18	1007	166	29078	Pbr033958.1,Pbr014580.1,Pbr019368.1,Pbr017226.1,Pbr015367.1,Pbr028463.1,Pbr009064.1,Pbr041327.1,Pbr042127.1,Pbr027311.1,Pbr022840.1,Pbr041516.2,Pbr042856.1,Pbr037072.1,Pbr000210.1,Pbr025296.1,Pbr019168.1,Pbr008101.1
GO:0016491	oxidoreductase activity	molecular_function	1.6454e-05	0.0030611	145	1007	2967	29078	Pbr019859.1,Pbr024489.1,Pbr008178.1,Pbr032775.1,Pbr035143.1,Pbr018833.1,Pbr013454.1,Novel00402,Pbr025074.1,Pbr033682.1,Pbr015141.1,Pbr040592.1,Pbr026517.1,Pbr019348.1,Pbr013914.1,Pbr037664.1,Pbr022789.1,Pbr001543.2,Pbr024598.1,Pbr013913.1,Pbr039481.1,Pbr023794.1,Pbr007588.1,Pbr042744.1,Pbr041456.1,Pbr032800.1,Pbr025534.1,Pbr005268.1,Pbr019636.1,Pbr007232.1,Pbr040385.1,Pbr023443.1,Pbr027989.1,Pbr0…
GO:0044699	single-organism process	biological_process	2.8965e-05	0.0051815	439	1007	10746	29078	Pbr000650.1,Pbr000625.1,Pbr035339.1,Pbr037530.1,Pbr005686.1,Pbr018935.1,Pbr035510.1,Pbr015004.1,Pbr038479.1,Pbr025812.1,Pbr031911.1,Pbr005979.1,Pbr033016.2,Pbr038988.1,Pbr026584.1,Pbr038904.1,Pbr015430.1,Pbr006196.2,Pbr006702.1,Pbr037044.1,Pbr027816.1,Pbr031280.1,Pbr008639.1,Pbr039572.1,Pbr041852.1,Pbr028217.1,Pbr013366.1,Pbr005315.1,Pbr026742.1,Pbr039806.1,Pbr022191.1,Pbr019531.1,Pbr040954.1,Pbr…
GO:0008202	steroid metabolic process	biological_process	3.4149e-05	0.0058824	19	1007	187	29078	Pbr042026.1,Pbr030621.1,Pbr028217.1,Pbr005931.1,Pbr021716.2,Pbr020082.1,Pbr019198.1,Pbr026315.1,Pbr013454.1,Pbr020975.1,Pbr042700.1,Pbr003261.1,Pbr025812.1,Pbr000217.1,Pbr005939.1,Pbr020138.1,Pbr011592.1,Pbr026364.1,Novel01166
GO:0008092	cytoskeletal protein binding	molecular_function	4.9495e-05	0.0082214	36	1007	508	29078	Pbr025901.1,Pbr015821.1,Pbr041196.1,Pbr000031.1,Pbr008689.1,Pbr033157.1,Pbr000382.1,Pbr014803.1,Pbr000781.1,Pbr009541.1,Pbr033958.1,Pbr023448.1,Pbr003822.1,Pbr042283.1,Pbr034390.1,Pbr028165.1,Pbr000209.1,Pbr041699.1,Pbr027355.1,Pbr007138.1,Pbr022702.1,Pbr004851.1,Pbr019330.1,Pbr039806.1,Pbr004448.1,Pbr021055.1,Pbr017655.1,Pbr020963.1,Pbr019590.1,Pbr042029.1,Pbr033074.1,Pbr038978.1,Pbr025229.1,Nov…
GO:0009427	bacterial-type flagellum basal body, distal rod, L ring	cellular_component	7.1851e-05	0.011523	3	1007	4	29078	Pbr028729.1,Pbr013410.1,Pbr011881.1
GO:0015979	photosynthesis	biological_process	8.1898e-05	0.012697	18	1007	191	29078	Pbr019168.1,Pbr000210.1,Pbr025296.1,Pbr008101.1,Pbr042856.1,Pbr037072.1,Pbr009064.1,Pbr041327.1,Pbr042127.1,Pbr028463.1,Pbr015367.1,Pbr041516.2,Pbr022840.1,Pbr027311.1,Pbr033958.1,Pbr014580.1,Pbr019368.1,Pbr017226.1
GO:0044262	cellular carbohydrate metabolic process	biological_process	0.00012061	0.018095	23	1007	268	29078	Pbr012135.1,Pbr029668.1,Pbr040203.1,Novel01996,Pbr027557.1,Pbr037395.1,Pbr003303.1,Pbr024311.1,Pbr035531.1,Pbr006528.1,Pbr007376.1,Pbr037814.1,Pbr034218.1,Pbr020757.1,Pbr029887.1,Pbr039840.1,Pbr041156.1,Pbr000518.1,Pbr011043.1,Pbr032894.2,Pbr025659.1,Pbr034219.1,Pbr016107.1
GO:0016818	hydrolase activity, acting on acid anhydrides, in phosphorus-containing anhydrides	molecular_function	0.0001579	0.022726	83	1007	1529	29078	Pbr003834.1,Pbr012124.1,Pbr019590.1,Pbr041371.1,Pbr023312.1,Pbr011881.1,Pbr035502.1,Pbr011514.1,Pbr020963.1,Pbr031323.1,Pbr028729.1,Pbr019456.1,Pbr002515.1,Pbr025360.1,Pbr025229.1,Pbr038978.1,Pbr015816.1,Pbr013985.1,Pbr003822.1,Pbr004995.3,Pbr008620.1,Pbr033958.1,Pbr008285.1,Pbr000382.1,Pbr007749.1,Pbr037441.1,Pbr033635.1,Pbr009229.1,Pbr005387.1,Pbr015821.1,Pbr041516.2,Pbr018613.1,Pbr007319.1,Pbr…
GO:0015833	peptide transport	biological_process	0.00016124	0.022726	5	1007	16	29078	Pbr037100.1,Pbr032568.1,Pbr032194.1,Pbr042646.1,Pbr013366.1
GO:0016757	transferase activity, transferring glycosyl groups	molecular_function	0.00018185	0.023904	52	1007	849	29078	Pbr017240.1,Pbr016107.1,Pbr025534.1,Pbr025659.1,Pbr026247.1,Pbr027480.1,Pbr028247.1,Pbr035962.1,Pbr000518.1,Pbr017062.1,Pbr016820.1,Pbr020070.1,Pbr042046.1,Pbr027442.1,Pbr025516.1,Pbr008305.1,Pbr034572.1,Pbr034218.1,Pbr020757.1,Pbr022858.1,Pbr006528.1,Pbr035531.1,Pbr003303.1,Pbr040203.1,Pbr034219.1,Pbr022253.1,Pbr027974.1,Pbr027358.1,Pbr011043.1,Pbr032894.2,Pbr033653.1,Pbr006191.1,Pbr039840.1,Pbr…
GO:0016759	cellulose synthase activity	molecular_function	0.00018961	0.023904	8	1007	44	29078	Pbr016107.1,Pbr034219.1,Pbr034218.1,Pbr035531.1,Pbr007376.1,Pbr032894.2,Pbr011043.1,Pbr000518.1
GO:0016760	cellulose synthase (UDP-forming) activity	molecular_function	0.00018961	0.023904	8	1007	44	29078	Pbr016107.1,Pbr034219.1,Pbr034218.1,Pbr032894.2,Pbr007376.1,Pbr011043.1,Pbr035531.1,Pbr000518.1
GO:0016616	oxidoreductase activity, acting on the CH-OH group of donors, NAD or NADP as acceptor	molecular_function	0.00019016	0.023904	32	1007	448	29078	Pbr011592.1,Pbr026364.1,Pbr005767.1,Pbr026727.1,Pbr003261.1,Pbr005939.1,Pbr020975.1,Pbr033134.1,Pbr017091.1,Pbr026315.1,Pbr025114.1,Pbr032778.1,Pbr032776.1,Pbr007232.1,Pbr021716.2,Pbr020138.1,Pbr030117.1,Novel01166,Pbr025812.1,Pbr013913.1,Pbr040592.1,Pbr015141.1,Pbr000217.1,Pbr013454.1,Pbr030107.1,Pbr028275.1,Pbr032775.1,Pbr028217.1,Pbr019793.1,Pbr042026.1,Pbr030621.1,Pbr005931.1
GO:0030212	hyaluronan metabolic process	biological_process	0.00020987	0.025029	3	1007	4	29078	Pbr033240.1,Pbr029499.1,Pbr025534.1
GO:1903510	mucopolysaccharide metabolic process	biological_process	0.00020987	0.025029	3	1007	4	29078	Pbr025534.1,Pbr033240.1,Pbr029499.1
GO:0016863	intramolecular oxidoreductase activity, transposing C=C bonds	molecular_function	0.0003439	0.039012	3	1007	5	29078	Pbr019198.1,Pbr020082.1,Pbr042700.1
GO:0047750	cholestenol delta-isomerase activity	molecular_function	0.0003439	0.039012	3	1007	5	29078	Pbr019198.1,Pbr020082.1,Pbr042700.1
GO:0009425	bacterial-type flagellum basal body	cellular_component	0.00039033	0.042279	4	1007	12	29078	Pbr007670.1,Pbr011881.1,Pbr013410.1,Pbr028729.1
GO:0008610	lipid biosynthetic process	biological_process	0.00039088	0.042279	39	1007	609	29078	Pbr020975.1,Pbr026315.1,Pbr037147.1,Pbr033157.1,Pbr021716.2,Pbr020913.1,Pbr009229.1,Pbr026364.1,Pbr011592.1,Pbr019531.1,Pbr019533.1,Pbr004893.1,Novel00153,Pbr019532.1,Pbr032125.2,Pbr005939.1,Pbr003261.1,Pbr017012.1,Pbr012033.1,Pbr013454.1,Pbr008332.1,Pbr033301.2,Pbr033682.1,Pbr028463.1,Pbr005931.1,Pbr030621.1,Pbr042026.1,Pbr019793.1,Pbr028217.1,Pbr030117.1,Novel01166,Pbr020138.1,Pbr017062.1,Pbr00…
GO:0016614	oxidoreductase activity, acting on CH-OH group of donors	molecular_function	0.00045529	0.04714	33	1007	489	29078	Pbr028217.1,Pbr042026.1,Pbr019793.1,Pbr030621.1,Pbr032775.1,Pbr005931.1,Pbr033682.1,Pbr030107.1,Pbr028275.1,Pbr013454.1,Pbr013913.1,Pbr025812.1,Pbr040592.1,Pbr015141.1,Pbr000217.1,Pbr020138.1,Novel01166,Pbr030117.1,Pbr025114.1,Pbr007232.1,Pbr021716.2,Pbr032778.1,Pbr032776.1,Pbr033134.1,Pbr026315.1,Pbr017091.1,Pbr020975.1,Pbr026727.1,Pbr003261.1,Pbr005939.1,Pbr011592.1,Pbr005767.1,Pbr026364.1
GO:0003854	3-beta-hydroxy-delta5-steroid dehydrogenase activity	molecular_function	0.00047637	0.04714	16	1007	175	29078	Pbr020138.1,Pbr011592.1,Pbr026364.1,Novel01166,Pbr003261.1,Pbr025812.1,Pbr000217.1,Pbr005939.1,Pbr013454.1,Pbr020975.1,Pbr026315.1,Pbr030621.1,Pbr042026.1,Pbr028217.1,Pbr005931.1,Pbr021716.2
GO:0016229	steroid dehydrogenase activity	molecular_function	0.00047637	0.04714	16	1007	175	29078	Pbr030621.1,Pbr042026.1,Pbr028217.1,Pbr005931.1,Pbr021716.2,Pbr013454.1,Pbr020975.1,Pbr026315.1,Pbr003261.1,Pbr025812.1,Pbr000217.1,Pbr005939.1,Pbr020138.1,Pbr011592.1,Pbr026364.1,Novel01166
GO:0033764	steroid dehydrogenase activity, acting on the CH-OH group of donors, NAD or NADP as acceptor	molecular_function	0.00047637	0.04714	16	1007	175	29078	Pbr026315.1,Pbr020975.1,Pbr013454.1,Pbr028217.1,Pbr042026.1,Pbr030621.1,Pbr005931.1,Pbr021716.2,Pbr011592.1,Pbr020138.1,Novel01166,Pbr026364.1,Pbr025812.1,Pbr003261.1,Pbr005939.1,Pbr000217.1
GO:0009426	bacterial-type flagellum basal body, distal rod	cellular_component	0.00050238	0.047409	3	1007	6	29078	Pbr011881.1,Pbr028729.1,Pbr013410.1
GO:0030694	bacterial-type flagellum basal body, rod	cellular_component	0.00050238	0.047409	3	1007	6	29078	Pbr011881.1,Pbr013410.1,Pbr028729.1
GO:0005975	carbohydrate metabolic process	biological_process	0.00050966	0.047409	73	1007	1368	29078	Pbr009476.1,Pbr005848.1,Pbr034219.1,Pbr039840.1,Pbr008024.1,Pbr035129.1,Pbr036775.1,Pbr038355.1,Pbr017967.1,Pbr011043.1,Pbr038590.1,Pbr019806.1,Pbr037814.1,Pbr017166.1,Pbr024462.1,Pbr012097.1,Pbr037395.1,Pbr027557.1,Pbr019630.1,Novel01996,Pbr023317.1,Pbr026452.2,Pbr025659.1,Novel01438,Pbr025534.1,Pbr016107.1,Pbr000518.1,Pbr015141.1,Pbr015600.1,Pbr037044.1,Pbr038975.1,Pbr034218.1,Pbr042709.1,Pbr00…
GO:0042886	amide transport	biological_process	0.00055349	0.050476	5	1007	20	29078	Pbr013366.1,Pbr032194.1,Pbr042646.1,Pbr037100.1,Pbr032568.1
GO:0003824	catalytic activity	molecular_function	0.00058261	0.05211	557	1007	14250	29078	Pbr011775.1,Pbr042315.1,Pbr032373.1,Pbr038978.1,Pbr026138.1,Pbr016820.1,Pbr029589.1,Pbr024916.1,Pbr035932.1,Pbr022030.2,Pbr009008.1,Pbr020050.1,Pbr027211.1,Pbr000093.1,Pbr028463.1,Pbr005931.1,Pbr004809.1,Pbr011709.1,Pbr008305.1,Pbr020757.1,Pbr000209.1,Pbr038701.2,Pbr036149.1,Novel00429,Pbr013155.1,Pbr011953.1,Pbr018997.1,Pbr030843.1,Pbr009117.1,Pbr027212.1,Pbr025114.1,Pbr025610.1,Pbr008285.1,Pbr0…
GO:0004315	3-oxoacyl-[acyl-carrier-protein] synthase activity	molecular_function	0.0005947	0.052188	9	1007	64	29078	Pbr019533.1,Pbr019531.1,Pbr008332.1,Pbr021135.1,Pbr012033.1,Pbr017012.1,Pbr019532.1,Pbr020913.1,Pbr028463.1
GO:0016817	hydrolase activity, acting on acid anhydrides	molecular_function	0.00067757	0.058359	84	1007	1630	29078	Pbr041371.1,Pbr019590.1,Pbr023312.1,Pbr011881.1,Pbr035502.1,Pbr020963.1,Pbr011514.1,Pbr031323.1,Pbr003834.1,Pbr012124.1,Pbr025229.1,Pbr025360.1,Pbr038978.1,Pbr015816.1,Pbr013985.1,Pbr028729.1,Pbr019456.1,Pbr002515.1,Pbr033635.1,Pbr009229.1,Pbr037441.1,Pbr041516.2,Pbr005387.1,Pbr015821.1,Pbr003822.1,Pbr004995.3,Pbr033958.1,Pbr008620.1,Pbr008285.1,Pbr007749.1,Pbr000382.1,Pbr019330.1,Pbr025530.1,Pbr…
GO:0046527	glucosyltransferase activity	molecular_function	0.00070884	0.058731	12	1007	108	29078	Pbr034218.1,Pbr034219.1,Pbr016107.1,Pbr027442.1,Pbr037395.1,Pbr003303.1,Pbr000518.1,Pbr035531.1,Pbr011043.1,Pbr032894.2,Pbr006528.1,Pbr007376.1
GO:0016125	sterol metabolic process	biological_process	0.00071869	0.058731	3	1007	6	29078	Pbr020082.1,Pbr019198.1,Pbr042700.1
GO:0006694	steroid biosynthetic process	biological_process	0.00071977	0.058731	16	1007	182	29078	Pbr005931.1,Pbr021716.2,Pbr028217.1,Pbr030621.1,Pbr042026.1,Pbr020975.1,Pbr013454.1,Pbr026315.1,Pbr005939.1,Pbr000217.1,Pbr025812.1,Pbr003261.1,Novel01166,Pbr026364.1,Pbr011592.1,Pbr020138.1
GO:0004312	fatty acid synthase activity	molecular_function	0.00080974	0.064932	9	1007	67	29078	Pbr008332.1,Pbr019533.1,Pbr019531.1,Pbr020913.1,Pbr019532.1,Pbr028463.1,Pbr021135.1,Pbr012033.1,Pbr017012.1
GO:0016798	hydrolase activity, acting on glycosyl bonds	molecular_function	0.00090785	0.069826	46	1007	795	29078	Pbr027731.1,Pbr022356.1,Pbr040203.1,Pbr006528.1,Pbr020757.1,Pbr037044.1,Pbr029017.1,Pbr041346.1,Pbr032373.1,Pbr015080.1,Pbr015600.1,Pbr025659.1,Pbr030022.1,Pbr004289.1,Pbr025610.1,Pbr029668.1,Novel01996,Pbr027557.1,Pbr024311.1,Pbr023317.1,Pbr040874.1,Pbr026452.2,Pbr022674.1,Pbr030843.1,Pbr005171.1,Pbr037814.1,Pbr013189.1,Pbr012097.1,Pbr026642.2,Pbr011974.1,Pbr029887.1,Pbr017166.1,Pbr024462.1,Pbr0…
GO:0010035	response to inorganic substance	biological_process	0.00091632	0.069826	7	1007	48	29078	Pbr011997.1,Novel01396,Pbr040482.1,Pbr034710.1,Pbr040484.1,Pbr027408.1,Pbr040693.1
GO:0006352	DNA-templated transcription, initiation	biological_process	0.00092936	0.069826	17	1007	213	29078	Pbr030372.1,Pbr014961.1,Pbr002620.1,Pbr027816.1,Pbr022154.2,Pbr030364.1,Pbr005979.1,Pbr023197.1,Pbr032349.1,Pbr000625.1,Pbr035444.1,Pbr028212.1,Pbr000650.1,Pbr006338.1,Pbr003005.1,Pbr018269.1,Pbr038600.1
GO:0015018	galactosylgalactosylxylosylprotein 3-beta-glucuronosyltransferase activity	molecular_function	0.00094582	0.069826	3	1007	6	29078	Pbr025185.1,Pbr008305.1,Pbr034572.1
GO:0015020	glucuronosyltransferase activity	molecular_function	0.00094582	0.069826	3	1007	6	29078	Pbr034572.1,Pbr008305.1,Pbr025185.1
GO:0048870	cell motility	biological_process	0.00098802	0.070696	14	1007	153	29078	Pbr004466.1,Pbr027818.1,Pbr011881.1,Pbr023312.1,Pbr025173.1,Pbr013410.1,Pbr013533.1,Pbr002905.1,Pbr010787.1,Pbr040954.1,Pbr007670.1,Pbr033922.1,Pbr028729.1,Pbr040074.1
GO:0051674	localization of cell	biological_process	0.00098802	0.070696	14	1007	153	29078	Pbr010787.1,Pbr040954.1,Pbr002905.1,Pbr033922.1,Pbr007670.1,Pbr040074.1,Pbr028729.1,Pbr027818.1,Pbr004466.1,Pbr011881.1,Pbr023312.1,Pbr013533.1,Pbr013410.1,Pbr025173.1
GO:0017111	nucleoside-triphosphatase activity	molecular_function	0.0011809	0.083216	71	1007	1350	29078	Pbr031323.1,Pbr020963.1,Pbr011514.1,Pbr023312.1,Pbr035502.1,Pbr011881.1,Pbr019590.1,Pbr012124.1,Pbr003834.1,Pbr013985.1,Pbr015816.1,Pbr025229.1,Pbr038978.1,Pbr002515.1,Pbr019456.1,Pbr028729.1,Pbr041516.2,Pbr005387.1,Pbr015821.1,Pbr033635.1,Pbr000382.1,Pbr007749.1,Pbr008285.1,Pbr033958.1,Pbr008620.1,Pbr003822.1,Pbr004995.3,Novel00090,Pbr034390.1,Pbr025530.1,Pbr000209.1,Pbr019330.1,Pbr037820.1,Pbr0…
GO:0030244	cellulose biosynthetic process	biological_process	0.0012403	0.086096	8	1007	58	29078	Pbr000518.1,Pbr035531.1,Pbr032894.2,Pbr007376.1,Pbr011043.1,Pbr034218.1,Pbr016107.1,Pbr034219.1
GO:0005618	cell wall	cellular_component	0.0013356	0.091353	14	1007	156	29078	Pbr020757.1,Pbr037606.1,Pbr037814.1,Pbr025659.1,Pbr029887.1,Pbr029668.1,Pbr040203.1,Novel01996,Pbr041156.1,Pbr039840.1,Pbr027557.1,Pbr024311.1,Pbr013577.1,Pbr015755.1
GO:0016462	pyrophosphatase activity	molecular_function	0.0013723	0.092502	72	1007	1382	29078	Pbr020963.1,Pbr011514.1,Pbr031323.1,Pbr019590.1,Pbr011881.1,Pbr023312.1,Pbr035502.1,Pbr003834.1,Pbr012124.1,Pbr015816.1,Pbr013985.1,Pbr025229.1,Pbr038978.1,Pbr002515.1,Pbr028729.1,Pbr019456.1,Pbr033635.1,Pbr037441.1,Pbr041516.2,Pbr015821.1,Pbr005387.1,Pbr008285.1,Pbr007749.1,Pbr000382.1,Pbr004995.3,Pbr003822.1,Pbr033958.1,Pbr008620.1,Pbr025530.1,Pbr000209.1,Novel00090,Pbr034390.1,Pbr019330.1,Pbr0…
GO:0009250	glucan biosynthetic process	biological_process	0.0016402	0.10898	10	1007	88	29078	Pbr011043.1,Pbr007376.1,Pbr006528.1,Pbr032894.2,Pbr035531.1,Pbr003303.1,Pbr000518.1,Pbr034219.1,Pbr016107.1,Pbr034218.1
GO:0016758	transferase activity, transferring hexosyl groups	molecular_function	0.0018554	0.12154	37	1007	615	29078	Pbr035531.1,Pbr006528.1,Pbr040203.1,Pbr003303.1,Pbr042046.1,Pbr027442.1,Pbr020757.1,Pbr034572.1,Pbr034218.1,Pbr008305.1,Pbr028247.1,Pbr035962.1,Pbr017062.1,Pbr000518.1,Pbr025534.1,Pbr016107.1,Pbr025659.1,Pbr007376.1,Pbr029668.1,Novel01996,Pbr027557.1,Pbr037395.1,Pbr024311.1,Pbr037147.1,Pbr029887.1,Pbr002045.1,Pbr037814.1,Pbr032894.2,Pbr011043.1,Pbr024436.1,Pbr025185.1,Pbr041156.1,Pbr038355.1,Pbr0…
GO:0008194	UDP-glycosyltransferase activity	molecular_function	0.0019559	0.12635	17	1007	209	29078	Pbr022253.1,Pbr034219.1,Pbr016107.1,Pbr024436.1,Pbr025185.1,Pbr000518.1,Pbr017062.1,Pbr011043.1,Pbr032894.2,Pbr034218.1,Pbr034572.1,Pbr008305.1,Pbr037147.1,Pbr037395.1,Pbr003303.1,Pbr035531.1,Pbr007376.1
GO:0030312	external encapsulating structure	cellular_component	0.0021125	0.13459	18	1007	243	29078	Pbr029887.1,Pbr017688.1,Pbr037814.1,Pbr037606.1,Pbr020757.1,Pbr024311.1,Pbr027557.1,Pbr023732.1,Pbr029668.1,Novel01996,Pbr040203.1,Pbr034935.1,Pbr025607.1,Pbr025659.1,Pbr015755.1,Pbr013577.1,Pbr039840.1,Pbr041156.1
GO:0009306	protein secretion	biological_process	0.0023072	0.14447	6	1007	40	29078	Pbr002945.1,Pbr013579.1,Pbr010980.1,Pbr033252.1,Pbr019081.1,Pbr012831.1
GO:0030243	cellulose metabolic process	biological_process	0.0023297	0.14447	8	1007	64	29078	Pbr034219.1,Pbr016107.1,Pbr034218.1,Pbr035531.1,Pbr011043.1,Pbr007376.1,Pbr032894.2,Pbr000518.1
GO:0051274	beta-glucan biosynthetic process	biological_process	0.0024346	0.14899	9	1007	78	29078	Pbr034218.1,Pbr034219.1,Pbr016107.1,Pbr003303.1,Pbr000518.1,Pbr035531.1,Pbr011043.1,Pbr032894.2,Pbr007376.1
GO:0040011	locomotion	biological_process	0.0025408	0.15347	18	1007	244	29078	Pbr033373.1,Pbr022154.2,Pbr040074.1,Pbr007670.1,Pbr029668.1,Pbr023312.1,Pbr011881.1,Pbr004466.1,Pbr031395.1,Pbr028729.1,Pbr002905.1,Pbr040954.1,Pbr010787.1,Pbr033922.1,Pbr025173.1,Pbr013533.1,Pbr013410.1,Pbr027818.1
GO:0006325	chromatin organization	biological_process	0.0026205	0.15626	17	1007	225	29078	Pbr010069.1,Pbr041371.1,Pbr022127.1,Pbr009229.1,Pbr029415.2,Pbr011048.1,Pbr015071.1,Pbr026080.1,Pbr032866.1,Pbr037851.1,Pbr025360.1,Pbr003568.1,Pbr006685.1,Pbr038701.2,Pbr039118.1,Pbr015309.1,Pbr038922.1
GO:0001101	response to acid chemical	biological_process	0.0026631	0.15679	4	1007	18	29078	Novel01396,Pbr040482.1,Pbr040484.1,Pbr028226.1
GO:0006338	chromatin remodeling	biological_process	0.0032857	0.19102	12	1007	136	29078	Pbr026080.1,Pbr038922.1,Pbr032866.1,Pbr011048.1,Pbr039118.1,Pbr015309.1,Pbr038701.2,Pbr006685.1,Pbr009229.1,Pbr003568.1,Pbr041371.1,Pbr025360.1
GO:0051287	NAD binding	molecular_function	0.0036174	0.20771	19	1007	263	29078	Pbr032776.1,Pbr032778.1,Pbr007232.1,Pbr007691.1,Pbr032775.1,Pbr019793.1,Pbr040311.1,Pbr028275.1,Pbr017091.1,Pbr030107.1,Pbr033134.1,Pbr015084.1,Pbr040592.1,Pbr005939.1,Novel00090,Pbr013913.1,Pbr030117.1,Pbr005767.1,Pbr020138.1
GO:0035251	UDP-glucosyltransferase activity	molecular_function	0.0038863	0.22043	10	1007	99	29078	Pbr034218.1,Pbr034219.1,Pbr016107.1,Pbr037395.1,Pbr003303.1,Pbr000518.1,Pbr035531.1,Pbr011043.1,Pbr007376.1,Pbr032894.2
GO:0051273	beta-glucan metabolic process	biological_process	0.0039745	0.2214	9	1007	84	29078	Pbr035531.1,Pbr032894.2,Pbr007376.1,Pbr011043.1,Pbr000518.1,Pbr003303.1,Pbr016107.1,Pbr034219.1,Pbr034218.1
GO:0004553	hydrolase activity, hydrolyzing O-glycosyl compounds	molecular_function	0.0039987	0.2214	41	1007	745	29078	Pbr025659.1,Pbr004289.1,Pbr032373.1,Pbr015080.1,Pbr015600.1,Pbr037044.1,Pbr020757.1,Pbr029017.1,Pbr027731.1,Pbr022356.1,Pbr040203.1,Pbr006528.1,Pbr005848.1,Pbr007184.1,Pbr017573.1,Pbr028049.1,Pbr003454.1,Pbr008024.1,Pbr039840.1,Pbr029588.1,Pbr041156.1,Pbr038590.1,Pbr019806.1,Pbr037814.1,Pbr029887.1,Pbr011974.1,Pbr024462.1,Pbr017166.1,Pbr012097.1,Pbr026642.2,Pbr027557.1,Pbr024311.1,Pbr025610.1,Nov…
GO:0006629	lipid metabolic process	biological_process	0.0041712	0.22824	57	1007	1106	29078	Pbr031395.1,Novel01166,Pbr030117.1,Pbr020138.1,Pbr000217.1,Pbr033819.1,Pbr009528.1,Pbr017062.1,Pbr034577.1,Pbr042700.1,Pbr021135.1,Pbr042070.1,Pbr038479.1,Pbr025812.1,Pbr008332.1,Pbr033301.2,Pbr016157.1,Pbr013454.1,Pbr019198.1,Pbr033682.1,Pbr005931.1,Pbr028463.1,Pbr042026.1,Pbr030621.1,Pbr019793.1,Pbr028217.1,Pbr016252.1,Pbr026364.1,Pbr042388.1,Pbr019533.1,Pbr004893.1,Pbr040197.1,Pbr011592.1,Pbr0…
GO:0009055	electron carrier activity	molecular_function	0.0043168	0.22911	22	1007	380	29078	Pbr037584.1,Pbr029589.1,Pbr035129.1,Pbr022789.1,Pbr001154.1,Pbr039481.1,Pbr010660.1,Pbr037137.1,Pbr033372.1,Pbr001332.1,Pbr034935.1,Pbr038411.1,Pbr004196.1,Pbr039150.2,Pbr014437.1,Pbr040642.1,Pbr010316.1,Pbr006528.1,Pbr005978.1,Pbr018833.1,Pbr034491.1,Pbr008085.1
GO:0005088	Ras guanyl-nucleotide exchange factor activity	molecular_function	0.0043349	0.22911	4	1007	18	29078	Pbr009439.1,Pbr035912.4,Pbr016969.1,Pbr022628.1
GO:0005089	Rho guanyl-nucleotide exchange factor activity	molecular_function	0.0043349	0.22911	4	1007	18	29078	Pbr035912.4,Pbr009439.1,Pbr022628.1,Pbr016969.1
GO:0050662	coenzyme binding	molecular_function	0.0047199	0.24391	46	1007	865	29078	Pbr042046.1,Pbr033682.1,Pbr028275.1,Pbr030107.1,Pbr030621.1,Pbr042026.1,Pbr019793.1,Pbr040311.1,Pbr028217.1,Pbr040703.1,Pbr032775.1,Pbr007691.1,Pbr005931.1,Pbr034698.1,Pbr020138.1,Novel01166,Pbr030117.1,Pbr021338.1,Pbr013913.1,Pbr025812.1,Pbr000217.1,Pbr015141.1,Pbr019348.1,Pbr040592.1,Pbr015084.1,Pbr017091.1,Pbr026315.1,Pbr033134.1,Pbr020975.1,Pbr020248.1,Pbr022321.1,Pbr007232.1,Pbr021716.2,Pbr0…
GO:0030151	molybdenum ion binding	molecular_function	0.004917	0.25131	5	1007	32	29078	Pbr008178.1,Pbr025078.1,Pbr010117.2,Pbr008534.1,Pbr018997.1
GO:0004733	pyridoxamine-phosphate oxidase activity	molecular_function	0.0050024	0.25289	3	1007	10	29078	Pbr034698.1,Pbr040703.1,Pbr019348.1
GO:0033692	cellular polysaccharide biosynthetic process	biological_process	0.0052114	0.25725	10	1007	103	29078	Pbr000518.1,Pbr003303.1,Pbr035531.1,Pbr032894.2,Pbr006528.1,Pbr007376.1,Pbr011043.1,Pbr034218.1,Pbr016107.1,Pbr034219.1
GO:0009507	chloroplast	cellular_component	0.0052545	0.25725	5	1007	34	29078	Pbr041289.1,Pbr021143.1,Pbr021144.1,Pbr009064.1,Pbr025296.1
GO:0009536	plastid	cellular_component	0.0052545	0.25725	5	1007	34	29078	Pbr021143.1,Pbr041289.1,Pbr021144.1,Pbr009064.1,Pbr025296.1
GO:0016568	chromatin modification	biological_process	0.0054067	0.26195	14	1007	181	29078	Pbr011048.1,Pbr026080.1,Pbr038922.1,Pbr032866.1,Pbr037851.1,Pbr041371.1,Pbr025360.1,Pbr010069.1,Pbr006685.1,Pbr009229.1,Pbr003568.1,Pbr015309.1,Pbr039118.1,Pbr038701.2
GO:0016787	hydrolase activity	molecular_function	0.0057483	0.27562	214	1007	5125	29078	Pbr024425.1,Pbr038590.1,Pbr039840.1,Pbr017967.1,Pbr007211.1,Pbr006628.1,Pbr011196.1,Pbr004893.1,Pbr017022.1,Pbr041196.1,Pbr026725.1,Novel01597,Pbr042826.1,Pbr026452.2,Pbr028517.1,Pbr038640.1,Pbr035370.1,Pbr036896.1,Pbr027470.1,Pbr035362.1,Pbr023448.1,Pbr027752.1,Pbr037987.1,Pbr015755.1,Pbr030096.1,Pbr026879.1,Pbr015309.1,Pbr015600.1,Pbr019348.1,Pbr042892.1,Pbr030022.1,Pbr038905.1,Pbr041942.1,Pbr0…
GO:0009664	plant-type cell wall organization	biological_process	0.0061287	0.28792	5	1007	33	29078	Pbr017832.1,Pbr020181.1,Pbr007184.1,Pbr007185.1,Pbr031110.1
GO:0071669	plant-type cell wall organization or biogenesis	biological_process	0.0061287	0.28792	5	1007	33	29078	Pbr017832.1,Pbr007185.1,Pbr031110.1,Pbr020181.1,Pbr007184.1
GO:0006022	aminoglycan metabolic process	biological_process	0.0064077	0.29802	6	1007	50	29078	Pbr035475.1,Pbr025534.1,Pbr003454.1,Pbr011974.1,Pbr033240.1,Pbr029499.1
GO:0071973	bacterial-type flagellum-dependent cell motility	biological_process	0.0066617	0.30677	6	1007	50	29078	Pbr011881.1,Pbr023312.1,Pbr013410.1,Pbr028729.1,Pbr010787.1,Pbr007670.1
GO:0042995	cell projection	cellular_component	0.0067374	0.30721	12	1007	151	29078	Pbr040954.1,Pbr002905.1,Pbr007670.1,Pbr033922.1,Pbr040074.1,Pbr028729.1,Pbr027818.1,Pbr023312.1,Pbr011881.1,Pbr013410.1,Pbr013533.1,Pbr025173.1
GO:0000271	polysaccharide biosynthetic process	biological_process	0.0069905	0.31566	10	1007	108	29078	Pbr006528.1,Pbr032894.2,Pbr007376.1,Pbr011043.1,Pbr035531.1,Pbr000518.1,Pbr003303.1,Pbr016107.1,Pbr034219.1,Pbr034218.1
GO:0001539	cilium or flagellum-dependent cell motility	biological_process	0.0074312	0.32917	6	1007	51	29078	Pbr023312.1,Pbr011881.1,Pbr013410.1,Pbr028729.1,Pbr010787.1,Pbr007670.1
GO:0097588	archaeal or bacterial-type flagellum-dependent cell motility	biological_process	0.0074312	0.32917	6	1007	51	29078	Pbr028729.1,Pbr013410.1,Pbr023312.1,Pbr011881.1,Pbr007670.1,Pbr010787.1
GO:0006558	L-phenylalanine metabolic process	biological_process	0.0081018	0.35217	3	1007	12	29078	Pbr004809.1,Pbr026742.1,Pbr027985.1
GO:1902221	erythrose 4-phosphate/phosphoenolpyruvate family amino acid metabolic process	biological_process	0.0081018	0.35217	3	1007	12	29078	Pbr026742.1,Pbr004809.1,Pbr027985.1
GO:0051726	regulation of cell cycle	biological_process	0.0086808	0.37169	9	1007	106	29078	Pbr037052.1,Pbr000625.1,Pbr002905.1,Pbr017284.1,Pbr012672.1,Pbr000650.1,Pbr006338.1,Pbr000420.1,Pbr004466.1
GO:0016413	O-acetyltransferase activity	molecular_function	0.0087466	0.37169	4	1007	23	29078	Pbr004630.1,Pbr031495.1,Pbr031280.1,Pbr035339.1
GO:0048037	cofactor binding	molecular_function	0.0087908	0.37169	52	1007	1036	29078	Pbr020248.1,Pbr022321.1,Pbr021716.2,Pbr007232.1,Pbr032776.1,Pbr032778.1,Pbr042066.1,Pbr004667.1,Pbr015084.1,Pbr017091.1,Pbr026315.1,Pbr033134.1,Pbr020975.1,Novel00090,Pbr003261.1,Pbr025078.1,Pbr026727.1,Pbr005939.1,Pbr004235.1,Pbr036149.1,Pbr012597.1,Pbr011592.1,Pbr026364.1,Pbr042065.1,Pbr005767.1,Pbr033557.1,Pbr042026.1,Pbr030621.1,Pbr019793.1,Pbr040703.1,Pbr028217.1,Pbr040311.1,Pbr032775.1,Pbr0…
GO:0030203	glycosaminoglycan metabolic process	biological_process	0.0090327	0.37848	4	1007	24	29078	Pbr029499.1,Pbr033240.1,Pbr025534.1,Pbr035475.1
GO:0044461	bacterial-type flagellum part	cellular_component	0.0093943	0.39011	4	1007	25	29078	Pbr007670.1,Pbr011881.1,Pbr013410.1,Pbr028729.1
GO:0004332	fructose-bisphosphate aldolase activity	molecular_function	0.0097747	0.40052	3	1007	13	29078	Pbr022360.1,Pbr005501.1,Pbr038975.1
GO:0005576	extracellular region	cellular_component	0.009817	0.40052	50	1007	1044	29078	Pbr006045.1,Pbr000971.1,Pbr017688.1,Pbr020757.1,Pbr041827.1,Pbr038791.1,Pbr030124.1,Pbr006702.1,Pbr004824.1,Pbr031110.1,Pbr040203.1,Pbr027731.1,Pbr016252.1,Pbr025659.1,Pbr016313.1,Pbr000464.1,Pbr034935.1,Pbr023112.3,Pbr011473.1,Pbr013835.1,Pbr008421.1,Pbr033958.1,Pbr037814.1,Pbr023448.1,Pbr029887.1,Pbr012197.2,Pbr000382.1,Pbr023732.1,Pbr027557.1,Pbr024311.1,Pbr028517.1,Pbr029451.1,Pbr029668.1,Nov…
GO:0009341	beta-galactosidase complex	cellular_component	0.010404	0.42079	4	1007	23	29078	Pbr025610.1,Pbr029017.1,Pbr015600.1,Pbr019806.1
GO:0030896	checkpoint clamp complex	cellular_component	0.010515	0.4216	3	1007	13	29078	Pbr028009.1,Pbr026414.1,Pbr042065.1
GO:0044463	cell projection part	cellular_component	0.011004	0.43022	4	1007	26	29078	Pbr013410.1,Pbr028729.1,Pbr011881.1,Pbr007670.1
GO:0004190	aspartic-type endopeptidase activity	molecular_function	0.011008	0.43022	16	1007	234	29078	Pbr019348.1,Pbr038479.1,Pbr034698.1,Pbr001720.1,Pbr024916.1,Pbr019963.1,Pbr010916.1,Pbr040521.1,Pbr019962.1,Pbr040703.1,Pbr008565.1,Pbr019964.1,Pbr021401.1,Pbr010253.1,Pbr027470.1,Pbr015649.1
GO:0070001	aspartic-type peptidase activity	molecular_function	0.011008	0.43022	16	1007	234	29078	Pbr019964.1,Pbr040703.1,Pbr008565.1,Pbr010916.1,Pbr040521.1,Pbr019962.1,Pbr019963.1,Pbr015649.1,Pbr027470.1,Pbr021401.1,Pbr010253.1,Pbr038479.1,Pbr019348.1,Pbr001720.1,Pbr024916.1,Pbr034698.1
GO:0009200	deoxyribonucleoside triphosphate metabolic process	biological_process	0.011829	0.45097	2	1007	5	29078	Pbr020086.2,Novel01597
GO:0009211	pyrimidine deoxyribonucleoside triphosphate metabolic process	biological_process	0.011829	0.45097	2	1007	5	29078	Pbr020086.2,Novel01597
GO:0046080	dUTP metabolic process	biological_process	0.011829	0.45097	2	1007	5	29078	Pbr020086.2,Novel01597
GO:0004565	beta-galactosidase activity	molecular_function	0.013968	0.52816	4	1007	25	29078	Pbr025610.1,Pbr015600.1,Pbr019806.1,Pbr029017.1
GO:0006480	N-terminal protein amino acid methylation	biological_process	0.016101	0.59908	3	1007	16	29078	Pbr013510.1,Novel01438,Pbr038854.1
GO:0031365	N-terminal protein amino acid modification	biological_process	0.016101	0.59908	3	1007	16	29078	Pbr038854.1,Novel01438,Pbr013510.1
GO:0003873	6-phosphofructo-2-kinase activity	molecular_function	0.016711	0.61198	4	1007	29	29078	Pbr027034.1,Pbr025530.1,Pbr017967.1,Pbr008620.1
GO:0006000	fructose metabolic process	biological_process	0.016711	0.61198	4	1007	29	29078	Pbr017967.1,Pbr008620.1,Pbr027034.1,Pbr025530.1
GO:0044711	single-organism biosynthetic process	biological_process	0.017636	0.64081	71	1007	1556	29078	Pbr038854.1,Pbr004630.1,Pbr008332.1,Pbr042026.1,Pbr030621.1,Pbr035531.1,Pbr028463.1,Pbr005931.1,Pbr004809.1,Novel01166,Pbr042070.1,Pbr034577.1,Pbr000217.1,Pbr034452.1,Pbr037147.1,Pbr020975.1,Pbr008421.1,Pbr033134.1,Pbr031495.1,Pbr009229.1,Pbr007376.1,Pbr041516.2,Pbr027985.1,Pbr012135.1,Pbr019533.1,Pbr002365.1,Pbr032894.2,Pbr012033.1,Novel00153,Pbr014871.1,Pbr032125.2,Pbr033682.1,Pbr013454.1,Pbr03…
GO:0042555	MCM complex	cellular_component	0.018266	0.65191	2	1007	6	29078	Pbr037820.1,Pbr018613.1
GO:0005092	GDP-dissociation inhibitor activity	molecular_function	0.018362	0.65191	2	1007	7	29078	Pbr025458.1,Pbr013806.1
GO:0005094	Rho GDP-dissociation inhibitor activity	molecular_function	0.018362	0.65191	2	1007	7	29078	Pbr025458.1,Pbr013806.1
GO:0030354	melanin-concentrating hormone activity	molecular_function	0.018978	0.6687	2	1007	6	29078	Pbr026663.1,Pbr027172.1
GO:0009523	photosystem II	cellular_component	0.019364	0.67715	9	1007	118	29078	Pbr019368.1,Pbr017226.1,Pbr041516.2,Pbr027311.1,Pbr022840.1,Pbr009064.1,Pbr015367.1,Pbr000210.1,Pbr025296.1
GO:0034637	cellular carbohydrate biosynthetic process	biological_process	0.022635	0.78565	11	1007	148	29078	Pbr035531.1,Pbr006528.1,Pbr007376.1,Pbr032894.2,Pbr011043.1,Pbr012135.1,Pbr000518.1,Pbr003303.1,Pbr016107.1,Pbr034219.1,Pbr034218.1
GO:0006298	mismatch repair	biological_process	0.023329	0.80372	6	1007	62	29078	Pbr017832.1,Pbr002777.1,Pbr022493.1,Pbr028860.1,Pbr019456.1,Pbr016103.2
GO:0016051	carbohydrate biosynthetic process	biological_process	0.02478	0.83735	14	1007	212	29078	Pbr011043.1,Pbr032894.2,Pbr006528.1,Pbr007376.1,Pbr035531.1,Pbr003303.1,Pbr000518.1,Pbr012135.1,Pbr038854.1,Pbr034219.1,Novel01438,Pbr016107.1,Pbr034218.1,Pbr033134.1
GO:0010109	regulation of photosynthesis	biological_process	0.025205	0.83735	2	1007	7	29078	Pbr022840.1,Pbr019368.1
GO:0042548	regulation of photosynthesis, light reaction	biological_process	0.025205	0.83735	2	1007	7	29078	Pbr022840.1,Pbr019368.1
GO:0042549	photosystem II stabilization	biological_process	0.025205	0.83735	2	1007	7	29078	Pbr019368.1,Pbr022840.1
GO:0043467	regulation of generation of precursor metabolites and energy	biological_process	0.025205	0.83735	2	1007	7	29078	Pbr022840.1,Pbr019368.1
GO:0046914	transition metal ion binding	molecular_function	0.025425	0.83867	112	1007	2676	29078	Pbr004630.1,Pbr033373.1,Pbr039595.3,Pbr034280.1,Pbr011709.1,Pbr019135.1,Pbr035089.1,Pbr037851.1,Pbr019590.1,Pbr004466.1,Pbr020050.1,Pbr004303.1,Pbr023281.1,Pbr029302.1,Pbr032954.4,Pbr024375.1,Pbr002515.1,Pbr034806.1,Pbr025229.1,Pbr009528.1,Pbr037838.1,Pbr028392.1,Pbr001629.1,Pbr042070.1,Pbr002672.1,Pbr042315.1,Pbr035962.1,Pbr032854.1,Pbr002187.2,Pbr032986.2,Pbr022349.1,Pbr033951.1,Pbr010069.1,Pbr…
GO:0016641	oxidoreductase activity, acting on the CH-NH2 group of donors, oxygen as acceptor	molecular_function	0.025908	0.84858	4	1007	32	29078	Pbr019348.1,Pbr040703.1,Pbr031911.1,Pbr034698.1
GO:0010038	response to metal ion	biological_process	0.026689	0.86354	4	1007	35	29078	Pbr027408.1,Pbr040693.1,Pbr011997.1,Pbr034710.1
GO:0000075	cell cycle checkpoint	biological_process	0.026736	0.86354	5	1007	47	29078	Pbr026414.1,Pbr042065.1,Pbr028009.1,Pbr002905.1,Pbr017284.1
GO:0008537	proteasome activator complex	cellular_component	0.027317	0.87022	2	1007	7	29078	Pbr010903.1,Pbr004303.1
GO:0022624	proteasome accessory complex	cellular_component	0.027317	0.87022	2	1007	7	29078	Pbr010903.1,Pbr004303.1
GO:1901700	response to oxygen-containing compound	biological_process	0.027583	0.8727	3	1007	20	29078	Pbr040484.1,Pbr040482.1,Novel01396
GO:0004719	protein-L-isoaspartate (D-aspartate) O-methyltransferase activity	molecular_function	0.027786	0.87321	4	1007	32	29078	Pbr033134.1,Pbr022368.1,Novel01438,Pbr038854.1
GO:0009254	peptidoglycan turnover	biological_process	0.028721	0.89653	1	1007	1	29078	Pbr035475.1
GO:0009072	aromatic amino acid family metabolic process	biological_process	0.028919	0.89669	5	1007	48	29078	Pbr026742.1,Pbr004809.1,Pbr027985.1,Pbr042387.1,Pbr037530.1
GO:0019898	extrinsic component of membrane	cellular_component	0.029446	0.90697	8	1007	111	29078	Pbr022840.1,Pbr000209.1,Pbr010069.1,Pbr000210.1,Pbr000382.1,Pbr019368.1,Pbr017226.1,Pbr014803.1
GO:0009512	cytochrome b6f complex	cellular_component	0.029963	0.91684	3	1007	19	29078	Pbr000689.1,Pbr037530.1,Pbr037584.1
GO:0016832	aldehyde-lyase activity	molecular_function	0.030254	0.91967	3	1007	19	29078	Pbr022360.1,Pbr005501.1,Pbr038975.1
GO:0004435	phosphatidylinositol phospholipase C activity	molecular_function	0.030864	0.92594	2	1007	8	29078	Pbr010903.1,Pbr009528.1
GO:0004629	phospholipase C activity	molecular_function	0.030864	0.92594	2	1007	8	29078	Pbr010903.1,Pbr009528.1
GO:0004175	endopeptidase activity	molecular_function	0.031057	0.92594	38	1007	778	29078	Pbr042892.1,Pbr034698.1,Pbr024916.1,Pbr014979.1,Pbr019456.1,Pbr020395.1,Pbr026879.1,Pbr038479.1,Pbr027752.1,Pbr019348.1,Pbr021373.1,Pbr000771.1,Pbr016969.1,Pbr002823.1,Pbr021977.1,Pbr021401.1,Pbr040703.1,Pbr008565.1,Pbr019964.1,Pbr004196.1,Pbr019963.1,Pbr019962.1,Pbr040521.1,Pbr010916.1,Pbr011196.1,Pbr001720.1,Pbr024764.1,Pbr004970.1,Pbr011329.1,Pbr039509.1,Pbr032125.2,Pbr027470.1,Pbr015649.1,Pbr…
GO:0015925	galactosidase activity	molecular_function	0.03208	0.937	4	1007	32	29078	Pbr025610.1,Pbr029017.1,Pbr015600.1,Pbr019806.1
GO:0006633	fatty acid biosynthetic process	biological_process	0.032609	0.937	10	1007	141	29078	Pbr019533.1,Pbr019531.1,Pbr008332.1,Pbr012033.1,Pbr021135.1,Pbr017012.1,Pbr042070.1,Pbr020913.1,Pbr019532.1,Pbr028463.1
GO:0006950	response to stress	biological_process	0.033063	0.937	65	1007	1493	29078	Pbr038640.1,Pbr008689.1,Pbr000420.1,Pbr026267.1,Pbr027989.1,Pbr012197.2,Pbr020718.1,Pbr000781.1,Pbr022702.1,Pbr003247.1,Pbr027358.1,Pbr042065.1,Pbr028860.1,Pbr012082.1,Pbr030796.1,Pbr011997.1,Pbr030644.1,Pbr004824.1,Pbr002777.1,Pbr017557.1,Pbr037044.1,Pbr006045.1,Pbr023571.1,Pbr006702.1,Pbr035913.1,Pbr021485.1,Pbr026414.1,Pbr037664.1,Pbr030096.1,Pbr030790.1,Pbr000625.1,Pbr032800.1,Pbr030022.1,Pbr…
GO:0009061	anaerobic respiration	biological_process	0.033375	0.937	5	1007	49	29078	Pbr008421.1,Pbr001278.2,Pbr038479.1,Pbr034452.1,Pbr004893.1
GO:0015947	methane metabolic process	biological_process	0.033375	0.937	5	1007	49	29078	Pbr004893.1,Pbr034452.1,Pbr038479.1,Pbr001278.2,Pbr008421.1
GO:0015948	methanogenesis	biological_process	0.033375	0.937	5	1007	49	29078	Pbr038479.1,Pbr034452.1,Pbr004893.1,Pbr008421.1,Pbr001278.2
GO:0015975	energy derivation by oxidation of reduced inorganic compounds	biological_process	0.033375	0.937	5	1007	49	29078	Pbr038479.1,Pbr034452.1,Pbr004893.1,Pbr008421.1,Pbr001278.2
GO:0043446	cellular alkane metabolic process	biological_process	0.033375	0.937	5	1007	49	29078	Pbr001278.2,Pbr008421.1,Pbr004893.1,Pbr034452.1,Pbr038479.1
GO:0043447	alkane biosynthetic process	biological_process	0.033375	0.937	5	1007	49	29078	Pbr008421.1,Pbr001278.2,Pbr034452.1,Pbr038479.1,Pbr004893.1
GO:0005875	microtubule associated complex	cellular_component	0.033443	0.937	4	1007	41	29078	Pbr012465.1,Pbr024647.1,Pbr012100.1,Pbr016966.1
GO:0009073	aromatic amino acid family biosynthetic process	biological_process	0.035095	0.96012	4	1007	34	29078	Pbr027985.1,Pbr042387.1,Pbr037530.1,Pbr004809.1
GO:0016278	lysine N-methyltransferase activity	molecular_function	0.0353	0.96012	4	1007	34	29078	Pbr033134.1,Pbr038854.1,Novel01438,Pbr037851.1
GO:0016279	protein-lysine N-methyltransferase activity	molecular_function	0.0353	0.96012	4	1007	34	29078	Pbr033134.1,Novel01438,Pbr037851.1,Pbr038854.1
GO:0018024	histone-lysine N-methyltransferase activity	molecular_function	0.0353	0.96012	4	1007	34	29078	Novel01438,Pbr037851.1,Pbr038854.1,Pbr033134.1
GO:0042054	histone methyltransferase activity	molecular_function	0.0353	0.96012	4	1007	34	29078	Pbr033134.1,Pbr037851.1,Novel01438,Pbr038854.1
GO:0016799	hydrolase activity, hydrolyzing N-glycosyl compounds	molecular_function	0.03591	0.96793	4	1007	35	29078	Pbr013189.1,Pbr030022.1,Pbr018182.1,Pbr041346.1
GO:0008901	ferredoxin hydrogenase activity	molecular_function	0.037641	0.96793	1	1007	1	29078	Pbr001278.2
GO:0016699	oxidoreductase activity, acting on hydrogen as donor, iron-sulfur protein as acceptor	molecular_function	0.037641	0.96793	1	1007	1	29078	Pbr001278.2
GO:0043683	type IV pilus biogenesis	biological_process	0.038123	0.96793	1	1007	1	29078	Pbr031191.2
GO:0004411	homogentisate 1,2-dioxygenase activity	molecular_function	0.038303	0.96793	1	1007	1	29078	Pbr026742.1
GO:0006559	L-phenylalanine catabolic process	biological_process	0.038303	0.96793	1	1007	1	29078	Pbr026742.1
GO:1902222	erythrose 4-phosphate/phosphoenolpyruvate family amino acid catabolic process	biological_process	0.038303	0.96793	1	1007	1	29078	Pbr026742.1
GO:0016747	transferase activity, transferring acyl groups other than amino-acyl groups	molecular_function	0.03841	0.96793	24	1007	458	29078	Pbr008332.1,Pbr004638.1,Pbr004630.1,Pbr020863.1,Pbr033157.1,Pbr020913.1,Pbr016260.1,Pbr028463.1,Pbr035647.1,Pbr008543.1,Pbr031495.1,Pbr031280.1,Pbr022925.2,Pbr011953.1,Pbr018433.1,Pbr019533.1,Pbr035339.1,Pbr019531.1,Pbr019532.1,Novel00153,Pbr012033.1,Pbr021135.1,Pbr008187.1,Pbr017012.1
GO:0008811	chloramphenicol O-acetyltransferase activity	molecular_function	0.038523	0.96793	1	1007	1	29078	Pbr031280.1
GO:0015179	L-amino acid transmembrane transporter activity	molecular_function	0.038523	0.96793	1	1007	1	29078	Pbr034218.1
GO:0015562	efflux transmembrane transporter activity	molecular_function	0.038523	0.96793	1	1007	1	29078	Pbr034218.1
GO:0034639	L-amino acid efflux transmembrane transporter activity	molecular_function	0.038523	0.96793	1	1007	1	29078	Pbr034218.1
GO:0035438	cyclic-di-GMP binding	molecular_function	0.038523	0.96793	1	1007	1	29078	Pbr013155.1
GO:0044723	single-organism carbohydrate metabolic process	biological_process	0.038777	0.96793	28	1007	542	29078	Pbr019630.1,Pbr005501.1,Pbr003303.1,Pbr037395.1,Pbr012135.1,Pbr007376.1,Pbr006528.1,Pbr027034.1,Pbr023317.1,Pbr035531.1,Pbr039389.1,Pbr033134.1,Pbr008620.1,Pbr038975.1,Pbr034218.1,Pbr042046.1,Pbr038854.1,Pbr000518.1,Pbr035129.1,Pbr015141.1,Pbr017967.1,Pbr032894.2,Pbr025530.1,Pbr011043.1,Pbr022360.1,Pbr016107.1,Novel01438,Pbr034219.1
GO:0005929	cilium	cellular_component	0.039292	0.96793	7	1007	89	29078	Pbr025173.1,Pbr040074.1,Pbr013533.1,Pbr002905.1,Pbr040954.1,Pbr027818.1,Pbr033922.1
GO:0031514	motile cilium	cellular_component	0.039292	0.96793	7	1007	89	29078	Pbr013533.1,Pbr040074.1,Pbr025173.1,Pbr040954.1,Pbr002905.1,Pbr033922.1,Pbr027818.1
GO:0042157	lipoprotein metabolic process	biological_process	0.03941	0.96793	10	1007	149	29078	Pbr000382.1,Pbr030124.1,Pbr037147.1,Pbr033958.1,Pbr023448.1,Pbr033301.2,Pbr009229.1,Pbr019846.1,Pbr017062.1,Pbr032125.2
GO:0070069	cytochrome complex	cellular_component	0.039774	0.96793	4	1007	40	29078	Pbr000689.1,Pbr037584.1,Pbr018833.1,Pbr037530.1
GO:0010496	intercellular transport	biological_process	0.040582	0.96793	3	1007	22	29078	Pbr033373.1,Pbr029668.1,Pbr031395.1
GO:0044000	movement in host	biological_process	0.040582	0.96793	3	1007	22	29078	Pbr031395.1,Pbr029668.1,Pbr033373.1
GO:0046739	transport of virus in multicellular host	biological_process	0.040582	0.96793	3	1007	22	29078	Pbr033373.1,Pbr029668.1,Pbr031395.1
GO:0046740	transport of virus in host, cell to cell	biological_process	0.040582	0.96793	3	1007	22	29078	Pbr033373.1,Pbr029668.1,Pbr031395.1
GO:0051814	movement in other organism involved in symbiotic interaction	biological_process	0.040582	0.96793	3	1007	22	29078	Pbr033373.1,Pbr029668.1,Pbr031395.1
GO:1902586	multi-organism intercellular transport	biological_process	0.040582	0.96793	3	1007	22	29078	Pbr029668.1,Pbr031395.1,Pbr033373.1
GO:0008685	2-C-methyl-D-erythritol 2,4-cyclodiphosphate synthase activity	molecular_function	0.041633	0.98794	2	1007	9	29078	Pbr004893.1,Pbr038479.1
GO:0051276	chromosome organization	biological_process	0.042162	0.99155	23	1007	445	29078	Pbr017284.1,Pbr037851.1,Pbr026080.1,Pbr000781.1,Pbr032866.1,Pbr015071.1,Pbr029415.2,Pbr011048.1,Pbr041852.1,Pbr009229.1,Pbr015733.1,Novel00353,Pbr041371.1,Pbr022127.1,Pbr010069.1,Pbr002905.1,Pbr038922.1,Pbr015309.1,Pbr039118.1,Pbr038701.2,Pbr006685.1,Pbr003568.1,Pbr025360.1
GO:0032269	negative regulation of cellular protein metabolic process	biological_process	0.042425	0.99155	6	1007	73	29078	Pbr041346.1,Pbr018182.1,Pbr017284.1,Pbr002905.1,Pbr030096.1,Pbr033381.1
GO:0051248	negative regulation of protein metabolic process	biological_process	0.042425	0.99155	6	1007	73	29078	Pbr033381.1,Pbr041346.1,Pbr017284.1,Pbr018182.1,Pbr002905.1,Pbr030096.1
GO:0008176	tRNA (guanine-N7-)-methyltransferase activity	molecular_function	0.043172	1	3	1007	22	29078	Pbr033134.1,Pbr038854.1,Novel01438
GO:0005085	guanyl-nucleotide exchange factor activity	molecular_function	0.043328	1	4	1007	35	29078	Pbr009439.1,Pbr035912.4,Pbr022628.1,Pbr016969.1
GO:0006359	regulation of transcription from RNA polymerase III promoter	biological_process	0.043795	1	3	1007	23	29078	Pbr041699.1,Pbr040311.1,Pbr010069.1
GO:0009832	plant-type cell wall biogenesis	biological_process	0.044893	1	3	1007	22	29078	Pbr007184.1,Pbr020181.1,Pbr007185.1
GO:0010215	cellulose microfibril organization	biological_process	0.044893	1	3	1007	22	29078	Pbr007184.1,Pbr020181.1,Pbr007185.1
GO:0070726	cell wall assembly	biological_process	0.044893	1	3	1007	22	29078	Pbr007185.1,Pbr007184.1,Pbr020181.1
GO:0071668	plant-type cell wall assembly	biological_process	0.044893	1	3	1007	22	29078	Pbr007185.1,Pbr020181.1,Pbr007184.1
GO:0000313	organellar ribosome	cellular_component	0.046899	1	3	1007	23	29078	Pbr001332.1,Pbr035833.1,Pbr023443.1
GO:0005761	mitochondrial ribosome	cellular_component	0.046899	1	3	1007	23	29078	Pbr035833.1,Pbr001332.1,Pbr023443.1
GO:0030983	mismatched DNA binding	molecular_function	0.047185	1	5	1007	54	29078	Pbr016103.2,Pbr028860.1,Pbr019456.1,Pbr022493.1,Pbr002777.1
GO:0006813	potassium ion transport	biological_process	0.048032	1	10	1007	151	29078	Pbr030117.1,Pbr005767.1,Pbr028275.1,Pbr020138.1,Pbr032776.1,Pbr032778.1,Pbr005939.1,Pbr032775.1,Pbr019793.1,Pbr013913.1
GO:0030198	extracellular matrix organization	biological_process	0.048073	1	3	1007	23	29078	Pbr007185.1,Pbr020181.1,Pbr007184.1
GO:0043062	extracellular structure organization	biological_process	0.048073	1	3	1007	23	29078	Pbr007185.1,Pbr020181.1,Pbr007184.1
GO:0009415	response to water	biological_process	0.050162	1	2	1007	11	29078	Pbr040482.1,Pbr040484.1
GO:0030597	RNA glycosylase activity	molecular_function	0.050204	1	2	1007	11	29078	Pbr041346.1,Pbr018182.1
GO:0030598	rRNA N-glycosylase activity	molecular_function	0.050204	1	2	1007	11	29078	Pbr018182.1,Pbr041346.1
GO:0000077	DNA damage checkpoint	biological_process	0.051728	1	3	1007	23	29078	Pbr028009.1,Pbr042065.1,Pbr026414.1
GO:0031570	DNA integrity checkpoint	biological_process	0.051728	1	3	1007	23	29078	Pbr042065.1,Pbr026414.1,Pbr028009.1
GO:0009654	photosystem II oxygen evolving complex	cellular_component	0.053236	1	4	1007	45	29078	Pbr022840.1,Pbr017226.1,Pbr019368.1,Pbr000210.1
GO:0031406	carboxylic acid binding	molecular_function	0.053402	1	6	1007	75	29078	Pbr007402.1,Pbr019510.1,Pbr027985.1,Pbr013504.1,Pbr000528.2,Pbr004809.1
GO:0043177	organic acid binding	molecular_function	0.053402	1	6	1007	75	29078	Pbr000528.2,Pbr004809.1,Pbr007402.1,Pbr019510.1,Pbr027985.1,Pbr013504.1
GO:0009288	bacterial-type flagellum	cellular_component	0.055829	1	5	1007	61	29078	Pbr028729.1,Pbr013410.1,Pbr023312.1,Pbr011881.1,Pbr007670.1
GO:0004664	prephenate dehydratase activity	molecular_function	0.05722	1	2	1007	11	29078	Pbr004809.1,Pbr027985.1
GO:0009094	L-phenylalanine biosynthetic process	biological_process	0.05722	1	2	1007	11	29078	Pbr004809.1,Pbr027985.1
GO:1902223	erythrose 4-phosphate/phosphoenolpyruvate family amino acid biosynthetic process	biological_process	0.05722	1	2	1007	11	29078	Pbr004809.1,Pbr027985.1
GO:0042221	response to chemical	biological_process	0.058132	1	21	1007	445	29078	Pbr006196.2,Pbr007670.1,Novel01396,Pbr027098.1,Pbr040482.1,Pbr040311.1,Pbr040693.1,Pbr040484.1,Pbr023312.1,Pbr018303.1,Pbr034710.1,Pbr011997.1,Pbr018097.1,Pbr028226.1,Pbr027408.1,Pbr023833.1,Pbr041058.1,Pbr031887.2,Pbr028076.1,Pbr003336.1,Pbr028073.1
GO:0072330	monocarboxylic acid biosynthetic process	biological_process	0.058175	1	10	1007	156	29078	Pbr019531.1,Pbr019533.1,Pbr008332.1,Pbr042070.1,Pbr017012.1,Pbr012033.1,Pbr021135.1,Pbr028463.1,Pbr019532.1,Pbr020913.1
GO:0000097	sulfur amino acid biosynthetic process	biological_process	0.061573	1	3	1007	26	29078	Pbr004630.1,Pbr016887.1,Pbr031495.1
GO:0042651	thylakoid membrane	cellular_component	0.061798	1	5	1007	67	29078	Pbr000210.1,Pbr028463.1,Pbr022840.1,Pbr017226.1,Pbr019368.1
GO:0010167	response to nitrate	biological_process	0.062541	1	1	1007	2	29078	Novel01396
GO:0015706	nitrate transport	biological_process	0.062541	1	1	1007	2	29078	Novel01396
GO:0000079	regulation of cyclin-dependent protein serine/threonine kinase activity	biological_process	0.062965	1	2	1007	13	29078	Pbr012672.1,Pbr037052.1
GO:0071900	regulation of protein serine/threonine kinase activity	biological_process	0.062965	1	2	1007	13	29078	Pbr037052.1,Pbr012672.1
GO:1904029	regulation of cyclin-dependent protein kinase activity	biological_process	0.062965	1	2	1007	13	29078	Pbr012672.1,Pbr037052.1
GO:0019318	hexose metabolic process	biological_process	0.063726	1	6	1007	80	29078	Pbr008620.1,Pbr015141.1,Pbr017967.1,Pbr025530.1,Pbr027034.1,Pbr023317.1
GO:0006383	transcription from RNA polymerase III promoter	biological_process	0.06381	1	4	1007	44	29078	Pbr041699.1,Pbr030364.1,Pbr040311.1,Pbr010069.1
GO:0009888	tissue development	biological_process	0.063885	1	6	1007	86	29078	Pbr034935.1,Pbr025078.1,Pbr019216.2,Pbr023732.1,Pbr025607.1,Pbr017688.1
GO:0004583	dolichyl-phosphate-glucose-glycolipid alpha-glucosyltransferase activity	molecular_function	0.065231	1	1	1007	2	29078	Pbr027442.1
GO:0006488	dolichol-linked oligosaccharide biosynthetic process	biological_process	0.065231	1	1	1007	2	29078	Pbr027442.1
GO:0051338	regulation of transferase activity	biological_process	0.065488	1	4	1007	44	29078	Pbr017284.1,Pbr002905.1,Pbr012672.1,Pbr037052.1
GO:0009147	pyrimidine nucleoside triphosphate metabolic process	biological_process	0.065716	1	2	1007	13	29078	Novel01597,Pbr020086.2
GO:0050790	regulation of catalytic activity	biological_process	0.066626	1	8	1007	127	29078	Pbr030096.1,Pbr026315.1,Pbr026364.1,Pbr032740.1,Pbr037052.1,Pbr002905.1,Pbr017284.1,Pbr012672.1
GO:0010340	carboxyl-O-methyltransferase activity	molecular_function	0.067751	1	4	1007	43	29078	Pbr038854.1,Novel01438,Pbr022368.1,Pbr033134.1
GO:0051998	protein carboxyl O-methyltransferase activity	molecular_function	0.067751	1	4	1007	43	29078	Pbr038854.1,Novel01438,Pbr033134.1,Pbr022368.1
GO:0000160	phosphorelay signal transduction system	biological_process	0.069386	1	8	1007	126	29078	Pbr040056.1,Pbr005673.1,Pbr035647.1,Pbr008565.1,Pbr034731.1,Pbr004995.3,Pbr017832.1,Pbr024916.1
GO:0003905	alkylbase DNA N-glycosylase activity	molecular_function	0.070914	1	2	1007	12	29078	Pbr030022.1,Pbr013189.1
GO:0008725	DNA-3-methyladenine glycosylase activity	molecular_function	0.070914	1	2	1007	12	29078	Pbr030022.1,Pbr013189.1
GO:0043733	DNA-3-methylbase glycosylase activity	molecular_function	0.070914	1	2	1007	12	29078	Pbr013189.1,Pbr030022.1
GO:0020002	host cell plasma membrane	cellular_component	0.071655	1	1	1007	2	29078	Pbr029668.1
GO:0044156	host cell junction	cellular_component	0.071655	1	1	1007	2	29078	Pbr029668.1
GO:0044219	host cell plasmodesma	cellular_component	0.071655	1	1	1007	2	29078	Pbr029668.1
GO:0001071	nucleic acid binding transcription factor activity	molecular_function	0.071818	1	48	1007	1130	29078	Pbr038791.1,Pbr019135.1,Pbr018333.1,Pbr023949.1,Pbr006045.1,Pbr040074.1,Pbr040311.1,Pbr041852.1,Pbr008639.1,Pbr014961.1,Pbr040056.1,Pbr023899.1,Pbr004789.1,Pbr005979.1,Pbr012024.1,Pbr030476.1,Pbr006237.1,Pbr013533.1,Pbr038249.1,Pbr017284.1,Pbr022349.1,Pbr032698.1,Pbr037100.1,Pbr020024.1,Pbr004995.3,Pbr022154.2,Pbr028081.1,Pbr026267.1,Pbr032878.1,Pbr031702.1,Pbr041196.1,Pbr032776.1,Pbr039806.1,Pbr…
GO:0003700	transcription factor activity, sequence-specific DNA binding	molecular_function	0.071818	1	48	1007	1130	29078	Pbr030476.1,Pbr005979.1,Pbr012024.1,Pbr013533.1,Pbr006237.1,Pbr004789.1,Pbr008639.1,Pbr014961.1,Pbr041852.1,Pbr040311.1,Pbr023899.1,Pbr040056.1,Pbr019135.1,Pbr038791.1,Pbr023949.1,Pbr006045.1,Pbr040074.1,Pbr018333.1,Pbr027818.1,Pbr030364.1,Pbr041508.3,Pbr037846.1,Pbr007138.1,Pbr022702.1,Pbr039806.1,Pbr038617.1,Pbr007589.1,Pbr015073.1,Pbr018269.1,Pbr019494.1,Pbr008796.1,Pbr025458.1,Pbr042688.1,Pbr…
GO:0006535	cysteine biosynthetic process from serine	biological_process	0.072658	1	2	1007	13	29078	Pbr004630.1,Pbr031495.1
GO:0006563	L-serine metabolic process	biological_process	0.072658	1	2	1007	13	29078	Pbr004630.1,Pbr031495.1
GO:0009001	serine O-acetyltransferase activity	molecular_function	0.072658	1	2	1007	13	29078	Pbr004630.1,Pbr031495.1
GO:0016412	serine O-acyltransferase activity	molecular_function	0.072658	1	2	1007	13	29078	Pbr031495.1,Pbr004630.1
GO:0019344	cysteine biosynthetic process	biological_process	0.072658	1	2	1007	13	29078	Pbr031495.1,Pbr004630.1
GO:0044769	ATPase activity, coupled to transmembrane movement of ions, rotational mechanism	molecular_function	0.073209	1	3	1007	29	29078	Pbr007211.1,Pbr041516.2,Pbr026725.1
GO:0005199	structural constituent of cell wall	molecular_function	0.074115	1	2	1007	13	29078	Pbr031110.1,Pbr017832.1
GO:0030551	cyclic nucleotide binding	molecular_function	0.07456	1	1	1007	2	29078	Pbr013155.1
GO:0018106	peptidyl-histidine phosphorylation	biological_process	0.075564	1	1	1007	2	29078	Pbr017832.1
GO:0018202	peptidyl-histidine modification	biological_process	0.075564	1	1	1007	2	29078	Pbr017832.1
GO:0047487	oligogalacturonide lyase activity	molecular_function	0.075564	1	1	1007	2	29078	Pbr036775.1
GO:0004620	phospholipase activity	molecular_function	0.075849	1	2	1007	13	29078	Pbr010903.1,Pbr009528.1
GO:0016053	organic acid biosynthetic process	biological_process	0.075949	1	21	1007	417	29078	Pbr040592.1,Pbr019532.1,Pbr042387.1,Pbr021135.1,Pbr012033.1,Pbr042070.1,Pbr017012.1,Pbr037530.1,Pbr019533.1,Pbr019531.1,Pbr020138.1,Pbr004809.1,Pbr020913.1,Pbr027985.1,Pbr028463.1,Pbr016887.1,Pbr031495.1,Pbr008332.1,Pbr004630.1,Pbr014749.1,Pbr034452.1
GO:0046394	carboxylic acid biosynthetic process	biological_process	0.075949	1	21	1007	417	29078	Pbr017012.1,Pbr042070.1,Pbr021135.1,Pbr012033.1,Pbr042387.1,Pbr040592.1,Pbr019532.1,Pbr019531.1,Pbr020138.1,Pbr019533.1,Pbr037530.1,Pbr016887.1,Pbr031495.1,Pbr027985.1,Pbr028463.1,Pbr004809.1,Pbr020913.1,Pbr034452.1,Pbr014749.1,Pbr004630.1,Pbr008332.1
GO:0071944	cell periphery	cellular_component	0.076714	1	33	1007	721	29078	Pbr017688.1,Pbr027816.1,Pbr020757.1,Pbr039572.1,Pbr003303.1,Pbr040203.1,Pbr017832.1,Pbr034935.1,Pbr025659.1,Pbr015755.1,Pbr025229.1,Pbr017062.1,Pbr008667.2,Pbr020976.1,Pbr029887.1,Pbr037147.1,Pbr037814.1,Pbr037606.1,Pbr011633.1,Pbr026267.1,Pbr024311.1,Pbr027557.1,Pbr039150.2,Pbr023732.1,Pbr029668.1,Pbr017996.1,Novel01996,Pbr025607.1,Pbr006160.2,Novel00821,Pbr013577.1,Pbr039840.1,Pbr041156.1
GO:0000990	transcription factor activity, core RNA polymerase binding	molecular_function	0.078235	1	4	1007	45	29078	Pbr022154.2,Pbr018269.1,Pbr005979.1,Pbr014961.1
GO:0000996	core DNA-dependent RNA polymerase binding promoter specificity activity	molecular_function	0.078235	1	4	1007	45	29078	Pbr005979.1,Pbr014961.1,Pbr018269.1,Pbr022154.2
GO:0016987	sigma factor activity	molecular_function	0.078235	1	4	1007	45	29078	Pbr005979.1,Pbr014961.1,Pbr022154.2,Pbr018269.1
GO:0044763	single-organism cellular process	biological_process	0.079032	1	282	1007	7415	29078	Pbr013540.2,Pbr017832.1,Pbr020086.2,Pbr016044.1,Pbr037343.1,Pbr020976.1,Pbr042046.1,Pbr026432.1,Pbr017688.1,Pbr011514.1,Pbr004466.1,Pbr003234.1,Pbr007691.1,Pbr019590.1,Pbr010916.1,Pbr002945.1,Pbr034390.1,Pbr038221.1,Pbr028165.1,Pbr033817.1,Pbr032125.2,Pbr014871.1,Pbr040083.1,Pbr007749.1,Pbr034452.1,Pbr004995.3,Pbr007376.1,Pbr012135.1,Pbr039150.2,Pbr016103.2,Pbr016107.1,Pbr020138.1,Pbr012100.1,Pbr…
GO:0015698	inorganic anion transport	biological_process	0.079171	1	6	1007	82	29078	Pbr003103.1,Pbr027887.1,Novel01396,Pbr040083.1,Pbr013540.2,Pbr022573.1
GO:0008152	metabolic process	biological_process	0.079361	1	561	1007	15380	29078	Pbr021716.2,Pbr037395.1,Pbr015733.1,Pbr027102.1,Pbr002888.1,Pbr014749.1,Pbr017284.1,Novel00637,Pbr002045.1,Pbr008534.1,Pbr026422.1,Pbr036631.1,Pbr016484.1,Pbr008024.1,Pbr020828.1,Pbr024400.1,Pbr027818.1,Pbr032844.1,Pbr042688.1,Pbr028860.1,Pbr009476.1,Pbr001720.1,Pbr041919.1,Pbr000570.1,Pbr003303.1,Pbr019962.1,Pbr040311.1,Pbr030107.1,Pbr021977.1,Pbr013828.1,Pbr008390.1,Pbr027442.1,Pbr003336.1,Pbr0…
GO:0002252	immune effector process	biological_process	0.080526	1	4	1007	46	29078	Pbr022702.1,Pbr017557.1,Pbr030644.1,Pbr008689.1
GO:0051607	defense response to virus	biological_process	0.080526	1	4	1007	46	29078	Pbr008689.1,Pbr022702.1,Pbr017557.1,Pbr030644.1
GO:0042132	fructose 1,6-bisphosphate 1-phosphatase activity	molecular_function	0.08055	1	2	1007	13	29078	Pbr035932.1,Pbr009476.1
GO:0090544	BAF-type complex	cellular_component	0.081546	1	2	1007	13	29078	Pbr003568.1,Pbr011048.1
GO:0008443	phosphofructokinase activity	molecular_function	0.082058	1	4	1007	46	29078	Pbr008620.1,Pbr017967.1,Pbr027034.1,Pbr025530.1
GO:0017148	negative regulation of translation	biological_process	0.083196	1	3	1007	30	29078	Pbr041346.1,Pbr018182.1,Pbr033381.1
GO:0034249	negative regulation of cellular amide metabolic process	biological_process	0.083196	1	3	1007	30	29078	Pbr033381.1,Pbr018182.1,Pbr041346.1
GO:0042126	nitrate metabolic process	biological_process	0.084349	1	2	1007	14	29078	Pbr008178.1,Pbr008534.1
GO:0042128	nitrate assimilation	biological_process	0.084349	1	2	1007	14	29078	Pbr008178.1,Pbr008534.1
GO:2001057	reactive nitrogen species metabolic process	biological_process	0.084349	1	2	1007	14	29078	Pbr008178.1,Pbr008534.1
GO:0032940	secretion by cell	biological_process	0.085107	1	9	1007	147	29078	Pbr006160.2,Pbr013579.1,Pbr002945.1,Pbr033252.1,Pbr019081.1,Pbr012831.1,Pbr020976.1,Pbr017996.1,Pbr010980.1
GO:2000026	regulation of multicellular organismal development	biological_process	0.086723	1	2	1007	15	29078	Pbr025078.1,Pbr019216.2
GO:0009219	pyrimidine deoxyribonucleotide metabolic process	biological_process	0.08756	1	2	1007	14	29078	Novel01597,Pbr020086.2
GO:0009394	2'-deoxyribonucleotide metabolic process	biological_process	0.08756	1	2	1007	14	29078	Pbr020086.2,Novel01597
GO:0019692	deoxyribose phosphate metabolic process	biological_process	0.08756	1	2	1007	14	29078	Pbr020086.2,Novel01597
GO:0019200	carbohydrate kinase activity	molecular_function	0.087664	1	4	1007	47	29078	Pbr027034.1,Pbr025530.1,Pbr008620.1,Pbr017967.1
GO:0046903	secretion	biological_process	0.087922	1	9	1007	148	29078	Pbr019081.1,Pbr033252.1,Pbr013579.1,Pbr002945.1,Pbr006160.2,Pbr010980.1,Pbr012831.1,Pbr020976.1,Pbr017996.1
GO:0010948	negative regulation of cell cycle process	biological_process	0.089469	1	3	1007	30	29078	Pbr004466.1,Pbr002905.1,Pbr017284.1
GO:1901988	negative regulation of cell cycle phase transition	biological_process	0.089469	1	3	1007	30	29078	Pbr004466.1,Pbr002905.1,Pbr017284.1
GO:1901991	negative regulation of mitotic cell cycle phase transition	biological_process	0.089469	1	3	1007	30	29078	Pbr017284.1,Pbr002905.1,Pbr004466.1
GO:0005996	monosaccharide metabolic process	biological_process	0.089693	1	6	1007	87	29078	Pbr015141.1,Pbr017967.1,Pbr008620.1,Pbr023317.1,Pbr025530.1,Pbr027034.1
GO:0019725	cellular homeostasis	biological_process	0.09028	1	13	1007	263	29078	Pbr039150.2,Pbr022789.1,Pbr031223.1,Pbr026414.1,Pbr016930.1,Pbr010316.1,Pbr038221.1,Pbr005794.1,Pbr028226.1,Pbr013504.1,Pbr001332.1,Pbr016044.1,Pbr033372.1
GO:0006303	double-strand break repair via nonhomologous end joining	biological_process	0.090774	1	2	1007	15	29078	Pbr008285.1,Pbr026267.1
GO:0004864	protein phosphatase inhibitor activity	molecular_function	0.092346	1	2	1007	15	29078	Pbr016969.1,Pbr010069.1
GO:0019212	phosphatase inhibitor activity	molecular_function	0.092346	1	2	1007	15	29078	Pbr016969.1,Pbr010069.1
GO:0022412	cellular process involved in reproduction in multicellular organism	biological_process	0.094716	1	5	1007	73	29078	Pbr034935.1,Pbr023732.1,Pbr006160.2,Pbr017688.1,Pbr025607.1
GO:0042325	regulation of phosphorylation	biological_process	0.096266	1	3	1007	31	29078	Pbr037052.1,Pbr027358.1,Pbr012672.1
GO:0044766	multi-organism transport	biological_process	0.0963	1	3	1007	32	29078	Pbr033373.1,Pbr031395.1,Pbr029668.1
GO:0046794	transport of virus	biological_process	0.0963	1	3	1007	32	29078	Pbr031395.1,Pbr029668.1,Pbr033373.1
GO:1902579	multi-organism localization	biological_process	0.0963	1	3	1007	32	29078	Pbr029668.1,Pbr031395.1,Pbr033373.1
GO:0009790	embryo development	biological_process	0.096599	1	2	1007	17	29078	Pbr035833.1,Pbr013706.1
GO:0007267	cell-cell signaling	biological_process	0.097072	1	2	1007	15	29078	Pbr026663.1,Pbr027172.1
GO:0007268	synaptic transmission	biological_process	0.097072	1	2	1007	15	29078	Pbr027172.1,Pbr026663.1
GO:0045930	negative regulation of mitotic cell cycle	biological_process	0.097154	1	3	1007	31	29078	Pbr017284.1,Pbr002905.1,Pbr004466.1
GO:0034464	BBSome	cellular_component	0.099261	1	1	1007	3	29078	Pbr005501.1
GO:0009439	cyanate metabolic process	biological_process	0.099995	1	1	1007	3	29078	Novel00637
GO:0002064	epithelial cell development	biological_process	0.10124	1	4	1007	55	29078	Pbr023732.1,Pbr017688.1,Pbr025607.1,Pbr034935.1
GO:0002065	columnar/cuboidal epithelial cell differentiation	biological_process	0.10124	1	4	1007	55	29078	Pbr034935.1,Pbr017688.1,Pbr025607.1,Pbr023732.1
GO:0002066	columnar/cuboidal epithelial cell development	biological_process	0.10124	1	4	1007	55	29078	Pbr034935.1,Pbr017688.1,Pbr025607.1,Pbr023732.1
GO:0005213	structural constituent of chorion	molecular_function	0.10124	1	4	1007	55	29078	Pbr017688.1,Pbr025607.1,Pbr023732.1,Pbr034935.1
GO:0007292	female gamete generation	biological_process	0.10124	1	4	1007	55	29078	Pbr023732.1,Pbr017688.1,Pbr025607.1,Pbr034935.1
GO:0007304	chorion-containing eggshell formation	biological_process	0.10124	1	4	1007	55	29078	Pbr025607.1,Pbr017688.1,Pbr023732.1,Pbr034935.1
GO:0030703	eggshell formation	biological_process	0.10124	1	4	1007	55	29078	Pbr023732.1,Pbr025607.1,Pbr017688.1,Pbr034935.1
GO:0030707	ovarian follicle cell development	biological_process	0.10124	1	4	1007	55	29078	Pbr034935.1,Pbr025607.1,Pbr017688.1,Pbr023732.1
GO:0048477	oogenesis	biological_process	0.10124	1	4	1007	55	29078	Pbr023732.1,Pbr025607.1,Pbr017688.1,Pbr034935.1
GO:0016049	cell growth	biological_process	0.10389	1	3	1007	31	29078	Pbr007185.1,Pbr020181.1,Pbr007184.1
GO:0008073	ornithine decarboxylase inhibitor activity	molecular_function	0.1058	1	1	1007	3	29078	Pbr004630.1
GO:0042979	ornithine decarboxylase regulator activity	molecular_function	0.1058	1	1	1007	3	29078	Pbr004630.1
GO:0006260	DNA replication	biological_process	0.10588	1	26	1007	578	29078	Pbr017284.1,Pbr007749.1,Pbr039101.1,Pbr032568.1,Pbr002620.1,Pbr013504.1,Pbr041852.1,Pbr008639.1,Pbr028081.1,Pbr035502.1,Pbr003476.1,Pbr011196.1,Pbr037820.1,Pbr035444.1,Pbr028009.1,Pbr002515.1,Pbr020163.1,Pbr016313.1,Pbr007206.1,Pbr018613.1,Pbr034616.1,Pbr007319.1,Pbr015816.1,Pbr027818.1,Pbr026422.1,Pbr040592.1
GO:0015672	monovalent inorganic cation transport	biological_process	0.106	1	25	1007	547	29078	Pbr032778.1,Pbr032776.1,Pbr004824.1,Pbr020040.1,Pbr041516.2,Pbr026725.1,Pbr019793.1,Pbr000576.1,Pbr032775.1,Pbr037441.1,Pbr028275.1,Pbr027816.1,Pbr026432.1,Pbr038249.1,Pbr037147.1,Pbr005939.1,Pbr007211.1,Pbr025229.1,Pbr031191.2,Pbr038509.1,Pbr013913.1,Pbr030364.1,Pbr005767.1,Pbr030117.1,Pbr020138.1
GO:0008384	IkappaB kinase activity	molecular_function	0.10643	1	1	1007	3	29078	Pbr031395.1
GO:0065009	regulation of molecular function	biological_process	0.10698	1	8	1007	141	29078	Pbr012672.1,Pbr002905.1,Pbr017284.1,Pbr032740.1,Pbr037052.1,Pbr026315.1,Pbr026364.1,Pbr030096.1
GO:0016695	oxidoreductase activity, acting on hydrogen as donor	molecular_function	0.10744	1	1	1007	3	29078	Pbr001278.2
GO:0009070	serine family amino acid biosynthetic process	biological_process	0.10819	1	2	1007	16	29078	Pbr004630.1,Pbr031495.1
GO:0008658	penicillin binding	molecular_function	0.10837	1	1	1007	3	29078	Pbr019510.1
GO:0033293	monocarboxylic acid binding	molecular_function	0.10837	1	1	1007	3	29078	Pbr019510.1
GO:0045454	cell redox homeostasis	biological_process	0.10853	1	10	1007	200	29078	Pbr022789.1,Pbr039150.2,Pbr031223.1,Pbr016930.1,Pbr010316.1,Pbr038221.1,Pbr005794.1,Pbr033372.1,Pbr016044.1,Pbr001332.1
GO:0015098	molybdate ion transmembrane transporter activity	molecular_function	0.10884	1	2	1007	15	29078	Pbr013540.2,Pbr040083.1
GO:0015689	molybdate ion transport	biological_process	0.10884	1	2	1007	15	29078	Pbr040083.1,Pbr013540.2
GO:0017080	sodium channel regulator activity	molecular_function	0.10893	1	3	1007	33	29078	Pbr008960.1,Pbr027731.1,Pbr036631.1
GO:0019871	sodium channel inhibitor activity	molecular_function	0.10893	1	3	1007	33	29078	Pbr008960.1,Pbr027731.1,Pbr036631.1
GO:0016597	amino acid binding	molecular_function	0.109	1	5	1007	70	29078	Pbr007402.1,Pbr027985.1,Pbr013504.1,Pbr000528.2,Pbr004809.1
GO:0009877	nodulation	biological_process	0.11027	1	3	1007	37	29078	Pbr038854.1,Novel01438,Pbr033134.1
GO:0008851	ethanolamine ammonia-lyase activity	molecular_function	0.11047	1	1	1007	3	29078	Pbr015004.1
GO:0016841	ammonia-lyase activity	molecular_function	0.11047	1	1	1007	3	29078	Pbr015004.1
GO:0010393	galacturonan metabolic process	biological_process	0.11096	1	1	1007	3	29078	Pbr036775.1
GO:0045488	pectin metabolic process	biological_process	0.11096	1	1	1007	3	29078	Pbr036775.1
GO:0045490	pectin catabolic process	biological_process	0.11096	1	1	1007	3	29078	Pbr036775.1
GO:0031399	regulation of protein modification process	biological_process	0.11097	1	4	1007	53	29078	Pbr017284.1,Pbr002905.1,Pbr012672.1,Pbr037052.1
GO:0003871	5-methyltetrahydropteroyltriglutamate-homocysteine S-methyltransferase activity	molecular_function	0.11118	1	1	1007	3	29078	Pbr016887.1
GO:0042085	5-methyltetrahydropteroyltri-L-glutamate-dependent methyltransferase activity	molecular_function	0.11118	1	1	1007	3	29078	Pbr016887.1
GO:0016423	tRNA (guanine) methyltransferase activity	molecular_function	0.11201	1	3	1007	32	29078	Pbr038854.1,Novel01438,Pbr033134.1
GO:0016407	acetyltransferase activity	molecular_function	0.1133	1	8	1007	138	29078	Pbr022925.2,Pbr011953.1,Pbr004630.1,Pbr035339.1,Pbr008543.1,Pbr031495.1,Pbr008187.1,Pbr031280.1
GO:0009607	response to biotic stimulus	biological_process	0.11519	1	13	1007	279	29078	Pbr022702.1,Pbr040350.1,Pbr030644.1,Pbr008689.1,Pbr042254.1,Pbr027358.1,Pbr025078.1,Pbr033130.2,Pbr030790.1,Pbr017557.1,Pbr030796.1,Pbr012082.1,Pbr011997.1
GO:0010309	acireductone dioxygenase [iron(II)-requiring] activity	molecular_function	0.11616	1	2	1007	17	29078	Pbr042744.1,Pbr007588.1
GO:0006824	cobalt ion transport	biological_process	0.11618	1	1	1007	4	29078	Pbr014871.1
GO:0015087	cobalt ion transmembrane transporter activity	molecular_function	0.11618	1	1	1007	4	29078	Pbr014871.1
GO:0006334	nucleosome assembly	biological_process	0.11636	1	3	1007	36	29078	Pbr029415.2,Pbr015071.1,Pbr022127.1
GO:0031497	chromatin assembly	biological_process	0.11636	1	3	1007	36	29078	Pbr029415.2,Pbr022127.1,Pbr015071.1
GO:0034728	nucleosome organization	biological_process	0.11636	1	3	1007	36	29078	Pbr015071.1,Pbr022127.1,Pbr029415.2
GO:0016829	lyase activity	molecular_function	0.11944	1	25	1007	543	29078	Pbr008960.1,Pbr038479.1,Pbr015004.1,Pbr042070.1,Pbr036775.1,Pbr042387.1,Pbr016484.1,Pbr004893.1,Pbr036149.1,Pbr037937.1,Pbr022360.1,Pbr010513.1,Pbr040110.1,Pbr022101.1,Pbr033557.1,Pbr000576.1,Pbr027311.1,Pbr004809.1,Pbr027985.1,Pbr005501.1,Pbr016639.1,Pbr004667.1,Pbr019198.1,Pbr017091.1,Pbr038975.1
GO:0008276	protein methyltransferase activity	molecular_function	0.11955	1	5	1007	72	29078	Pbr022368.1,Pbr033134.1,Novel01438,Pbr037851.1,Pbr038854.1
GO:0030855	epithelial cell differentiation	biological_process	0.12112	1	4	1007	59	29078	Pbr034935.1,Pbr017688.1,Pbr025607.1,Pbr023732.1
GO:0019220	regulation of phosphate metabolic process	biological_process	0.12184	1	3	1007	35	29078	Pbr037052.1,Pbr012672.1,Pbr027358.1
GO:0051174	regulation of phosphorus metabolic process	biological_process	0.12184	1	3	1007	35	29078	Pbr037052.1,Pbr027358.1,Pbr012672.1
GO:0009262	deoxyribonucleotide metabolic process	biological_process	0.12185	1	2	1007	17	29078	Novel01597,Pbr020086.2
GO:0009615	response to virus	biological_process	0.12434	1	4	1007	55	29078	Pbr017557.1,Pbr030644.1,Pbr022702.1,Pbr008689.1
GO:0004112	cyclic-nucleotide phosphodiesterase activity	molecular_function	0.12635	1	2	1007	18	29078	Pbr039501.1,Pbr039500.1
GO:0019104	DNA N-glycosylase activity	molecular_function	0.12721	1	2	1007	17	29078	Pbr030022.1,Pbr013189.1
GO:0008170	N-methyltransferase activity	molecular_function	0.12759	1	4	1007	52	29078	Pbr038854.1,Novel01438,Pbr037851.1,Pbr033134.1
GO:0045861	negative regulation of proteolysis	biological_process	0.1294	1	3	1007	36	29078	Pbr030096.1,Pbr002905.1,Pbr017284.1
GO:0006351	transcription, DNA-templated	biological_process	0.12987	1	114	1007	2984	29078	Pbr008187.1,Pbr027818.1,Pbr030364.1,Pbr028076.1,Pbr020828.1,Pbr042526.1,Pbr022752.1,Pbr041508.3,Pbr022702.1,Pbr007138.1,Pbr037846.1,Pbr039806.1,Pbr038584.1,Pbr032349.1,Pbr011196.1,Pbr004893.1,Pbr038617.1,Pbr007589.1,Pbr038600.1,Pbr004970.1,Pbr025458.1,Pbr004448.1,Pbr042688.1,Pbr025524.1,Pbr008796.1,Pbr019494.1,Pbr041196.1,Pbr026267.1,Pbr028081.1,Pbr031702.1,Pbr027989.1,Pbr026725.1,Pbr025444.1,Pbr…
GO:0097659	nucleic acid-templated transcription	biological_process	0.12987	1	114	1007	2984	29078	Pbr038791.1,Pbr027897.1,Pbr019135.1,Pbr034280.1,Pbr002620.1,Pbr017688.1,Pbr020642.1,Pbr040074.1,Pbr033373.1,Pbr023949.1,Pbr014961.1,Pbr035502.1,Pbr017832.1,Pbr002515.1,Pbr006338.1,Pbr015816.1,Pbr030476.1,Pbr033459.1,Pbr013533.1,Pbr025229.1,Pbr032698.1,Pbr007749.1,Pbr022349.1,Pbr040068.1,Pbr038249.1,Pbr015193.1,Pbr030179.1,Pbr037100.1,Pbr020024.1,Pbr004995.3,Pbr041516.2,Pbr005387.1,Pbr032878.1,Pbr…
GO:0006082	organic acid metabolic process	biological_process	0.13085	1	43	1007	997	29078	Pbr005767.1,Pbr033557.1,Pbr022360.1,Pbr019533.1,Pbr019531.1,Pbr019532.1,Pbr008534.1,Pbr016484.1,Pbr012033.1,Pbr017012.1,Pbr026727.1,Pbr033134.1,Pbr014749.1,Pbr004667.1,Pbr034452.1,Novel00637,Pbr020913.1,Pbr027985.1,Pbr018639.1,Pbr025114.1,Pbr031495.1,Pbr016887.1,Pbr035510.1,Pbr037530.1,Pbr010513.1,Pbr040110.1,Pbr020138.1,Pbr040592.1,Pbr042387.1,Pbr021135.1,Pbr042070.1,Pbr015004.1,Pbr008332.1,Pbr0…
GO:0046999	regulation of conjugation	biological_process	0.13102	1	1	1007	5	29078	Pbr042767.1
GO:0030001	metal ion transport	biological_process	0.13151	1	30	1007	694	29078	Pbr034182.1,Pbr008200.1,Pbr013504.1,Pbr028275.1,Pbr027816.1,Pbr032775.1,Pbr000576.1,Pbr008639.1,Pbr019793.1,Pbr032778.1,Pbr010916.1,Pbr032776.1,Pbr011881.1,Pbr040350.1,Pbr024916.1,Pbr020138.1,Pbr028729.1,Pbr030117.1,Pbr020959.2,Pbr031318.1,Pbr027408.1,Pbr005767.1,Pbr038479.1,Pbr013913.1,Pbr038509.1,Pbr013410.1,Pbr033016.2,Pbr026414.1,Pbr005939.1,Pbr014871.1
GO:0000726	non-recombinational repair	biological_process	0.13174	1	2	1007	19	29078	Pbr026267.1,Pbr008285.1
GO:0071555	cell wall organization	biological_process	0.13181	1	8	1007	141	29078	Pbr017832.1,Pbr007184.1,Pbr007185.1,Pbr015755.1,Pbr013577.1,Pbr020181.1,Pbr007216.1,Pbr031110.1
GO:0000786	nucleosome	cellular_component	0.13227	1	3	1007	40	29078	Pbr022127.1,Pbr015071.1,Pbr029415.2
GO:0016480	negative regulation of transcription from RNA polymerase III promoter	biological_process	0.13264	1	1	1007	4	29078	Pbr041699.1
GO:0031323	regulation of cellular metabolic process	biological_process	0.13326	1	108	1007	2799	29078	Pbr017284.1,Pbr019368.1,Pbr022332.1,Pbr022154.2,Pbr031702.1,Pbr026267.1,Pbr028081.1,Pbr027989.1,Pbr041196.1,Pbr025444.1,Pbr038640.1,Pbr026565.1,Pbr038584.1,Pbr039806.1,Pbr004893.1,Pbr002905.1,Pbr011196.1,Pbr007589.1,Pbr038617.1,Pbr025524.1,Pbr008796.1,Pbr019494.1,Pbr025458.1,Pbr004970.1,Pbr004448.1,Pbr042688.1,Pbr027818.1,Pbr008187.1,Pbr027358.1,Pbr020828.1,Pbr018182.1,Pbr022752.1,Pbr042526.1,Pbr…
GO:0008171	O-methyltransferase activity	molecular_function	0.13392	1	6	1007	100	29078	Pbr007791.1,Pbr013510.1,Pbr033134.1,Pbr022368.1,Pbr038854.1,Novel01438
GO:0031505	fungal-type cell wall organization	biological_process	0.1343	1	1	1007	4	29078	Pbr007216.1
GO:0071852	fungal-type cell wall organization or biogenesis	biological_process	0.1343	1	1	1007	4	29078	Pbr007216.1
GO:0006355	regulation of transcription, DNA-templated	biological_process	0.1346	1	96	1007	2478	29078	Pbr015816.1,Pbr033459.1,Pbr030476.1,Pbr013533.1,Pbr025229.1,Pbr017832.1,Pbr002515.1,Pbr014961.1,Pbr035502.1,Pbr038791.1,Pbr027897.1,Pbr019135.1,Pbr034280.1,Pbr040074.1,Pbr020642.1,Pbr017688.1,Pbr033373.1,Pbr023949.1,Pbr007809.1,Pbr014148.1,Pbr041372.1,Pbr025756.1,Pbr041699.1,Pbr032405.1,Pbr037820.1,Pbr011953.1,Pbr018613.1,Pbr015073.1,Pbr018269.1,Pbr041516.2,Pbr005387.1,Pbr032878.1,Pbr010069.1,Pbr…
GO:1903506	regulation of nucleic acid-templated transcription	biological_process	0.1346	1	96	1007	2478	29078	Pbr007809.1,Pbr014148.1,Pbr025756.1,Pbr041699.1,Pbr041372.1,Pbr032405.1,Pbr037820.1,Pbr011953.1,Pbr015073.1,Pbr018613.1,Pbr018269.1,Pbr041516.2,Pbr005387.1,Pbr032878.1,Pbr032776.1,Pbr010069.1,Pbr032698.1,Pbr022349.1,Pbr007749.1,Pbr040068.1,Pbr038249.1,Pbr015193.1,Pbr037100.1,Pbr020024.1,Pbr004995.3,Pbr033459.1,Pbr015816.1,Pbr030476.1,Pbr013533.1,Pbr025229.1,Pbr017832.1,Pbr002515.1,Pbr014961.1,Pbr…
GO:0008146	sulfotransferase activity	molecular_function	0.13466	1	2	1007	18	29078	Pbr027212.1,Pbr012785.1
GO:0017070	U6 snRNA binding	molecular_function	0.13639	1	1	1007	4	29078	Pbr022318.1
GO:0004252	serine-type endopeptidase activity	molecular_function	0.13649	1	12	1007	234	29078	Pbr021373.1,Pbr039509.1,Pbr027752.1,Pbr020395.1,Pbr021977.1,Pbr019456.1,Pbr014979.1,Pbr002823.1,Pbr037606.1,Pbr016969.1,Pbr024764.1,Pbr000771.1
GO:0010374	stomatal complex development	biological_process	0.13674	1	1	1007	5	29078	Pbr019216.2
GO:0048580	regulation of post-embryonic development	biological_process	0.13674	1	1	1007	5	29078	Pbr019216.2
GO:0048582	positive regulation of post-embryonic development	biological_process	0.13674	1	1	1007	5	29078	Pbr019216.2
GO:0090558	plant epidermis development	biological_process	0.13674	1	1	1007	5	29078	Pbr019216.2
GO:2000038	regulation of stomatal complex development	biological_process	0.13674	1	1	1007	5	29078	Pbr019216.2
GO:2000123	positive regulation of stomatal complex development	biological_process	0.13674	1	1	1007	5	29078	Pbr019216.2
GO:0008081	phosphoric diester hydrolase activity	molecular_function	0.1374	1	4	1007	55	29078	Pbr009528.1,Pbr010903.1,Pbr039500.1,Pbr039501.1
GO:0016725	oxidoreductase activity, acting on CH or CH2 groups	molecular_function	0.13771	1	2	1007	18	29078	Pbr040592.1,Pbr034577.1
GO:0010181	FMN binding	molecular_function	0.13911	1	4	1007	59	29078	Pbr040703.1,Pbr034698.1,Pbr019348.1,Pbr004235.1
GO:0045158	electron transporter, transferring electrons within cytochrome b6/f complex of photosystem II activity	molecular_function	0.13919	1	1	1007	4	29078	Pbr037584.1
GO:2001141	regulation of RNA biosynthetic process	biological_process	0.13937	1	96	1007	2483	29078	Pbr037100.1,Pbr038249.1,Pbr015193.1,Pbr032698.1,Pbr007749.1,Pbr040068.1,Pbr022349.1,Pbr004995.3,Pbr020024.1,Pbr032878.1,Pbr005387.1,Pbr041516.2,Pbr010069.1,Pbr032776.1,Pbr037820.1,Pbr018269.1,Pbr018613.1,Pbr015073.1,Pbr011953.1,Pbr025756.1,Pbr041699.1,Pbr041372.1,Pbr007809.1,Pbr014148.1,Pbr032405.1,Pbr034280.1,Pbr027897.1,Pbr019135.1,Pbr038791.1,Pbr023949.1,Pbr033373.1,Pbr020642.1,Pbr040074.1,Pbr…
GO:0009452	7-methylguanosine RNA capping	biological_process	0.13941	1	3	1007	35	29078	Novel01438,Pbr038854.1,Pbr033134.1
GO:0036260	RNA capping	biological_process	0.13941	1	3	1007	35	29078	Pbr033134.1,Novel01438,Pbr038854.1
GO:0005134	interleukin-2 receptor binding	molecular_function	0.13974	1	1	1007	4	29078	Pbr023112.3
GO:0016073	snRNA metabolic process	biological_process	0.14128	1	1	1007	4	29078	Novel00429
GO:0016180	snRNA processing	biological_process	0.14128	1	1	1007	4	29078	Novel00429
GO:0034472	snRNA 3'-end processing	biological_process	0.14128	1	1	1007	4	29078	Novel00429
GO:0034477	U6 snRNA 3'-end processing	biological_process	0.14128	1	1	1007	4	29078	Novel00429
GO:0043628	ncRNA 3'-end processing	biological_process	0.14128	1	1	1007	4	29078	Novel00429
GO:0051252	regulation of RNA metabolic process	biological_process	0.1413	1	96	1007	2485	29078	Pbr037100.1,Pbr015193.1,Pbr038249.1,Pbr022349.1,Pbr032698.1,Pbr007749.1,Pbr040068.1,Pbr004995.3,Pbr020024.1,Pbr032878.1,Pbr005387.1,Pbr041516.2,Pbr010069.1,Pbr032776.1,Pbr037820.1,Pbr018269.1,Pbr018613.1,Pbr015073.1,Pbr011953.1,Pbr041699.1,Pbr025756.1,Pbr041372.1,Pbr014148.1,Pbr007809.1,Pbr032405.1,Pbr034280.1,Pbr019135.1,Pbr027897.1,Pbr038791.1,Pbr023949.1,Pbr033373.1,Pbr017688.1,Pbr020642.1,Pbr…
GO:0019219	regulation of nucleobase-containing compound metabolic process	biological_process	0.1418	1	97	1007	2514	29078	Pbr005469.1,Pbr025290.1,Pbr004789.1,Pbr006237.1,Pbr027752.1,Pbr005979.1,Pbr008768.1,Pbr012024.1,Pbr006045.1,Pbr018333.1,Pbr021952.1,Pbr027098.1,Pbr025074.1,Pbr023899.1,Pbr040056.1,Pbr008639.1,Pbr009069.1,Pbr040311.1,Pbr008543.1,Pbr041852.1,Pbr038617.1,Pbr007589.1,Pbr019494.1,Pbr025524.1,Pbr008796.1,Pbr025458.1,Pbr042688.1,Pbr004970.1,Pbr004448.1,Pbr038584.1,Pbr039806.1,Pbr011196.1,Pbr004893.1,Pbr…
GO:0071554	cell wall organization or biogenesis	biological_process	0.14406	1	10	1007	193	29078	Pbr003454.1,Pbr011974.1,Pbr017832.1,Pbr007184.1,Pbr007185.1,Pbr015755.1,Pbr013577.1,Pbr020181.1,Pbr007216.1,Pbr031110.1
GO:0042546	cell wall biogenesis	biological_process	0.14439	1	3	1007	36	29078	Pbr007185.1,Pbr007184.1,Pbr020181.1
GO:0016437	tRNA cytidylyltransferase activity	molecular_function	0.1444	1	1	1007	4	29078	Pbr031621.1
GO:0004568	chitinase activity	molecular_function	0.14443	1	2	1007	21	29078	Pbr011974.1,Pbr003454.1
GO:0030282	bone mineralization	biological_process	0.14535	1	1	1007	4	29078	Pbr025078.1
GO:0030500	regulation of bone mineralization	biological_process	0.14535	1	1	1007	4	29078	Pbr025078.1
GO:0031214	biomineral tissue development	biological_process	0.14535	1	1	1007	4	29078	Pbr025078.1
GO:0046848	hydroxyapatite binding	molecular_function	0.14535	1	1	1007	4	29078	Pbr025078.1
GO:0070167	regulation of biomineral tissue development	biological_process	0.14535	1	1	1007	4	29078	Pbr025078.1
GO:1901698	response to nitrogen compound	biological_process	0.1466	1	1	1007	5	29078	Novel01396
GO:0006974	cellular response to DNA damage stimulus	biological_process	0.14665	1	28	1007	626	29078	Pbr013189.1,Pbr037044.1,Pbr007749.1,Pbr008285.1,Pbr000781.1,Pbr035502.1,Pbr038640.1,Pbr016103.2,Pbr005387.1,Pbr026267.1,Pbr027989.1,Pbr011514.1,Pbr022493.1,Pbr000420.1,Pbr002777.1,Pbr028860.1,Pbr019456.1,Pbr042065.1,Pbr013155.1,Pbr030022.1,Pbr000625.1,Pbr017832.1,Pbr006338.1,Pbr028009.1,Pbr000650.1,Pbr026414.1,Pbr034577.1,Pbr041372.1
GO:0005759	mitochondrial matrix	cellular_component	0.14683	1	3	1007	40	29078	Pbr023443.1,Pbr001332.1,Pbr035833.1
GO:0000096	sulfur amino acid metabolic process	biological_process	0.1484	1	3	1007	39	29078	Pbr031495.1,Pbr016887.1,Pbr004630.1
GO:0006119	oxidative phosphorylation	biological_process	0.14923	1	3	1007	42	29078	Pbr039572.1,Pbr033817.1,Pbr005686.1
GO:0042773	ATP synthesis coupled electron transport	biological_process	0.14923	1	3	1007	42	29078	Pbr005686.1,Pbr039572.1,Pbr033817.1
GO:0006333	chromatin assembly or disassembly	biological_process	0.14995	1	3	1007	41	29078	Pbr029415.2,Pbr015071.1,Pbr022127.1
GO:0000444	MIS12/MIND type complex	cellular_component	0.15017	1	1	1007	5	29078	Pbr030524.1
GO:0044770	cell cycle phase transition	biological_process	0.15152	1	3	1007	40	29078	Pbr004466.1,Pbr017284.1,Pbr002905.1
GO:0044772	mitotic cell cycle phase transition	biological_process	0.15152	1	3	1007	40	29078	Pbr002905.1,Pbr017284.1,Pbr004466.1
GO:1901987	regulation of cell cycle phase transition	biological_process	0.15152	1	3	1007	40	29078	Pbr004466.1,Pbr017284.1,Pbr002905.1
GO:1901990	regulation of mitotic cell cycle phase transition	biological_process	0.15152	1	3	1007	40	29078	Pbr002905.1,Pbr017284.1,Pbr004466.1
GO:0060478	acrosomal vesicle exocytosis	biological_process	0.15199	1	1	1007	5	29078	Pbr006160.2
GO:0006631	fatty acid metabolic process	biological_process	0.15258	1	13	1007	259	29078	Pbr019531.1,Pbr019533.1,Pbr008332.1,Pbr033134.1,Pbr042070.1,Pbr017012.1,Pbr026727.1,Pbr012033.1,Pbr025114.1,Pbr021135.1,Pbr028463.1,Pbr019532.1,Pbr020913.1
GO:0016638	oxidoreductase activity, acting on the CH-NH2 group of donors	molecular_function	0.15338	1	4	1007	58	29078	Pbr034698.1,Pbr031911.1,Pbr040703.1,Pbr019348.1
GO:0016730	oxidoreductase activity, acting on iron-sulfur proteins as donors	molecular_function	0.15381	1	2	1007	21	29078	Pbr001278.2,Pbr023485.1
GO:0032774	RNA biosynthetic process	biological_process	0.15425	1	114	1007	3013	29078	Pbr035502.1,Pbr014961.1,Pbr023949.1,Pbr033373.1,Pbr040074.1,Pbr020642.1,Pbr017688.1,Pbr034280.1,Pbr002620.1,Pbr027897.1,Pbr019135.1,Pbr038791.1,Pbr025229.1,Pbr013533.1,Pbr033459.1,Pbr015816.1,Pbr030476.1,Pbr006338.1,Pbr002515.1,Pbr017832.1,Pbr010069.1,Pbr032776.1,Pbr013475.1,Pbr032878.1,Pbr005387.1,Pbr041516.2,Pbr004995.3,Pbr020024.1,Pbr037100.1,Pbr030179.1,Pbr038249.1,Pbr015193.1,Pbr032698.1,Pbr…
GO:0050896	response to stimulus	biological_process	0.15462	1	124	1007	3304	29078	Pbr028076.1,Pbr034731.1,Pbr027358.1,Pbr017967.1,Pbr022702.1,Pbr003247.1,Pbr011997.1,Pbr012082.1,Pbr030796.1,Pbr022191.1,Pbr028860.1,Pbr042065.1,Pbr004448.1,Pbr042826.1,Pbr027989.1,Pbr026267.1,Pbr000420.1,Pbr038640.1,Pbr008689.1,Pbr012557.1,Pbr020718.1,Pbr012197.2,Pbr000781.1,Pbr018409.1,Pbr007670.1,Novel00637,Pbr038031.7,Pbr022154.2,Pbr015474.1,Pbr031887.2,Pbr030096.1,Pbr027752.1,Pbr023112.3,Pbr0…
GO:0070603	SWI/SNF superfamily-type complex	cellular_component	0.15489	1	2	1007	19	29078	Pbr003568.1,Pbr011048.1
GO:0005869	dynactin complex	cellular_component	0.15605	1	1	1007	5	29078	Pbr024647.1
GO:0004656	procollagen-proline 4-dioxygenase activity	molecular_function	0.15689	1	1	1007	5	29078	Pbr025534.1
GO:0019798	procollagen-proline dioxygenase activity	molecular_function	0.15689	1	1	1007	5	29078	Pbr025534.1
GO:0031543	peptidyl-proline dioxygenase activity	molecular_function	0.15689	1	1	1007	5	29078	Pbr025534.1
GO:0031545	peptidyl-proline 4-dioxygenase activity	molecular_function	0.15689	1	1	1007	5	29078	Pbr025534.1
GO:0019829	cation-transporting ATPase activity	molecular_function	0.15759	1	3	1007	40	29078	Pbr026725.1,Pbr041516.2,Pbr007211.1
GO:0042625	ATPase activity, coupled to transmembrane movement of ions	molecular_function	0.15759	1	3	1007	40	29078	Pbr041516.2,Pbr026725.1,Pbr007211.1
GO:0045333	cellular respiration	biological_process	0.15865	1	8	1007	153	29078	Pbr033817.1,Pbr038479.1,Pbr039572.1,Pbr001278.2,Pbr034452.1,Pbr004893.1,Pbr008421.1,Pbr005686.1
GO:0031324	negative regulation of cellular metabolic process	biological_process	0.16005	1	7	1007	128	29078	Pbr002905.1,Pbr017284.1,Pbr018182.1,Pbr030096.1,Pbr041346.1,Pbr041699.1,Pbr033381.1
GO:0006497	protein lipidation	biological_process	0.16008	1	5	1007	79	29078	Pbr033301.2,Pbr032125.2,Pbr017062.1,Pbr037147.1,Pbr009229.1
GO:0006506	GPI anchor biosynthetic process	biological_process	0.16008	1	5	1007	79	29078	Pbr017062.1,Pbr032125.2,Pbr033301.2,Pbr009229.1,Pbr037147.1
GO:0006661	phosphatidylinositol biosynthetic process	biological_process	0.16008	1	5	1007	79	29078	Pbr009229.1,Pbr037147.1,Pbr017062.1,Pbr032125.2,Pbr033301.2
GO:0042158	lipoprotein biosynthetic process	biological_process	0.16008	1	5	1007	79	29078	Pbr009229.1,Pbr037147.1,Pbr017062.1,Pbr033301.2,Pbr032125.2
GO:0043549	regulation of kinase activity	biological_process	0.16049	1	2	1007	21	29078	Pbr037052.1,Pbr012672.1
GO:0045859	regulation of protein kinase activity	biological_process	0.16049	1	2	1007	21	29078	Pbr012672.1,Pbr037052.1
GO:0016020	membrane	cellular_component	0.16075	1	228	1007	6088	29078	Pbr038479.1,Pbr014069.1,Pbr026414.1,Novel00051,Pbr005163.1,Pbr038904.1,Pbr013522.1,Pbr033016.2,Pbr016107.1,Pbr014979.1,Pbr031395.1,Pbr022229.1,Pbr041852.1,Pbr019793.1,Pbr039572.1,Pbr008639.1,Pbr036559.3,Pbr020127.1,Pbr003303.1,Pbr006702.1,Pbr019287.1,Pbr015430.1,Pbr006196.2,Pbr006689.1,Pbr027442.1,Pbr027816.1,Pbr014580.1,Pbr027887.1,Pbr022752.1,Pbr037836.2,Pbr027818.1,Pbr017012.1,Pbr011043.1,Pbr0…
GO:0071229	cellular response to acid chemical	biological_process	0.16247	1	1	1007	5	29078	Pbr028226.1
GO:0030414	peptidase inhibitor activity	molecular_function	0.16267	1	5	1007	91	29078	Pbr030096.1,Pbr030364.1,Pbr025534.1,Pbr029499.1,Pbr033240.1
GO:0061134	peptidase regulator activity	molecular_function	0.16267	1	5	1007	91	29078	Pbr033240.1,Pbr029499.1,Pbr025534.1,Pbr030364.1,Pbr030096.1
GO:0000502	proteasome complex	cellular_component	0.16362	1	4	1007	63	29078	Pbr010903.1,Pbr004303.1,Pbr008076.1,Pbr004196.1
GO:0004930	G-protein coupled receptor activity	molecular_function	0.16434	1	4	1007	59	29078	Pbr015430.1,Pbr022191.1,Pbr038031.7,Pbr033825.1
GO:0046933	proton-transporting ATP synthase activity, rotational mechanism	molecular_function	0.16438	1	2	1007	22	29078	Pbr007211.1,Pbr041516.2
GO:0043436	oxoacid metabolic process	biological_process	0.16451	1	42	1007	994	29078	Pbr025114.1,Pbr018639.1,Pbr016887.1,Pbr031495.1,Pbr020913.1,Pbr027985.1,Pbr004667.1,Pbr014749.1,Pbr034452.1,Pbr033134.1,Pbr012033.1,Pbr026727.1,Pbr017012.1,Pbr008534.1,Pbr019532.1,Pbr016484.1,Pbr019533.1,Pbr019531.1,Pbr005767.1,Pbr022360.1,Pbr033557.1,Pbr008178.1,Pbr027211.1,Pbr026742.1,Pbr004809.1,Pbr007691.1,Pbr005501.1,Pbr028463.1,Pbr008332.1,Pbr038975.1,Pbr004630.1,Pbr013504.1,Pbr021135.1,Pbr…
GO:0046906	tetrapyrrole binding	molecular_function	0.16489	1	28	1007	659	29078	Pbr032800.1,Pbr018303.1,Pbr019636.1,Pbr006220.1,Pbr002672.1,Pbr020055.1,Pbr015176.1,Pbr000689.1,Pbr008534.1,Pbr026584.1,Pbr026583.1,Pbr016853.1,Pbr013367.1,Pbr037664.1,Pbr037838.1,Pbr023311.1,Pbr041827.1,Pbr035143.1,Pbr004630.1,Pbr002187.2,Pbr020040.1,Pbr017122.3,Pbr004303.1,Pbr004466.1,Pbr020050.1,Pbr040385.1,Pbr019859.1,Pbr005315.1
GO:0004867	serine-type endopeptidase inhibitor activity	molecular_function	0.16495	1	3	1007	44	29078	Pbr029499.1,Pbr033240.1,Pbr025534.1
GO:0045229	external encapsulating structure organization	biological_process	0.1658	1	8	1007	149	29078	Pbr031110.1,Pbr007216.1,Pbr020181.1,Pbr013577.1,Pbr015755.1,Pbr007185.1,Pbr007184.1,Pbr017832.1
GO:0005853	eukaryotic translation elongation factor 1 complex	cellular_component	0.16616	1	1	1007	6	29078	Pbr041719.1
GO:0004399	histidinol dehydrogenase activity	molecular_function	0.16648	1	1	1007	5	29078	Pbr040592.1
GO:1901362	organic cyclic compound biosynthetic process	biological_process	0.1675	1	142	1007	3806	29078	Pbr027816.1,Pbr008639.1,Pbr041852.1,Pbr030372.1,Pbr040311.1,Pbr028217.1,Pbr020040.1,Pbr005469.1,Pbr030117.1,Pbr037530.1,Pbr004789.1,Pbr020138.1,Pbr000650.1,Pbr000625.1,Pbr042387.1,Pbr006237.1,Pbr025812.1,Pbr012024.1,Pbr005979.1,Pbr017284.1,Pbr021716.2,Pbr026267.1,Pbr007589.1,Pbr042688.1,Pbr026364.1,Pbr004448.1,Pbr004970.1,Pbr039806.1,Pbr022702.1,Pbr007138.1,Pbr027818.1,Pbr020828.1,Pbr022752.1,Pbr…
GO:0006534	cysteine metabolic process	biological_process	0.1676	1	2	1007	22	29078	Pbr031495.1,Pbr004630.1
GO:0007281	germ cell development	biological_process	0.16768	1	4	1007	65	29078	Pbr025607.1,Pbr017688.1,Pbr023732.1,Pbr034935.1
GO:0019835	cytolysis	biological_process	0.16769	1	2	1007	23	29078	Pbr019216.2,Pbr033130.2
GO:0019222	regulation of metabolic process	biological_process	0.16797	1	111	1007	2920	29078	Pbr041196.1,Pbr028081.1,Pbr026267.1,Pbr031702.1,Pbr027989.1,Pbr025444.1,Pbr038640.1,Pbr019368.1,Pbr017284.1,Pbr022154.2,Pbr022332.1,Pbr026315.1,Pbr027358.1,Pbr008187.1,Pbr027818.1,Pbr028076.1,Pbr022752.1,Pbr020828.1,Pbr018182.1,Pbr042526.1,Pbr041508.3,Pbr022702.1,Pbr007138.1,Pbr037846.1,Pbr039806.1,Pbr026565.1,Pbr038584.1,Pbr004893.1,Pbr011196.1,Pbr002905.1,Pbr038617.1,Pbr007589.1,Pbr025458.1,Pbr…
GO:0017069	snRNA binding	molecular_function	0.16904	1	1	1007	5	29078	Pbr022318.1
GO:0006479	protein methylation	biological_process	0.17037	1	4	1007	60	29078	Pbr013510.1,Novel01438,Pbr037851.1,Pbr038854.1
GO:0008213	protein alkylation	biological_process	0.17037	1	4	1007	60	29078	Pbr037851.1,Novel01438,Pbr038854.1,Pbr013510.1
GO:0032993	protein-DNA complex	cellular_component	0.17065	1	3	1007	45	29078	Pbr022127.1,Pbr015071.1,Pbr029415.2
GO:0043248	proteasome assembly	biological_process	0.17065	1	3	1007	38	29078	Pbr027959.1,Pbr027785.1,Pbr039991.1
GO:0000030	mannosyltransferase activity	molecular_function	0.17085	1	1	1007	6	29078	Pbr035129.1
GO:0042592	homeostatic process	biological_process	0.17182	1	14	1007	317	29078	Pbr039150.2,Pbr022789.1,Pbr026414.1,Pbr016930.1,Pbr031223.1,Pbr038221.1,Pbr010316.1,Pbr013504.1,Pbr005794.1,Pbr028226.1,Pbr016044.1,Pbr033372.1,Pbr001332.1,Pbr000781.1
GO:0046474	glycerophospholipid biosynthetic process	biological_process	0.17196	1	5	1007	81	29078	Pbr033301.2,Pbr032125.2,Pbr017062.1,Pbr037147.1,Pbr009229.1
GO:0020037	heme binding	molecular_function	0.17203	1	27	1007	636	29078	Pbr013367.1,Pbr016853.1,Pbr037838.1,Pbr037664.1,Pbr026584.1,Pbr026583.1,Pbr000689.1,Pbr015176.1,Pbr006220.1,Pbr002672.1,Pbr020055.1,Pbr018303.1,Pbr019636.1,Pbr032800.1,Pbr040385.1,Pbr019859.1,Pbr005315.1,Pbr004466.1,Pbr020050.1,Pbr020040.1,Pbr017122.3,Pbr004303.1,Pbr004630.1,Pbr002187.2,Pbr041827.1,Pbr035143.1,Pbr023311.1
GO:0036442	hydrogen-exporting ATPase activity	molecular_function	0.17239	1	2	1007	22	29078	Pbr026725.1,Pbr007211.1
GO:0046961	proton-transporting ATPase activity, rotational mechanism	molecular_function	0.17239	1	2	1007	22	29078	Pbr007211.1,Pbr026725.1
GO:0032994	protein-lipid complex	cellular_component	0.17316	1	1	1007	5	29078	Pbr036141.1
GO:0034358	plasma lipoprotein particle	cellular_component	0.17316	1	1	1007	5	29078	Pbr036141.1
GO:0042627	chylomicron	cellular_component	0.17316	1	1	1007	5	29078	Pbr036141.1
GO:1990777	lipoprotein particle	cellular_component	0.17316	1	1	1007	5	29078	Pbr036141.1
GO:0009095	aromatic amino acid family biosynthetic process, prephenate pathway	biological_process	0.17519	1	2	1007	21	29078	Pbr004809.1,Pbr027985.1
GO:0005751	mitochondrial respiratory chain complex IV	cellular_component	0.17552	1	1	1007	7	29078	Pbr018833.1
GO:0045277	respiratory chain complex IV	cellular_component	0.17552	1	1	1007	7	29078	Pbr018833.1
GO:0008144	drug binding	molecular_function	0.17576	1	1	1007	5	29078	Pbr019510.1
GO:0015095	magnesium ion transmembrane transporter activity	molecular_function	0.17603	1	2	1007	21	29078	Pbr040350.1,Pbr020959.2
GO:0015693	magnesium ion transport	biological_process	0.17603	1	2	1007	21	29078	Pbr040350.1,Pbr020959.2
GO:0019773	proteasome core complex, alpha-subunit complex	cellular_component	0.1776	1	2	1007	23	29078	Pbr004196.1,Pbr008076.1
GO:0008773	[protein-PII] uridylyltransferase activity	molecular_function	0.17796	1	1	1007	5	29078	Pbr041372.1
GO:0046429	4-hydroxy-3-methylbut-2-en-1-yl diphosphate synthase activity	molecular_function	0.1782	1	1	1007	5	29078	Pbr034577.1
GO:0050852	T cell receptor signaling pathway	biological_process	0.1782	1	1	1007	5	29078	Pbr027752.1
GO:0052592	oxidoreductase activity, acting on CH or CH2 groups, with an iron-sulfur protein as acceptor	molecular_function	0.1782	1	1	1007	5	29078	Pbr034577.1
GO:0004645	phosphorylase activity	molecular_function	0.17835	1	1	1007	5	29078	Pbr038355.1
GO:0008184	glycogen phosphorylase activity	molecular_function	0.17835	1	1	1007	5	29078	Pbr038355.1
GO:0006721	terpenoid metabolic process	biological_process	0.17843	1	6	1007	102	29078	Pbr004893.1,Pbr034577.1,Pbr019793.1,Pbr038479.1,Pbr033682.1,Pbr030117.1
GO:0016114	terpenoid biosynthetic process	biological_process	0.17843	1	6	1007	102	29078	Pbr033682.1,Pbr038479.1,Pbr034577.1,Pbr004893.1,Pbr019793.1,Pbr030117.1
GO:0044815	DNA packaging complex	cellular_component	0.18041	1	3	1007	46	29078	Pbr015071.1,Pbr022127.1,Pbr029415.2
GO:0018995	host	cellular_component	0.18062	1	8	1007	157	29078	Pbr014643.1,Pbr032775.1,Pbr031191.2,Pbr030644.1,Pbr029668.1,Pbr012358.1,Pbr038617.1,Pbr042688.1
GO:0043657	host cell	cellular_component	0.18062	1	8	1007	157	29078	Pbr012358.1,Pbr038617.1,Pbr042688.1,Pbr032775.1,Pbr014643.1,Pbr031191.2,Pbr029668.1,Pbr030644.1
GO:0008175	tRNA methyltransferase activity	molecular_function	0.1824	1	3	1007	40	29078	Pbr038854.1,Novel01438,Pbr033134.1
GO:0007340	acrosome reaction	biological_process	0.18467	1	1	1007	6	29078	Pbr006160.2
GO:0017156	calcium ion-dependent exocytosis	biological_process	0.18467	1	1	1007	6	29078	Pbr006160.2
GO:0044215	other organism	cellular_component	0.18539	1	8	1007	158	29078	Pbr038617.1,Pbr042688.1,Pbr012358.1,Pbr031191.2,Pbr029668.1,Pbr030644.1,Pbr032775.1,Pbr014643.1
GO:0044216	other organism cell	cellular_component	0.18539	1	8	1007	158	29078	Pbr030644.1,Pbr029668.1,Pbr031191.2,Pbr014643.1,Pbr032775.1,Pbr042688.1,Pbr038617.1,Pbr012358.1
GO:0044217	other organism part	cellular_component	0.18539	1	8	1007	158	29078	Pbr012358.1,Pbr038617.1,Pbr042688.1,Pbr032775.1,Pbr014643.1,Pbr031191.2,Pbr029668.1,Pbr030644.1
GO:0000785	chromatin	cellular_component	0.18587	1	3	1007	46	29078	Pbr029415.2,Pbr022127.1,Pbr015071.1
GO:0019203	carbohydrate phosphatase activity	molecular_function	0.1867	1	2	1007	22	29078	Pbr035932.1,Pbr009476.1
GO:0050308	sugar-phosphatase activity	molecular_function	0.1867	1	2	1007	22	29078	Pbr009476.1,Pbr035932.1
GO:0060429	epithelium development	biological_process	0.18733	1	4	1007	69	29078	Pbr034935.1,Pbr023732.1,Pbr025607.1,Pbr017688.1
GO:0043087	regulation of GTPase activity	biological_process	0.18747	1	1	1007	6	29078	Pbr032740.1
GO:0046813	receptor-mediated virion attachment to host cell	biological_process	0.18829	1	1	1007	6	29078	Pbr010787.1
GO:0019784	NEDD8-specific protease activity	molecular_function	0.18867	1	1	1007	6	29078	Pbr016313.1
GO:0039693	viral DNA genome replication	biological_process	0.18867	1	1	1007	6	29078	Pbr016313.1
GO:0044034	multi-organism biosynthetic process	biological_process	0.18867	1	1	1007	6	29078	Pbr016313.1
GO:0009141	nucleoside triphosphate metabolic process	biological_process	0.18877	1	11	1007	239	29078	Pbr020040.1,Pbr041516.2,Novel01597,Pbr039572.1,Pbr033817.1,Pbr007211.1,Pbr005501.1,Pbr020086.2,Pbr038975.1,Pbr022360.1,Pbr005686.1
GO:0071949	FAD binding	molecular_function	0.19027	1	7	1007	125	29078	Pbr033134.1,Pbr030117.1,Pbr032776.1,Pbr019793.1,Pbr013913.1,Pbr033682.1,Pbr032775.1
GO:0009074	aromatic amino acid family catabolic process	biological_process	0.19036	1	1	1007	6	29078	Pbr026742.1
GO:0005845	mRNA cap binding complex	cellular_component	0.19094	1	1	1007	6	29078	Pbr033381.1
GO:0034518	RNA cap binding complex	cellular_component	0.19094	1	1	1007	6	29078	Pbr033381.1
GO:0006032	chitin catabolic process	biological_process	0.19116	1	2	1007	25	29078	Pbr003454.1,Pbr011974.1
GO:0046348	amino sugar catabolic process	biological_process	0.19116	1	2	1007	25	29078	Pbr011974.1,Pbr003454.1
GO:1901072	glucosamine-containing compound catabolic process	biological_process	0.19116	1	2	1007	25	29078	Pbr003454.1,Pbr011974.1
GO:0042600	chorion	cellular_component	0.19129	1	4	1007	69	29078	Pbr025607.1,Pbr017688.1,Pbr023732.1,Pbr034935.1
GO:0031683	G-protein beta/gamma-subunit complex binding	molecular_function	0.19164	1	5	1007	89	29078	Pbr008620.1,Pbr017967.1,Pbr025530.1,Pbr027034.1,Pbr030096.1
GO:0007094	mitotic spindle assembly checkpoint	biological_process	0.19269	1	2	1007	23	29078	Pbr002905.1,Pbr017284.1
GO:0009895	negative regulation of catabolic process	biological_process	0.19269	1	2	1007	23	29078	Pbr017284.1,Pbr002905.1
GO:0031330	negative regulation of cellular catabolic process	biological_process	0.19269	1	2	1007	23	29078	Pbr002905.1,Pbr017284.1
GO:0031396	regulation of protein ubiquitination	biological_process	0.19269	1	2	1007	23	29078	Pbr002905.1,Pbr017284.1
GO:0031397	negative regulation of protein ubiquitination	biological_process	0.19269	1	2	1007	23	29078	Pbr017284.1,Pbr002905.1
GO:0031577	spindle checkpoint	biological_process	0.19269	1	2	1007	23	29078	Pbr017284.1,Pbr002905.1
GO:0032435	negative regulation of proteasomal ubiquitin-dependent protein catabolic process	biological_process	0.19269	1	2	1007	23	29078	Pbr002905.1,Pbr017284.1
GO:0033046	negative regulation of sister chromatid segregation	biological_process	0.19269	1	2	1007	23	29078	Pbr017284.1,Pbr002905.1
GO:0033048	negative regulation of mitotic sister chromatid segregation	biological_process	0.19269	1	2	1007	23	29078	Pbr017284.1,Pbr002905.1
GO:0042177	negative regulation of protein catabolic process	biological_process	0.19269	1	2	1007	23	29078	Pbr017284.1,Pbr002905.1
GO:0045839	negative regulation of mitotic nuclear division	biological_process	0.19269	1	2	1007	23	29078	Pbr017284.1,Pbr002905.1
GO:0045841	negative regulation of mitotic metaphase/anaphase transition	biological_process	0.19269	1	2	1007	23	29078	Pbr017284.1,Pbr002905.1
GO:0051340	regulation of ligase activity	biological_process	0.19269	1	2	1007	23	29078	Pbr002905.1,Pbr017284.1
GO:0051352	negative regulation of ligase activity	biological_process	0.19269	1	2	1007	23	29078	Pbr002905.1,Pbr017284.1
GO:0051436	negative regulation of ubiquitin-protein ligase activity involved in mitotic cell cycle	biological_process	0.19269	1	2	1007	23	29078	Pbr017284.1,Pbr002905.1
GO:0051438	regulation of ubiquitin-protein transferase activity	biological_process	0.19269	1	2	1007	23	29078	Pbr002905.1,Pbr017284.1
GO:0051439	regulation of ubiquitin-protein ligase activity involved in mitotic cell cycle	biological_process	0.19269	1	2	1007	23	29078	Pbr002905.1,Pbr017284.1
GO:0051444	negative regulation of ubiquitin-protein transferase activity	biological_process	0.19269	1	2	1007	23	29078	Pbr002905.1,Pbr017284.1
GO:0051784	negative regulation of nuclear division	biological_process	0.19269	1	2	1007	23	29078	Pbr017284.1,Pbr002905.1
GO:0051985	negative regulation of chromosome segregation	biological_process	0.19269	1	2	1007	23	29078	Pbr002905.1,Pbr017284.1
GO:0071173	spindle assembly checkpoint	biological_process	0.19269	1	2	1007	23	29078	Pbr002905.1,Pbr017284.1
GO:0071174	mitotic spindle checkpoint	biological_process	0.19269	1	2	1007	23	29078	Pbr002905.1,Pbr017284.1
GO:1901799	negative regulation of proteasomal protein catabolic process	biological_process	0.19269	1	2	1007	23	29078	Pbr002905.1,Pbr017284.1
GO:1902100	negative regulation of metaphase/anaphase transition of cell cycle	biological_process	0.19269	1	2	1007	23	29078	Pbr017284.1,Pbr002905.1
GO:1903051	negative regulation of proteolysis involved in cellular protein catabolic process	biological_process	0.19269	1	2	1007	23	29078	Pbr017284.1,Pbr002905.1
GO:1903320	regulation of protein modification by small protein conjugation or removal	biological_process	0.19269	1	2	1007	23	29078	Pbr017284.1,Pbr002905.1
GO:1903321	negative regulation of protein modification by small protein conjugation or removal	biological_process	0.19269	1	2	1007	23	29078	Pbr002905.1,Pbr017284.1
GO:1903363	negative regulation of cellular protein catabolic process	biological_process	0.19269	1	2	1007	23	29078	Pbr017284.1,Pbr002905.1
GO:1904666	regulation of ubiquitin protein ligase activity	biological_process	0.19269	1	2	1007	23	29078	Pbr002905.1,Pbr017284.1
GO:1904667	negative regulation of ubiquitin protein ligase activity	biological_process	0.19269	1	2	1007	23	29078	Pbr002905.1,Pbr017284.1
GO:2000816	negative regulation of mitotic sister chromatid separation	biological_process	0.19269	1	2	1007	23	29078	Pbr017284.1,Pbr002905.1
GO:2001251	negative regulation of chromosome organization	biological_process	0.19269	1	2	1007	23	29078	Pbr017284.1,Pbr002905.1
GO:0016860	intramolecular oxidoreductase activity	molecular_function	0.19421	1	3	1007	45	29078	Pbr020082.1,Pbr019198.1,Pbr042700.1
GO:0006952	defense response	biological_process	0.19548	1	17	1007	408	29078	Pbr030790.1,Pbr011997.1,Pbr030796.1,Pbr012082.1,Pbr022702.1,Pbr025078.1,Pbr027358.1,Pbr017557.1,Pbr033130.2,Pbr030179.1,Pbr012197.2,Pbr000771.1,Pbr008689.1,Pbr034842.1,Pbr030644.1,Pbr040350.1,Pbr042254.1
GO:0048646	anatomical structure formation involved in morphogenesis	biological_process	0.19571	1	4	1007	69	29078	Pbr034935.1,Pbr023732.1,Pbr017688.1,Pbr025607.1
GO:0016849	phosphorus-oxygen lyase activity	molecular_function	0.19702	1	2	1007	23	29078	Pbr038479.1,Pbr004893.1
GO:0033179	proton-transporting V-type ATPase, V0 domain	cellular_component	0.1973	1	5	1007	91	29078	Pbr038249.1,Pbr030364.1,Pbr025229.1,Pbr026432.1,Pbr004824.1
GO:0043234	protein complex	cellular_component	0.19825	1	93	1007	2476	29078	Pbr024403.1,Pbr026725.1,Pbr030524.1,Pbr017996.1,Pbr009064.1,Pbr022127.1,Pbr008689.1,Pbr041719.1,Pbr008076.1,Pbr019368.1,Pbr015071.1,Pbr011048.1,Pbr019806.1,Pbr016966.1,Pbr030364.1,Pbr007211.1,Pbr037584.1,Pbr019168.1,Pbr002905.1,Pbr010176.1,Pbr042065.1,Pbr042856.1,Pbr030372.1,Pbr041852.1,Pbr041327.1,Pbr005501.1,Pbr003303.1,Pbr004824.1,Pbr039101.1,Pbr006702.1,Pbr018833.1,Pbr014580.1,Pbr027816.1,Pbr…
GO:0004000	adenosine deaminase activity	molecular_function	0.19869	1	1	1007	6	29078	Pbr035531.1
GO:0043167	ion binding	molecular_function	0.19968	1	326	1007	8755	29078	Novel02031,Pbr028860.1,Pbr009476.1,Pbr026667.2,Pbr027355.1,Pbr008534.1,Pbr036631.1,Pbr004667.1,Pbr033157.1,Pbr038415.1,Pbr026080.1,Pbr040190.1,Pbr017516.1,Pbr018639.1,Pbr033132.1,Pbr025901.1,Pbr015733.1,Pbr026267.1,Pbr008689.1,Pbr035475.1,Pbr013798.1,Pbr038922.1,Pbr042184.1,Pbr030117.1,Pbr022101.1,Pbr034162.1,Pbr006220.1,Pbr023112.3,Pbr026414.1,Pbr003634.1,Novel01009,Pbr013828.1,Pbr008390.1,Pbr02…
GO:0051094	positive regulation of developmental process	biological_process	0.19993	1	1	1007	7	29078	Pbr019216.2
GO:0080090	regulation of primary metabolic process	biological_process	0.20003	1	104	1007	2759	29078	Pbr014961.1,Pbr035502.1,Pbr041346.1,Pbr034280.1,Pbr027897.1,Pbr019135.1,Pbr038791.1,Pbr023949.1,Pbr033373.1,Pbr020642.1,Pbr017688.1,Pbr040074.1,Pbr030476.1,Pbr015816.1,Pbr033459.1,Pbr025229.1,Pbr013533.1,Pbr033381.1,Pbr028009.1,Pbr002515.1,Pbr017832.1,Pbr032878.1,Pbr005387.1,Pbr041516.2,Pbr010069.1,Pbr032776.1,Pbr037100.1,Pbr038249.1,Pbr015193.1,Pbr032698.1,Pbr007749.1,Pbr040068.1,Pbr022349.1,Pbr…
GO:0036094	small molecule binding	molecular_function	0.20045	1	204	1007	5277	29078	Pbr023571.1,Pbr013828.1,Pbr008390.1,Pbr021485.1,Pbr030107.1,Pbr037044.1,Pbr027785.1,Pbr019793.1,Pbr040311.1,Pbr030078.1,Pbr031280.1,Pbr041919.1,Pbr013366.1,Pbr035475.1,Pbr020138.1,Pbr038922.1,Pbr035510.1,Pbr030117.1,Pbr022101.1,Pbr005469.1,Pbr038479.1,Pbr023112.3,Pbr033016.2,Pbr007402.1,Pbr003634.1,Pbr038415.1,Pbr033157.1,Pbr000781.1,Pbr026080.1,Pbr032866.1,Pbr015084.1,Pbr040190.1,Pbr013046.1,Pbr…
GO:0035737	injection of substance in to other organism	biological_process	0.20102	1	1	1007	6	29078	Pbr026727.1
GO:0035738	envenomation resulting in modification of morphology or physiology of other organism	biological_process	0.20102	1	1	1007	6	29078	Pbr026727.1
GO:0044559	envenomation resulting in modulation of voltage-gated potassium channel activity in other organism	biological_process	0.20102	1	1	1007	6	29078	Pbr026727.1
GO:0044560	envenomation resulting in modulation of ion channel activity in other organism	biological_process	0.20102	1	1	1007	6	29078	Pbr026727.1
GO:0044562	envenomation resulting in negative regulation of voltage-gated potassium channel activity in other organism	biological_process	0.20102	1	1	1007	6	29078	Pbr026727.1
GO:0044564	envenomation resulting in occlusion of the pore of voltage-gated potassium channel in other organism	biological_process	0.20102	1	1	1007	6	29078	Pbr026727.1
GO:2000112	regulation of cellular macromolecule biosynthetic process	biological_process	0.20113	1	100	1007	2648	29078	Pbr004789.1,Pbr025290.1,Pbr005469.1,Pbr005979.1,Pbr008768.1,Pbr012024.1,Pbr027752.1,Pbr006237.1,Pbr025074.1,Pbr027098.1,Pbr021952.1,Pbr018333.1,Pbr006045.1,Pbr041852.1,Pbr008543.1,Pbr040311.1,Pbr008639.1,Pbr009069.1,Pbr023899.1,Pbr040056.1,Pbr011196.1,Pbr004893.1,Pbr038584.1,Pbr039806.1,Pbr025524.1,Pbr019494.1,Pbr008796.1,Pbr042688.1,Pbr025458.1,Pbr004448.1,Pbr004970.1,Pbr038617.1,Pbr007589.1,Pbr…
GO:0008191	metalloendopeptidase inhibitor activity	molecular_function	0.20196	1	1	1007	6	29078	Pbr030096.1
GO:0010576	metalloenzyme regulator activity	molecular_function	0.20196	1	1	1007	6	29078	Pbr030096.1
GO:0048551	metalloenzyme inhibitor activity	molecular_function	0.20196	1	1	1007	6	29078	Pbr030096.1
GO:0005942	phosphatidylinositol 3-kinase complex	cellular_component	0.20233	1	1	1007	7	29078	Pbr010069.1
GO:0005944	phosphatidylinositol 3-kinase complex, class IB	cellular_component	0.20233	1	1	1007	7	29078	Pbr010069.1
GO:0035014	phosphatidylinositol 3-kinase regulator activity	molecular_function	0.20233	1	1	1007	7	29078	Pbr010069.1
GO:0046935	1-phosphatidylinositol-3-kinase regulator activity	molecular_function	0.20233	1	1	1007	7	29078	Pbr010069.1
GO:0097651	phosphatidylinositol 3-kinase complex, class I	cellular_component	0.20233	1	1	1007	7	29078	Pbr010069.1
GO:0006040	amino sugar metabolic process	biological_process	0.20301	1	3	1007	47	29078	Pbr035475.1,Pbr003454.1,Pbr011974.1
GO:0040007	growth	biological_process	0.20363	1	3	1007	43	29078	Pbr020181.1,Pbr007184.1,Pbr007185.1
GO:0016706	oxidoreductase activity, acting on paired donors, with incorporation or reduction of molecular oxygen, 2-oxoglutarate as one donor, and incorporation of one atom each of oxygen into both donors	molecular_function	0.20379	1	2	1007	25	29078	Pbr025534.1,Pbr005268.1
GO:0071705	nitrogen compound transport	biological_process	0.20446	1	10	1007	210	29078	Pbr042099.1,Pbr000518.1,Pbr013366.1,Pbr033381.1,Pbr037100.1,Pbr032568.1,Pbr034182.1,Novel01396,Pbr042646.1,Pbr032194.1
GO:0015103	inorganic anion transmembrane transporter activity	molecular_function	0.20473	1	4	1007	64	29078	Pbr013540.2,Pbr022573.1,Pbr040083.1,Pbr003103.1
GO:0006030	chitin metabolic process	biological_process	0.20529	1	2	1007	26	29078	Pbr003454.1,Pbr011974.1
GO:1901071	glucosamine-containing compound metabolic process	biological_process	0.20529	1	2	1007	26	29078	Pbr011974.1,Pbr003454.1
GO:0017176	phosphatidylinositol N-acetylglucosaminyltransferase activity	molecular_function	0.20647	1	2	1007	23	29078	Pbr037147.1,Pbr017062.1
GO:0016746	transferase activity, transferring acyl groups	molecular_function	0.20678	1	25	1007	587	29078	Pbr022925.2,Pbr006160.2,Pbr011953.1,Pbr035339.1,Pbr019533.1,Pbr018433.1,Pbr019531.1,Pbr019532.1,Novel00153,Pbr021135.1,Pbr012033.1,Pbr017012.1,Pbr008187.1,Pbr008332.1,Pbr004630.1,Pbr004638.1,Pbr033157.1,Pbr020863.1,Pbr016260.1,Pbr020913.1,Pbr035647.1,Pbr028463.1,Pbr008543.1,Pbr031280.1,Pbr031495.1
GO:0007093	mitotic cell cycle checkpoint	biological_process	0.20687	1	2	1007	24	29078	Pbr017284.1,Pbr002905.1
GO:0009889	regulation of biosynthetic process	biological_process	0.20708	1	100	1007	2653	29078	Pbr023949.1,Pbr033373.1,Pbr040074.1,Pbr020642.1,Pbr017688.1,Pbr038791.1,Pbr034280.1,Pbr041346.1,Pbr027897.1,Pbr019135.1,Pbr035502.1,Pbr014961.1,Pbr017832.1,Pbr028009.1,Pbr002515.1,Pbr033381.1,Pbr025229.1,Pbr013533.1,Pbr033459.1,Pbr015816.1,Pbr030476.1,Pbr020024.1,Pbr004995.3,Pbr038249.1,Pbr015193.1,Pbr032698.1,Pbr022349.1,Pbr007749.1,Pbr040068.1,Pbr037100.1,Pbr010069.1,Pbr032776.1,Pbr005387.1,Pbr…
GO:0010556	regulation of macromolecule biosynthetic process	biological_process	0.20708	1	100	1007	2653	29078	Pbr023949.1,Pbr033373.1,Pbr020642.1,Pbr040074.1,Pbr017688.1,Pbr038791.1,Pbr034280.1,Pbr041346.1,Pbr027897.1,Pbr019135.1,Pbr035502.1,Pbr014961.1,Pbr017832.1,Pbr028009.1,Pbr002515.1,Pbr033381.1,Pbr025229.1,Pbr013533.1,Pbr015816.1,Pbr033459.1,Pbr030476.1,Pbr020024.1,Pbr004995.3,Pbr015193.1,Pbr038249.1,Pbr022349.1,Pbr032698.1,Pbr007749.1,Pbr040068.1,Pbr037100.1,Pbr032776.1,Pbr010069.1,Pbr005387.1,Pbr…
GO:0031326	regulation of cellular biosynthetic process	biological_process	0.20708	1	100	1007	2653	29078	Pbr020024.1,Pbr004995.3,Pbr015193.1,Pbr038249.1,Pbr032698.1,Pbr007749.1,Pbr040068.1,Pbr022349.1,Pbr037100.1,Pbr010069.1,Pbr032776.1,Pbr005387.1,Pbr041516.2,Pbr032878.1,Pbr018613.1,Pbr015073.1,Pbr018269.1,Pbr011953.1,Pbr037820.1,Pbr032405.1,Pbr007809.1,Pbr014148.1,Pbr041699.1,Pbr025756.1,Pbr041372.1,Pbr033373.1,Pbr023949.1,Pbr017688.1,Pbr020642.1,Pbr040074.1,Pbr038791.1,Pbr034280.1,Pbr041346.1,Pbr…
GO:0043933	macromolecular complex subunit organization	biological_process	0.20793	1	30	1007	741	29078	Pbr010069.1,Pbr004824.1,Pbr022127.1,Pbr041371.1,Pbr027959.1,Pbr009229.1,Pbr041852.1,Pbr027785.1,Pbr011048.1,Pbr029415.2,Pbr003822.1,Pbr015071.1,Pbr006045.1,Pbr033130.2,Pbr032866.1,Pbr026080.1,Pbr037851.1,Pbr039991.1,Pbr006702.1,Pbr025360.1,Pbr000518.1,Pbr025229.1,Pbr037584.1,Pbr003568.1,Pbr006685.1,Pbr038701.2,Pbr013913.1,Pbr039118.1,Pbr015309.1,Pbr038922.1
GO:0009360	DNA polymerase III complex	cellular_component	0.20879	1	2	1007	23	29078	Pbr007749.1,Pbr035502.1
GO:0042575	DNA polymerase complex	cellular_component	0.20879	1	2	1007	23	29078	Pbr035502.1,Pbr007749.1
GO:0004814	arginine-tRNA ligase activity	molecular_function	0.20905	1	1	1007	6	29078	Pbr005767.1
GO:0006420	arginyl-tRNA aminoacylation	biological_process	0.20905	1	1	1007	6	29078	Pbr005767.1
GO:0002429	immune response-activating cell surface receptor signaling pathway	biological_process	0.20956	1	1	1007	6	29078	Pbr027752.1
GO:0002757	immune response-activating signal transduction	biological_process	0.20956	1	1	1007	6	29078	Pbr027752.1
GO:0002768	immune response-regulating cell surface receptor signaling pathway	biological_process	0.20956	1	1	1007	6	29078	Pbr027752.1
GO:0050851	antigen receptor-mediated signaling pathway	biological_process	0.20956	1	1	1007	6	29078	Pbr027752.1
GO:0003855	3-dehydroquinate dehydratase activity	molecular_function	0.20967	1	1	1007	6	29078	Pbr017091.1
GO:1990204	oxidoreductase complex	cellular_component	0.2098	1	4	1007	73	29078	Pbr019368.1,Pbr017226.1,Pbr022840.1,Pbr000210.1
GO:0003849	3-deoxy-7-phosphoheptulonate synthase activity	molecular_function	0.20992	1	1	1007	6	29078	Pbr037530.1
GO:0004857	enzyme inhibitor activity	molecular_function	0.21171	1	12	1007	276	29078	Pbr036141.1,Pbr015755.1,Pbr030096.1,Pbr030364.1,Pbr013577.1,Pbr010069.1,Pbr029499.1,Pbr025229.1,Pbr033240.1,Pbr016969.1,Pbr025534.1,Pbr004630.1
GO:0006812	cation transport	biological_process	0.21301	1	44	1007	1115	29078	Pbr032776.1,Pbr032778.1,Pbr037441.1,Pbr000576.1,Pbr041516.2,Pbr026725.1,Pbr037147.1,Pbr038249.1,Pbr013410.1,Pbr038509.1,Pbr014871.1,Pbr005939.1,Pbr007211.1,Pbr030364.1,Pbr020959.2,Pbr005767.1,Pbr010916.1,Pbr004824.1,Pbr040350.1,Pbr011881.1,Pbr032775.1,Pbr008639.1,Pbr019793.1,Pbr020040.1,Pbr026432.1,Pbr013504.1,Pbr028275.1,Pbr027816.1,Pbr034182.1,Pbr008200.1,Pbr033016.2,Pbr031191.2,Pbr011197.1,Pbr…
GO:0006066	alcohol metabolic process	biological_process	0.21374	1	4	1007	67	29078	Pbr020082.1,Pbr019198.1,Pbr035339.1,Pbr042700.1
GO:0008374	O-acyltransferase activity	molecular_function	0.214	1	4	1007	66	29078	Pbr031495.1,Pbr031280.1,Pbr035339.1,Pbr004630.1
GO:0045786	negative regulation of cell cycle	biological_process	0.21407	1	3	1007	46	29078	Pbr002905.1,Pbr017284.1,Pbr004466.1
GO:0016298	lipase activity	molecular_function	0.21491	1	2	1007	24	29078	Pbr010903.1,Pbr009528.1
GO:0008233	peptidase activity	molecular_function	0.21595	1	49	1007	1231	29078	Pbr017957.1,Pbr027470.1,Pbr015649.1,Pbr037606.1,Pbr010253.1,Pbr005387.1,Pbr007376.1,Pbr033635.1,Pbr027102.1,Pbr030524.1,Pbr008076.1,Pbr011196.1,Pbr024764.1,Pbr001720.1,Pbr018123.1,Pbr004970.1,Pbr013796.3,Pbr011329.1,Pbr032125.2,Pbr026422.1,Pbr039509.1,Pbr000771.1,Pbr016969.1,Pbr033301.2,Pbr002823.1,Pbr021401.1,Pbr021977.1,Pbr008565.1,Pbr040703.1,Pbr019964.1,Pbr004196.1,Pbr019963.1,Pbr040521.1,Pbr…
GO:0007346	regulation of mitotic cell cycle	biological_process	0.21604	1	3	1007	47	29078	Pbr004466.1,Pbr002905.1,Pbr017284.1
GO:0015035	protein disulfide oxidoreductase activity	molecular_function	0.21715	1	5	1007	104	29078	Pbr001332.1,Pbr033372.1,Pbr039150.2,Pbr022789.1,Pbr010316.1
GO:0015036	disulfide oxidoreductase activity	molecular_function	0.21715	1	5	1007	104	29078	Pbr033372.1,Pbr001332.1,Pbr022789.1,Pbr039150.2,Pbr010316.1
GO:0051171	regulation of nitrogen compound metabolic process	biological_process	0.21763	1	100	1007	2663	29078	Pbr037846.1,Pbr007138.1,Pbr022702.1,Pbr041508.3,Pbr018182.1,Pbr020828.1,Pbr022752.1,Pbr042526.1,Pbr028076.1,Pbr027818.1,Pbr008187.1,Pbr019494.1,Pbr008796.1,Pbr025524.1,Pbr042688.1,Pbr025458.1,Pbr004970.1,Pbr004448.1,Pbr007589.1,Pbr038617.1,Pbr004893.1,Pbr011196.1,Pbr038584.1,Pbr039806.1,Pbr038640.1,Pbr025444.1,Pbr026267.1,Pbr031702.1,Pbr028081.1,Pbr027989.1,Pbr041196.1,Pbr022332.1,Pbr022154.2,Pbr…
GO:1901576	organic substance biosynthetic process	biological_process	0.21832	1	216	1007	5982	29078	Pbr007809.1,Pbr014871.1,Pbr023197.1,Pbr032125.2,Pbr032405.1,Pbr037820.1,Pbr035444.1,Pbr011953.1,Pbr007319.1,Pbr018613.1,Pbr018269.1,Pbr041516.2,Pbr007376.1,Pbr012135.1,Pbr040068.1,Pbr007749.1,Pbr015193.1,Pbr034452.1,Pbr030179.1,Pbr020024.1,Pbr008421.1,Pbr004995.3,Pbr030476.1,Pbr015816.1,Pbr000217.1,Pbr017832.1,Pbr006338.1,Pbr028009.1,Novel01166,Pbr042026.1,Pbr027211.1,Pbr005931.1,Pbr035502.1,Pbr0…
GO:0006909	phagocytosis	biological_process	0.21921	1	1	1007	7	29078	Pbr040197.1
GO:0030100	regulation of endocytosis	biological_process	0.21921	1	1	1007	7	29078	Pbr040197.1
GO:0045806	negative regulation of endocytosis	biological_process	0.21921	1	1	1007	7	29078	Pbr040197.1
GO:0050764	regulation of phagocytosis	biological_process	0.21921	1	1	1007	7	29078	Pbr040197.1
GO:0050765	negative regulation of phagocytosis	biological_process	0.21921	1	1	1007	7	29078	Pbr040197.1
GO:0005047	signal recognition particle binding	molecular_function	0.21967	1	2	1007	26	29078	Pbr000382.1,Pbr024739.1
GO:0060255	regulation of macromolecule metabolic process	biological_process	0.22051	1	104	1007	2776	29078	Pbr041516.2,Pbr005387.1,Pbr032878.1,Pbr032776.1,Pbr010069.1,Pbr040068.1,Pbr032698.1,Pbr007749.1,Pbr022349.1,Pbr038249.1,Pbr015193.1,Pbr037100.1,Pbr020024.1,Pbr004995.3,Pbr007809.1,Pbr014148.1,Pbr041699.1,Pbr025756.1,Pbr041372.1,Pbr032405.1,Pbr037820.1,Pbr011953.1,Pbr018613.1,Pbr018269.1,Pbr015073.1,Pbr014961.1,Pbr035502.1,Pbr038791.1,Pbr019135.1,Pbr027897.1,Pbr034280.1,Pbr041346.1,Pbr020642.1,Pbr…
GO:0007596	blood coagulation	biological_process	0.22095	1	4	1007	71	29078	Pbr006045.1,Pbr004824.1,Pbr006702.1,Pbr030096.1
GO:0051782	negative regulation of cell division	biological_process	0.2211	1	2	1007	25	29078	Pbr002905.1,Pbr017284.1
GO:0019752	carboxylic acid metabolic process	biological_process	0.22131	1	40	1007	974	29078	Pbr019533.1,Pbr019531.1,Pbr005767.1,Pbr022360.1,Pbr033557.1,Pbr012033.1,Pbr026727.1,Pbr017012.1,Pbr019532.1,Pbr016484.1,Pbr004667.1,Pbr014749.1,Pbr034452.1,Pbr033134.1,Pbr025114.1,Pbr018639.1,Pbr016887.1,Pbr031495.1,Pbr020913.1,Pbr027985.1,Pbr020138.1,Pbr035510.1,Pbr010513.1,Pbr040110.1,Pbr037530.1,Pbr021135.1,Pbr015004.1,Pbr042070.1,Pbr040592.1,Pbr042387.1,Pbr008332.1,Pbr038975.1,Pbr013504.1,Pbr…
GO:0004579	dolichyl-diphosphooligosaccharide-protein glycotransferase activity	molecular_function	0.22167	1	1	1007	7	29078	Pbr035962.1
GO:0030472	mitotic spindle organization in nucleus	biological_process	0.22174	1	1	1007	7	29078	Pbr003822.1
GO:0031225	anchored component of membrane	cellular_component	0.22242	1	3	1007	46	29078	Pbr007185.1,Pbr020181.1,Pbr007184.1
GO:0051129	negative regulation of cellular component organization	biological_process	0.22417	1	3	1007	48	29078	Pbr002905.1,Pbr017284.1,Pbr040197.1
GO:0033644	host cell membrane	cellular_component	0.22498	1	3	1007	46	29078	Pbr029668.1,Pbr030644.1,Pbr031191.2
GO:0005524	ATP binding	molecular_function	0.22656	1	156	1007	3996	29078	Pbr042826.1,Pbr041196.1,Pbr038640.1,Pbr010169.1,Pbr025444.1,Pbr028517.1,Pbr020718.1,Pbr039991.1,Pbr015116.1,Pbr018555.1,Novel00224,Pbr032568.1,Pbr023448.1,Pbr024425.1,Pbr016993.1,Pbr017967.1,Pbr030048.1,Pbr038509.1,Pbr011196.1,Pbr004893.1,Pbr032418.2,Pbr017168.1,Pbr017022.1,Pbr025524.1,Pbr014279.1,Pbr017655.1,Pbr002777.1,Pbr005874.1,Pbr027034.1,Novel00806,Pbr002901.1,Pbr025487.1,Pbr030096.1,Pbr01…
GO:0006811	ion transport	biological_process	0.22805	1	57	1007	1464	29078	Pbr022752.1,Pbr030364.1,Pbr038509.1,Pbr013410.1,Pbr005939.1,Pbr007211.1,Pbr014871.1,Pbr020959.2,Pbr003103.1,Pbr005767.1,Pbr000576.1,Pbr037441.1,Pbr041516.2,Pbr026725.1,Pbr032778.1,Pbr032776.1,Pbr037147.1,Pbr038249.1,Pbr040083.1,Novel01396,Pbr023582.1,Pbr038031.7,Pbr038479.1,Pbr022573.1,Pbr013913.1,Pbr017062.1,Pbr031191.2,Pbr025229.1,Pbr011197.1,Pbr033016.2,Pbr026414.1,Pbr033381.1,Novel00051,Pbr02…
GO:0001932	regulation of protein phosphorylation	biological_process	0.2298	1	2	1007	26	29078	Pbr012672.1,Pbr037052.1
GO:0033227	dsRNA transport	biological_process	0.23147	1	1	1007	7	29078	Pbr034182.1
GO:0051032	nucleic acid transmembrane transporter activity	molecular_function	0.23147	1	1	1007	7	29078	Pbr034182.1
GO:0051033	RNA transmembrane transporter activity	molecular_function	0.23147	1	1	1007	7	29078	Pbr034182.1
GO:0000086	G2/M transition of mitotic cell cycle	biological_process	0.23172	1	1	1007	7	29078	Pbr004466.1
GO:0010389	regulation of G2/M transition of mitotic cell cycle	biological_process	0.23172	1	1	1007	7	29078	Pbr004466.1
GO:0010972	negative regulation of G2/M transition of mitotic cell cycle	biological_process	0.23172	1	1	1007	7	29078	Pbr004466.1
GO:0030336	negative regulation of cell migration	biological_process	0.23172	1	1	1007	7	29078	Pbr004466.1
GO:0044839	cell cycle G2/M phase transition	biological_process	0.23172	1	1	1007	7	29078	Pbr004466.1
GO:1902749	regulation of cell cycle G2/M phase transition	biological_process	0.23172	1	1	1007	7	29078	Pbr004466.1
GO:1902750	negative regulation of cell cycle G2/M phase transition	biological_process	0.23172	1	1	1007	7	29078	Pbr004466.1
GO:0004107	chorismate synthase activity	molecular_function	0.23182	1	1	1007	7	29078	Pbr042387.1
GO:0016782	transferase activity, transferring sulfur-containing groups	molecular_function	0.23346	1	2	1007	26	29078	Pbr012785.1,Pbr027212.1
GO:1901135	carbohydrate derivative metabolic process	biological_process	0.23512	1	32	1007	795	29078	Pbr027442.1,Pbr042046.1,Pbr021977.1,Pbr033301.2,Pbr038975.1,Pbr019793.1,Pbr039572.1,Pbr020040.1,Pbr005501.1,Pbr020086.2,Pbr035475.1,Pbr025534.1,Pbr005686.1,Pbr017062.1,Pbr011974.1,Pbr037147.1,Pbr039389.1,Pbr009229.1,Pbr041516.2,Novel01597,Pbr029499.1,Pbr019630.1,Pbr003454.1,Pbr002365.1,Pbr022360.1,Pbr026727.1,Pbr033817.1,Pbr037756.1,Pbr035129.1,Pbr007211.1,Pbr033240.1,Pbr032125.2
GO:0044218	other organism cell membrane	cellular_component	0.23524	1	3	1007	47	29078	Pbr031191.2,Pbr030644.1,Pbr029668.1
GO:0044279	other organism membrane	cellular_component	0.23524	1	3	1007	47	29078	Pbr031191.2,Pbr029668.1,Pbr030644.1
GO:0043565	sequence-specific DNA binding	molecular_function	0.23621	1	23	1007	564	29078	Pbr008639.1,Pbr028081.1,Pbr041196.1,Pbr041852.1,Pbr032776.1,Pbr019135.1,Pbr017284.1,Pbr038249.1,Pbr032698.1,Pbr022349.1,Pbr040074.1,Pbr027818.1,Pbr030476.1,Pbr037836.2,Pbr013533.1,Pbr030462.1,Pbr007138.1,Pbr022702.1,Pbr039806.1,Pbr007589.1,Pbr015073.1,Pbr025290.1,Pbr004789.1
GO:0006026	aminoglycan catabolic process	biological_process	0.23668	1	2	1007	29	29078	Pbr003454.1,Pbr011974.1
GO:0009379	Holliday junction helicase complex	cellular_component	0.23749	1	1	1007	7	29078	Pbr037044.1
GO:0048476	Holliday junction resolvase complex	cellular_component	0.23749	1	1	1007	7	29078	Pbr037044.1
GO:0010564	regulation of cell cycle process	biological_process	0.23825	1	3	1007	50	29078	Pbr017284.1,Pbr002905.1,Pbr004466.1
GO:0004357	glutamate-cysteine ligase activity	molecular_function	0.23893	1	1	1007	7	29078	Pbr005064.1
GO:0004866	endopeptidase inhibitor activity	molecular_function	0.23934	1	4	1007	80	29078	Pbr025534.1,Pbr030096.1,Pbr029499.1,Pbr033240.1
GO:0061135	endopeptidase regulator activity	molecular_function	0.23934	1	4	1007	80	29078	Pbr029499.1,Pbr033240.1,Pbr025534.1,Pbr030096.1
GO:0048523	negative regulation of cellular process	biological_process	0.23948	1	9	1007	196	29078	Pbr040197.1,Pbr017284.1,Pbr002905.1,Pbr041346.1,Pbr033381.1,Pbr018182.1,Pbr030096.1,Pbr004466.1,Pbr041699.1
GO:0002253	activation of immune response	biological_process	0.24002	1	1	1007	7	29078	Pbr027752.1
GO:0004146	dihydrofolate reductase activity	molecular_function	0.24041	1	1	1007	7	29078	Pbr003336.1
GO:0007342	fusion of sperm to egg plasma membrane	biological_process	0.24102	1	1	1007	8	29078	Pbr006160.2
GO:0045026	plasma membrane fusion	biological_process	0.24102	1	1	1007	8	29078	Pbr006160.2
GO:0046872	metal ion binding	molecular_function	0.24106	1	150	1007	4072	29078	Pbr034806.1,Pbr041414.1,Pbr024375.1,Pbr029302.1,Pbr028729.1,Pbr042315.1,Pbr001629.1,Pbr029589.1,Pbr037838.1,Pbr028392.1,Pbr000210.1,Pbr035089.1,Pbr019135.1,Pbr011709.1,Pbr005978.1,Pbr018745.1,Pbr027311.1,Pbr020050.1,Pbr004466.1,Pbr019590.1,Pbr035444.1,Pbr005280.1,Pbr018303.1,Pbr042646.1,Pbr018997.1,Pbr020055.1,Novel01168,Pbr000209.1,Pbr013367.1,Pbr017424.1,Pbr008285.1,Pbr032986.2,Pbr002187.2,Pbr0…
GO:0007052	mitotic spindle organization	biological_process	0.24161	1	1	1007	8	29078	Pbr003822.1
GO:0030162	regulation of proteolysis	biological_process	0.24275	1	3	1007	51	29078	Pbr017284.1,Pbr002905.1,Pbr030096.1
GO:0003690	double-stranded DNA binding	molecular_function	0.24387	1	7	1007	141	29078	Novel00353,Pbr019456.1,Pbr028860.1,Pbr016103.2,Pbr034577.1,Pbr002777.1,Pbr022493.1
GO:0003006	developmental process involved in reproduction	biological_process	0.24416	1	4	1007	76	29078	Pbr034935.1,Pbr023732.1,Pbr025607.1,Pbr017688.1
GO:0035556	intracellular signal transduction	biological_process	0.24447	1	23	1007	574	29078	Pbr003834.1,Pbr015474.1,Pbr004995.3,Pbr008620.1,Pbr010903.1,Pbr008200.1,Pbr035647.1,Pbr005673.1,Pbr038640.1,Pbr040056.1,Pbr027034.1,Pbr031962.1,Pbr018427.1,Pbr042826.1,Pbr008565.1,Pbr005794.1,Pbr024916.1,Pbr017832.1,Pbr009528.1,Pbr017967.1,Pbr015141.1,Pbr025530.1,Pbr034731.1
GO:0006384	transcription initiation from RNA polymerase III promoter	biological_process	0.24488	1	1	1007	8	29078	Pbr030364.1
GO:0043169	cation binding	molecular_function	0.24695	1	151	1007	4105	29078	Pbr031962.1,Pbr004303.1,Pbr023281.1,Pbr011881.1,Pbr034280.1,Pbr037851.1,Pbr000971.1,Pbr033373.1,Pbr004630.1,Pbr039595.3,Pbr042070.1,Pbr035962.1,Pbr002672.1,Pbr025229.1,Pbr009528.1,Pbr010041.1,Pbr002515.1,Pbr032954.4,Pbr032194.1,Pbr031318.1,Pbr016313.1,Pbr020814.1,Pbr013475.1,Pbr005387.1,Pbr010069.1,Pbr032776.1,Pbr033951.1,Pbr037100.1,Pbr022349.1,Pbr017226.1,Pbr015176.1,Pbr041372.1,Pbr032859.1,Pbr…
GO:0008218	bioluminescence	biological_process	0.24727	1	1	1007	8	29078	Pbr013798.1
GO:0016620	oxidoreductase activity, acting on the aldehyde or oxo group of donors, NAD or NADP as acceptor	molecular_function	0.24728	1	4	1007	71	29078	Pbr015084.1,Pbr020138.1,Pbr034452.1,Pbr005939.1
GO:0007599	hemostasis	biological_process	0.24789	1	4	1007	75	29078	Pbr006702.1,Pbr030096.1,Pbr004824.1,Pbr006045.1
GO:0050817	coagulation	biological_process	0.24789	1	4	1007	75	29078	Pbr006702.1,Pbr030096.1,Pbr004824.1,Pbr006045.1
GO:0050878	regulation of body fluid levels	biological_process	0.24789	1	4	1007	75	29078	Pbr006702.1,Pbr030096.1,Pbr004824.1,Pbr006045.1
GO:0009312	oligosaccharide biosynthetic process	biological_process	0.24849	1	4	1007	71	29078	Pbr012135.1,Pbr033134.1,Pbr038854.1,Novel01438
GO:0007586	digestion	biological_process	0.24931	1	1	1007	8	29078	Pbr016252.1
GO:0052126	movement in host environment	biological_process	0.24967	1	3	1007	49	29078	Pbr033373.1,Pbr031395.1,Pbr029668.1
GO:0052192	movement in environment of other organism involved in symbiotic interaction	biological_process	0.24967	1	3	1007	49	29078	Pbr033373.1,Pbr031395.1,Pbr029668.1
GO:0044391	ribosomal subunit	cellular_component	0.25073	1	2	1007	29	29078	Pbr035833.1,Pbr003857.1
GO:0005634	nucleus	cellular_component	0.25096	1	94	1007	2545	29078	Pbr026414.1,Pbr015309.1,Pbr034162.1,Pbr008768.1,Pbr038479.1,Pbr025290.1,Pbr005469.1,Pbr003005.1,Pbr038922.1,Pbr028212.1,Pbr020163.1,Pbr003476.1,Pbr030372.1,Pbr036774.1,Pbr009069.1,Pbr027816.1,Pbr013504.1,Pbr039101.1,Pbr027098.1,Pbr024913.1,Pbr022752.1,Pbr042526.1,Pbr030364.1,Pbr028076.1,Pbr027818.1,Pbr025524.1,Pbr042065.1,Pbr004448.1,Pbr038600.1,Pbr007589.1,Pbr022014.1,Pbr004893.1,Pbr011196.1,Pbr…
GO:0008200	ion channel inhibitor activity	molecular_function	0.25103	1	5	1007	108	29078	Pbr027731.1,Pbr036631.1,Pbr026267.1,Pbr008960.1,Pbr012197.2
GO:0016248	channel inhibitor activity	molecular_function	0.25103	1	5	1007	108	29078	Pbr026267.1,Pbr008960.1,Pbr012197.2,Pbr036631.1,Pbr027731.1
GO:0044272	sulfur compound biosynthetic process	biological_process	0.25117	1	4	1007	72	29078	Pbr037756.1,Pbr004630.1,Pbr031495.1,Pbr016887.1
GO:0045017	glycerolipid biosynthetic process	biological_process	0.25374	1	5	1007	93	29078	Pbr017062.1,Pbr033301.2,Pbr032125.2,Pbr009229.1,Pbr037147.1
GO:0044765	single-organism transport	biological_process	0.25487	1	112	1007	2975	29078	Pbr012831.1,Pbr013410.1,Pbr038509.1,Pbr005939.1,Pbr007211.1,Pbr027355.1,Pbr030364.1,Pbr022752.1,Pbr003103.1,Pbr006160.2,Pbr024434.1,Pbr016036.1,Pbr002905.1,Pbr008689.1,Pbr038640.1,Pbr038549.1,Pbr017996.1,Pbr000576.1,Pbr026725.1,Pbr023582.1,Pbr038031.7,Pbr033292.1,Pbr033252.1,Pbr014803.1,Pbr015887.1,Pbr032568.1,Pbr008662.1,Pbr033016.2,Pbr000518.1,Pbr017062.1,Pbr011197.1,Pbr038904.1,Pbr015744.1,Pbr…
GO:0014065	phosphatidylinositol 3-kinase signaling	biological_process	0.25557	1	1	1007	8	29078	Pbr015141.1
GO:0014066	regulation of phosphatidylinositol 3-kinase signaling	biological_process	0.25557	1	1	1007	8	29078	Pbr015141.1
GO:0014068	positive regulation of phosphatidylinositol 3-kinase signaling	biological_process	0.25557	1	1	1007	8	29078	Pbr015141.1
GO:0043548	phosphatidylinositol 3-kinase binding	molecular_function	0.25557	1	1	1007	8	29078	Pbr015141.1
GO:0048015	phosphatidylinositol-mediated signaling	biological_process	0.25557	1	1	1007	8	29078	Pbr015141.1
GO:0048017	inositol lipid-mediated signaling	biological_process	0.25557	1	1	1007	8	29078	Pbr015141.1
GO:0015097	mercury ion transmembrane transporter activity	molecular_function	0.25635	1	1	1007	9	29078	Pbr027408.1
GO:0015694	mercury ion transport	biological_process	0.25635	1	1	1007	9	29078	Pbr027408.1
GO:0046689	response to mercury ion	biological_process	0.25635	1	1	1007	9	29078	Pbr027408.1
GO:0050787	detoxification of mercury ion	biological_process	0.25635	1	1	1007	9	29078	Pbr027408.1
GO:0004064	arylesterase activity	molecular_function	0.25818	1	1	1007	8	29078	Pbr037937.1
GO:0003677	DNA binding	molecular_function	0.25835	1	116	1007	3151	29078	Pbr030462.1,Pbr007138.1,Pbr022702.1,Pbr027818.1,Pbr024425.1,Pbr042526.1,Pbr020828.1,Pbr022752.1,Pbr028076.1,Pbr037836.2,Pbr038600.1,Pbr007589.1,Pbr025524.1,Pbr028860.1,Pbr004448.1,Pbr038584.1,Pbr039806.1,Pbr004893.1,Pbr032349.1,Pbr022127.1,Pbr008076.1,Pbr025444.1,Pbr028517.1,Pbr017996.1,Pbr038640.1,Pbr028081.1,Pbr026267.1,Pbr000420.1,Pbr027989.1,Pbr041196.1,Pbr026725.1,Pbr022332.1,Pbr015071.1,Pbr…
GO:0035639	purine ribonucleoside triphosphate binding	molecular_function	0.25887	1	165	1007	4286	29078	Pbr038479.1,Pbr003634.1,Pbr033016.2,Pbr035475.1,Pbr038922.1,Pbr035510.1,Pbr022101.1,Pbr005469.1,Pbr040311.1,Pbr031280.1,Pbr041919.1,Pbr013366.1,Pbr008390.1,Pbr013828.1,Pbr023571.1,Pbr021485.1,Pbr037044.1,Pbr027785.1,Pbr027355.1,Pbr036631.1,Pbr007138.1,Pbr022702.1,Novel02031,Pbr039806.1,Pbr028860.1,Novel00821,Pbr016124.1,Pbr025901.1,Pbr018639.1,Pbr026267.1,Pbr015733.1,Pbr008689.1,Pbr025967.1,Pbr03…
GO:0071941	nitrogen cycle metabolic process	biological_process	0.25914	1	2	1007	28	29078	Pbr008534.1,Pbr008178.1
GO:0010605	negative regulation of macromolecule metabolic process	biological_process	0.25967	1	7	1007	147	29078	Pbr041699.1,Pbr041346.1,Pbr030096.1,Pbr017284.1,Pbr002905.1,Pbr018182.1,Pbr033381.1
GO:0004748	ribonucleoside-diphosphate reductase activity, thioredoxin disulfide as acceptor	molecular_function	0.26049	1	1	1007	8	29078	Pbr040592.1
GO:0061731	ribonucleoside-diphosphate reductase activity	molecular_function	0.26049	1	1	1007	8	29078	Pbr040592.1
GO:0043168	anion binding	molecular_function	0.26127	1	196	1007	5128	29078	Pbr019348.1,Pbr040592.1,Pbr015309.1,Pbr013913.1,Pbr036349.1,Pbr030096.1,Pbr026721.1,Pbr032908.1,Pbr038905.1,Pbr005281.1,Pbr025180.1,Novel01767,Pbr000528.2,Novel00806,Pbr002901.1,Pbr017655.1,Pbr032775.1,Pbr005874.1,Pbr027034.1,Pbr002777.1,Pbr025487.1,Pbr033074.1,Pbr013504.1,Pbr008200.1,Pbr033682.1,Pbr017967.1,Pbr016993.1,Pbr038509.1,Pbr030048.1,Pbr024425.1,Pbr025524.1,Pbr017022.1,Pbr014279.1,Pbr01…
GO:0007091	metaphase/anaphase transition of mitotic cell cycle	biological_process	0.26143	1	2	1007	30	29078	Pbr017284.1,Pbr002905.1
GO:0010965	regulation of mitotic sister chromatid separation	biological_process	0.26143	1	2	1007	30	29078	Pbr017284.1,Pbr002905.1
GO:0030071	regulation of mitotic metaphase/anaphase transition	biological_process	0.26143	1	2	1007	30	29078	Pbr017284.1,Pbr002905.1
GO:0031145	anaphase-promoting complex-dependent proteasomal ubiquitin-dependent protein catabolic process	biological_process	0.26143	1	2	1007	30	29078	Pbr017284.1,Pbr002905.1
GO:0032434	regulation of proteasomal ubiquitin-dependent protein catabolic process	biological_process	0.26143	1	2	1007	30	29078	Pbr017284.1,Pbr002905.1
GO:0033044	regulation of chromosome organization	biological_process	0.26143	1	2	1007	30	29078	Pbr002905.1,Pbr017284.1
GO:0033045	regulation of sister chromatid segregation	biological_process	0.26143	1	2	1007	30	29078	Pbr002905.1,Pbr017284.1
GO:0033047	regulation of mitotic sister chromatid segregation	biological_process	0.26143	1	2	1007	30	29078	Pbr017284.1,Pbr002905.1
GO:0044784	metaphase/anaphase transition of cell cycle	biological_process	0.26143	1	2	1007	30	29078	Pbr002905.1,Pbr017284.1
GO:0051306	mitotic sister chromatid separation	biological_process	0.26143	1	2	1007	30	29078	Pbr002905.1,Pbr017284.1
GO:0051983	regulation of chromosome segregation	biological_process	0.26143	1	2	1007	30	29078	Pbr002905.1,Pbr017284.1
GO:1902099	regulation of metaphase/anaphase transition of cell cycle	biological_process	0.26143	1	2	1007	30	29078	Pbr002905.1,Pbr017284.1
GO:0043487	regulation of RNA stability	biological_process	0.26199	1	1	1007	8	29078	Pbr025756.1
GO:0043488	regulation of mRNA stability	biological_process	0.26199	1	1	1007	8	29078	Pbr025756.1
GO:0043489	RNA stabilization	biological_process	0.26199	1	1	1007	8	29078	Pbr025756.1
GO:0048255	mRNA stabilization	biological_process	0.26199	1	1	1007	8	29078	Pbr025756.1
GO:0004478	methionine adenosyltransferase activity	molecular_function	0.26251	1	1	1007	8	29078	Pbr037756.1
GO:0006556	S-adenosylmethionine biosynthetic process	biological_process	0.26251	1	1	1007	8	29078	Pbr037756.1
GO:0046500	S-adenosylmethionine metabolic process	biological_process	0.26251	1	1	1007	8	29078	Pbr037756.1
GO:0050793	regulation of developmental process	biological_process	0.26287	1	2	1007	31	29078	Pbr019216.2,Pbr025078.1
GO:0001518	voltage-gated sodium channel complex	cellular_component	0.2647	1	1	1007	8	29078	Pbr027816.1
GO:0005248	voltage-gated sodium channel activity	molecular_function	0.2647	1	1	1007	8	29078	Pbr027816.1
GO:0034706	sodium channel complex	cellular_component	0.2647	1	1	1007	8	29078	Pbr027816.1
GO:0019062	virion attachment to host cell	biological_process	0.26487	1	1	1007	9	29078	Pbr010787.1
GO:0044650	adhesion of symbiont to host cell	biological_process	0.26487	1	1	1007	9	29078	Pbr010787.1
GO:0004764	shikimate 3-dehydrogenase (NADP+) activity	molecular_function	0.26503	1	1	1007	8	29078	Pbr017091.1
GO:0009636	response to toxic substance	biological_process	0.26518	1	2	1007	29	29078	Pbr027408.1,Pbr018303.1
GO:0033643	host cell part	cellular_component	0.26549	1	7	1007	150	29078	Pbr032775.1,Pbr012358.1,Pbr031191.2,Pbr038617.1,Pbr042688.1,Pbr030644.1,Pbr029668.1
GO:0000910	cytokinesis	biological_process	0.26639	1	7	1007	154	29078	Pbr041699.1,Pbr027355.1,Pbr028165.1,Pbr028081.1,Pbr027818.1,Pbr017284.1,Pbr041852.1
GO:0033554	cellular response to stress	biological_process	0.26677	1	28	1007	686	29078	Pbr035502.1,Pbr038640.1,Pbr016103.2,Pbr005387.1,Pbr002777.1,Pbr022493.1,Pbr026267.1,Pbr027989.1,Pbr000420.1,Pbr011514.1,Pbr013189.1,Pbr037044.1,Pbr007749.1,Pbr000781.1,Pbr008285.1,Pbr026414.1,Pbr034577.1,Pbr041372.1,Pbr042065.1,Pbr019456.1,Pbr028860.1,Pbr013155.1,Pbr000625.1,Pbr017832.1,Pbr030022.1,Pbr006338.1,Pbr000650.1,Pbr028009.1
GO:0051213	dioxygenase activity	molecular_function	0.26749	1	5	1007	100	29078	Pbr025534.1,Pbr005268.1,Pbr042744.1,Pbr007588.1,Pbr026742.1
GO:0006013	mannose metabolic process	biological_process	0.26972	1	1	1007	8	29078	Pbr023317.1
GO:0070011	peptidase activity, acting on L-amino acid peptides	molecular_function	0.27092	1	44	1007	1125	29078	Pbr011196.1,Pbr001720.1,Pbr024764.1,Pbr004970.1,Pbr018123.1,Pbr011329.1,Pbr026422.1,Pbr039509.1,Pbr032125.2,Pbr027470.1,Pbr015649.1,Pbr037606.1,Pbr010253.1,Pbr005387.1,Pbr033635.1,Pbr027102.1,Pbr008076.1,Pbr034698.1,Pbr042892.1,Pbr024916.1,Pbr019456.1,Pbr014979.1,Pbr016313.1,Pbr020395.1,Pbr026879.1,Pbr027752.1,Pbr037987.1,Pbr038479.1,Pbr019348.1,Pbr021373.1,Pbr000771.1,Pbr016969.1,Pbr033301.2,Pbr…
GO:0015980	energy derivation by oxidation of organic compounds	biological_process	0.27098	1	8	1007	176	29078	Pbr004893.1,Pbr034452.1,Pbr005686.1,Pbr008421.1,Pbr039572.1,Pbr038479.1,Pbr033817.1,Pbr001278.2
GO:0015886	heme transport	biological_process	0.27106	1	2	1007	31	29078	Pbr042099.1,Pbr000518.1
GO:1901678	iron coordination entity transport	biological_process	0.27106	1	2	1007	31	29078	Pbr000518.1,Pbr042099.1
GO:0030430	host cell cytoplasm	cellular_component	0.27162	1	2	1007	29	29078	Pbr032775.1,Pbr030644.1
GO:0008250	oligosaccharyltransferase complex	cellular_component	0.2729	1	1	1007	9	29078	Pbr035962.1
GO:0031411	gas vesicle	cellular_component	0.27324	1	1	1007	9	29078	Pbr031318.1
GO:0010468	regulation of gene expression	biological_process	0.27551	1	99	1007	2679	29078	Pbr017284.1,Pbr022154.2,Pbr022332.1,Pbr041196.1,Pbr026267.1,Pbr031702.1,Pbr028081.1,Pbr027989.1,Pbr025444.1,Pbr038640.1,Pbr039806.1,Pbr038584.1,Pbr011196.1,Pbr004893.1,Pbr038617.1,Pbr007589.1,Pbr025458.1,Pbr004448.1,Pbr004970.1,Pbr042688.1,Pbr019494.1,Pbr025524.1,Pbr008796.1,Pbr008187.1,Pbr027818.1,Pbr028076.1,Pbr020828.1,Pbr022752.1,Pbr042526.1,Pbr018182.1,Pbr041508.3,Pbr022702.1,Pbr037846.1,Pbr…
GO:0051304	chromosome separation	biological_process	0.27585	1	2	1007	31	29078	Pbr002905.1,Pbr017284.1
GO:0061136	regulation of proteasomal protein catabolic process	biological_process	0.27585	1	2	1007	31	29078	Pbr002905.1,Pbr017284.1
GO:1903050	regulation of proteolysis involved in cellular protein catabolic process	biological_process	0.27585	1	2	1007	31	29078	Pbr002905.1,Pbr017284.1
GO:1903362	regulation of cellular protein catabolic process	biological_process	0.27585	1	2	1007	31	29078	Pbr002905.1,Pbr017284.1
GO:0009247	glycolipid biosynthetic process	biological_process	0.276	1	5	1007	97	29078	Pbr032125.2,Pbr033301.2,Pbr017062.1,Pbr037147.1,Pbr009229.1
GO:0046467	membrane lipid biosynthetic process	biological_process	0.276	1	5	1007	97	29078	Pbr009229.1,Pbr037147.1,Pbr017062.1,Pbr032125.2,Pbr033301.2
GO:0004345	glucose-6-phosphate dehydrogenase activity	molecular_function	0.27631	1	1	1007	9	29078	Pbr015141.1
GO:0008134	transcription factor binding	molecular_function	0.27685	1	11	1007	244	29078	Pbr035502.1,Pbr038640.1,Pbr015816.1,Pbr005387.1,Pbr018613.1,Pbr004995.3,Pbr002515.1,Pbr037820.1,Pbr007749.1,Pbr002905.1,Pbr017284.1
GO:0051348	negative regulation of transferase activity	biological_process	0.27723	1	2	1007	29	29078	Pbr002905.1,Pbr017284.1
GO:0016728	oxidoreductase activity, acting on CH or CH2 groups, disulfide as acceptor	molecular_function	0.27843	1	1	1007	9	29078	Pbr040592.1
GO:0009628	response to abiotic stimulus	biological_process	0.27852	1	2	1007	29	29078	Pbr040482.1,Pbr040484.1
GO:0006979	response to oxidative stress	biological_process	0.27971	1	7	1007	156	29078	Pbr002672.1,Pbr032800.1,Pbr023311.1,Pbr000689.1,Pbr041827.1,Pbr016853.1,Pbr037664.1
GO:0044406	adhesion of symbiont to host	biological_process	0.27999	1	1	1007	10	29078	Pbr010787.1
GO:0016655	oxidoreductase activity, acting on NAD(P)H, quinone or similar compound as acceptor	molecular_function	0.2804	1	3	1007	59	29078	Pbr039572.1,Pbr005686.1,Pbr039150.2
GO:0005315	inorganic phosphate transmembrane transporter activity	molecular_function	0.28425	1	1	1007	9	29078	Pbr027887.1
GO:0000042	protein targeting to Golgi	biological_process	0.28694	1	1	1007	9	29078	Pbr001278.2
GO:0000301	retrograde transport, vesicle recycling within Golgi	biological_process	0.28694	1	1	1007	9	29078	Pbr001278.2
GO:0034067	protein localization to Golgi apparatus	biological_process	0.28694	1	1	1007	9	29078	Pbr001278.2
GO:0072600	establishment of protein localization to Golgi	biological_process	0.28694	1	1	1007	9	29078	Pbr001278.2
GO:0034654	nucleobase-containing compound biosynthetic process	biological_process	0.28712	1	118	1007	3258	29078	Pbr035444.1,Pbr037820.1,Pbr002365.1,Pbr011953.1,Pbr018269.1,Pbr018613.1,Pbr015073.1,Pbr041699.1,Pbr025756.1,Pbr041372.1,Pbr014148.1,Pbr007809.1,Pbr023197.1,Pbr032405.1,Pbr030179.1,Pbr037100.1,Pbr040068.1,Pbr032698.1,Pbr007749.1,Pbr022349.1,Pbr015193.1,Pbr038249.1,Pbr004995.3,Pbr020024.1,Pbr013475.1,Pbr032878.1,Pbr041516.2,Pbr005387.1,Pbr010069.1,Pbr032776.1,Pbr002515.1,Pbr006338.1,Pbr017832.1,Pbr…
GO:0042151	nematocyst	cellular_component	0.28734	1	1	1007	9	29078	Pbr026267.1
GO:0051240	positive regulation of multicellular organismal process	biological_process	0.29116	1	1	1007	11	29078	Pbr019216.2
GO:0009297	pilus assembly	biological_process	0.29121	1	1	1007	9	29078	Pbr031191.2
GO:0043711	pilus organization	biological_process	0.29121	1	1	1007	9	29078	Pbr031191.2
GO:0044283	small molecule biosynthetic process	biological_process	0.29126	1	22	1007	544	29078	Pbr034452.1,Pbr014749.1,Pbr004630.1,Pbr008332.1,Pbr016887.1,Pbr031495.1,Pbr027985.1,Pbr028463.1,Pbr004809.1,Pbr020913.1,Pbr019531.1,Pbr020138.1,Pbr019533.1,Pbr037530.1,Pbr042070.1,Pbr017012.1,Pbr021135.1,Pbr012033.1,Pbr042387.1,Pbr040592.1,Pbr014871.1,Pbr019532.1
GO:0031400	negative regulation of protein modification process	biological_process	0.29165	1	2	1007	30	29078	Pbr017284.1,Pbr002905.1
GO:0061695	transferase complex, transferring phosphorus-containing groups	cellular_component	0.29334	1	7	1007	154	29078	Pbr030372.1,Pbr035444.1,Pbr007749.1,Pbr002620.1,Pbr035502.1,Pbr027816.1,Pbr010069.1
GO:0004616	phosphogluconate dehydrogenase (decarboxylating) activity	molecular_function	0.29381	1	4	1007	75	29078	Pbr030107.1,Pbr007232.1,Pbr017091.1,Pbr026727.1
GO:0032504	multicellular organism reproduction	biological_process	0.29396	1	5	1007	109	29078	Pbr023732.1,Pbr017688.1,Pbr006160.2,Pbr025607.1,Pbr034935.1
GO:0005885	Arp2/3 protein complex	cellular_component	0.29471	1	1	1007	12	29078	Pbr033130.2
GO:0098796	membrane protein complex	cellular_component	0.29488	1	34	1007	893	29078	Pbr033958.1,Pbr038249.1,Pbr017226.1,Pbr019368.1,Pbr000382.1,Pbr009064.1,Pbr010069.1,Pbr015367.1,Pbr026725.1,Pbr041516.2,Pbr011633.1,Pbr007376.1,Pbr022840.1,Pbr030524.1,Pbr042856.1,Pbr037072.1,Pbr007211.1,Pbr025296.1,Pbr019168.1,Pbr030364.1,Pbr018833.1,Pbr027816.1,Pbr014580.1,Pbr026432.1,Pbr041327.1,Pbr042127.1,Pbr028463.1,Pbr004824.1,Pbr003303.1,Pbr027311.1,Pbr025229.1,Pbr000210.1,Pbr035962.1,Pbr…
GO:0004026	alcohol O-acetyltransferase activity	molecular_function	0.29604	1	1	1007	9	29078	Pbr035339.1
GO:0034318	alcohol O-acyltransferase activity	molecular_function	0.29604	1	1	1007	9	29078	Pbr035339.1
GO:0005789	endoplasmic reticulum membrane	cellular_component	0.29761	1	9	1007	212	29078	Pbr025901.1,Pbr035962.1,Pbr007376.1,Pbr030524.1,Pbr010069.1,Pbr000382.1,Pbr037851.1,Pbr027442.1,Pbr039806.1
GO:0030089	phycobilisome	cellular_component	0.29783	1	1	1007	11	29078	Pbr028463.1
GO:0007088	regulation of mitotic nuclear division	biological_process	0.29796	1	2	1007	33	29078	Pbr017284.1,Pbr002905.1
GO:0051783	regulation of nuclear division	biological_process	0.29796	1	2	1007	33	29078	Pbr017284.1,Pbr002905.1
GO:0048468	cell development	biological_process	0.29806	1	4	1007	83	29078	Pbr034935.1,Pbr023732.1,Pbr025607.1,Pbr017688.1
GO:0032787	monocarboxylic acid metabolic process	biological_process	0.2981	1	16	1007	376	29078	Pbr020913.1,Pbr028463.1,Pbr005501.1,Pbr025114.1,Pbr038975.1,Pbr008332.1,Pbr033134.1,Pbr019532.1,Pbr012033.1,Pbr021135.1,Pbr042070.1,Pbr017012.1,Pbr026727.1,Pbr022360.1,Pbr019533.1,Pbr019531.1
GO:0051181	cofactor transport	biological_process	0.29986	1	2	1007	33	29078	Pbr000518.1,Pbr042099.1
GO:0005044	scavenger receptor activity	molecular_function	0.29999	1	1	1007	10	29078	Pbr012421.1
GO:0038024	cargo receptor activity	molecular_function	0.29999	1	1	1007	10	29078	Pbr012421.1
GO:0005615	extracellular space	cellular_component	0.30014	1	6	1007	131	29078	Pbr013835.1,Pbr036141.1,Pbr006702.1,Pbr038791.1,Pbr004824.1,Pbr006045.1
GO:1902578	single-organism localization	biological_process	0.30093	1	112	1007	3012	29078	Pbr018464.1,Pbr037723.1,Pbr014871.1,Pbr023833.1,Pbr019846.1,Pbr020959.2,Pbr001532.1,Pbr005767.1,Pbr042646.1,Pbr002945.1,Pbr040197.1,Pbr018097.1,Pbr032778.1,Pbr032776.1,Pbr037441.1,Pbr041516.2,Pbr037100.1,Pbr037147.1,Pbr038249.1,Pbr040083.1,Novel01396,Pbr000382.1,Pbr025229.1,Pbr031191.2,Pbr020976.1,Pbr033381.1,Pbr040672.1,Pbr037343.1,Pbr028729.1,Pbr016116.2,Pbr032194.1,Pbr031318.1,Pbr024916.1,Pbr0…
GO:0000166	nucleotide binding	molecular_function	0.30307	1	196	1007	5165	29078	Pbr042046.1,Pbr003834.1,Pbr027211.1,Pbr011514.1,Pbr020963.1,Pbr007691.1,Pbr035502.1,Pbr019590.1,Pbr017832.1,Pbr022526.1,Pbr009008.1,Pbr015816.1,Pbr011775.1,Pbr026138.1,Pbr038978.1,Pbr017957.1,Pbr015193.1,Pbr007749.1,Pbr040068.1,Pbr016654.1,Pbr028501.1,Pbr034452.1,Pbr008620.1,Pbr017091.1,Pbr032940.1,Pbr004995.3,Pbr003822.1,Pbr019677.3,Pbr016103.2,Pbr038834.1,Pbr037820.1,Pbr035444.1,Pbr042646.1,Pbr…
GO:1901265	nucleoside phosphate binding	molecular_function	0.30307	1	196	1007	5165	29078	Pbr026080.1,Pbr032866.1,Pbr000781.1,Pbr015084.1,Pbr038415.1,Pbr033157.1,Pbr013046.1,Pbr040190.1,Pbr015733.1,Pbr026267.1,Pbr018639.1,Pbr016124.1,Pbr025901.1,Pbr008689.1,Pbr025967.1,Novel02031,Pbr039806.1,Pbr042065.1,Novel00821,Pbr028860.1,Pbr027355.1,Pbr026727.1,Pbr022702.1,Pbr036631.1,Pbr007138.1,Pbr021485.1,Pbr023571.1,Pbr013828.1,Pbr008390.1,Pbr027785.1,Pbr037044.1,Pbr030107.1,Pbr031280.1,Pbr01…
GO:0005852	eukaryotic translation initiation factor 3 complex	cellular_component	0.30331	1	2	1007	32	29078	Pbr017950.1,Pbr024403.1
GO:0006542	glutamine biosynthetic process	biological_process	0.30369	1	1	1007	10	29078	Pbr014749.1
GO:0030474	spindle pole body duplication	biological_process	0.30373	1	2	1007	32	29078	Pbr013913.1,Pbr006045.1
GO:0051300	spindle pole body organization	biological_process	0.30373	1	2	1007	32	29078	Pbr013913.1,Pbr006045.1
GO:0042175	nuclear outer membrane-endoplasmic reticulum membrane network	cellular_component	0.30476	1	9	1007	214	29078	Pbr010069.1,Pbr007376.1,Pbr030524.1,Pbr025901.1,Pbr035962.1,Pbr039806.1,Pbr027442.1,Pbr037851.1,Pbr000382.1
GO:0007186	G-protein coupled receptor signaling pathway	biological_process	0.3051	1	10	1007	233	29078	Pbr022191.1,Pbr015430.1,Pbr008620.1,Pbr038031.7,Pbr030096.1,Pbr025530.1,Pbr027034.1,Pbr017967.1,Pbr025610.1,Pbr033825.1
GO:0016998	cell wall macromolecule catabolic process	biological_process	0.30528	1	2	1007	34	29078	Pbr003454.1,Pbr011974.1
GO:0009620	response to fungus	biological_process	0.30541	1	1	1007	10	29078	Pbr027358.1
GO:0050832	defense response to fungus	biological_process	0.30541	1	1	1007	10	29078	Pbr027358.1
GO:0000270	peptidoglycan metabolic process	biological_process	0.30589	1	1	1007	11	29078	Pbr035475.1
GO:0006897	endocytosis	biological_process	0.30844	1	2	1007	33	29078	Pbr040197.1,Pbr006160.2
GO:0030278	regulation of ossification	biological_process	0.30847	1	1	1007	11	29078	Pbr025078.1
GO:0016702	oxidoreductase activity, acting on single donors with incorporation of molecular oxygen, incorporation of two atoms of oxygen	molecular_function	0.30883	1	4	1007	80	29078	Pbr042744.1,Pbr007588.1,Pbr025534.1,Pbr026742.1
GO:0050829	defense response to Gram-negative bacterium	biological_process	0.30973	1	1	1007	11	29078	Pbr033130.2
GO:0042060	wound healing	biological_process	0.31033	1	4	1007	83	29078	Pbr006702.1,Pbr030096.1,Pbr006045.1,Pbr004824.1
GO:0044425	membrane part	cellular_component	0.3108	1	140	1007	3824	29078	Pbr014979.1,Pbr031395.1,Pbr038479.1,Pbr013522.1,Pbr033016.2,Pbr026414.1,Pbr006689.1,Pbr015430.1,Pbr027442.1,Pbr014580.1,Pbr027816.1,Pbr041852.1,Pbr039572.1,Pbr019793.1,Pbr020127.1,Pbr003303.1,Pbr016331.1,Pbr039806.1,Pbr016036.1,Pbr024434.1,Pbr026122.1,Novel00821,Pbr027818.1,Pbr019168.1,Pbr015887.1,Pbr014803.1,Pbr038415.1,Pbr038031.7,Pbr022265.1,Pbr040190.1,Pbr033292.1,Pbr000576.1,Pbr002888.1,Pbr0…
GO:0004810	tRNA adenylyltransferase activity	molecular_function	0.31132	1	1	1007	10	29078	Pbr031621.1
GO:0030173	integral component of Golgi membrane	cellular_component	0.31142	1	1	1007	10	29078	Pbr041852.1
GO:0031228	intrinsic component of Golgi membrane	cellular_component	0.31142	1	1	1007	10	29078	Pbr041852.1
GO:0070567	cytidylyltransferase activity	molecular_function	0.3121	1	1	1007	10	29078	Pbr031621.1
GO:0002764	immune response-regulating signaling pathway	biological_process	0.3145	1	1	1007	10	29078	Pbr027752.1
GO:0044432	endoplasmic reticulum part	cellular_component	0.31705	1	9	1007	216	29078	Pbr007376.1,Pbr030524.1,Pbr025901.1,Pbr035962.1,Pbr010069.1,Pbr039806.1,Pbr027442.1,Pbr000382.1,Pbr037851.1
GO:0008172	S-methyltransferase activity	molecular_function	0.31713	1	2	1007	31	29078	Pbr008421.1,Pbr016887.1
GO:0004140	dephospho-CoA kinase activity	molecular_function	0.31736	1	1	1007	11	29078	Pbr002365.1
GO:0006098	pentose-phosphate shunt	biological_process	0.31782	1	1	1007	11	29078	Pbr026727.1
GO:0051156	glucose 6-phosphate metabolic process	biological_process	0.31782	1	1	1007	11	29078	Pbr026727.1
GO:0043086	negative regulation of catalytic activity	biological_process	0.31871	1	3	1007	57	29078	Pbr030096.1,Pbr002905.1,Pbr017284.1
GO:0044092	negative regulation of molecular function	biological_process	0.31871	1	3	1007	57	29078	Pbr030096.1,Pbr017284.1,Pbr002905.1
GO:0006261	DNA-dependent DNA replication	biological_process	0.31901	1	6	1007	136	29078	Pbr013504.1,Pbr018613.1,Pbr016313.1,Pbr008639.1,Pbr002620.1,Pbr037820.1
GO:0007049	cell cycle	biological_process	0.32043	1	22	1007	572	29078	Pbr041852.1,Pbr004466.1,Pbr028081.1,Pbr000420.1,Pbr003234.1,Pbr006045.1,Pbr003822.1,Pbr017284.1,Pbr012672.1,Pbr026414.1,Pbr013913.1,Pbr027355.1,Pbr041699.1,Pbr028165.1,Pbr027818.1,Pbr042065.1,Pbr037052.1,Pbr000625.1,Pbr002905.1,Pbr000650.1,Pbr006338.1,Pbr028009.1
GO:0008652	cellular amino acid biosynthetic process	biological_process	0.32106	1	11	1007	259	29078	Pbr004630.1,Pbr037530.1,Pbr034452.1,Pbr020138.1,Pbr014749.1,Pbr027985.1,Pbr042387.1,Pbr040592.1,Pbr004809.1,Pbr016887.1,Pbr031495.1
GO:0005787	signal peptidase complex	cellular_component	0.32239	1	2	1007	35	29078	Pbr007376.1,Pbr030524.1
GO:0006465	signal peptide processing	biological_process	0.32239	1	2	1007	35	29078	Pbr007376.1,Pbr030524.1
GO:0065008	regulation of biological quality	biological_process	0.32294	1	23	1007	608	29078	Pbr031223.1,Pbr016930.1,Pbr026414.1,Pbr025229.1,Pbr022789.1,Pbr030096.1,Pbr025756.1,Pbr038221.1,Pbr016044.1,Pbr001332.1,Pbr033372.1,Pbr028226.1,Pbr005794.1,Pbr034156.1,Pbr030644.1,Pbr004824.1,Pbr039150.2,Pbr010316.1,Pbr033130.2,Pbr006045.1,Pbr013504.1,Pbr006702.1,Pbr000781.1
GO:0043093	FtsZ-dependent cytokinesis	biological_process	0.32298	1	5	1007	113	29078	Pbr017284.1,Pbr041852.1,Pbr027355.1,Pbr027818.1,Pbr028081.1
GO:0010639	negative regulation of organelle organization	biological_process	0.32314	1	2	1007	34	29078	Pbr002905.1,Pbr017284.1
GO:0060627	regulation of vesicle-mediated transport	biological_process	0.32332	1	1	1007	12	29078	Pbr040197.1
GO:0033645	host cell endomembrane system	cellular_component	0.32355	1	1	1007	10	29078	Pbr030644.1
GO:0044165	host cell endoplasmic reticulum	cellular_component	0.32355	1	1	1007	10	29078	Pbr030644.1
GO:0044167	host cell endoplasmic reticulum membrane	cellular_component	0.32355	1	1	1007	10	29078	Pbr030644.1
GO:0044385	integral to membrane of host cell	cellular_component	0.32355	1	1	1007	10	29078	Pbr030644.1
GO:0044386	integral to host endoplasmic reticulum membrane	cellular_component	0.32355	1	1	1007	10	29078	Pbr030644.1
GO:0016837	carbon-oxygen lyase activity, acting on polysaccharides	molecular_function	0.32409	1	1	1007	10	29078	Pbr036775.1
GO:0044702	single organism reproductive process	biological_process	0.32463	1	5	1007	114	29078	Pbr023732.1,Pbr006160.2,Pbr017688.1,Pbr025607.1,Pbr034935.1
GO:0019089	transmission of virus	biological_process	0.32504	1	1	1007	11	29078	Pbr022154.2
GO:0044007	dissemination or transmission of symbiont from host	biological_process	0.32504	1	1	1007	11	29078	Pbr022154.2
GO:0051821	dissemination or transmission of organism from other organism involved in symbiotic interaction	biological_process	0.32504	1	1	1007	11	29078	Pbr022154.2
GO:0008408	3'-5' exonuclease activity	molecular_function	0.32568	1	3	1007	55	29078	Pbr003476.1,Pbr035444.1,Pbr033635.1
GO:0065004	protein-DNA complex assembly	biological_process	0.32631	1	4	1007	87	29078	Pbr029415.2,Pbr022127.1,Pbr015071.1,Pbr041852.1
GO:0071824	protein-DNA complex subunit organization	biological_process	0.32631	1	4	1007	87	29078	Pbr041852.1,Pbr015071.1,Pbr022127.1,Pbr029415.2
GO:0098542	defense response to other organism	biological_process	0.32642	1	7	1007	164	29078	Pbr027358.1,Pbr025078.1,Pbr008689.1,Pbr022702.1,Pbr033130.2,Pbr017557.1,Pbr030644.1
GO:0005786	signal recognition particle, endoplasmic reticulum targeting	cellular_component	0.32657	1	1	1007	11	29078	Pbr024739.1
GO:0030942	endoplasmic reticulum signal peptide binding	molecular_function	0.32657	1	1	1007	11	29078	Pbr024739.1
GO:0005669	transcription factor TFIID complex	cellular_component	0.3267	1	2	1007	36	29078	Pbr030372.1,Pbr035444.1
GO:0016247	channel regulator activity	molecular_function	0.32765	1	5	1007	119	29078	Pbr012197.2,Pbr008960.1,Pbr026267.1,Pbr036631.1,Pbr027731.1
GO:0098772	molecular function regulator	molecular_function	0.32805	1	26	1007	696	29078	Pbr022628.1,Pbr025534.1,Pbr026364.1,Pbr025458.1,Pbr015755.1,Pbr030364.1,Pbr008960.1,Pbr030096.1,Pbr013577.1,Pbr025229.1,Pbr033240.1,Pbr036631.1,Pbr016969.1,Pbr012197.2,Pbr000382.1,Pbr035912.4,Pbr004630.1,Pbr026315.1,Pbr009439.1,Pbr036141.1,Pbr026267.1,Pbr016252.1,Pbr013806.1,Pbr029499.1,Pbr010069.1,Pbr027731.1
GO:0006091	generation of precursor metabolites and energy	biological_process	0.32962	1	13	1007	319	29078	Pbr005501.1,Pbr001278.2,Pbr033817.1,Pbr038479.1,Pbr022840.1,Pbr039572.1,Pbr005686.1,Pbr022360.1,Pbr008421.1,Pbr038975.1,Pbr034452.1,Pbr004893.1,Pbr019368.1
GO:0042278	purine nucleoside metabolic process	biological_process	0.33035	1	11	1007	274	29078	Pbr041516.2,Pbr039572.1,Pbr020040.1,Pbr033817.1,Pbr007211.1,Pbr037756.1,Pbr005501.1,Pbr038975.1,Pbr002365.1,Pbr022360.1,Pbr005686.1
GO:0046128	purine ribonucleoside metabolic process	biological_process	0.33035	1	11	1007	274	29078	Pbr002365.1,Pbr005686.1,Pbr022360.1,Pbr038975.1,Pbr037756.1,Pbr005501.1,Pbr007211.1,Pbr033817.1,Pbr039572.1,Pbr041516.2,Pbr020040.1
GO:0031023	microtubule organizing center organization	biological_process	0.33058	1	2	1007	34	29078	Pbr013913.1,Pbr006045.1
GO:0042176	regulation of protein catabolic process	biological_process	0.33079	1	2	1007	35	29078	Pbr002905.1,Pbr017284.1
GO:0061687	detoxification of inorganic compound	biological_process	0.33227	1	1	1007	12	29078	Pbr027408.1
GO:0098754	detoxification	biological_process	0.33227	1	1	1007	12	29078	Pbr027408.1
GO:1990267	response to transition metal nanoparticle	biological_process	0.33227	1	1	1007	12	29078	Pbr027408.1
GO:0000794	condensed nuclear chromosome	cellular_component	0.33282	1	4	1007	81	29078	Pbr042065.1,Pbr026414.1,Pbr003822.1,Pbr028009.1
GO:0005667	transcription factor complex	cellular_component	0.33289	1	5	1007	109	29078	Pbr027816.1,Pbr002620.1,Pbr038791.1,Pbr030372.1,Pbr035444.1
GO:0009892	negative regulation of metabolic process	biological_process	0.33297	1	7	1007	161	29078	Pbr033381.1,Pbr041346.1,Pbr041699.1,Pbr018182.1,Pbr017284.1,Pbr002905.1,Pbr030096.1
GO:0016743	carboxyl- or carbamoyltransferase activity	molecular_function	0.33335	1	1	1007	11	29078	Pbr013504.1
GO:0004576	oligosaccharyl transferase activity	molecular_function	0.33413	1	1	1007	11	29078	Pbr035962.1
GO:0016705	oxidoreductase activity, acting on paired donors, with incorporation or reduction of molecular oxygen	molecular_function	0.33578	1	24	1007	612	29078	Pbr019793.1,Pbr004303.1,Pbr020040.1,Pbr020050.1,Pbr004466.1,Pbr019859.1,Pbr005315.1,Pbr033682.1,Pbr035143.1,Pbr033134.1,Pbr002187.2,Pbr004630.1,Pbr020055.1,Pbr006220.1,Pbr015176.1,Pbr026583.1,Pbr026584.1,Pbr037838.1,Pbr013367.1,Pbr025534.1,Pbr019636.1,Pbr005268.1,Pbr018303.1,Pbr030117.1
GO:0009058	biosynthetic process	biological_process	0.3358	1	221	1007	6241	29078	Pbr025290.1,Pbr003005.1,Pbr028212.1,Pbr017062.1,Pbr000518.1,Pbr040592.1,Pbr027752.1,Pbr005064.1,Pbr021135.1,Pbr008768.1,Pbr006045.1,Pbr013504.1,Pbr013454.1,Pbr018333.1,Pbr021952.1,Pbr016157.1,Pbr034218.1,Pbr033301.2,Pbr033682.1,Pbr025074.1,Pbr027098.1,Pbr003476.1,Pbr002309.1,Pbr040056.1,Pbr023899.1,Pbr006528.1,Pbr009069.1,Pbr008543.1,Pbr038600.1,Pbr038617.1,Pbr025524.1,Pbr019494.1,Pbr001332.1,Pbr…
GO:0000070	mitotic sister chromatid segregation	biological_process	0.33599	1	2	1007	36	29078	Pbr017284.1,Pbr002905.1
GO:0000819	sister chromatid segregation	biological_process	0.33599	1	2	1007	36	29078	Pbr002905.1,Pbr017284.1
GO:0006570	tyrosine metabolic process	biological_process	0.33672	1	1	1007	11	29078	Pbr026742.1
GO:0044454	nuclear chromosome part	cellular_component	0.33877	1	5	1007	107	29078	Pbr028009.1,Pbr039101.1,Pbr003822.1,Pbr026414.1,Pbr042065.1
GO:0000793	condensed chromosome	cellular_component	0.33882	1	5	1007	109	29078	Pbr028009.1,Pbr030524.1,Pbr026414.1,Pbr042065.1,Pbr003822.1
GO:0009890	negative regulation of biosynthetic process	biological_process	0.33925	1	4	1007	85	29078	Pbr041699.1,Pbr041346.1,Pbr018182.1,Pbr033381.1
GO:0010558	negative regulation of macromolecule biosynthetic process	biological_process	0.33925	1	4	1007	85	29078	Pbr033381.1,Pbr041346.1,Pbr041699.1,Pbr018182.1
GO:0031327	negative regulation of cellular biosynthetic process	biological_process	0.33925	1	4	1007	85	29078	Pbr018182.1,Pbr041699.1,Pbr041346.1,Pbr033381.1
GO:0051172	negative regulation of nitrogen compound metabolic process	biological_process	0.33925	1	4	1007	85	29078	Pbr018182.1,Pbr041346.1,Pbr041699.1,Pbr033381.1
GO:2000113	negative regulation of cellular macromolecule biosynthetic process	biological_process	0.33925	1	4	1007	85	29078	Pbr033381.1,Pbr018182.1,Pbr041699.1,Pbr041346.1
GO:0009311	oligosaccharide metabolic process	biological_process	0.34042	1	5	1007	107	29078	Novel01438,Pbr038854.1,Pbr012135.1,Pbr033134.1,Pbr037395.1
GO:0015232	heme transporter activity	molecular_function	0.34197	1	1	1007	12	29078	Pbr042099.1
GO:0004003	ATP-dependent DNA helicase activity	molecular_function	0.34224	1	2	1007	33	29078	Pbr026267.1,Pbr008285.1
GO:0004601	peroxidase activity	molecular_function	0.34226	1	7	1007	164	29078	Pbr000689.1,Pbr023311.1,Pbr032800.1,Pbr002672.1,Pbr037664.1,Pbr016853.1,Pbr041827.1
GO:0044281	small molecule metabolic process	biological_process	0.34242	1	59	1007	1579	29078	Pbr016887.1,Pbr031495.1,Pbr025114.1,Pbr018639.1,Novel01597,Pbr041516.2,Pbr027985.1,Pbr020913.1,Pbr020082.1,Novel00637,Pbr034452.1,Pbr004667.1,Pbr014749.1,Pbr033134.1,Pbr026727.1,Pbr033817.1,Pbr017012.1,Pbr012033.1,Pbr037756.1,Pbr016484.1,Pbr007211.1,Pbr014871.1,Pbr019532.1,Pbr008534.1,Pbr019531.1,Pbr019533.1,Pbr022360.1,Pbr033557.1,Pbr002365.1,Pbr005767.1,Pbr027211.1,Pbr020040.1,Pbr039572.1,Pbr00…
GO:0004127	cytidylate kinase activity	molecular_function	0.34265	1	2	1007	33	29078	Pbr002365.1,Pbr027932.1
GO:0030170	pyridoxal phosphate binding	molecular_function	0.34297	1	6	1007	132	29078	Pbr033557.1,Pbr040110.1,Pbr010513.1,Pbr004667.1,Pbr036149.1,Pbr025078.1
GO:0033655	host cell cytoplasm part	cellular_component	0.34332	1	1	1007	11	29078	Pbr030644.1
GO:0008509	anion transmembrane transporter activity	molecular_function	0.34346	1	6	1007	131	29078	Pbr003103.1,Pbr033381.1,Pbr034218.1,Pbr013540.2,Pbr022573.1,Pbr040083.1
GO:0009069	serine family amino acid metabolic process	biological_process	0.34354	1	2	1007	36	29078	Pbr031495.1,Pbr004630.1
GO:0001510	RNA methylation	biological_process	0.34575	1	3	1007	58	29078	Pbr033134.1,Pbr038854.1,Novel01438
GO:0050661	NADP binding	molecular_function	0.34576	1	4	1007	83	29078	Pbr026727.1,Pbr033134.1,Pbr015141.1,Pbr030117.1
GO:0048856	anatomical structure development	biological_process	0.34687	1	9	1007	223	29078	Pbr034935.1,Pbr019216.2,Pbr035833.1,Pbr017688.1,Pbr025607.1,Pbr007374.1,Pbr025078.1,Pbr013706.1,Pbr023732.1
GO:0007264	small GTPase mediated signal transduction	biological_process	0.34703	1	11	1007	283	29078	Pbr008620.1,Pbr003834.1,Pbr015474.1,Pbr008200.1,Pbr017967.1,Pbr038640.1,Pbr018427.1,Pbr031962.1,Pbr042826.1,Pbr027034.1,Pbr025530.1
GO:0032505	reproduction of a single-celled organism	biological_process	0.34782	1	5	1007	117	29078	Pbr027355.1,Pbr027818.1,Pbr028081.1,Pbr017284.1,Pbr041852.1
GO:0005577	fibrinogen complex	cellular_component	0.34798	1	3	1007	62	29078	Pbr006702.1,Pbr004824.1,Pbr006045.1
GO:0030168	platelet activation	biological_process	0.34798	1	3	1007	62	29078	Pbr006702.1,Pbr004824.1,Pbr006045.1
GO:0009539	photosystem II reaction center	cellular_component	0.34898	1	2	1007	33	29078	Pbr027311.1,Pbr015367.1
GO:0051301	cell division	biological_process	0.34926	1	9	1007	224	29078	Pbr017284.1,Pbr002905.1,Pbr041852.1,Pbr041699.1,Pbr027355.1,Pbr030524.1,Pbr028081.1,Pbr027818.1,Pbr028165.1
GO:0030545	receptor regulator activity	molecular_function	0.34956	1	1	1007	12	29078	Pbr000382.1
GO:0030547	receptor inhibitor activity	molecular_function	0.34956	1	1	1007	12	29078	Pbr000382.1
GO:0030548	acetylcholine receptor regulator activity	molecular_function	0.34956	1	1	1007	12	29078	Pbr000382.1
GO:0030550	acetylcholine receptor inhibitor activity	molecular_function	0.34956	1	1	1007	12	29078	Pbr000382.1
GO:0003993	acid phosphatase activity	molecular_function	0.35065	1	3	1007	58	29078	Pbr037590.1,Pbr017786.1,Pbr036896.1
GO:0040013	negative regulation of locomotion	biological_process	0.35077	1	1	1007	12	29078	Pbr004466.1
GO:0051271	negative regulation of cellular component movement	biological_process	0.35077	1	1	1007	12	29078	Pbr004466.1
GO:2000146	negative regulation of cell motility	biological_process	0.35077	1	1	1007	12	29078	Pbr004466.1
GO:0006270	DNA replication initiation	biological_process	0.35112	1	5	1007	114	29078	Pbr013504.1,Pbr018613.1,Pbr037820.1,Pbr002620.1,Pbr008639.1
GO:0006873	cellular ion homeostasis	biological_process	0.35186	1	3	1007	61	29078	Pbr026414.1,Pbr028226.1,Pbr013504.1
GO:0006875	cellular metal ion homeostasis	biological_process	0.35186	1	3	1007	61	29078	Pbr026414.1,Pbr028226.1,Pbr013504.1
GO:0030003	cellular cation homeostasis	biological_process	0.35186	1	3	1007	61	29078	Pbr013504.1,Pbr028226.1,Pbr026414.1
GO:0051701	interaction with host	biological_process	0.3519	1	7	1007	161	29078	Pbr034156.1,Pbr022154.2,Pbr033373.1,Pbr025229.1,Pbr031395.1,Pbr030644.1,Pbr029668.1
GO:0006508	proteolysis	biological_process	0.35259	1	43	1007	1136	29078	Pbr001720.1,Pbr024764.1,Pbr002905.1,Pbr018997.1,Pbr013796.3,Pbr018123.1,Pbr011329.1,Pbr036775.1,Pbr039509.1,Pbr026422.1,Pbr032125.2,Pbr015649.1,Pbr027470.1,Pbr017957.1,Pbr017284.1,Pbr010253.1,Pbr037606.1,Pbr007351.1,Pbr030524.1,Pbr027102.1,Pbr007376.1,Pbr005387.1,Pbr008076.1,Pbr013798.1,Pbr034698.1,Pbr042892.1,Pbr020395.1,Pbr027752.1,Pbr037987.1,Pbr030096.1,Pbr021373.1,Pbr019348.1,Pbr000771.1,Pbr…
GO:0005623	cell	cellular_component	0.35278	1	227	1007	6512	29078	Pbr019368.1,Pbr007670.1,Pbr023443.1,Pbr026725.1,Pbr033389.1,Pbr024403.1,Pbr028081.1,Pbr009064.1,Pbr017996.1,Pbr028517.1,Pbr025444.1,Pbr014437.1,Pbr023732.1,Pbr032349.1,Pbr023509.1,Pbr011196.1,Pbr004893.1,Pbr010176.1,Pbr025458.1,Pbr025524.1,Pbr001332.1,Pbr006160.2,Pbr038600.1,Pbr042856.1,Pbr030364.1,Pbr028076.1,Pbr042526.1,Pbr016966.1,Pbr036464.1,Pbr007211.1,Pbr039840.1,Pbr024913.1,Pbr027098.1,Pbr…
GO:0044464	cell part	cellular_component	0.35278	1	227	1007	6512	29078	Pbr027098.1,Pbr006045.1,Pbr013504.1,Pbr018833.1,Pbr009069.1,Pbr036774.1,Pbr003476.1,Pbr041327.1,Pbr028212.1,Pbr025534.1,Pbr011128.1,Pbr025290.1,Pbr003005.1,Pbr015755.1,Pbr008101.1,Pbr027752.1,Pbr015309.1,Pbr008768.1,Pbr017062.1,Pbr000518.1,Pbr008667.2,Pbr007670.1,Pbr019368.1,Pbr028081.1,Pbr024403.1,Pbr033389.1,Pbr023443.1,Pbr026725.1,Pbr023732.1,Pbr014437.1,Pbr025444.1,Pbr028517.1,Pbr017996.1,Pbr…
GO:0043021	ribonucleoprotein complex binding	molecular_function	0.35279	1	2	1007	37	29078	Pbr024739.1,Pbr000382.1
GO:0016591	DNA-directed RNA polymerase II, holoenzyme	cellular_component	0.35357	1	5	1007	113	29078	Pbr010069.1,Pbr027816.1,Pbr002620.1,Pbr030372.1,Pbr035444.1
GO:0009119	ribonucleoside metabolic process	biological_process	0.35402	1	11	1007	279	29078	Pbr033817.1,Pbr020040.1,Pbr039572.1,Pbr041516.2,Pbr005501.1,Pbr037756.1,Pbr007211.1,Pbr005686.1,Pbr022360.1,Pbr002365.1,Pbr038975.1
GO:0008013	beta-catenin binding	molecular_function	0.35432	1	1	1007	12	29078	Pbr016252.1
GO:0032553	ribonucleotide binding	molecular_function	0.35586	1	170	1007	4507	29078	Pbr041196.1,Pbr042826.1,Pbr028517.1,Pbr025444.1,Pbr038640.1,Pbr010169.1,Pbr018555.1,Novel00224,Pbr032568.1,Pbr020718.1,Pbr039991.1,Pbr015116.1,Pbr015474.1,Pbr023448.1,Pbr024425.1,Pbr030048.1,Pbr038509.1,Pbr016993.1,Pbr017967.1,Pbr017168.1,Pbr032418.2,Pbr011196.1,Pbr004893.1,Pbr014279.1,Pbr017022.1,Pbr025524.1,Pbr005874.1,Pbr002777.1,Pbr027034.1,Pbr017655.1,Pbr002901.1,Novel00806,Pbr008200.1,Pbr03…
GO:0060089	molecular transducer activity	molecular_function	0.35606	1	19	1007	491	29078	Pbr025530.1,Pbr034731.1,Pbr030096.1,Pbr033825.1,Pbr013522.1,Pbr017967.1,Pbr022191.1,Pbr017832.1,Pbr004448.1,Pbr027034.1,Pbr025952.1,Pbr012421.1,Pbr035647.1,Pbr005673.1,Pbr015430.1,Pbr022154.2,Pbr004995.3,Pbr038031.7,Pbr008620.1
GO:0004356	glutamate-ammonia ligase activity	molecular_function	0.35632	1	1	1007	12	29078	Pbr014749.1
GO:0016211	ammonia ligase activity	molecular_function	0.35632	1	1	1007	12	29078	Pbr014749.1
GO:0016880	acid-ammonia (or amide) ligase activity	molecular_function	0.35632	1	1	1007	12	29078	Pbr014749.1
GO:0006720	isoprenoid metabolic process	biological_process	0.35865	1	6	1007	132	29078	Pbr030117.1,Pbr033682.1,Pbr038479.1,Pbr019793.1,Pbr004893.1,Pbr034577.1
GO:0008299	isoprenoid biosynthetic process	biological_process	0.35865	1	6	1007	132	29078	Pbr038479.1,Pbr033682.1,Pbr019793.1,Pbr004893.1,Pbr034577.1,Pbr030117.1
GO:0046034	ATP metabolic process	biological_process	0.35944	1	9	1007	226	29078	Pbr038975.1,Pbr005686.1,Pbr022360.1,Pbr041516.2,Pbr039572.1,Pbr020040.1,Pbr033817.1,Pbr007211.1,Pbr005501.1
GO:0009791	post-embryonic development	biological_process	0.35949	1	1	1007	16	29078	Pbr019216.2
GO:0033646	host intracellular part	cellular_component	0.36051	1	5	1007	114	29078	Pbr032775.1,Pbr012358.1,Pbr038617.1,Pbr030644.1,Pbr042688.1
GO:0043656	intracellular region of host	cellular_component	0.36051	1	5	1007	114	29078	Pbr042688.1,Pbr030644.1,Pbr038617.1,Pbr012358.1,Pbr032775.1
GO:0004197	cysteine-type endopeptidase activity	molecular_function	0.36138	1	6	1007	139	29078	Pbr033635.1,Pbr026879.1,Pbr042892.1,Pbr004970.1,Pbr032125.2,Pbr019456.1
GO:1901615	organic hydroxy compound metabolic process	biological_process	0.36179	1	4	1007	88	29078	Pbr035339.1,Pbr042700.1,Pbr020082.1,Pbr019198.1
GO:0071704	organic substance metabolic process	biological_process	0.36212	1	438	1007	12313	29078	Pbr020082.1,Pbr020718.1,Pbr027470.1,Pbr015116.1,Pbr031702.1,Pbr016887.1,Novel01597,Pbr026725.1,Pbr025444.1,Pbr038584.1,Pbr034219.1,Pbr011196.1,Pbr038600.1,Pbr025458.1,Pbr001332.1,Pbr008796.1,Pbr003261.1,Pbr008187.1,Pbr038590.1,Pbr030364.1,Pbr028076.1,Pbr042526.1,Pbr037756.1,Pbr041508.3,Pbr016993.1,Pbr012672.1,Pbr025074.1,Pbr013454.1,Pbr013504.1,Pbr038975.1,Pbr025487.1,Pbr033301.2,Pbr018333.1,Pbr0…
GO:0050794	regulation of cellular process	biological_process	0.36265	1	161	1007	4531	29078	Pbr002515.1,Pbr005794.1,Pbr016313.1,Pbr033459.1,Pbr009528.1,Pbr025229.1,Pbr013533.1,Pbr033381.1,Pbr034280.1,Pbr016969.1,Pbr038791.1,Pbr033373.1,Pbr000971.1,Pbr020642.1,Novel01852,Pbr014961.1,Pbr008565.1,Pbr031962.1,Pbr018427.1,Pbr005377.1,Pbr040197.1,Pbr015073.1,Pbr025756.1,Pbr025530.1,Pbr041372.1,Pbr041699.1,Pbr014148.1,Pbr033825.1,Pbr031223.1,Pbr010903.1,Pbr037100.1,Pbr038249.1,Pbr032698.1,Pbr0…
GO:0010466	negative regulation of peptidase activity	biological_process	0.36531	1	1	1007	13	29078	Pbr030096.1
GO:0010951	negative regulation of endopeptidase activity	biological_process	0.36531	1	1	1007	13	29078	Pbr030096.1
GO:0008641	small protein activating enzyme activity	molecular_function	0.36705	1	2	1007	34	29078	Pbr032775.1,Pbr013913.1
GO:0044403	symbiosis, encompassing mutualism through parasitism	biological_process	0.36766	1	22	1007	570	29078	Pbr034390.1,Pbr002555.1,Pbr034577.1,Pbr025229.1,Pbr015801.1,Pbr012358.1,Pbr040954.1,Pbr010787.1,Pbr034156.1,Novel01438,Pbr020395.1,Pbr016313.1,Pbr031395.1,Pbr041196.1,Pbr010069.1,Pbr031110.1,Pbr030644.1,Pbr029668.1,Pbr038854.1,Pbr033373.1,Pbr022154.2,Pbr033134.1
GO:0090575	RNA polymerase II transcription factor complex	cellular_component	0.36824	1	4	1007	89	29078	Pbr030372.1,Pbr035444.1,Pbr002620.1,Pbr027816.1
GO:0003743	translation initiation factor activity	molecular_function	0.36833	1	4	1007	94	29078	Pbr024403.1,Pbr017950.1,Pbr033681.1,Pbr004201.3
GO:1901363	heterocyclic compound binding	molecular_function	0.3693	1	353	1007	9770	29078	Pbr034698.1,Pbr032194.1,Pbr007206.1,Pbr012693.1,Pbr008923.1,Pbr035305.1,Pbr002672.1,Pbr034577.1,Pbr025229.1,Pbr013533.1,Pbr019198.1,Pbr002620.1,Pbr004630.1,Pbr020642.1,Pbr029415.2,Pbr012124.1,Pbr039595.3,Pbr028275.1,Pbr014961.1,Pbr004303.1,Pbr031962.1,Pbr038704.1,Pbr015073.1,Pbr033557.1,Pbr002365.1,Pbr005767.1,Pbr025078.1,Pbr041372.1,Pbr004851.1,Pbr036105.1,Pbr033825.1,Pbr004235.1,Pbr023311.1,Pbr…
GO:0044419	interspecies interaction between organisms	biological_process	0.36969	1	22	1007	571	29078	Pbr033134.1,Pbr022154.2,Pbr033373.1,Pbr038854.1,Pbr031110.1,Pbr029668.1,Pbr030644.1,Pbr010069.1,Pbr041196.1,Pbr031395.1,Pbr016313.1,Pbr020395.1,Pbr010787.1,Novel01438,Pbr040954.1,Pbr034156.1,Pbr012358.1,Pbr015801.1,Pbr025229.1,Pbr002555.1,Pbr034390.1,Pbr034577.1
GO:0097159	organic cyclic compound binding	molecular_function	0.36986	1	353	1007	9771	29078	Pbr019590.1,Pbr007691.1,Pbr004466.1,Pbr011514.1,Pbr017688.1,Pbr041827.1,Pbr042046.1,Pbr016853.1,Pbr015816.1,Pbr031882.2,Pbr017832.1,Pbr019668.1,Pbr016103.2,Pbr019677.3,Pbr033635.1,Pbr004995.3,Pbr032940.1,Pbr034452.1,Pbr003130.1,Pbr016654.1,Pbr040068.1,Pbr007749.1,Pbr017957.1,Pbr015193.1,Pbr013367.1,Pbr023197.1,Pbr006685.1,Pbr020055.1,Pbr039118.1,Pbr034390.1,Pbr018269.1,Pbr018613.1,Pbr018303.1,Pbr…
GO:0019684	photosynthesis, light reaction	biological_process	0.37203	1	2	1007	38	29078	Pbr022840.1,Pbr019368.1
GO:0055082	cellular chemical homeostasis	biological_process	0.37283	1	3	1007	63	29078	Pbr028226.1,Pbr013504.1,Pbr026414.1
GO:0055065	metal ion homeostasis	biological_process	0.373	1	3	1007	63	29078	Pbr026414.1,Pbr013504.1,Pbr028226.1
GO:0016477	cell migration	biological_process	0.37347	1	1	1007	13	29078	Pbr004466.1
GO:0030334	regulation of cell migration	biological_process	0.37347	1	1	1007	13	29078	Pbr004466.1
GO:0016593	Cdc73/Paf1 complex	cellular_component	0.37421	1	1	1007	14	29078	Pbr010069.1
GO:0016684	oxidoreductase activity, acting on peroxide as acceptor	molecular_function	0.37437	1	7	1007	170	29078	Pbr002672.1,Pbr032800.1,Pbr023311.1,Pbr000689.1,Pbr041827.1,Pbr016853.1,Pbr037664.1
GO:0009086	methionine biosynthetic process	biological_process	0.37542	1	1	1007	13	29078	Pbr016887.1
GO:0006120	mitochondrial electron transport, NADH to ubiquinone	biological_process	0.37601	1	1	1007	14	29078	Pbr005686.1
GO:0006891	intra-Golgi vesicle-mediated transport	biological_process	0.37648	1	2	1007	36	29078	Pbr001278.2,Pbr041852.1
GO:0004379	glycylpeptide N-tetradecanoyltransferase activity	molecular_function	0.37689	1	1	1007	13	29078	Pbr020863.1
GO:0019107	myristoyltransferase activity	molecular_function	0.37689	1	1	1007	13	29078	Pbr020863.1
GO:0009405	pathogenesis	biological_process	0.37714	1	12	1007	307	29078	Pbr003568.1,Pbr026267.1,Pbr037343.1,Pbr015821.1,Novel01374,Pbr011473.1,Pbr027731.1,Pbr036631.1,Pbr019216.2,Pbr011537.1,Pbr000382.1,Pbr011196.1
GO:0008375	acetylglucosaminyltransferase activity	molecular_function	0.3781	1	4	1007	85	29078	Pbr037147.1,Pbr022253.1,Pbr017062.1,Pbr024436.1
GO:0016740	transferase activity	molecular_function	0.37897	1	218	1007	5939	29078	Pbr037814.1,Pbr040190.1,Pbr013046.1,Pbr038415.1,Pbr004667.1,Pbr033157.1,Pbr024462.1,Pbr002045.1,Novel01996,Pbr021716.2,Pbr020913.1,Pbr025967.1,Pbr019630.1,Pbr037395.1,Pbr027557.1,Pbr016124.1,Pbr033299.1,Novel00821,Pbr019531.1,Pbr036631.1,Pbr026422.1,Pbr016484.1,Pbr035129.1,Pbr006191.1,Pbr017012.1,Pbr011043.1,Pbr027358.1,Pbr004638.1,Pbr027785.1,Pbr013828.1,Pbr008390.1,Pbr023571.1,Pbr027442.1,Pbr02…
GO:0050776	regulation of immune response	biological_process	0.37902	1	2	1007	39	29078	Pbr015141.1,Pbr027752.1
GO:1901677	phosphate transmembrane transporter activity	molecular_function	0.37912	1	1	1007	13	29078	Pbr027887.1
GO:0009987	cellular process	biological_process	0.3804	1	520	1007	14725	29078	Pbr009541.1,Pbr000781.1,Pbr019630.1,Pbr025967.1,Novel01996,Pbr016124.1,Pbr007589.1,Novel00821,Pbr042065.1,Pbr019531.1,Pbr022191.1,Pbr037584.1,Pbr007138.1,Pbr017012.1,Pbr022752.1,Pbr037044.1,Pbr014580.1,Pbr027816.1,Pbr021485.1,Pbr015430.1,Pbr006196.2,Pbr006702.1,Pbr023571.1,Pbr031280.1,Pbr039572.1,Pbr041852.1,Pbr005686.1,Pbr004789.1,Novel00968,Pbr000650.1,Pbr015004.1,Pbr038479.1,Pbr012024.1,Pbr005…
GO:0007276	gamete generation	biological_process	0.38043	1	4	1007	95	29078	Pbr025607.1,Pbr017688.1,Pbr023732.1,Pbr034935.1
GO:0005664	nuclear origin of replication recognition complex	cellular_component	0.3812	1	1	1007	13	29078	Pbr039101.1
GO:0019239	deaminase activity	molecular_function	0.38155	1	1	1007	13	29078	Pbr035531.1
GO:0050801	ion homeostasis	biological_process	0.38314	1	3	1007	64	29078	Pbr026414.1,Pbr013504.1,Pbr028226.1
GO:0055080	cation homeostasis	biological_process	0.38314	1	3	1007	64	29078	Pbr028226.1,Pbr013504.1,Pbr026414.1
GO:0098771	inorganic ion homeostasis	biological_process	0.38314	1	3	1007	64	29078	Pbr028226.1,Pbr013504.1,Pbr026414.1
GO:0097367	carbohydrate derivative binding	molecular_function	0.38338	1	171	1007	4561	29078	Pbr015816.1,Pbr011775.1,Pbr038978.1,Pbr026138.1,Pbr022526.1,Pbr017832.1,Pbr009008.1,Pbr011514.1,Pbr027211.1,Pbr020963.1,Pbr019590.1,Pbr035502.1,Pbr003834.1,Pbr006685.1,Pbr000209.1,Pbr014643.1,Pbr034390.1,Pbr039118.1,Pbr038701.2,Pbr038834.1,Pbr035444.1,Pbr037820.1,Pbr018613.1,Pbr007319.1,Pbr013155.1,Pbr042646.1,Pbr016103.2,Pbr019677.3,Pbr028501.1,Pbr016654.1,Pbr034452.1,Pbr017957.1,Pbr015193.1,Pbr…
GO:0015937	coenzyme A biosynthetic process	biological_process	0.38436	1	1	1007	14	29078	Pbr002365.1
GO:0033866	nucleoside bisphosphate biosynthetic process	biological_process	0.38436	1	1	1007	14	29078	Pbr002365.1
GO:0034030	ribonucleoside bisphosphate biosynthetic process	biological_process	0.38436	1	1	1007	14	29078	Pbr002365.1
GO:0034033	purine nucleoside bisphosphate biosynthetic process	biological_process	0.38436	1	1	1007	14	29078	Pbr002365.1
GO:0004556	alpha-amylase activity	molecular_function	0.38442	1	1	1007	13	29078	Pbr006528.1
GO:0015934	large ribosomal subunit	cellular_component	0.38593	1	1	1007	15	29078	Pbr003857.1
GO:0002376	immune system process	biological_process	0.38622	1	7	1007	170	29078	Pbr027752.1,Pbr022702.1,Pbr015141.1,Pbr017557.1,Pbr030644.1,Pbr023112.3,Pbr008689.1
GO:0050660	flavin adenine dinucleotide binding	molecular_function	0.38623	1	12	1007	292	29078	Pbr032776.1,Pbr042066.1,Pbr032775.1,Pbr019793.1,Pbr013913.1,Pbr030117.1,Pbr021338.1,Pbr017091.1,Pbr042065.1,Pbr033134.1,Pbr042046.1,Pbr033682.1
GO:0007338	single fertilization	biological_process	0.38673	1	1	1007	14	29078	Pbr006160.2
GO:0009566	fertilization	biological_process	0.38673	1	1	1007	14	29078	Pbr006160.2
GO:0022904	respiratory electron transport chain	biological_process	0.38714	1	3	1007	68	29078	Pbr039572.1,Pbr033817.1,Pbr005686.1
GO:0051336	regulation of hydrolase activity	biological_process	0.38753	1	2	1007	40	29078	Pbr030096.1,Pbr032740.1
GO:0032559	adenyl ribonucleotide binding	molecular_function	0.38865	1	157	1007	4160	29078	Pbr025487.1,Pbr017655.1,Pbr027034.1,Pbr002777.1,Pbr005874.1,Pbr002901.1,Novel00806,Pbr025180.1,Novel01767,Pbr026721.1,Pbr032908.1,Pbr038905.1,Pbr005281.1,Pbr015309.1,Pbr030096.1,Pbr040592.1,Pbr015116.1,Pbr020718.1,Pbr039991.1,Novel00224,Pbr032568.1,Pbr018555.1,Pbr023448.1,Pbr042826.1,Pbr041196.1,Pbr010169.1,Pbr038640.1,Pbr028517.1,Pbr025444.1,Pbr011196.1,Pbr032418.2,Pbr004893.1,Pbr017168.1,Pbr025…
GO:0005783	endoplasmic reticulum	cellular_component	0.38888	1	13	1007	344	29078	Pbr010069.1,Pbr020976.1,Pbr030524.1,Pbr007376.1,Pbr035962.1,Pbr025901.1,Pbr006045.1,Pbr039806.1,Pbr027442.1,Pbr037851.1,Pbr000382.1,Pbr011128.1,Pbr025534.1
GO:0000314	organellar small ribosomal subunit	cellular_component	0.3892	1	1	1007	14	29078	Pbr035833.1
GO:0005763	mitochondrial small ribosomal subunit	cellular_component	0.3892	1	1	1007	14	29078	Pbr035833.1
GO:0015935	small ribosomal subunit	cellular_component	0.3892	1	1	1007	14	29078	Pbr035833.1
GO:0006432	phenylalanyl-tRNA aminoacylation	biological_process	0.39005	1	1	1007	13	29078	Pbr035510.1
GO:0033202	DNA helicase complex	cellular_component	0.39191	1	1	1007	13	29078	Pbr037044.1
GO:0006818	hydrogen transport	biological_process	0.39207	1	11	1007	288	29078	Pbr007211.1,Pbr031191.2,Pbr025229.1,Pbr004824.1,Pbr020040.1,Pbr030364.1,Pbr041516.2,Pbr026725.1,Pbr037441.1,Pbr026432.1,Pbr038249.1
GO:0015992	proton transport	biological_process	0.39207	1	11	1007	288	29078	Pbr037441.1,Pbr041516.2,Pbr030364.1,Pbr026725.1,Pbr020040.1,Pbr004824.1,Pbr025229.1,Pbr031191.2,Pbr007211.1,Pbr038249.1,Pbr026432.1
GO:0061025	membrane fusion	biological_process	0.39261	1	3	1007	65	29078	Pbr010787.1,Pbr008689.1,Pbr006160.2
GO:0001882	nucleoside binding	molecular_function	0.39392	1	167	1007	4453	29078	Pbr042029.1,Novel01852,Pbr012124.1,Pbr031962.1,Pbr018427.1,Pbr029101.2,Pbr041371.1,Pbr014097.1,Pbr002515.1,Pbr011222.1,Pbr032194.1,Pbr019456.1,Pbr008923.1,Pbr027926.1,Pbr035305.1,Pbr012693.1,Pbr025229.1,Pbr025360.1,Pbr000107.1,Pbr000382.1,Pbr007266.1,Pbr037100.1,Pbr033958.1,Pbr009331.1,Pbr005387.1,Pbr015821.1,Pbr009229.1,Pbr022493.1,Pbr041218.1,Pbr038704.1,Pbr005767.1,Pbr013658.1,Pbr027932.1,Pbr0…
GO:0009144	purine nucleoside triphosphate metabolic process	biological_process	0.39453	1	9	1007	234	29078	Pbr033817.1,Pbr020040.1,Pbr041516.2,Pbr039572.1,Pbr005501.1,Pbr007211.1,Pbr022360.1,Pbr005686.1,Pbr038975.1
GO:0009199	ribonucleoside triphosphate metabolic process	biological_process	0.39453	1	9	1007	234	29078	Pbr005501.1,Pbr007211.1,Pbr033817.1,Pbr020040.1,Pbr041516.2,Pbr039572.1,Pbr005686.1,Pbr022360.1,Pbr038975.1
GO:0009205	purine ribonucleoside triphosphate metabolic process	biological_process	0.39453	1	9	1007	234	29078	Pbr005686.1,Pbr022360.1,Pbr038975.1,Pbr005501.1,Pbr007211.1,Pbr033817.1,Pbr020040.1,Pbr039572.1,Pbr041516.2
GO:0009611	response to wounding	biological_process	0.39455	1	4	1007	97	29078	Pbr006045.1,Pbr004824.1,Pbr006702.1,Pbr030096.1
GO:0004652	polynucleotide adenylyltransferase activity	molecular_function	0.39569	1	1	1007	13	29078	Pbr013188.1
GO:0034645	cellular macromolecule biosynthetic process	biological_process	0.3969	1	161	1007	4616	29078	Pbr023949.1,Pbr040074.1,Pbr017688.1,Pbr041346.1,Pbr027897.1,Pbr042046.1,Pbr019135.1,Pbr035502.1,Pbr027211.1,Pbr006338.1,Pbr028009.1,Pbr017832.1,Pbr030476.1,Pbr015816.1,Pbr004995.3,Pbr020024.1,Pbr030179.1,Pbr015193.1,Pbr040068.1,Pbr007749.1,Pbr007376.1,Pbr041516.2,Pbr018613.1,Pbr018269.1,Pbr007319.1,Pbr011953.1,Pbr037820.1,Pbr035444.1,Pbr032405.1,Pbr032125.2,Pbr023197.1,Pbr007809.1,Pbr027816.1,Pbr…
GO:0005516	calmodulin binding	molecular_function	0.3972	1	3	1007	63	29078	Pbr017226.1,Pbr020319.1,Pbr004851.1
GO:0006284	base-excision repair	biological_process	0.39757	1	2	1007	37	29078	Pbr013189.1,Pbr030022.1
GO:0044798	nuclear transcription factor complex	cellular_component	0.39825	1	4	1007	93	29078	Pbr002620.1,Pbr035444.1,Pbr030372.1,Pbr027816.1
GO:0019438	aromatic compound biosynthetic process	biological_process	0.399	1	126	1007	3569	29078	Pbr035444.1,Pbr037820.1,Pbr011953.1,Pbr002365.1,Pbr018269.1,Pbr018613.1,Pbr015073.1,Pbr025756.1,Pbr041372.1,Pbr041699.1,Pbr007809.1,Pbr014148.1,Pbr023197.1,Pbr014871.1,Pbr032405.1,Pbr030179.1,Pbr037100.1,Pbr032698.1,Pbr022349.1,Pbr007749.1,Pbr040068.1,Pbr038249.1,Pbr015193.1,Pbr004995.3,Pbr020024.1,Pbr032878.1,Pbr013475.1,Pbr041516.2,Pbr005387.1,Pbr010069.1,Pbr032776.1,Pbr027985.1,Pbr002515.1,Pbr…
GO:0033218	amide binding	molecular_function	0.40045	1	2	1007	40	29078	Pbr024739.1,Pbr019510.1
GO:0022402	cell cycle process	biological_process	0.40196	1	15	1007	398	29078	Pbr026414.1,Pbr013913.1,Pbr041852.1,Pbr027355.1,Pbr041699.1,Pbr028081.1,Pbr004466.1,Pbr027818.1,Pbr028165.1,Pbr042065.1,Pbr003822.1,Pbr006045.1,Pbr002905.1,Pbr017284.1,Pbr028009.1
GO:0009847	spore germination	biological_process	0.40213	1	1	1007	16	29078	Pbr016887.1
GO:0006520	cellular amino acid metabolic process	biological_process	0.40271	1	22	1007	571	29078	Pbr014749.1,Pbr004667.1,Pbr034452.1,Pbr013504.1,Pbr004630.1,Pbr018639.1,Pbr031495.1,Pbr027211.1,Pbr016887.1,Pbr007691.1,Pbr004809.1,Pbr026742.1,Pbr027985.1,Pbr020138.1,Pbr005767.1,Pbr035510.1,Pbr037530.1,Pbr040110.1,Pbr015004.1,Pbr040592.1,Pbr042387.1,Pbr016484.1
GO:0030838	positive regulation of actin filament polymerization	biological_process	0.404	1	1	1007	17	29078	Pbr033130.2
GO:0034314	Arp2/3 complex-mediated actin nucleation	biological_process	0.404	1	1	1007	17	29078	Pbr033130.2
GO:0045010	actin nucleation	biological_process	0.404	1	1	1007	17	29078	Pbr033130.2
GO:0005215	transporter activity	molecular_function	0.40408	1	78	1007	2130	29078	Pbr042099.1,Pbr009149.1,Pbr040350.1,Pbr010916.1,Pbr006613.1,Pbr038854.1,Pbr026432.1,Pbr033381.1,Pbr040672.1,Pbr025229.1,Pbr031191.2,Pbr013540.2,Pbr024916.1,Pbr020709.1,Pbr028640.1,Pbr016116.2,Pbr041516.2,Pbr025952.1,Pbr037441.1,Pbr037147.1,Pbr038249.1,Pbr040083.1,Pbr023833.1,Pbr019150.1,Pbr014871.1,Pbr018464.1,Pbr037723.1,Pbr018097.1,Pbr027932.1,Pbr020959.2,Pbr020040.1,Pbr008639.1,Pbr038547.1,Pbr…
GO:0006879	cellular iron ion homeostasis	biological_process	0.40534	1	1	1007	15	29078	Pbr028226.1
GO:0046916	cellular transition metal ion homeostasis	biological_process	0.40534	1	1	1007	15	29078	Pbr028226.1
GO:0055072	iron ion homeostasis	biological_process	0.40534	1	1	1007	15	29078	Pbr028226.1
GO:0033993	response to lipid	biological_process	0.40535	1	1	1007	16	29078	Pbr040311.1
GO:0043401	steroid hormone mediated signaling pathway	biological_process	0.40535	1	1	1007	16	29078	Pbr040311.1
GO:0048545	response to steroid hormone	biological_process	0.40535	1	1	1007	16	29078	Pbr040311.1
GO:0071383	cellular response to steroid hormone stimulus	biological_process	0.40535	1	1	1007	16	29078	Pbr040311.1
GO:0071396	cellular response to lipid	biological_process	0.40535	1	1	1007	16	29078	Pbr040311.1
GO:0071407	cellular response to organic cyclic compound	biological_process	0.40535	1	1	1007	16	29078	Pbr040311.1
GO:0004674	protein serine/threonine kinase activity	molecular_function	0.40548	1	9	1007	221	29078	Pbr000209.1,Pbr023443.1,Pbr032127.1,Pbr033299.1,Pbr041267.1,Pbr037007.1,Pbr032418.2,Pbr042029.1,Pbr031395.1
GO:0016667	oxidoreductase activity, acting on a sulfur group of donors	molecular_function	0.40698	1	6	1007	162	29078	Pbr001332.1,Pbr033372.1,Pbr005794.1,Pbr022789.1,Pbr039150.2,Pbr010316.1
GO:0008168	methyltransferase activity	molecular_function	0.40744	1	22	1007	587	29078	Pbr016887.1,Pbr027989.1,Pbr032775.1,Pbr036141.1,Pbr042026.1,Pbr032778.1,Pbr021716.2,Pbr013510.1,Pbr012534.1,Pbr038854.1,Pbr037851.1,Pbr008421.1,Pbr033134.1,Pbr041372.1,Pbr013913.1,Pbr000107.1,Pbr007791.1,Pbr005268.1,Novel01438,Pbr023777.1,Pbr037074.1,Pbr022368.1
GO:0051705	multi-organism behavior	biological_process	0.40794	1	1	1007	14	29078	Pbr026727.1
GO:0019682	glyceraldehyde-3-phosphate metabolic process	biological_process	0.4092	1	1	1007	15	29078	Pbr026727.1
GO:0031082	BLOC complex	cellular_component	0.4098	1	1	1007	17	29078	Pbr016108.1
GO:0031083	BLOC-1 complex	cellular_component	0.4098	1	1	1007	17	29078	Pbr016108.1
GO:0050789	regulation of biological process	biological_process	0.41022	1	167	1007	4749	29078	Pbr005377.1,Pbr018427.1,Pbr031962.1,Pbr008565.1,Pbr014961.1,Novel01852,Pbr000971.1,Pbr020642.1,Pbr033373.1,Pbr038791.1,Pbr016969.1,Pbr034280.1,Pbr033381.1,Pbr013533.1,Pbr025229.1,Pbr009528.1,Pbr033459.1,Pbr016313.1,Pbr005794.1,Pbr002515.1,Pbr032776.1,Pbr010069.1,Pbr009331.1,Pbr005387.1,Pbr032878.1,Pbr022349.1,Pbr032698.1,Pbr038249.1,Pbr037100.1,Pbr010903.1,Pbr031223.1,Pbr033825.1,Pbr014148.1,Pbr0…
GO:0005272	sodium channel activity	molecular_function	0.41201	1	1	1007	14	29078	Pbr027816.1
GO:0031412	gas vesicle organization	biological_process	0.41237	1	1	1007	15	29078	Pbr031318.1
GO:0070887	cellular response to chemical stimulus	biological_process	0.41242	1	2	1007	42	29078	Pbr028226.1,Pbr040311.1
GO:0042493	response to drug	biological_process	0.4125	1	5	1007	115	29078	Pbr003336.1,Pbr018097.1,Pbr031887.2,Pbr006196.2,Pbr023833.1
GO:0002684	positive regulation of immune system process	biological_process	0.41294	1	1	1007	14	29078	Pbr027752.1
GO:0050778	positive regulation of immune response	biological_process	0.41294	1	1	1007	14	29078	Pbr027752.1
GO:0006555	methionine metabolic process	biological_process	0.41372	1	1	1007	15	29078	Pbr016887.1
GO:1902533	positive regulation of intracellular signal transduction	biological_process	0.41414	1	1	1007	15	29078	Pbr015141.1
GO:0004559	alpha-mannosidase activity	molecular_function	0.41488	1	1	1007	14	29078	Pbr023317.1
GO:0015923	mannosidase activity	molecular_function	0.41488	1	1	1007	14	29078	Pbr023317.1
GO:0008137	NADH dehydrogenase (ubiquinone) activity	molecular_function	0.41559	1	2	1007	45	29078	Pbr039572.1,Pbr005686.1
GO:0050136	NADH dehydrogenase (quinone) activity	molecular_function	0.41559	1	2	1007	45	29078	Pbr039572.1,Pbr005686.1
GO:0019901	protein kinase binding	molecular_function	0.4175	1	2	1007	41	29078	Pbr012672.1,Pbr037052.1
GO:0034622	cellular macromolecular complex assembly	biological_process	0.41756	1	14	1007	379	29078	Pbr041852.1,Pbr025229.1,Pbr022127.1,Pbr000518.1,Pbr004824.1,Pbr027959.1,Pbr037584.1,Pbr039991.1,Pbr006702.1,Pbr006045.1,Pbr015071.1,Pbr027785.1,Pbr029415.2,Pbr033130.2
GO:0015629	actin cytoskeleton	cellular_component	0.41842	1	3	1007	69	29078	Pbr004995.3,Pbr024647.1,Pbr033130.2
GO:0030674	protein binding, bridging	molecular_function	0.42009	1	3	1007	70	29078	Pbr006702.1,Pbr006045.1,Pbr004824.1
GO:0060090	binding, bridging	molecular_function	0.42009	1	3	1007	70	29078	Pbr006702.1,Pbr006045.1,Pbr004824.1
GO:0004803	transposase activity	molecular_function	0.42043	1	2	1007	39	29078	Pbr027932.1,Pbr029451.1
GO:0016877	ligase activity, forming carbon-sulfur bonds	molecular_function	0.42047	1	2	1007	39	29078	Pbr032775.1,Pbr013913.1
GO:0003924	GTPase activity	molecular_function	0.42146	1	22	1007	581	29078	Pbr008689.1,Pbr038640.1,Pbr035370.1,Pbr035502.1,Pbr027034.1,Novel00672,Pbr031323.1,Pbr042826.1,Pbr012124.1,Pbr003834.1,Pbr008620.1,Pbr035937.1,Pbr000382.1,Pbr007749.1,Pbr008200.1,Pbr033016.2,Pbr017967.1,Pbr025530.1,Pbr013985.1,Pbr030096.1,Pbr017022.1,Pbr027932.1
GO:0000917	barrier septum assembly	biological_process	0.42218	1	5	1007	127	29078	Pbr028081.1,Pbr027818.1,Pbr027355.1,Pbr041852.1,Pbr017284.1
GO:0032506	cytokinetic process	biological_process	0.42218	1	5	1007	127	29078	Pbr027355.1,Pbr027818.1,Pbr028081.1,Pbr041852.1,Pbr017284.1
GO:0090529	cell septum assembly	biological_process	0.42218	1	5	1007	127	29078	Pbr041852.1,Pbr017284.1,Pbr028081.1,Pbr027818.1,Pbr027355.1
GO:1902410	mitotic cytokinetic process	biological_process	0.42218	1	5	1007	127	29078	Pbr017284.1,Pbr041852.1,Pbr027818.1,Pbr028081.1,Pbr027355.1
GO:0001883	purine nucleoside binding	molecular_function	0.42237	1	166	1007	4449	29078	Pbr033074.1,Pbr025487.1,Pbr008200.1,Pbr002901.1,Novel00806,Pbr005874.1,Pbr027034.1,Pbr002777.1,Pbr017655.1,Pbr038905.1,Pbr032908.1,Pbr005281.1,Pbr026721.1,Novel01767,Pbr025180.1,Pbr040592.1,Pbr015309.1,Pbr030096.1,Pbr015474.1,Pbr023448.1,Novel00224,Pbr032568.1,Pbr018555.1,Pbr020718.1,Pbr015116.1,Pbr039991.1,Pbr025444.1,Pbr028517.1,Pbr010169.1,Pbr038640.1,Pbr041196.1,Pbr042826.1,Pbr014279.1,Pbr025…
GO:0032549	ribonucleoside binding	molecular_function	0.42237	1	166	1007	4449	29078	Pbr035305.1,Pbr027926.1,Pbr008923.1,Pbr012693.1,Pbr025360.1,Pbr025229.1,Pbr000107.1,Pbr011222.1,Pbr002515.1,Pbr014097.1,Pbr019456.1,Pbr032194.1,Pbr031962.1,Pbr018427.1,Pbr041371.1,Pbr029101.2,Pbr042029.1,Pbr012124.1,Novel01852,Pbr025530.1,Pbr014148.1,Pbr025865.1,Novel00090,Pbr019330.1,Pbr003595.1,Pbr015930.1,Pbr036105.1,Pbr033240.1,Pbr038704.1,Pbr002365.1,Pbr027932.1,Pbr013658.1,Pbr005767.1,Pbr02…
GO:0032550	purine ribonucleoside binding	molecular_function	0.42237	1	166	1007	4449	29078	Pbr027211.1,Pbr011514.1,Pbr020963.1,Pbr019590.1,Pbr035502.1,Pbr003834.1,Pbr015816.1,Pbr011775.1,Pbr038978.1,Pbr026138.1,Pbr022526.1,Pbr017832.1,Pbr009008.1,Pbr016103.2,Pbr019677.3,Pbr028501.1,Pbr016654.1,Pbr034452.1,Pbr015193.1,Pbr017957.1,Pbr040068.1,Pbr007749.1,Pbr003822.1,Pbr004995.3,Pbr008620.1,Pbr032940.1,Pbr006685.1,Pbr000209.1,Pbr014643.1,Pbr034390.1,Pbr039118.1,Pbr038701.2,Pbr038834.1,Pbr…
GO:0006302	double-strand break repair	biological_process	0.42265	1	2	1007	44	29078	Pbr008285.1,Pbr026267.1
GO:0016741	transferase activity, transferring one-carbon groups	molecular_function	0.42347	1	23	1007	620	29078	Pbr042026.1,Pbr036141.1,Pbr027989.1,Pbr016887.1,Pbr032775.1,Pbr013510.1,Pbr021716.2,Pbr032778.1,Pbr037851.1,Pbr038854.1,Pbr012534.1,Pbr033134.1,Pbr013504.1,Pbr008421.1,Pbr013913.1,Pbr041372.1,Pbr007791.1,Pbr000107.1,Novel01438,Pbr005268.1,Pbr022368.1,Pbr037074.1,Pbr023777.1
GO:0007217	tachykinin receptor signaling pathway	biological_process	0.42361	1	1	1007	16	29078	Pbr025610.1
GO:0032555	purine ribonucleotide binding	molecular_function	0.42365	1	166	1007	4450	29078	Pbr004995.3,Pbr003822.1,Pbr032940.1,Pbr008620.1,Pbr034452.1,Pbr028501.1,Pbr016654.1,Pbr040068.1,Pbr007749.1,Pbr017957.1,Pbr015193.1,Pbr016103.2,Pbr019677.3,Pbr013155.1,Pbr018613.1,Pbr007319.1,Pbr042646.1,Pbr037820.1,Pbr038834.1,Pbr014643.1,Pbr000209.1,Pbr006685.1,Pbr038701.2,Pbr034390.1,Pbr039118.1,Pbr003834.1,Pbr019590.1,Pbr035502.1,Pbr020963.1,Pbr011514.1,Pbr027211.1,Pbr009008.1,Pbr022526.1,Pbr…
GO:0019888	protein phosphatase regulator activity	molecular_function	0.42375	1	2	1007	40	29078	Pbr016969.1,Pbr010069.1
GO:0044430	cytoskeletal part	cellular_component	0.42382	1	13	1007	346	29078	Pbr033130.2,Pbr024647.1,Pbr006045.1,Pbr012465.1,Pbr003822.1,Pbr004995.3,Pbr023509.1,Pbr002905.1,Pbr017284.1,Pbr012100.1,Pbr025229.1,Pbr008689.1,Pbr016966.1
GO:0048878	chemical homeostasis	biological_process	0.42448	1	3	1007	68	29078	Pbr013504.1,Pbr028226.1,Pbr026414.1
GO:0005816	spindle pole body	cellular_component	0.42504	1	1	1007	16	29078	Pbr006045.1
GO:0005823	central plaque of spindle pole body	cellular_component	0.42504	1	1	1007	16	29078	Pbr006045.1
GO:0044450	microtubule organizing center part	cellular_component	0.42504	1	1	1007	16	29078	Pbr006045.1
GO:0042470	melanosome	cellular_component	0.42615	1	1	1007	15	29078	Pbr021384.1
GO:0048770	pigment granule	cellular_component	0.42615	1	1	1007	15	29078	Pbr021384.1
GO:0051536	iron-sulfur cluster binding	molecular_function	0.42631	1	7	1007	178	29078	Pbr039150.2,Pbr029589.1,Pbr005978.1,Pbr040385.1,Pbr006528.1,Pbr003338.1,Pbr001154.1
GO:0051540	metal cluster binding	molecular_function	0.42631	1	7	1007	178	29078	Pbr040385.1,Pbr005978.1,Pbr029589.1,Pbr039150.2,Pbr001154.1,Pbr003338.1,Pbr006528.1
GO:0002682	regulation of immune system process	biological_process	0.42686	1	3	1007	69	29078	Pbr015141.1,Pbr030644.1,Pbr027752.1
GO:0016840	carbon-nitrogen lyase activity	molecular_function	0.42716	1	2	1007	40	29078	Pbr037937.1,Pbr015004.1
GO:0006996	organelle organization	biological_process	0.42771	1	41	1007	1146	29078	Pbr015309.1,Pbr013913.1,Pbr025360.1,Pbr025229.1,Pbr038922.1,Novel00968,Pbr031318.1,Pbr041852.1,Pbr021055.1,Pbr041371.1,Novel00353,Pbr042029.1,Pbr037851.1,Pbr033074.1,Pbr006045.1,Pbr029415.2,Pbr028165.1,Pbr006685.1,Pbr041699.1,Pbr003568.1,Pbr039118.1,Pbr038701.2,Pbr004851.1,Pbr002905.1,Pbr004448.1,Pbr009229.1,Pbr015733.1,Pbr022127.1,Pbr008689.1,Pbr010069.1,Pbr000031.1,Pbr000781.1,Pbr026080.1,Pbr03…
GO:0006281	DNA repair	biological_process	0.42804	1	22	1007	573	29078	Pbr030022.1,Pbr017832.1,Pbr028860.1,Pbr019456.1,Pbr042065.1,Pbr013155.1,Pbr034577.1,Pbr041372.1,Pbr007749.1,Pbr000781.1,Pbr008285.1,Pbr013189.1,Pbr037044.1,Pbr005387.1,Pbr022493.1,Pbr026267.1,Pbr027989.1,Pbr011514.1,Pbr002777.1,Pbr035502.1,Pbr038640.1,Pbr016103.2
GO:0030554	adenyl nucleotide binding	molecular_function	0.42838	1	157	1007	4192	29078	Pbr003595.1,Pbr019330.1,Pbr015930.1,Pbr036105.1,Pbr033240.1,Pbr025530.1,Novel00090,Pbr025865.1,Pbr014148.1,Pbr002365.1,Pbr005767.1,Pbr013658.1,Pbr027932.1,Pbr038704.1,Pbr041218.1,Pbr009229.1,Pbr022493.1,Pbr009331.1,Pbr015821.1,Pbr005387.1,Pbr033958.1,Pbr037100.1,Pbr007266.1,Pbr025360.1,Pbr000107.1,Pbr025229.1,Pbr027926.1,Pbr008923.1,Pbr035305.1,Pbr012693.1,Pbr032194.1,Pbr019456.1,Pbr002515.1,Pbr0…
GO:0048609	multicellular organismal reproductive process	biological_process	0.42952	1	4	1007	101	29078	Pbr034935.1,Pbr023732.1,Pbr017688.1,Pbr025607.1
GO:0019953	sexual reproduction	biological_process	0.42962	1	5	1007	128	29078	Pbr025607.1,Pbr006160.2,Pbr017688.1,Pbr023732.1,Pbr034935.1
GO:0043207	response to external biotic stimulus	biological_process	0.43046	1	7	1007	183	29078	Pbr008689.1,Pbr017557.1,Pbr030644.1,Pbr022702.1,Pbr033130.2,Pbr025078.1,Pbr027358.1
GO:0051707	response to other organism	biological_process	0.43046	1	7	1007	183	29078	Pbr025078.1,Pbr027358.1,Pbr008689.1,Pbr030644.1,Pbr017557.1,Pbr022702.1,Pbr033130.2
GO:0048584	positive regulation of response to stimulus	biological_process	0.4309	1	2	1007	41	29078	Pbr015141.1,Pbr027752.1
GO:1902494	catalytic complex	cellular_component	0.43216	1	29	1007	815	29078	Pbr017226.1,Pbr035089.1,Pbr019368.1,Pbr007749.1,Pbr002620.1,Pbr011709.1,Pbr029017.1,Pbr027816.1,Pbr037044.1,Pbr030372.1,Pbr023281.1,Pbr009117.1,Pbr038629.1,Pbr007376.1,Pbr022840.1,Pbr030524.1,Pbr025610.1,Pbr035502.1,Pbr003303.1,Pbr010069.1,Pbr034806.1,Pbr035444.1,Pbr010176.1,Pbr007319.1,Pbr019806.1,Pbr015600.1,Pbr034162.1,Pbr035962.1,Pbr000210.1
GO:0031224	intrinsic component of membrane	cellular_component	0.43373	1	110	1007	3061	29078	Pbr005387.1,Pbr007359.1,Pbr007376.1,Pbr033130.2,Pbr008421.1,Pbr000382.1,Pbr037147.1,Pbr040083.1,Pbr039457.1,Pbr037723.1,Pbr018464.1,Novel01374,Pbr015176.1,Pbr001532.1,Pbr027932.1,Pbr020959.2,Pbr032740.1,Pbr007184.1,Pbr034156.1,Pbr005246.1,Pbr024668.1,Pbr040350.1,Pbr005890.1,Pbr030335.1,Pbr010916.1,Pbr040521.1,Pbr024444.1,Pbr031962.1,Pbr008565.1,Pbr033373.1,Pbr013844.1,Pbr037851.1,Pbr019198.1,Pbr0…
GO:0016209	antioxidant activity	molecular_function	0.43403	1	9	1007	239	29078	Pbr023311.1,Pbr032800.1,Pbr005794.1,Pbr041827.1,Pbr000689.1,Pbr002672.1,Pbr039150.2,Pbr016853.1,Pbr037664.1
GO:0033176	proton-transporting V-type ATPase complex	cellular_component	0.43462	1	5	1007	123	29078	Pbr004824.1,Pbr026432.1,Pbr025229.1,Pbr030364.1,Pbr038249.1
GO:0000281	mitotic cytokinesis	biological_process	0.43591	1	5	1007	129	29078	Pbr027355.1,Pbr028081.1,Pbr027818.1,Pbr041852.1,Pbr017284.1
GO:0061640	cytoskeleton-dependent cytokinesis	biological_process	0.43591	1	5	1007	129	29078	Pbr028081.1,Pbr027818.1,Pbr027355.1,Pbr017284.1,Pbr041852.1
GO:0051704	multi-organism process	biological_process	0.43602	1	48	1007	1327	29078	Pbr017557.1,Pbr033373.1,Pbr017688.1,Pbr011537.1,Pbr038854.1,Pbr030644.1,Pbr031110.1,Pbr027731.1,Pbr016313.1,Pbr031395.1,Pbr020395.1,Pbr034935.1,Novel01438,Pbr011473.1,Pbr025229.1,Pbr034577.1,Pbr002555.1,Pbr037343.1,Pbr033134.1,Pbr033130.2,Pbr022154.2,Pbr000382.1,Pbr029668.1,Pbr023732.1,Pbr008689.1,Pbr010069.1,Pbr015821.1,Pbr026267.1,Pbr041196.1,Pbr006160.2,Pbr028226.1,Pbr025607.1,Pbr012358.1,Pbr0…
GO:0016835	carbon-oxygen lyase activity	molecular_function	0.43655	1	8	1007	203	29078	Pbr042387.1,Pbr027985.1,Pbr036775.1,Pbr004809.1,Pbr027311.1,Pbr008960.1,Pbr017091.1,Pbr019198.1
GO:0048519	negative regulation of biological process	biological_process	0.43665	1	10	1007	267	29078	Pbr017284.1,Pbr040197.1,Pbr002905.1,Pbr041346.1,Pbr030644.1,Pbr033381.1,Pbr018182.1,Pbr030096.1,Pbr004466.1,Pbr041699.1
GO:0044238	primary metabolic process	biological_process	0.43676	1	418	1007	11817	29078	Pbr032373.1,Pbr026138.1,Pbr030476.1,Pbr040110.1,Pbr009008.1,Pbr022526.1,Pbr017240.1,Pbr006338.1,Pbr028009.1,Pbr035932.1,Pbr034842.1,Pbr028463.1,Pbr035502.1,Pbr005931.1,Novel00353,Pbr004809.1,Pbr040203.1,Pbr027211.1,Pbr042026.1,Pbr040074.1,Pbr020757.1,Pbr027897.1,Pbr019135.1,Pbr041346.1,Pbr032405.1,Pbr014643.1,Pbr007809.1,Pbr013155.1,Pbr011953.1,Pbr007184.1,Pbr022360.1,Pbr018997.1,Pbr007319.1,Nove…
GO:0014070	response to organic cyclic compound	biological_process	0.43699	1	1	1007	18	29078	Pbr040311.1
GO:0000184	nuclear-transcribed mRNA catabolic process, nonsense-mediated decay	biological_process	0.43756	1	1	1007	15	29078	Pbr037007.1
GO:0003954	NADH dehydrogenase activity	molecular_function	0.44124	1	2	1007	47	29078	Pbr005686.1,Pbr039572.1
GO:0000428	DNA-directed RNA polymerase complex	cellular_component	0.44212	1	5	1007	126	29078	Pbr030372.1,Pbr035444.1,Pbr002620.1,Pbr027816.1,Pbr010069.1
GO:0030880	RNA polymerase complex	cellular_component	0.44212	1	5	1007	126	29078	Pbr027816.1,Pbr010069.1,Pbr035444.1,Pbr030372.1,Pbr002620.1
GO:0055029	nuclear DNA-directed RNA polymerase complex	cellular_component	0.44212	1	5	1007	126	29078	Pbr027816.1,Pbr010069.1,Pbr035444.1,Pbr030372.1,Pbr002620.1
GO:0008173	RNA methyltransferase activity	molecular_function	0.44215	1	3	1007	68	29078	Pbr033134.1,Novel01438,Pbr038854.1
GO:0044036	cell wall macromolecule metabolic process	biological_process	0.44226	1	2	1007	45	29078	Pbr003454.1,Pbr011974.1
GO:0004871	signal transducer activity	molecular_function	0.44239	1	17	1007	461	29078	Pbr034731.1,Pbr025530.1,Pbr030096.1,Pbr033825.1,Pbr017967.1,Pbr022191.1,Pbr017832.1,Pbr004448.1,Pbr025952.1,Pbr027034.1,Pbr035647.1,Pbr005673.1,Pbr015430.1,Pbr004995.3,Pbr038031.7,Pbr022154.2,Pbr008620.1
GO:0009059	macromolecule biosynthetic process	biological_process	0.44242	1	161	1007	4654	29078	Pbr042526.1,Pbr028076.1,Pbr030364.1,Pbr008187.1,Pbr037846.1,Pbr041508.3,Pbr004893.1,Pbr011196.1,Pbr034219.1,Pbr032349.1,Pbr038584.1,Pbr008796.1,Pbr019494.1,Pbr025524.1,Pbr001332.1,Pbr025458.1,Pbr038617.1,Pbr038600.1,Pbr026725.1,Pbr023443.1,Pbr028081.1,Pbr031702.1,Pbr027989.1,Pbr041196.1,Pbr038640.1,Pbr025444.1,Pbr032568.1,Pbr033252.1,Pbr033681.1,Pbr022332.1,Pbr022154.2,Pbr004201.3,Pbr008768.1,Pbr…
GO:0016651	oxidoreductase activity, acting on NAD(P)H	molecular_function	0.44348	1	5	1007	130	29078	Pbr005794.1,Pbr005686.1,Pbr039150.2,Pbr033817.1,Pbr039572.1
GO:0016830	carbon-carbon lyase activity	molecular_function	0.44424	1	7	1007	176	29078	Pbr038975.1,Pbr033557.1,Pbr022360.1,Pbr010513.1,Pbr005501.1,Pbr042070.1,Pbr000576.1
GO:0006259	DNA metabolic process	biological_process	0.44536	1	50	1007	1370	29078	Pbr041372.1,Pbr027818.1,Pbr026422.1,Pbr037820.1,Pbr035444.1,Pbr011196.1,Pbr013155.1,Pbr018613.1,Pbr007319.1,Pbr042065.1,Pbr027932.1,Pbr028860.1,Pbr026267.1,Pbr028081.1,Pbr022493.1,Pbr027989.1,Pbr005387.1,Pbr016103.2,Pbr038640.1,Pbr029451.1,Pbr000781.1,Pbr008285.1,Pbr032568.1,Pbr007749.1,Pbr017284.1,Pbr013189.1,Pbr015816.1,Pbr034577.1,Pbr040592.1,Pbr020163.1,Pbr002515.1,Pbr028009.1,Pbr017832.1,Pbr…
GO:0005200	structural constituent of cytoskeleton	molecular_function	0.44691	1	1	1007	17	29078	Pbr006045.1
GO:0016903	oxidoreductase activity, acting on the aldehyde or oxo group of donors	molecular_function	0.44836	1	4	1007	95	29078	Pbr005939.1,Pbr020138.1,Pbr034452.1,Pbr015084.1
GO:0004535	poly(A)-specific ribonuclease activity	molecular_function	0.44981	1	1	1007	16	29078	Pbr033635.1
GO:0019208	phosphatase regulator activity	molecular_function	0.45018	1	2	1007	42	29078	Pbr016969.1,Pbr010069.1
GO:0055076	transition metal ion homeostasis	biological_process	0.45029	1	1	1007	17	29078	Pbr028226.1
GO:0016846	carbon-sulfur lyase activity	molecular_function	0.45038	1	2	1007	43	29078	Pbr016639.1,Pbr036149.1
GO:0022884	macromolecule transmembrane transporter activity	molecular_function	0.45181	1	1	1007	17	29078	Pbr034182.1
GO:0010629	negative regulation of gene expression	biological_process	0.45183	1	4	1007	98	29078	Pbr041699.1,Pbr041346.1,Pbr018182.1,Pbr033381.1
GO:0044801	single-organism membrane fusion	biological_process	0.4524	1	2	1007	45	29078	Pbr006160.2,Pbr008689.1
GO:0007010	cytoskeleton organization	biological_process	0.45311	1	16	1007	442	29078	Pbr004448.1,Novel00968,Pbr025229.1,Pbr004851.1,Pbr028165.1,Pbr041699.1,Pbr013913.1,Pbr006045.1,Pbr003822.1,Pbr033074.1,Pbr042283.1,Pbr033130.2,Pbr009541.1,Pbr042029.1,Pbr000031.1,Pbr021055.1
GO:0006220	pyrimidine nucleotide metabolic process	biological_process	0.45375	1	2	1007	45	29078	Pbr020086.2,Novel01597
GO:0001775	cell activation	biological_process	0.45375	1	3	1007	74	29078	Pbr006702.1,Pbr004824.1,Pbr006045.1
GO:0006820	anion transport	biological_process	0.45422	1	10	1007	259	29078	Pbr022573.1,Pbr017062.1,Pbr033381.1,Pbr013540.2,Pbr037147.1,Pbr040083.1,Novel01396,Pbr003103.1,Pbr027887.1,Pbr014979.1
GO:0051179	localization	biological_process	0.45439	1	152	1007	4254	29078	Pbr042646.1,Pbr002945.1,Pbr033922.1,Pbr037723.1,Pbr014871.1,Pbr023833.1,Pbr040083.1,Novel01396,Pbr007749.1,Pbr011633.1,Pbr041516.2,Pbr028729.1,Pbr024916.1,Pbr020709.1,Pbr028640.1,Pbr013540.2,Pbr020976.1,Pbr037343.1,Pbr000172.1,Pbr040074.1,Pbr026432.1,Pbr038854.1,Pbr024739.1,Pbr030335.1,Pbr010916.1,Pbr035502.1,Pbr004466.1,Pbr042099.1,Pbr027637.1,Pbr024434.1,Pbr016331.1,Pbr016036.1,Pbr002905.1,Pbr0…
GO:0003942	N-acetyl-gamma-glutamyl-phosphate reductase activity	molecular_function	0.4563	1	1	1007	17	29078	Pbr034452.1
GO:0008234	cysteine-type peptidase activity	molecular_function	0.45842	1	8	1007	214	29078	Pbr042892.1,Pbr016313.1,Pbr019456.1,Pbr004970.1,Pbr033301.2,Pbr033635.1,Pbr026879.1,Pbr032125.2
GO:0009896	positive regulation of catabolic process	biological_process	0.4588	1	3	1007	73	29078	Pbr026565.1,Pbr002905.1,Pbr017284.1
GO:0010508	positive regulation of autophagy	biological_process	0.4588	1	3	1007	73	29078	Pbr026565.1,Pbr017284.1,Pbr002905.1
GO:0031331	positive regulation of cellular catabolic process	biological_process	0.4588	1	3	1007	73	29078	Pbr026565.1,Pbr017284.1,Pbr002905.1
GO:0016032	viral process	biological_process	0.45895	1	19	1007	510	29078	Pbr020395.1,Pbr016313.1,Pbr031395.1,Pbr012358.1,Pbr034156.1,Pbr010787.1,Pbr040954.1,Pbr025229.1,Pbr015801.1,Pbr002555.1,Pbr034390.1,Pbr034577.1,Pbr033373.1,Pbr022154.2,Pbr010069.1,Pbr029668.1,Pbr031110.1,Pbr030644.1,Pbr041196.1
GO:0005785	signal recognition particle receptor complex	cellular_component	0.4591	1	1	1007	18	29078	Pbr000382.1
GO:0000139	Golgi membrane	cellular_component	0.4602	1	3	1007	69	29078	Pbr011633.1,Pbr041852.1,Pbr040672.1
GO:0046677	response to antibiotic	biological_process	0.4603	1	1	1007	17	29078	Pbr018303.1
GO:0070008	serine-type exopeptidase activity	molecular_function	0.46101	1	4	1007	95	29078	Pbr020395.1,Pbr019456.1,Pbr026422.1,Pbr027102.1
GO:0009116	nucleoside metabolic process	biological_process	0.46107	1	12	1007	331	29078	Pbr005501.1,Pbr037756.1,Pbr007211.1,Pbr033817.1,Pbr020040.1,Pbr041516.2,Pbr039572.1,Pbr005686.1,Pbr022360.1,Pbr021977.1,Pbr002365.1,Pbr038975.1
GO:0019954	asexual reproduction	biological_process	0.46342	1	5	1007	134	29078	Pbr017284.1,Pbr041852.1,Pbr027818.1,Pbr028081.1,Pbr027355.1
GO:0005217	intracellular ligand-gated ion channel activity	molecular_function	0.46356	1	2	1007	45	29078	Pbr013504.1,Pbr026414.1
GO:0005218	intracellular ligand-gated calcium channel activity	molecular_function	0.46356	1	2	1007	45	29078	Pbr013504.1,Pbr026414.1
GO:0005219	ryanodine-sensitive calcium-release channel activity	molecular_function	0.46356	1	2	1007	45	29078	Pbr013504.1,Pbr026414.1
GO:0015278	calcium-release channel activity	molecular_function	0.46356	1	2	1007	45	29078	Pbr013504.1,Pbr026414.1
GO:1901657	glycosyl compound metabolic process	biological_process	0.46377	1	12	1007	332	29078	Pbr005686.1,Pbr022360.1,Pbr021977.1,Pbr002365.1,Pbr038975.1,Pbr005501.1,Pbr037756.1,Pbr007211.1,Pbr033817.1,Pbr020040.1,Pbr041516.2,Pbr039572.1
GO:0015630	microtubule cytoskeleton	cellular_component	0.46451	1	8	1007	216	29078	Pbr024647.1,Pbr006045.1,Pbr003822.1,Pbr012465.1,Pbr023509.1,Pbr017284.1,Pbr012100.1,Pbr016966.1
GO:0051239	regulation of multicellular organismal process	biological_process	0.46489	1	2	1007	47	29078	Pbr025078.1,Pbr019216.2
GO:0043414	macromolecule methylation	biological_process	0.46568	1	5	1007	125	29078	Pbr013510.1,Pbr033134.1,Pbr038854.1,Pbr037851.1,Novel01438
GO:0016838	carbon-oxygen lyase activity, acting on phosphates	molecular_function	0.46569	1	3	1007	72	29078	Pbr042387.1,Pbr027311.1,Pbr008960.1
GO:0008199	ferric iron binding	molecular_function	0.46602	1	1	1007	18	29078	Pbr028226.1
GO:0042710	biofilm formation	biological_process	0.46612	1	1	1007	17	29078	Pbr028226.1
GO:0019900	kinase binding	molecular_function	0.46618	1	2	1007	45	29078	Pbr012672.1,Pbr037052.1
GO:0065007	biological regulation	biological_process	0.46694	1	172	1007	4938	29078	Pbr037846.1,Pbr016930.1,Pbr017967.1,Pbr041508.3,Pbr042526.1,Pbr028076.1,Pbr008187.1,Pbr025524.1,Pbr019494.1,Pbr008796.1,Pbr001332.1,Pbr033372.1,Pbr025458.1,Pbr038617.1,Pbr011196.1,Pbr004893.1,Pbr042767.1,Pbr026565.1,Pbr038584.1,Pbr038640.1,Pbr025444.1,Pbr042826.1,Pbr027989.1,Pbr028081.1,Pbr031702.1,Pbr041196.1,Pbr026315.1,Pbr022332.1,Pbr022154.2,Pbr015474.1,Pbr019368.1,Pbr015141.1,Pbr022789.1,Pbr…
GO:0046834	lipid phosphorylation	biological_process	0.4672	1	1	1007	17	29078	Pbr000299.1
GO:0046854	phosphatidylinositol phosphorylation	biological_process	0.4672	1	1	1007	17	29078	Pbr000299.1
GO:0006817	phosphate ion transport	biological_process	0.46824	1	1	1007	17	29078	Pbr027887.1
GO:0015936	coenzyme A metabolic process	biological_process	0.46842	1	1	1007	19	29078	Pbr002365.1
GO:0008654	phospholipid biosynthetic process	biological_process	0.46865	1	5	1007	126	29078	Pbr017062.1,Pbr033301.2,Pbr032125.2,Pbr009229.1,Pbr037147.1
GO:0051270	regulation of cellular component movement	biological_process	0.47057	1	1	1007	18	29078	Pbr004466.1
GO:2000145	regulation of cell motility	biological_process	0.47057	1	1	1007	18	29078	Pbr004466.1
GO:0005905	coated pit	cellular_component	0.47109	1	1	1007	17	29078	Pbr011633.1
GO:0012510	trans-Golgi network transport vesicle membrane	cellular_component	0.47109	1	1	1007	17	29078	Pbr011633.1
GO:0030125	clathrin vesicle coat	cellular_component	0.47109	1	1	1007	17	29078	Pbr011633.1
GO:0030130	clathrin coat of trans-Golgi network vesicle	cellular_component	0.47109	1	1	1007	17	29078	Pbr011633.1
GO:0030132	clathrin coat of coated pit	cellular_component	0.47109	1	1	1007	17	29078	Pbr011633.1
GO:0030136	clathrin-coated vesicle	cellular_component	0.47109	1	1	1007	17	29078	Pbr011633.1
GO:0030140	trans-Golgi network transport vesicle	cellular_component	0.47109	1	1	1007	17	29078	Pbr011633.1
GO:0030665	clathrin-coated vesicle membrane	cellular_component	0.47109	1	1	1007	17	29078	Pbr011633.1
GO:0017076	purine nucleotide binding	molecular_function	0.47295	1	166	1007	4490	29078	Novel00090,Pbr025865.1,Pbr014148.1,Pbr025530.1,Pbr033240.1,Pbr003595.1,Pbr019330.1,Pbr015930.1,Pbr036105.1,Pbr038704.1,Pbr005767.1,Pbr027932.1,Pbr013658.1,Pbr002365.1,Pbr009331.1,Pbr005387.1,Pbr015821.1,Pbr009229.1,Pbr022493.1,Pbr041218.1,Pbr000382.1,Pbr007266.1,Pbr037100.1,Pbr033958.1,Pbr012693.1,Pbr027926.1,Pbr008923.1,Pbr035305.1,Pbr025360.1,Pbr000107.1,Pbr025229.1,Pbr014097.1,Pbr011222.1,Pbr0…
GO:0016569	covalent chromatin modification	biological_process	0.47327	1	2	1007	44	29078	Pbr010069.1,Pbr037851.1
GO:0016570	histone modification	biological_process	0.47327	1	2	1007	44	29078	Pbr037851.1,Pbr010069.1
GO:0030076	light-harvesting complex	cellular_component	0.47373	1	1	1007	20	29078	Pbr028463.1
GO:0016021	integral component of membrane	cellular_component	0.47394	1	107	1007	3004	29078	Pbr037851.1,Pbr013844.1,Pbr019198.1,Pbr033373.1,Pbr024444.1,Pbr031962.1,Pbr008565.1,Pbr005890.1,Pbr040350.1,Pbr030335.1,Pbr010916.1,Pbr040521.1,Pbr017832.1,Pbr013540.2,Pbr028640.1,Pbr024916.1,Pbr012785.1,Pbr035962.1,Pbr037343.1,Pbr040672.1,Pbr025229.1,Pbr000382.1,Pbr040083.1,Pbr037147.1,Pbr033130.2,Pbr008421.1,Pbr005387.1,Pbr007359.1,Pbr007376.1,Pbr034156.1,Pbr005246.1,Pbr024668.1,Pbr001532.1,Pbr…
GO:0016410	N-acyltransferase activity	molecular_function	0.47493	1	5	1007	131	29078	Pbr022925.2,Pbr011953.1,Pbr008543.1,Pbr020863.1,Pbr008187.1
GO:0044380	protein localization to cytoskeleton	biological_process	0.47542	1	1	1007	18	29078	Pbr013913.1
GO:0071988	protein localization to spindle pole body	biological_process	0.47542	1	1	1007	18	29078	Pbr013913.1
GO:0072698	protein localization to microtubule cytoskeleton	biological_process	0.47542	1	1	1007	18	29078	Pbr013913.1
GO:0051258	protein polymerization	biological_process	0.47629	1	4	1007	106	29078	Pbr033130.2,Pbr004824.1,Pbr006045.1,Pbr006702.1
GO:0006874	cellular calcium ion homeostasis	biological_process	0.47632	1	2	1007	46	29078	Pbr026414.1,Pbr013504.1
GO:0055074	calcium ion homeostasis	biological_process	0.47632	1	2	1007	46	29078	Pbr013504.1,Pbr026414.1
GO:0072503	cellular divalent inorganic cation homeostasis	biological_process	0.47632	1	2	1007	46	29078	Pbr013504.1,Pbr026414.1
GO:0072507	divalent inorganic cation homeostasis	biological_process	0.47632	1	2	1007	46	29078	Pbr013504.1,Pbr026414.1
GO:0017004	cytochrome complex assembly	biological_process	0.47726	1	2	1007	48	29078	Pbr000518.1,Pbr037584.1
GO:0051184	cofactor transporter activity	molecular_function	0.48	1	1	1007	18	29078	Pbr042099.1
GO:0009755	hormone-mediated signaling pathway	biological_process	0.48062	1	1	1007	20	29078	Pbr040311.1
GO:0032870	cellular response to hormone stimulus	biological_process	0.48062	1	1	1007	20	29078	Pbr040311.1
GO:0051051	negative regulation of transport	biological_process	0.48081	1	1	1007	23	29078	Pbr040197.1
GO:0009126	purine nucleoside monophosphate metabolic process	biological_process	0.48163	1	9	1007	252	29078	Pbr005501.1,Pbr007211.1,Pbr033817.1,Pbr041516.2,Pbr039572.1,Pbr020040.1,Pbr022360.1,Pbr005686.1,Pbr038975.1
GO:0009167	purine ribonucleoside monophosphate metabolic process	biological_process	0.48163	1	9	1007	252	29078	Pbr033817.1,Pbr039572.1,Pbr041516.2,Pbr020040.1,Pbr005501.1,Pbr007211.1,Pbr022360.1,Pbr005686.1,Pbr038975.1
GO:0009678	hydrogen-translocating pyrophosphatase activity	molecular_function	0.4829	1	1	1007	17	29078	Pbr037441.1
GO:0033926	glycopeptide alpha-N-acetylgalactosaminidase activity	molecular_function	0.48403	1	1	1007	19	29078	Pbr028049.1
GO:0045202	synapse	cellular_component	0.48483	1	1	1007	18	29078	Pbr031962.1
GO:0030145	manganese ion binding	molecular_function	0.48526	1	1	1007	18	29078	Pbr004303.1
GO:0008677	2-dehydropantoate 2-reductase activity	molecular_function	0.48604	1	2	1007	44	29078	Pbr020138.1,Pbr019793.1
GO:0043623	cellular protein complex assembly	biological_process	0.48799	1	11	1007	310	29078	Pbr037584.1,Pbr027959.1,Pbr004824.1,Pbr000518.1,Pbr025229.1,Pbr041852.1,Pbr033130.2,Pbr027785.1,Pbr006045.1,Pbr006702.1,Pbr039991.1
GO:0070851	growth factor receptor binding	molecular_function	0.48815	1	1	1007	18	29078	Pbr023112.3
GO:0005506	iron ion binding	molecular_function	0.489	1	20	1007	561	29078	Pbr004630.1,Pbr002187.2,Pbr035143.1,Pbr004466.1,Pbr020050.1,Pbr020040.1,Pbr004303.1,Pbr019859.1,Pbr005315.1,Pbr018303.1,Pbr019636.1,Pbr028226.1,Pbr015176.1,Pbr042070.1,Pbr006220.1,Pbr020055.1,Pbr013367.1,Pbr037838.1,Pbr026584.1,Pbr026583.1
GO:0006096	glycolytic process	biological_process	0.48951	1	3	1007	72	29078	Pbr038975.1,Pbr022360.1,Pbr005501.1
GO:0006757	ATP generation from ADP	biological_process	0.48951	1	3	1007	72	29078	Pbr038975.1,Pbr005501.1,Pbr022360.1
GO:0009135	purine nucleoside diphosphate metabolic process	biological_process	0.48951	1	3	1007	72	29078	Pbr038975.1,Pbr005501.1,Pbr022360.1
GO:0009179	purine ribonucleoside diphosphate metabolic process	biological_process	0.48951	1	3	1007	72	29078	Pbr038975.1,Pbr022360.1,Pbr005501.1
GO:0009185	ribonucleoside diphosphate metabolic process	biological_process	0.48951	1	3	1007	72	29078	Pbr005501.1,Pbr022360.1,Pbr038975.1
GO:0046031	ADP metabolic process	biological_process	0.48951	1	3	1007	72	29078	Pbr038975.1,Pbr005501.1,Pbr022360.1
GO:0005811	lipid particle	cellular_component	0.49031	1	1	1007	22	29078	Pbr024444.1
GO:0012511	monolayer-surrounded lipid storage body	cellular_component	0.49031	1	1	1007	22	29078	Pbr024444.1
GO:0070566	adenylyltransferase activity	molecular_function	0.49046	1	2	1007	45	29078	Pbr031621.1,Pbr013188.1
GO:0042451	purine nucleoside biosynthetic process	biological_process	0.49089	1	5	1007	139	29078	Pbr020040.1,Pbr041516.2,Pbr007211.1,Pbr037756.1,Pbr002365.1
GO:0046129	purine ribonucleoside biosynthetic process	biological_process	0.49089	1	5	1007	139	29078	Pbr020040.1,Pbr041516.2,Pbr037756.1,Pbr002365.1,Pbr007211.1
GO:0009161	ribonucleoside monophosphate metabolic process	biological_process	0.49185	1	9	1007	254	29078	Pbr007211.1,Pbr005501.1,Pbr039572.1,Pbr041516.2,Pbr020040.1,Pbr033817.1,Pbr038975.1,Pbr005686.1,Pbr022360.1
GO:0033647	host intracellular organelle	cellular_component	0.49329	1	4	1007	105	29078	Pbr012358.1,Pbr030644.1,Pbr042688.1,Pbr038617.1
GO:0033648	host intracellular membrane-bounded organelle	cellular_component	0.49329	1	4	1007	105	29078	Pbr038617.1,Pbr042688.1,Pbr030644.1,Pbr012358.1
GO:0005351	sugar:proton symporter activity	molecular_function	0.49399	1	1	1007	19	29078	Pbr040672.1
GO:0015295	solute:proton symporter activity	molecular_function	0.49399	1	1	1007	19	29078	Pbr040672.1
GO:0006402	mRNA catabolic process	biological_process	0.49492	1	2	1007	45	29078	Pbr033635.1,Pbr037007.1
GO:0000003	reproduction	biological_process	0.49581	1	10	1007	287	29078	Pbr023732.1,Pbr027818.1,Pbr028081.1,Pbr027355.1,Pbr041852.1,Pbr006160.2,Pbr017688.1,Pbr025607.1,Pbr017284.1,Pbr034935.1
GO:0019362	pyridine nucleotide metabolic process	biological_process	0.49638	1	4	1007	100	29078	Pbr038975.1,Pbr005501.1,Pbr022360.1,Pbr026727.1
GO:0046496	nicotinamide nucleotide metabolic process	biological_process	0.49638	1	4	1007	100	29078	Pbr026727.1,Pbr005501.1,Pbr022360.1,Pbr038975.1
GO:0052547	regulation of peptidase activity	biological_process	0.49645	1	1	1007	20	29078	Pbr030096.1
GO:0052548	regulation of endopeptidase activity	biological_process	0.49645	1	1	1007	20	29078	Pbr030096.1
GO:0055036	virion membrane	cellular_component	0.49747	1	1	1007	19	29078	Pbr031191.2
GO:0031419	cobalamin binding	molecular_function	0.49796	1	1	1007	20	29078	Pbr008534.1
GO:0043631	RNA polyadenylation	biological_process	0.49797	1	1	1007	19	29078	Pbr013188.1
GO:0008757	S-adenosylmethionine-dependent methyltransferase activity	molecular_function	0.49824	1	5	1007	129	29078	Novel01438,Pbr037851.1,Pbr038854.1,Pbr033134.1,Pbr022368.1
GO:0005791	rough endoplasmic reticulum	cellular_component	0.49842	1	1	1007	20	29078	Pbr000382.1
GO:0030867	rough endoplasmic reticulum membrane	cellular_component	0.49842	1	1	1007	20	29078	Pbr000382.1
GO:0016485	protein processing	biological_process	0.49844	1	3	1007	77	29078	Pbr007376.1,Pbr030524.1,Pbr020395.1
GO:0051604	protein maturation	biological_process	0.49844	1	3	1007	77	29078	Pbr007376.1,Pbr030524.1,Pbr020395.1
GO:1901137	carbohydrate derivative biosynthetic process	biological_process	0.50031	1	15	1007	418	29078	Pbr032125.2,Pbr007211.1,Pbr017062.1,Pbr019630.1,Pbr035129.1,Pbr037756.1,Pbr020040.1,Pbr041516.2,Pbr009229.1,Pbr033301.2,Pbr039389.1,Pbr002365.1,Pbr037147.1,Pbr027442.1,Pbr042046.1
GO:0071495	cellular response to endogenous stimulus	biological_process	0.50064	1	1	1007	21	29078	Pbr040311.1
GO:0006401	RNA catabolic process	biological_process	0.50112	1	2	1007	46	29078	Pbr033635.1,Pbr037007.1
GO:0003678	DNA helicase activity	molecular_function	0.50159	1	12	1007	312	29078	Pbr005387.1,Pbr011514.1,Pbr026267.1,Pbr035502.1,Pbr038640.1,Pbr037820.1,Pbr007749.1,Pbr008285.1,Pbr000781.1,Pbr013155.1,Pbr037044.1,Pbr018613.1
GO:0016833	oxo-acid-lyase activity	molecular_function	0.50428	1	1	1007	19	29078	Pbr042070.1
GO:0043161	proteasome-mediated ubiquitin-dependent protein catabolic process	biological_process	0.5045	1	2	1007	49	29078	Pbr017284.1,Pbr002905.1
GO:0019054	modulation by virus of host process	biological_process	0.50502	1	1	1007	19	29078	Pbr025229.1
GO:0044068	modulation by symbiont of host cellular process	biological_process	0.50502	1	1	1007	19	29078	Pbr025229.1
GO:0044427	chromosomal part	cellular_component	0.50576	1	10	1007	282	29078	Pbr041852.1,Pbr030524.1,Pbr026414.1,Pbr022127.1,Pbr039101.1,Pbr028009.1,Pbr042065.1,Pbr003822.1,Pbr015071.1,Pbr029415.2
GO:0003887	DNA-directed DNA polymerase activity	molecular_function	0.50611	1	5	1007	135	29078	Pbr003476.1,Pbr010069.1,Pbr035502.1,Pbr035444.1,Pbr007749.1
GO:0015171	amino acid transmembrane transporter activity	molecular_function	0.50646	1	2	1007	45	29078	Pbr033381.1,Pbr034218.1
GO:0015988	energy coupled proton transmembrane transport, against electrochemical gradient	biological_process	0.50662	1	6	1007	164	29078	Pbr038249.1,Pbr030364.1,Pbr026725.1,Pbr025229.1,Pbr004824.1,Pbr026432.1
GO:0015991	ATP hydrolysis coupled proton transport	biological_process	0.50662	1	6	1007	164	29078	Pbr030364.1,Pbr026725.1,Pbr038249.1,Pbr004824.1,Pbr026432.1,Pbr025229.1
GO:1902600	hydrogen ion transmembrane transport	biological_process	0.5069	1	9	1007	257	29078	Pbr026432.1,Pbr038249.1,Pbr004824.1,Pbr025229.1,Pbr007211.1,Pbr026725.1,Pbr041516.2,Pbr030364.1,Pbr020040.1
GO:0031072	heat shock protein binding	molecular_function	0.5075	1	2	1007	53	29078	Pbr033373.1,Pbr035942.1
GO:1901136	carbohydrate derivative catabolic process	biological_process	0.50809	1	3	1007	77	29078	Pbr003454.1,Pbr011974.1,Pbr019793.1
GO:0043130	ubiquitin binding	molecular_function	0.50948	1	1	1007	20	29078	Pbr008390.1
GO:0019082	viral protein processing	biological_process	0.50989	1	1	1007	19	29078	Pbr020395.1
GO:0005672	transcription factor TFIIA complex	cellular_component	0.51021	1	2	1007	47	29078	Pbr002620.1,Pbr027816.1
GO:0005402	cation:sugar symporter activity	molecular_function	0.51264	1	1	1007	20	29078	Pbr040672.1
GO:0051119	sugar transmembrane transporter activity	molecular_function	0.51264	1	1	1007	20	29078	Pbr040672.1
GO:0005839	proteasome core complex	cellular_component	0.51406	1	2	1007	52	29078	Pbr004196.1,Pbr008076.1
GO:0006935	chemotaxis	biological_process	0.51409	1	2	1007	50	29078	Pbr023312.1,Pbr007670.1
GO:0019693	ribose phosphate metabolic process	biological_process	0.51438	1	11	1007	318	29078	Pbr041516.2,Pbr039572.1,Pbr020040.1,Pbr033817.1,Pbr026727.1,Pbr007211.1,Pbr005501.1,Pbr038975.1,Pbr002365.1,Pbr022360.1,Pbr005686.1
GO:0050840	extracellular matrix binding	molecular_function	0.51516	1	1	1007	22	29078	Pbr008421.1
GO:0005247	voltage-gated chloride channel activity	molecular_function	0.51549	1	1	1007	21	29078	Pbr003103.1
GO:0005254	chloride channel activity	molecular_function	0.51549	1	1	1007	21	29078	Pbr003103.1
GO:0006821	chloride transport	biological_process	0.51549	1	1	1007	21	29078	Pbr003103.1
GO:0008308	voltage-gated anion channel activity	molecular_function	0.51549	1	1	1007	21	29078	Pbr003103.1
GO:0015108	chloride transmembrane transporter activity	molecular_function	0.51549	1	1	1007	21	29078	Pbr003103.1
GO:0010498	proteasomal protein catabolic process	biological_process	0.51664	1	2	1007	50	29078	Pbr017284.1,Pbr002905.1
GO:0006413	translational initiation	biological_process	0.51704	1	3	1007	84	29078	Pbr033681.1,Pbr004201.3,Pbr033381.1
GO:0043900	regulation of multi-organism process	biological_process	0.51852	1	2	1007	51	29078	Pbr030644.1,Pbr042767.1
GO:0009163	nucleoside biosynthetic process	biological_process	0.51924	1	5	1007	143	29078	Pbr002365.1,Pbr037756.1,Pbr007211.1,Pbr041516.2,Pbr020040.1
GO:0042455	ribonucleoside biosynthetic process	biological_process	0.51924	1	5	1007	143	29078	Pbr007211.1,Pbr037756.1,Pbr002365.1,Pbr020040.1,Pbr041516.2
GO:1901607	alpha-amino acid biosynthetic process	biological_process	0.52066	1	8	1007	219	29078	Pbr020138.1,Pbr014749.1,Pbr004630.1,Pbr016887.1,Pbr031495.1,Pbr027985.1,Pbr040592.1,Pbr004809.1
GO:0008272	sulfate transport	biological_process	0.52235	1	1	1007	19	29078	Pbr022573.1
GO:0015116	sulfate transmembrane transporter activity	molecular_function	0.52235	1	1	1007	19	29078	Pbr022573.1
GO:1901682	sulfur compound transmembrane transporter activity	molecular_function	0.52235	1	1	1007	19	29078	Pbr022573.1
GO:1901659	glycosyl compound biosynthetic process	biological_process	0.52337	1	5	1007	144	29078	Pbr020040.1,Pbr041516.2,Pbr002365.1,Pbr037756.1,Pbr007211.1
GO:0003676	nucleic acid binding	molecular_function	0.5238	1	172	1007	4944	29078	Pbr008285.1,Pbr003130.1,Pbr030179.1,Pbr022076.1,Pbr015193.1,Pbr036517.1,Pbr007749.1,Pbr016103.2,Pbr029451.1,Pbr033635.1,Pbr041516.2,Pbr018613.1,Pbr018269.1,Pbr007319.1,Pbr042646.1,Novel00429,Pbr024376.1,Pbr035444.1,Pbr037820.1,Pbr023197.1,Pbr006685.1,Pbr039118.1,Pbr007809.1,Pbr038701.2,Pbr017688.1,Pbr040074.1,Pbr027897.1,Pbr019135.1,Pbr024739.1,Pbr034842.1,Novel00353,Pbr035502.1,Pbr027211.1,Pbr01…
GO:0034702	ion channel complex	cellular_component	0.52403	1	1	1007	20	29078	Pbr027816.1
GO:0034703	cation channel complex	cellular_component	0.52403	1	1	1007	20	29078	Pbr027816.1
GO:0003995	acyl-CoA dehydrogenase activity	molecular_function	0.52466	1	1	1007	20	29078	Pbr013798.1
GO:0006090	pyruvate metabolic process	biological_process	0.52476	1	3	1007	76	29078	Pbr005501.1,Pbr022360.1,Pbr038975.1
GO:0000148	1,3-beta-D-glucan synthase complex	cellular_component	0.52487	1	1	1007	19	29078	Pbr003303.1
GO:0003843	1,3-beta-D-glucan synthase activity	molecular_function	0.52487	1	1	1007	19	29078	Pbr003303.1
GO:0006074	(1->3)-beta-D-glucan metabolic process	biological_process	0.52487	1	1	1007	19	29078	Pbr003303.1
GO:0006075	(1->3)-beta-D-glucan biosynthetic process	biological_process	0.52487	1	1	1007	19	29078	Pbr003303.1
GO:0044255	cellular lipid metabolic process	biological_process	0.52589	1	25	1007	690	29078	Pbr034577.1,Pbr021135.1,Pbr012033.1,Pbr026727.1,Pbr038479.1,Pbr017012.1,Pbr042070.1,Pbr032125.2,Pbr019532.1,Pbr017062.1,Pbr004893.1,Pbr019533.1,Pbr019531.1,Pbr030117.1,Pbr025114.1,Pbr019793.1,Pbr000299.1,Pbr009229.1,Pbr020913.1,Pbr028463.1,Pbr037147.1,Pbr033682.1,Pbr033134.1,Pbr033301.2,Pbr008332.1
GO:0009123	nucleoside monophosphate metabolic process	biological_process	0.52631	1	9	1007	261	29078	Pbr007211.1,Pbr005501.1,Pbr020040.1,Pbr041516.2,Pbr039572.1,Pbr033817.1,Pbr038975.1,Pbr005686.1,Pbr022360.1
GO:0019201	nucleotide kinase activity	molecular_function	0.52869	1	2	1007	50	29078	Pbr027932.1,Pbr002365.1
GO:0044764	multi-organism cellular process	biological_process	0.52894	1	21	1007	590	29078	Pbr022154.2,Pbr033373.1,Pbr010069.1,Pbr031110.1,Pbr029668.1,Pbr030644.1,Pbr041196.1,Pbr028226.1,Pbr020395.1,Pbr031395.1,Pbr016313.1,Pbr010787.1,Pbr040954.1,Pbr042767.1,Pbr034156.1,Pbr012358.1,Pbr025229.1,Pbr015801.1,Pbr034577.1,Pbr034390.1,Pbr002555.1
GO:0000175	3'-5'-exoribonuclease activity	molecular_function	0.52987	1	1	1007	20	29078	Pbr033635.1
GO:0015399	primary active transmembrane transporter activity	molecular_function	0.52995	1	6	1007	158	29078	Pbr026725.1,Pbr030096.1,Pbr041516.2,Pbr037441.1,Pbr027932.1,Pbr007211.1
GO:0015405	P-P-bond-hydrolysis-driven transmembrane transporter activity	molecular_function	0.52995	1	6	1007	158	29078	Pbr030096.1,Pbr026725.1,Pbr041516.2,Pbr037441.1,Pbr027932.1,Pbr007211.1
GO:0042802	identical protein binding	molecular_function	0.53037	1	7	1007	192	29078	Pbr002905.1,Pbr017284.1,Pbr038221.1,Pbr016044.1,Pbr023312.1,Pbr031223.1,Pbr004995.3
GO:0008080	N-acetyltransferase activity	molecular_function	0.5305	1	4	1007	109	29078	Pbr022925.2,Pbr011953.1,Pbr008543.1,Pbr008187.1
GO:0005856	cytoskeleton	cellular_component	0.53052	1	13	1007	371	29078	Pbr012100.1,Pbr023509.1,Pbr002905.1,Pbr017284.1,Pbr006045.1,Pbr012465.1,Pbr003822.1,Pbr004995.3,Pbr033130.2,Pbr024647.1,Pbr016966.1,Pbr025229.1,Pbr008689.1
GO:0001503	ossification	biological_process	0.53169	1	1	1007	22	29078	Pbr025078.1
GO:0005253	anion channel activity	molecular_function	0.53417	1	1	1007	22	29078	Pbr003103.1
GO:0000228	nuclear chromosome	cellular_component	0.53509	1	5	1007	135	29078	Pbr042065.1,Pbr026414.1,Pbr003822.1,Pbr039101.1,Pbr028009.1
GO:0006606	protein import into nucleus	biological_process	0.53529	1	3	1007	81	29078	Pbr014803.1,Pbr002905.1,Pbr008689.1
GO:0034504	protein localization to nucleus	biological_process	0.53529	1	3	1007	81	29078	Pbr008689.1,Pbr002905.1,Pbr014803.1
GO:0044744	protein targeting to nucleus	biological_process	0.53529	1	3	1007	81	29078	Pbr008689.1,Pbr002905.1,Pbr014803.1
GO:0051170	nuclear import	biological_process	0.53529	1	3	1007	81	29078	Pbr008689.1,Pbr002905.1,Pbr014803.1
GO:1902593	single-organism nuclear import	biological_process	0.53529	1	3	1007	81	29078	Pbr014803.1,Pbr002905.1,Pbr008689.1
GO:0004499	N,N-dimethylaniline monooxygenase activity	molecular_function	0.53608	1	2	1007	49	29078	Pbr033134.1,Pbr030117.1
GO:0042330	taxis	biological_process	0.53785	1	2	1007	52	29078	Pbr007670.1,Pbr023312.1
GO:0006323	DNA packaging	biological_process	0.53805	1	3	1007	81	29078	Pbr029415.2,Pbr022127.1,Pbr015071.1
GO:0008236	serine-type peptidase activity	molecular_function	0.53935	1	16	1007	448	29078	Pbr016969.1,Pbr000771.1,Pbr021977.1,Pbr002823.1,Pbr037606.1,Pbr027102.1,Pbr024764.1,Pbr020395.1,Pbr019456.1,Pbr018123.1,Pbr014979.1,Pbr027752.1,Pbr037987.1,Pbr021373.1,Pbr026422.1,Pbr039509.1
GO:0017171	serine hydrolase activity	molecular_function	0.53935	1	16	1007	448	29078	Pbr024764.1,Pbr020395.1,Pbr014979.1,Pbr018123.1,Pbr019456.1,Pbr037987.1,Pbr027752.1,Pbr021373.1,Pbr026422.1,Pbr039509.1,Pbr016969.1,Pbr000771.1,Pbr021977.1,Pbr002823.1,Pbr037606.1,Pbr027102.1
GO:0000278	mitotic cell cycle	biological_process	0.53986	1	8	1007	234	29078	Pbr041852.1,Pbr027355.1,Pbr028081.1,Pbr027818.1,Pbr004466.1,Pbr002905.1,Pbr017284.1,Pbr003822.1
GO:1903047	mitotic cell cycle process	biological_process	0.53986	1	8	1007	234	29078	Pbr041852.1,Pbr004466.1,Pbr027818.1,Pbr028081.1,Pbr027355.1,Pbr003822.1,Pbr017284.1,Pbr002905.1
GO:0016709	oxidoreductase activity, acting on paired donors, with incorporation or reduction of molecular oxygen, NAD(P)H as one donor, and incorporation of one atom of oxygen	molecular_function	0.54254	1	3	1007	77	29078	Pbr019793.1,Pbr030117.1,Pbr033134.1
GO:0016108	tetraterpenoid metabolic process	biological_process	0.54258	1	3	1007	76	29078	Pbr019793.1,Pbr033682.1,Pbr030117.1
GO:0016109	tetraterpenoid biosynthetic process	biological_process	0.54258	1	3	1007	76	29078	Pbr033682.1,Pbr019793.1,Pbr030117.1
GO:0016116	carotenoid metabolic process	biological_process	0.54258	1	3	1007	76	29078	Pbr019793.1,Pbr033682.1,Pbr030117.1
GO:0016117	carotenoid biosynthetic process	biological_process	0.54258	1	3	1007	76	29078	Pbr019793.1,Pbr033682.1,Pbr030117.1
GO:0000372	Group I intron splicing	biological_process	0.54269	1	1	1007	20	29078	Pbr017240.1
GO:0000376	RNA splicing, via transesterification reactions with guanosine as nucleophile	biological_process	0.54269	1	1	1007	20	29078	Pbr017240.1
GO:0048513	organ development	biological_process	0.5436	1	1	1007	22	29078	Pbr025078.1
GO:0051302	regulation of cell division	biological_process	0.54373	1	2	1007	53	29078	Pbr017284.1,Pbr002905.1
GO:0016814	hydrolase activity, acting on carbon-nitrogen (but not peptide) bonds, in cyclic amidines	molecular_function	0.54489	1	1	1007	22	29078	Pbr035531.1
GO:0006486	protein glycosylation	biological_process	0.54586	1	4	1007	105	29078	Pbr039389.1,Pbr019630.1,Pbr035129.1,Pbr042046.1
GO:0043413	macromolecule glycosylation	biological_process	0.54586	1	4	1007	105	29078	Pbr039389.1,Pbr019630.1,Pbr035129.1,Pbr042046.1
GO:0004532	exoribonuclease activity	molecular_function	0.54655	1	1	1007	21	29078	Pbr033635.1
GO:0016896	exoribonuclease activity, producing 5'-phosphomonoesters	molecular_function	0.54655	1	1	1007	21	29078	Pbr033635.1
GO:0035091	phosphatidylinositol binding	molecular_function	0.54913	1	1	1007	21	29078	Pbr036349.1
GO:0006165	nucleoside diphosphate phosphorylation	biological_process	0.55025	1	3	1007	80	29078	Pbr038975.1,Pbr005501.1,Pbr022360.1
GO:0046939	nucleotide phosphorylation	biological_process	0.55025	1	3	1007	80	29078	Pbr005501.1,Pbr022360.1,Pbr038975.1
GO:0018022	peptidyl-lysine methylation	biological_process	0.55097	1	1	1007	21	29078	Pbr037851.1
GO:0034968	histone lysine methylation	biological_process	0.55097	1	1	1007	21	29078	Pbr037851.1
GO:0002683	negative regulation of immune system process	biological_process	0.55297	1	1	1007	21	29078	Pbr030644.1
GO:0002698	negative regulation of immune effector process	biological_process	0.55297	1	1	1007	21	29078	Pbr030644.1
GO:0002832	negative regulation of response to biotic stimulus	biological_process	0.55297	1	1	1007	21	29078	Pbr030644.1
GO:0030683	evasion or tolerance by virus of host immune response	biological_process	0.55297	1	1	1007	21	29078	Pbr030644.1
GO:0031348	negative regulation of defense response	biological_process	0.55297	1	1	1007	21	29078	Pbr030644.1
GO:0043901	negative regulation of multi-organism process	biological_process	0.55297	1	1	1007	21	29078	Pbr030644.1
GO:0050687	negative regulation of defense response to virus	biological_process	0.55297	1	1	1007	21	29078	Pbr030644.1
GO:0000808	origin recognition complex	cellular_component	0.55319	1	1	1007	22	29078	Pbr039101.1
GO:0070009	serine-type aminopeptidase activity	molecular_function	0.5554	1	1	1007	22	29078	Pbr020395.1
GO:0004879	RNA polymerase II transcription factor activity, ligand-activated sequence-specific DNA binding	molecular_function	0.55685	1	1	1007	23	29078	Pbr004448.1
GO:0004882	androgen receptor activity	molecular_function	0.55685	1	1	1007	23	29078	Pbr004448.1
GO:0030521	androgen receptor signaling pathway	biological_process	0.55685	1	1	1007	23	29078	Pbr004448.1
GO:0098531	transcription factor activity, direct ligand regulated sequence-specific DNA binding	molecular_function	0.55685	1	1	1007	23	29078	Pbr004448.1
GO:0072348	sulfur compound transport	biological_process	0.55847	1	1	1007	21	29078	Pbr022573.1
GO:0006810	transport	biological_process	0.5612	1	144	1007	4112	29078	Pbr027637.1,Pbr024434.1,Pbr016036.1,Pbr016331.1,Pbr002905.1,Pbr023076.1,Pbr013410.1,Pbr027818.1,Pbr027355.1,Pbr022752.1,Pbr037836.2,Pbr038031.7,Pbr033292.1,Pbr015887.1,Pbr014803.1,Pbr006681.1,Pbr008662.1,Pbr008689.1,Pbr039060.1,Pbr000576.1,Pbr030524.1,Pbr030117.1,Pbr014979.1,Pbr031395.1,Pbr020138.1,Pbr033016.2,Pbr026414.1,Pbr001278.2,Pbr005163.1,Novel00051,Pbr038904.1,Pbr038479.1,Pbr027785.1,Pbr0…
GO:0031123	RNA 3'-end processing	biological_process	0.56189	1	1	1007	24	29078	Novel00429
GO:0003779	actin binding	molecular_function	0.56342	1	8	1007	239	29078	Pbr009541.1,Novel00968,Pbr042029.1,Pbr042283.1,Pbr033074.1,Pbr004448.1,Pbr021055.1,Pbr004851.1
GO:0020012	evasion or tolerance of host immune response	biological_process	0.56357	1	1	1007	22	29078	Pbr030644.1
GO:0051805	evasion or tolerance of immune response of other organism involved in symbiotic interaction	biological_process	0.56357	1	1	1007	22	29078	Pbr030644.1
GO:0052564	response to immune response of other organism involved in symbiotic interaction	biological_process	0.56357	1	1	1007	22	29078	Pbr030644.1
GO:0052572	response to host immune response	biological_process	0.56357	1	1	1007	22	29078	Pbr030644.1
GO:0002697	regulation of immune effector process	biological_process	0.56436	1	1	1007	22	29078	Pbr030644.1
GO:0050688	regulation of defense response to virus	biological_process	0.56436	1	1	1007	22	29078	Pbr030644.1
GO:0050690	regulation of defense response to virus by virus	biological_process	0.56436	1	1	1007	22	29078	Pbr030644.1
GO:0009725	response to hormone	biological_process	0.56648	1	5	1007	177	29078	Pbr028073.1,Pbr040311.1,Pbr027098.1,Pbr028076.1,Pbr041058.1
GO:0016571	histone methylation	biological_process	0.56755	1	1	1007	22	29078	Pbr037851.1
GO:0045261	proton-transporting ATP synthase complex, catalytic core F(1)	cellular_component	0.56798	1	1	1007	24	29078	Pbr007211.1
GO:0016836	hydro-lyase activity	molecular_function	0.5687	1	4	1007	112	29078	Pbr017091.1,Pbr004809.1,Pbr027985.1,Pbr019198.1
GO:0006814	sodium ion transport	biological_process	0.56989	1	3	1007	82	29078	Pbr000576.1,Pbr027816.1,Pbr038509.1
GO:0006313	transposition, DNA-mediated	biological_process	0.56994	1	2	1007	52	29078	Pbr027932.1,Pbr029451.1
GO:0032196	transposition	biological_process	0.56994	1	2	1007	52	29078	Pbr029451.1,Pbr027932.1
GO:0015144	carbohydrate transmembrane transporter activity	molecular_function	0.5712	1	2	1007	55	29078	Pbr040672.1,Pbr038904.1
GO:1901476	carbohydrate transporter activity	molecular_function	0.5712	1	2	1007	55	29078	Pbr038904.1,Pbr040672.1
GO:0034061	DNA polymerase activity	molecular_function	0.57136	1	5	1007	145	29078	Pbr035444.1,Pbr007749.1,Pbr003476.1,Pbr010069.1,Pbr035502.1
GO:0048518	positive regulation of biological process	biological_process	0.57145	1	9	1007	267	29078	Pbr017284.1,Pbr004893.1,Pbr002905.1,Pbr026565.1,Pbr019216.2,Pbr002515.1,Pbr033130.2,Pbr027752.1,Pbr015141.1
GO:0010506	regulation of autophagy	biological_process	0.57161	1	3	1007	87	29078	Pbr026565.1,Pbr002905.1,Pbr017284.1
GO:0051346	negative regulation of hydrolase activity	biological_process	0.57269	1	1	1007	25	29078	Pbr030096.1
GO:0008982	protein-N(PI)-phosphohistidine-sugar phosphotransferase activity	molecular_function	0.57406	1	1	1007	24	29078	Pbr038904.1
GO:0016872	intramolecular lyase activity	molecular_function	0.57471	1	1	1007	25	29078	Pbr003752.1
GO:0015743	malate transport	biological_process	0.57512	1	2	1007	53	29078	Pbr017062.1,Pbr037147.1
GO:0030269	tetrahydromethanopterin S-methyltransferase activity	molecular_function	0.57556	1	1	1007	23	29078	Pbr008421.1
GO:0042086	5-methyl-5,6,7,8-tetrahydromethanopterin-dependent methyltransferase activity	molecular_function	0.57556	1	1	1007	23	29078	Pbr008421.1
GO:1901565	organonitrogen compound catabolic process	biological_process	0.5765	1	4	1007	119	29078	Pbr026742.1,Pbr041942.1,Pbr003454.1,Pbr011974.1
GO:0042626	ATPase activity, coupled to transmembrane movement of substances	molecular_function	0.57656	1	5	1007	138	29078	Pbr041516.2,Pbr030096.1,Pbr026725.1,Pbr007211.1,Pbr027932.1
GO:0043492	ATPase activity, coupled to movement of substances	molecular_function	0.57656	1	5	1007	138	29078	Pbr027932.1,Pbr007211.1,Pbr026725.1,Pbr030096.1,Pbr041516.2
GO:0000956	nuclear-transcribed mRNA catabolic process	biological_process	0.57833	1	1	1007	23	29078	Pbr037007.1
GO:0033865	nucleoside bisphosphate metabolic process	biological_process	0.58012	1	1	1007	25	29078	Pbr002365.1
GO:0033875	ribonucleoside bisphosphate metabolic process	biological_process	0.58012	1	1	1007	25	29078	Pbr002365.1
GO:0034032	purine nucleoside bisphosphate metabolic process	biological_process	0.58012	1	1	1007	25	29078	Pbr002365.1
GO:0005262	calcium channel activity	molecular_function	0.58081	1	2	1007	55	29078	Pbr026414.1,Pbr013504.1
GO:0042393	histone binding	molecular_function	0.5809	1	2	1007	55	29078	Pbr037851.1,Pbr009229.1
GO:0006855	drug transmembrane transport	biological_process	0.58114	1	4	1007	111	29078	Pbr023833.1,Pbr006196.2,Pbr018097.1,Pbr031887.2
GO:0015893	drug transport	biological_process	0.58114	1	4	1007	111	29078	Pbr006196.2,Pbr023833.1,Pbr031887.2,Pbr018097.1
GO:0003857	3-hydroxyacyl-CoA dehydrogenase activity	molecular_function	0.58246	1	3	1007	83	29078	Pbr033134.1,Pbr026727.1,Pbr025114.1
GO:0008023	transcription elongation factor complex	cellular_component	0.58252	1	1	1007	25	29078	Pbr010069.1
GO:0008064	regulation of actin polymerization or depolymerization	biological_process	0.58255	1	1	1007	28	29078	Pbr033130.2
GO:0008154	actin polymerization or depolymerization	biological_process	0.58255	1	1	1007	28	29078	Pbr033130.2
GO:0030041	actin filament polymerization	biological_process	0.58255	1	1	1007	28	29078	Pbr033130.2
GO:0030832	regulation of actin filament length	biological_process	0.58255	1	1	1007	28	29078	Pbr033130.2
GO:0030833	regulation of actin filament polymerization	biological_process	0.58255	1	1	1007	28	29078	Pbr033130.2
GO:0032535	regulation of cellular component size	biological_process	0.58255	1	1	1007	28	29078	Pbr033130.2
GO:0032956	regulation of actin cytoskeleton organization	biological_process	0.58255	1	1	1007	28	29078	Pbr033130.2
GO:0032970	regulation of actin filament-based process	biological_process	0.58255	1	1	1007	28	29078	Pbr033130.2
GO:0009719	response to endogenous stimulus	biological_process	0.58271	1	5	1007	180	29078	Pbr040311.1,Pbr027098.1,Pbr028076.1,Pbr041058.1,Pbr028073.1
GO:0015985	energy coupled proton transport, down electrochemical gradient	biological_process	0.58289	1	3	1007	93	29078	Pbr007211.1,Pbr041516.2,Pbr020040.1
GO:0015986	ATP synthesis coupled proton transport	biological_process	0.58289	1	3	1007	93	29078	Pbr007211.1,Pbr020040.1,Pbr041516.2
GO:0008312	7S RNA binding	molecular_function	0.58361	1	1	1007	25	29078	Pbr024739.1
GO:0048500	signal recognition particle	cellular_component	0.58361	1	1	1007	25	29078	Pbr024739.1
GO:0072509	divalent inorganic cation transmembrane transporter activity	molecular_function	0.58399	1	7	1007	203	29078	Pbr008200.1,Pbr013504.1,Pbr033016.2,Pbr020959.2,Pbr026414.1,Pbr027408.1,Pbr040350.1
GO:0051234	establishment of localization	biological_process	0.5843	1	144	1007	4130	29078	Pbr032194.1,Pbr031318.1,Pbr016116.2,Pbr040672.1,Pbr033381.1,Pbr031191.2,Pbr025229.1,Pbr037851.1,Pbr028275.1,Pbr033373.1,Pbr014961.1,Pbr009149.1,Pbr040350.1,Pbr011881.1,Pbr006613.1,Pbr018097.1,Pbr040197.1,Pbr024668.1,Pbr001532.1,Pbr005767.1,Pbr027932.1,Pbr020959.2,Pbr019846.1,Pbr019150.1,Pbr018464.1,Pbr000382.1,Pbr037147.1,Pbr038249.1,Pbr037100.1,Pbr037441.1,Pbr029668.1,Pbr032776.1,Pbr032778.1,Pbr…
GO:0016043	cellular component organization	biological_process	0.58487	1	67	1007	1966	29078	Pbr006702.1,Pbr027785.1,Pbr006045.1,Pbr033074.1,Pbr041852.1,Pbr021055.1,Pbr007374.1,Pbr031110.1,Pbr020181.1,Pbr004824.1,Novel00968,Pbr038922.1,Pbr013913.1,Pbr015309.1,Pbr015755.1,Pbr000518.1,Pbr039991.1,Pbr017284.1,Pbr009541.1,Pbr032866.1,Pbr026080.1,Pbr000781.1,Pbr007185.1,Pbr011048.1,Pbr042283.1,Pbr015071.1,Pbr041196.1,Pbr015733.1,Pbr028081.1,Pbr038640.1,Pbr007216.1,Pbr027959.1,Pbr022127.1,Pbr0…
GO:0009150	purine ribonucleotide metabolic process	biological_process	0.585	1	10	1007	305	29078	Pbr038975.1,Pbr002365.1,Pbr005686.1,Pbr022360.1,Pbr039572.1,Pbr041516.2,Pbr020040.1,Pbr033817.1,Pbr007211.1,Pbr005501.1
GO:0072521	purine-containing compound metabolic process	biological_process	0.58522	1	11	1007	335	29078	Pbr002365.1,Pbr005686.1,Pbr022360.1,Pbr038975.1,Pbr037756.1,Pbr005501.1,Pbr007211.1,Pbr033817.1,Pbr039572.1,Pbr041516.2,Pbr020040.1
GO:1901361	organic cyclic compound catabolic process	biological_process	0.58534	1	4	1007	117	29078	Pbr037007.1,Pbr033635.1,Pbr026742.1,Pbr041942.1
GO:0008026	ATP-dependent helicase activity	molecular_function	0.58599	1	2	1007	53	29078	Pbr026267.1,Pbr008285.1
GO:0070035	purine NTP-dependent helicase activity	molecular_function	0.58599	1	2	1007	53	29078	Pbr026267.1,Pbr008285.1
GO:0008948	oxaloacetate decarboxylase activity	molecular_function	0.58621	1	1	1007	26	29078	Pbr000576.1
GO:0035725	sodium ion transmembrane transport	biological_process	0.58621	1	1	1007	26	29078	Pbr000576.1
GO:0071436	sodium ion export	biological_process	0.58621	1	1	1007	26	29078	Pbr000576.1
GO:0005048	signal sequence binding	molecular_function	0.58629	1	1	1007	26	29078	Pbr024739.1
GO:0032102	negative regulation of response to external stimulus	biological_process	0.58649	1	1	1007	23	29078	Pbr030644.1
GO:0051716	cellular response to stimulus	biological_process	0.58702	1	74	1007	2154	29078	Pbr034577.1,Pbr009528.1,Pbr006338.1,Pbr028009.1,Pbr024916.1,Pbr017832.1,Pbr005794.1,Pbr019456.1,Pbr016313.1,Pbr011514.1,Pbr031962.1,Pbr018427.1,Pbr008565.1,Pbr035647.1,Pbr005377.1,Pbr005673.1,Pbr035502.1,Pbr016969.1,Pbr000971.1,Pbr003834.1,Novel01852,Pbr041372.1,Pbr025530.1,Pbr033825.1,Pbr013155.1,Pbr028226.1,Pbr022493.1,Pbr009331.1,Pbr005387.1,Pbr010069.1,Pbr016103.2,Pbr025610.1,Pbr008285.1,Pbr0…
GO:0004527	exonuclease activity	molecular_function	0.58702	1	4	1007	116	29078	Pbr035444.1,Pbr033157.1,Pbr033635.1,Pbr003476.1
GO:0008239	dipeptidyl-peptidase activity	molecular_function	0.58704	1	1	1007	24	29078	Pbr020395.1
GO:0040012	regulation of locomotion	biological_process	0.58705	1	1	1007	25	29078	Pbr004466.1
GO:0006913	nucleocytoplasmic transport	biological_process	0.5881	1	3	1007	88	29078	Pbr008689.1,Pbr002905.1,Pbr014803.1
GO:0009101	glycoprotein biosynthetic process	biological_process	0.58851	1	4	1007	111	29078	Pbr042046.1,Pbr019630.1,Pbr039389.1,Pbr035129.1
GO:0015238	drug transmembrane transporter activity	molecular_function	0.58864	1	4	1007	112	29078	Pbr018097.1,Pbr031887.2,Pbr006196.2,Pbr023833.1
GO:0090484	drug transporter activity	molecular_function	0.58864	1	4	1007	112	29078	Pbr006196.2,Pbr023833.1,Pbr018097.1,Pbr031887.2
GO:0098589	membrane region	cellular_component	0.58961	1	1	1007	24	29078	Pbr011633.1
GO:0051087	chaperone binding	molecular_function	0.58994	1	2	1007	55	29078	Pbr013033.1,Pbr011616.1
GO:0032040	small-subunit processome	cellular_component	0.59	1	3	1007	89	29078	Pbr010069.1,Pbr027816.1,Pbr002620.1
GO:0003896	DNA primase activity	molecular_function	0.59041	1	1	1007	25	29078	Pbr026422.1
GO:0042775	mitochondrial ATP synthesis coupled electron transport	biological_process	0.59071	1	1	1007	28	29078	Pbr005686.1
GO:0015932	nucleobase-containing compound transmembrane transporter activity	molecular_function	0.59094	1	1	1007	24	29078	Pbr034182.1
GO:0070569	uridylyltransferase activity	molecular_function	0.59165	1	1	1007	24	29078	Pbr041372.1
GO:0022857	transmembrane transporter activity	molecular_function	0.59288	1	61	1007	1751	29078	Pbr000576.1,Pbr025952.1,Pbr037441.1,Pbr041516.2,Pbr026725.1,Pbr038549.1,Pbr040083.1,Pbr037147.1,Pbr038249.1,Pbr038031.7,Pbr023582.1,Pbr033292.1,Pbr023833.1,Pbr022752.1,Pbr030364.1,Pbr018464.1,Pbr037723.1,Pbr007211.1,Pbr014871.1,Pbr016036.1,Pbr018097.1,Pbr003103.1,Pbr020959.2,Pbr027932.1,Pbr008639.1,Pbr038547.1,Pbr020040.1,Pbr020127.1,Pbr010916.1,Pbr004824.1,Pbr040350.1,Pbr034182.1,Pbr006196.2,Pbr…
GO:0009259	ribonucleotide metabolic process	biological_process	0.59394	1	10	1007	307	29078	Pbr005501.1,Pbr007211.1,Pbr033817.1,Pbr020040.1,Pbr039572.1,Pbr041516.2,Pbr022360.1,Pbr005686.1,Pbr002365.1,Pbr038975.1
GO:0018130	heterocycle biosynthetic process	biological_process	0.59419	1	122	1007	3598	29078	Pbr017832.1,Pbr002515.1,Pbr006338.1,Pbr013533.1,Pbr025229.1,Pbr033459.1,Pbr015816.1,Pbr030476.1,Pbr017688.1,Pbr020642.1,Pbr040074.1,Pbr033373.1,Pbr023949.1,Pbr038791.1,Pbr019135.1,Pbr027897.1,Pbr002620.1,Pbr034280.1,Pbr035502.1,Pbr014961.1,Pbr002365.1,Pbr011953.1,Pbr015073.1,Pbr018613.1,Pbr018269.1,Pbr035444.1,Pbr037820.1,Pbr014871.1,Pbr023197.1,Pbr032405.1,Pbr014148.1,Pbr007809.1,Pbr041699.1,Pbr…
GO:0043566	structure-specific DNA binding	molecular_function	0.59522	1	7	1007	204	29078	Pbr022493.1,Pbr002777.1,Pbr034577.1,Pbr016103.2,Pbr028860.1,Pbr019456.1,Novel00353
GO:0009100	glycoprotein metabolic process	biological_process	0.59593	1	4	1007	112	29078	Pbr042046.1,Pbr035129.1,Pbr019630.1,Pbr039389.1
GO:0019439	aromatic compound catabolic process	biological_process	0.59745	1	4	1007	118	29078	Pbr041942.1,Pbr026742.1,Pbr037007.1,Pbr033635.1
GO:0016055	Wnt signaling pathway	biological_process	0.59788	1	1	1007	26	29078	Pbr016252.1
GO:0032879	regulation of localization	biological_process	0.59816	1	2	1007	65	29078	Pbr004466.1,Pbr040197.1
GO:0009653	anatomical structure morphogenesis	biological_process	0.59821	1	5	1007	152	29078	Pbr017688.1,Pbr025607.1,Pbr023732.1,Pbr007374.1,Pbr034935.1
GO:0006790	sulfur compound metabolic process	biological_process	0.59889	1	5	1007	147	29078	Pbr030096.1,Pbr031495.1,Pbr016887.1,Pbr037756.1,Pbr004630.1
GO:0005375	copper ion transmembrane transporter activity	molecular_function	0.59961	1	1	1007	26	29078	Pbr020959.2
GO:0035434	copper ion transmembrane transport	biological_process	0.59961	1	1	1007	26	29078	Pbr020959.2
GO:0044445	cytosolic part	cellular_component	0.59968	1	1	1007	27	29078	Pbr016108.1
GO:0005342	organic acid transmembrane transporter activity	molecular_function	0.60073	1	2	1007	55	29078	Pbr033381.1,Pbr034218.1
GO:0046943	carboxylic acid transmembrane transporter activity	molecular_function	0.60073	1	2	1007	55	29078	Pbr034218.1,Pbr033381.1
GO:0030518	intracellular steroid hormone receptor signaling pathway	biological_process	0.60278	1	1	1007	27	29078	Pbr004448.1
GO:0030522	intracellular receptor signaling pathway	biological_process	0.60278	1	1	1007	27	29078	Pbr004448.1
GO:0009378	four-way junction helicase activity	molecular_function	0.60287	1	8	1007	221	29078	Pbr007749.1,Pbr013155.1,Pbr037044.1,Pbr005387.1,Pbr011514.1,Pbr026267.1,Pbr038640.1,Pbr035502.1
GO:0072524	pyridine-containing compound metabolic process	biological_process	0.60334	1	4	1007	117	29078	Pbr038975.1,Pbr022360.1,Pbr005501.1,Pbr026727.1
GO:0031325	positive regulation of cellular metabolic process	biological_process	0.60347	1	5	1007	152	29078	Pbr026565.1,Pbr002515.1,Pbr004893.1,Pbr002905.1,Pbr017284.1
GO:0006739	NADP metabolic process	biological_process	0.6045	1	1	1007	25	29078	Pbr026727.1
GO:0009132	nucleoside diphosphate metabolic process	biological_process	0.60775	1	3	1007	87	29078	Pbr005501.1,Pbr022360.1,Pbr038975.1
GO:0030682	evasion or tolerance of host defense response	biological_process	0.6091	1	1	1007	25	29078	Pbr030644.1
GO:0051807	evasion or tolerance of defense response of other organism involved in symbiotic interaction	biological_process	0.6091	1	1	1007	25	29078	Pbr030644.1
GO:0044724	single-organism carbohydrate catabolic process	biological_process	0.60935	1	3	1007	87	29078	Pbr038975.1,Pbr022360.1,Pbr005501.1
GO:0015081	sodium ion transmembrane transporter activity	molecular_function	0.6099	1	2	1007	58	29078	Pbr027816.1,Pbr000576.1
GO:0015085	calcium ion transmembrane transporter activity	molecular_function	0.60996	1	2	1007	58	29078	Pbr026414.1,Pbr013504.1
GO:0005829	cytosol	cellular_component	0.61083	1	1	1007	28	29078	Pbr016108.1
GO:0019069	viral capsid assembly	biological_process	0.61151	1	1	1007	26	29078	Pbr041196.1
GO:0009967	positive regulation of signal transduction	biological_process	0.61418	1	1	1007	27	29078	Pbr015141.1
GO:0010647	positive regulation of cell communication	biological_process	0.61418	1	1	1007	27	29078	Pbr015141.1
GO:0023056	positive regulation of signaling	biological_process	0.61418	1	1	1007	27	29078	Pbr015141.1
GO:0004185	serine-type carboxypeptidase activity	molecular_function	0.6158	1	2	1007	56	29078	Pbr026422.1,Pbr027102.1
GO:0015293	symporter activity	molecular_function	0.6176	1	1	1007	27	29078	Pbr040672.1
GO:0015294	solute:cation symporter activity	molecular_function	0.6176	1	1	1007	27	29078	Pbr040672.1
GO:0005643	nuclear pore	cellular_component	0.61772	1	1	1007	25	29078	Pbr003179.1
GO:0016701	oxidoreductase activity, acting on single donors with incorporation of molecular oxygen	molecular_function	0.6192	1	4	1007	121	29078	Pbr025534.1,Pbr042744.1,Pbr007588.1,Pbr026742.1
GO:0045893	positive regulation of transcription, DNA-templated	biological_process	0.61965	1	2	1007	59	29078	Pbr004893.1,Pbr002515.1
GO:0045935	positive regulation of nucleobase-containing compound metabolic process	biological_process	0.61965	1	2	1007	59	29078	Pbr002515.1,Pbr004893.1
GO:0051254	positive regulation of RNA metabolic process	biological_process	0.61965	1	2	1007	59	29078	Pbr002515.1,Pbr004893.1
GO:1902680	positive regulation of RNA biosynthetic process	biological_process	0.61965	1	2	1007	59	29078	Pbr002515.1,Pbr004893.1
GO:1903508	positive regulation of nucleic acid-templated transcription	biological_process	0.61965	1	2	1007	59	29078	Pbr004893.1,Pbr002515.1
GO:0044421	extracellular region part	cellular_component	0.62075	1	9	1007	285	29078	Pbr000971.1,Pbr006045.1,Pbr016313.1,Pbr006702.1,Pbr041940.1,Pbr038791.1,Pbr004824.1,Pbr036141.1,Pbr013835.1
GO:1990234	transferase complex	cellular_component	0.62165	1	20	1007	619	29078	Pbr003303.1,Pbr010069.1,Pbr035502.1,Pbr030524.1,Pbr007376.1,Pbr009117.1,Pbr038629.1,Pbr023281.1,Pbr030372.1,Pbr027816.1,Pbr002620.1,Pbr011709.1,Pbr007749.1,Pbr035089.1,Pbr035962.1,Pbr034162.1,Pbr007319.1,Pbr010176.1,Pbr035444.1,Pbr034806.1
GO:0006109	regulation of carbohydrate metabolic process	biological_process	0.62267	1	1	1007	26	29078	Pbr004995.3
GO:0015740	C4-dicarboxylate transport	biological_process	0.62276	1	2	1007	59	29078	Pbr037147.1,Pbr017062.1
GO:0005815	microtubule organizing center	cellular_component	0.62467	1	3	1007	91	29078	Pbr023509.1,Pbr017284.1,Pbr006045.1
GO:0030031	cell projection assembly	biological_process	0.62627	1	1	1007	28	29078	Pbr031191.2
GO:1901360	organic cyclic compound metabolic process	biological_process	0.62639	1	204	1007	5951	29078	Pbr025296.1,Pbr014148.1,Pbr025756.1,Pbr041372.1,Pbr041699.1,Pbr005767.1,Pbr027932.1,Pbr002365.1,Pbr015073.1,Pbr037007.1,Pbr032776.1,Pbr010069.1,Pbr027985.1,Pbr005387.1,Pbr013475.1,Pbr022493.1,Pbr032878.1,Pbr013189.1,Pbr033134.1,Pbr020975.1,Pbr032698.1,Pbr022349.1,Pbr038249.1,Pbr037100.1,Pbr013533.1,Pbr025229.1,Pbr034577.1,Pbr033459.1,Pbr007206.1,Pbr016313.1,Pbr019456.1,Pbr002515.1,Pbr035531.1,Pbr…
GO:0019048	modulation by virus of host morphology or physiology	biological_process	0.62796	1	3	1007	88	29078	Pbr025229.1,Pbr030644.1,Pbr034156.1
GO:0006461	protein complex assembly	biological_process	0.62797	1	15	1007	466	29078	Pbr029415.2,Pbr027785.1,Pbr006045.1,Pbr015071.1,Pbr033130.2,Pbr039991.1,Pbr006702.1,Pbr004824.1,Pbr022127.1,Pbr000518.1,Pbr025229.1,Pbr037584.1,Pbr027959.1,Pbr013913.1,Pbr041852.1
GO:0042025	host cell nucleus	cellular_component	0.6281	1	3	1007	94	29078	Pbr038617.1,Pbr042688.1,Pbr012358.1
GO:0072511	divalent inorganic cation transport	biological_process	0.62862	1	6	1007	183	29078	Pbr020959.2,Pbr033016.2,Pbr014871.1,Pbr040350.1,Pbr027408.1,Pbr008200.1
GO:0007610	behavior	biological_process	0.62925	1	1	1007	27	29078	Pbr026727.1
GO:0022804	active transmembrane transporter activity	molecular_function	0.6316	1	14	1007	407	29078	Pbr027887.1,Pbr027932.1,Pbr006196.2,Pbr018097.1,Pbr011197.1,Pbr038904.1,Pbr040672.1,Pbr007211.1,Pbr037441.1,Pbr023833.1,Pbr041516.2,Pbr030096.1,Pbr026725.1,Pbr031887.2
GO:0000921	septin ring assembly	biological_process	0.63245	1	1	1007	28	29078	Pbr025229.1
GO:0005940	septin ring	cellular_component	0.63245	1	1	1007	28	29078	Pbr025229.1
GO:0031106	septin ring organization	biological_process	0.63245	1	1	1007	28	29078	Pbr025229.1
GO:0032156	septin cytoskeleton	cellular_component	0.63245	1	1	1007	28	29078	Pbr025229.1
GO:0032185	septin cytoskeleton organization	biological_process	0.63245	1	1	1007	28	29078	Pbr025229.1
GO:0006835	dicarboxylic acid transport	biological_process	0.63272	1	2	1007	60	29078	Pbr017062.1,Pbr037147.1
GO:0016668	oxidoreductase activity, acting on a sulfur group of donors, NAD(P) as acceptor	molecular_function	0.63287	1	1	1007	28	29078	Pbr005794.1
GO:0047134	protein-disulfide reductase activity	molecular_function	0.63287	1	1	1007	28	29078	Pbr005794.1
GO:0045502	dynein binding	molecular_function	0.63341	1	3	1007	93	29078	Pbr002905.1,Pbr017284.1,Pbr004995.3
GO:0005794	Golgi apparatus	cellular_component	0.63404	1	4	1007	121	29078	Pbr041852.1,Pbr017284.1,Pbr011633.1,Pbr040672.1
GO:0005887	integral component of plasma membrane	cellular_component	0.63501	1	3	1007	91	29078	Pbr008667.2,Novel00821,Pbr027816.1
GO:0006275	regulation of DNA replication	biological_process	0.6354	1	1	1007	29	29078	Pbr028009.1
GO:0032268	regulation of cellular protein metabolic process	biological_process	0.63811	1	8	1007	243	29078	Pbr041346.1,Pbr012672.1,Pbr017284.1,Pbr002905.1,Pbr037052.1,Pbr018182.1,Pbr030096.1,Pbr033381.1
GO:0008135	translation factor activity, RNA binding	molecular_function	0.63835	1	5	1007	163	29078	Pbr024403.1,Pbr017950.1,Pbr033681.1,Pbr004201.3,Pbr041719.1
GO:0070271	protein complex biogenesis	biological_process	0.63871	1	15	1007	469	29078	Pbr006702.1,Pbr039991.1,Pbr033130.2,Pbr006045.1,Pbr015071.1,Pbr029415.2,Pbr027785.1,Pbr041852.1,Pbr013913.1,Pbr027959.1,Pbr037584.1,Pbr000518.1,Pbr022127.1,Pbr025229.1,Pbr004824.1
GO:0048585	negative regulation of response to stimulus	biological_process	0.6391	1	1	1007	27	29078	Pbr030644.1
GO:0044249	cellular biosynthetic process	biological_process	0.63919	1	194	1007	5760	29078	Pbr012135.1,Pbr007376.1,Pbr041516.2,Pbr008421.1,Pbr004995.3,Pbr020024.1,Pbr030179.1,Pbr034452.1,Pbr040068.1,Pbr007749.1,Pbr015193.1,Pbr023197.1,Pbr014871.1,Pbr032125.2,Pbr032405.1,Pbr007809.1,Pbr011953.1,Pbr018269.1,Pbr018613.1,Pbr007319.1,Pbr035444.1,Pbr037820.1,Pbr028463.1,Pbr035502.1,Pbr004809.1,Pbr027211.1,Pbr040074.1,Pbr017688.1,Pbr023949.1,Pbr027897.1,Pbr042046.1,Pbr019135.1,Pbr041346.1,Pbr…
GO:0071310	cellular response to organic substance	biological_process	0.63971	1	1	1007	30	29078	Pbr040311.1
GO:0006163	purine nucleotide metabolic process	biological_process	0.64213	1	10	1007	320	29078	Pbr038975.1,Pbr002365.1,Pbr005686.1,Pbr022360.1,Pbr041516.2,Pbr039572.1,Pbr020040.1,Pbr033817.1,Pbr007211.1,Pbr005501.1
GO:0044448	cell cortex part	cellular_component	0.64521	1	4	1007	121	29078	Pbr025229.1,Pbr020976.1,Pbr017996.1,Pbr026267.1
GO:0019049	evasion or tolerance of host defenses by virus	biological_process	0.64612	1	1	1007	27	29078	Pbr030644.1
GO:0008514	organic anion transmembrane transporter activity	molecular_function	0.64675	1	2	1007	60	29078	Pbr034218.1,Pbr033381.1
GO:0031226	intrinsic component of plasma membrane	cellular_component	0.64745	1	3	1007	93	29078	Pbr027816.1,Novel00821,Pbr008667.2
GO:0009891	positive regulation of biosynthetic process	biological_process	0.64748	1	2	1007	63	29078	Pbr002515.1,Pbr004893.1
GO:0010557	positive regulation of macromolecule biosynthetic process	biological_process	0.64748	1	2	1007	63	29078	Pbr004893.1,Pbr002515.1
GO:0031328	positive regulation of cellular biosynthetic process	biological_process	0.64748	1	2	1007	63	29078	Pbr004893.1,Pbr002515.1
GO:0051173	positive regulation of nitrogen compound metabolic process	biological_process	0.64748	1	2	1007	63	29078	Pbr004893.1,Pbr002515.1
GO:0006733	oxidoreduction coenzyme metabolic process	biological_process	0.64754	1	4	1007	121	29078	Pbr026727.1,Pbr038975.1,Pbr022360.1,Pbr005501.1
GO:0004872	receptor activity	molecular_function	0.64858	1	10	1007	304	29078	Pbr022191.1,Pbr015430.1,Pbr004448.1,Pbr038031.7,Pbr004995.3,Pbr012421.1,Pbr025952.1,Pbr033825.1,Pbr013522.1,Pbr035647.1
GO:0004180	carboxypeptidase activity	molecular_function	0.64923	1	2	1007	60	29078	Pbr027102.1,Pbr026422.1
GO:0051169	nuclear transport	biological_process	0.64952	1	3	1007	97	29078	Pbr014803.1,Pbr002905.1,Pbr008689.1
GO:0007051	spindle organization	biological_process	0.64974	1	1	1007	31	29078	Pbr003822.1
GO:0006754	ATP biosynthetic process	biological_process	0.65167	1	3	1007	102	29078	Pbr020040.1,Pbr041516.2,Pbr007211.1
GO:0004427	inorganic diphosphatase activity	molecular_function	0.65183	1	1	1007	29	29078	Pbr037441.1
GO:0044033	multi-organism metabolic process	biological_process	0.65207	1	2	1007	61	29078	Pbr016313.1,Pbr020395.1
GO:0009117	nucleotide metabolic process	biological_process	0.65268	1	13	1007	412	29078	Pbr002365.1,Pbr005686.1,Pbr022360.1,Pbr038975.1,Pbr020086.2,Pbr005501.1,Pbr007211.1,Pbr026727.1,Pbr033817.1,Pbr039572.1,Pbr041516.2,Novel01597,Pbr020040.1
GO:1901606	alpha-amino acid catabolic process	biological_process	0.65423	1	1	1007	29	29078	Pbr026742.1
GO:0098803	respiratory chain complex	cellular_component	0.65517	1	1	1007	33	29078	Pbr018833.1
GO:0051246	regulation of protein metabolic process	biological_process	0.65672	1	8	1007	247	29078	Pbr018182.1,Pbr030096.1,Pbr033381.1,Pbr041346.1,Pbr012672.1,Pbr002905.1,Pbr017284.1,Pbr037052.1
GO:0010628	positive regulation of gene expression	biological_process	0.65692	1	2	1007	64	29078	Pbr002515.1,Pbr004893.1
GO:0004506	squalene monooxygenase activity	molecular_function	0.65819	1	1	1007	28	29078	Pbr019793.1
GO:0005992	trehalose biosynthetic process	biological_process	0.65833	1	1	1007	28	29078	Pbr012135.1
GO:0005179	hormone activity	molecular_function	0.65933	1	3	1007	97	29078	Pbr026663.1,Pbr027172.1,Pbr029451.1
GO:0004386	helicase activity	molecular_function	0.66125	1	16	1007	467	29078	Pbr037044.1,Pbr008285.1,Pbr000781.1,Pbr007749.1,Pbr028517.1,Pbr035502.1,Pbr038640.1,Pbr026267.1,Pbr011514.1,Pbr005387.1,Pbr018613.1,Pbr013155.1,Pbr002365.1,Pbr004893.1,Pbr037820.1,Pbr038479.1
GO:0008839	4-hydroxy-tetrahydrodipicolinate reductase	molecular_function	0.66264	1	1	1007	30	29078	Pbr020138.1
GO:0006006	glucose metabolic process	biological_process	0.66427	1	1	1007	29	29078	Pbr015141.1
GO:0005938	cell cortex	cellular_component	0.66524	1	4	1007	124	29078	Pbr026267.1,Pbr017996.1,Pbr020976.1,Pbr025229.1
GO:0032991	macromolecular complex	cellular_component	0.66691	1	106	1007	3270	29078	Pbr035962.1,Pbr000689.1,Pbr020976.1,Pbr033381.1,Pbr025229.1,Pbr000210.1,Pbr034806.1,Pbr028009.1,Pbr017240.1,Pbr035833.1,Pbr004303.1,Pbr023281.1,Pbr027311.1,Pbr004196.1,Pbr042127.1,Pbr035502.1,Pbr028463.1,Pbr038791.1,Pbr035089.1,Pbr024739.1,Pbr002620.1,Pbr011709.1,Pbr029017.1,Pbr029415.2,Pbr026432.1,Pbr003568.1,Pbr025756.1,Pbr003857.1,Pbr025296.1,Pbr037820.1,Pbr035444.1,Pbr037072.1,Pbr007319.1,Pbr…
GO:0010333	terpene synthase activity	molecular_function	0.66739	1	2	1007	65	29078	Pbr027311.1,Pbr008960.1
GO:0007015	actin filament organization	biological_process	0.66892	1	1	1007	35	29078	Pbr033130.2
GO:0006081	cellular aldehyde metabolic process	biological_process	0.66912	1	1	1007	33	29078	Pbr026727.1
GO:0004673	protein histidine kinase activity	molecular_function	0.66961	1	3	1007	96	29078	Pbr035647.1,Pbr004995.3,Pbr017832.1
GO:0016775	phosphotransferase activity, nitrogenous group as acceptor	molecular_function	0.66961	1	3	1007	96	29078	Pbr035647.1,Pbr004995.3,Pbr017832.1
GO:0003707	steroid hormone receptor activity	molecular_function	0.67141	1	1	1007	33	29078	Pbr004448.1
GO:0033177	proton-transporting two-sector ATPase complex, proton-transporting domain	cellular_component	0.67147	1	5	1007	174	29078	Pbr026432.1,Pbr004824.1,Pbr025229.1,Pbr030364.1,Pbr038249.1
GO:0044424	intracellular part	cellular_component	0.67159	1	190	1007	5747	29078	Pbr003568.1,Pbr025756.1,Pbr014148.1,Pbr025296.1,Pbr003857.1,Pbr012465.1,Pbr013806.1,Pbr013475.1,Pbr009229.1,Pbr031495.1,Pbr010069.1,Pbr015367.1,Pbr010903.1,Pbr021144.1,Pbr017226.1,Pbr038249.1,Pbr000382.1,Pbr033958.1,Pbr000689.1,Pbr034577.1,Pbr035962.1,Pbr025229.1,Pbr025360.1,Pbr033381.1,Pbr040672.1,Pbr003179.1,Pbr031318.1,Pbr007206.1,Pbr004303.1,Pbr023281.1,Pbr041371.1,Pbr042127.1,Pbr004196.1,Pbr…
GO:0032259	methylation	biological_process	0.67173	1	5	1007	158	29078	Pbr033134.1,Pbr013510.1,Pbr038854.1,Novel01438,Pbr037851.1
GO:0006505	GPI anchor metabolic process	biological_process	0.67267	1	5	1007	157	29078	Pbr017062.1,Pbr033301.2,Pbr032125.2,Pbr009229.1,Pbr037147.1
GO:0016868	intramolecular transferase activity, phosphotransferases	molecular_function	0.67289	1	1	1007	31	29078	Pbr007402.1
GO:0030234	enzyme regulator activity	molecular_function	0.67418	1	17	1007	545	29078	Pbr016969.1,Pbr026315.1,Pbr004630.1,Pbr036141.1,Pbr013806.1,Pbr016252.1,Pbr010069.1,Pbr029499.1,Pbr025534.1,Pbr025458.1,Pbr026364.1,Pbr030096.1,Pbr030364.1,Pbr013577.1,Pbr015755.1,Pbr033240.1,Pbr025229.1
GO:0042398	cellular modified amino acid biosynthetic process	biological_process	0.67468	1	2	1007	63	29078	Pbr037756.1,Pbr005064.1
GO:0016646	oxidoreductase activity, acting on the CH-NH group of donors, NAD or NADP as acceptor	molecular_function	0.67583	1	1	1007	30	29078	Pbr003336.1
GO:0031334	positive regulation of protein complex assembly	biological_process	0.6769	1	1	1007	33	29078	Pbr033130.2
GO:0032273	positive regulation of protein polymerization	biological_process	0.6769	1	1	1007	33	29078	Pbr033130.2
GO:0044089	positive regulation of cellular component biogenesis	biological_process	0.6769	1	1	1007	33	29078	Pbr033130.2
GO:0051495	positive regulation of cytoskeleton organization	biological_process	0.6769	1	1	1007	33	29078	Pbr033130.2
GO:0006753	nucleoside phosphate metabolic process	biological_process	0.67727	1	13	1007	419	29078	Pbr005501.1,Pbr007211.1,Pbr033817.1,Pbr026727.1,Pbr041516.2,Novel01597,Pbr039572.1,Pbr020040.1,Pbr002365.1,Pbr005686.1,Pbr022360.1,Pbr038975.1,Pbr020086.2
GO:0010033	response to organic substance	biological_process	0.67775	1	5	1007	196	29078	Pbr028076.1,Pbr027098.1,Pbr040311.1,Pbr041058.1,Pbr028073.1
GO:0009036	Type II site-specific deoxyribonuclease activity	molecular_function	0.67842	1	1	1007	31	29078	Pbr034842.1
GO:0015666	restriction endodeoxyribonuclease activity	molecular_function	0.67842	1	1	1007	31	29078	Pbr034842.1
GO:0005244	voltage-gated ion channel activity	molecular_function	0.6786	1	2	1007	66	29078	Pbr003103.1,Pbr027816.1
GO:0022832	voltage-gated channel activity	molecular_function	0.6786	1	2	1007	66	29078	Pbr027816.1,Pbr003103.1
GO:0005496	steroid binding	molecular_function	0.67862	1	1	1007	34	29078	Pbr004448.1
GO:0006825	copper ion transport	biological_process	0.68246	1	1	1007	34	29078	Pbr020959.2
GO:0046983	protein dimerization activity	molecular_function	0.68249	1	18	1007	573	29078	Pbr009541.1,Pbr034452.1,Pbr003130.1,Pbr017127.1,Pbr017284.1,Pbr004995.3,Pbr033373.1,Pbr040311.1,Pbr008076.1,Pbr013510.1,Pbr006544.1,Pbr013706.1,Pbr038922.1,Pbr002905.1,Pbr040660.1,Pbr004866.1,Pbr007791.1,Pbr031223.1
GO:0042277	peptide binding	molecular_function	0.68265	1	1	1007	33	29078	Pbr024739.1
GO:0044003	modification by symbiont of host morphology or physiology	biological_process	0.68335	1	3	1007	97	29078	Pbr034156.1,Pbr030644.1,Pbr025229.1
GO:0071822	protein complex subunit organization	biological_process	0.68335	1	16	1007	514	29078	Pbr039991.1,Pbr006702.1,Pbr015071.1,Pbr006045.1,Pbr003822.1,Pbr027785.1,Pbr029415.2,Pbr033130.2,Pbr041852.1,Pbr022127.1,Pbr004824.1,Pbr027959.1,Pbr013913.1,Pbr025229.1,Pbr000518.1,Pbr037584.1
GO:0001871	pattern binding	molecular_function	0.68379	1	3	1007	96	29078	Pbr031923.1,Pbr029965.1,Pbr003821.1
GO:0030247	polysaccharide binding	molecular_function	0.68379	1	3	1007	96	29078	Pbr003821.1,Pbr029965.1,Pbr031923.1
GO:0005694	chromosome	cellular_component	0.68416	1	11	1007	353	29078	Pbr042065.1,Pbr003822.1,Pbr015071.1,Pbr029415.2,Pbr039101.1,Pbr028009.1,Pbr026414.1,Pbr022127.1,Pbr041852.1,Pbr015733.1,Pbr030524.1
GO:0005216	ion channel activity	molecular_function	0.68476	1	10	1007	311	29078	Pbr026414.1,Novel00051,Pbr022752.1,Pbr025952.1,Pbr027816.1,Pbr023582.1,Pbr038031.7,Pbr013504.1,Pbr003103.1,Pbr037147.1
GO:0022838	substrate-specific channel activity	molecular_function	0.68476	1	10	1007	311	29078	Pbr025952.1,Pbr022752.1,Novel00051,Pbr026414.1,Pbr037147.1,Pbr013504.1,Pbr023582.1,Pbr038031.7,Pbr003103.1,Pbr027816.1
GO:0019842	vitamin binding	molecular_function	0.68478	1	2	1007	67	29078	Pbr012597.1,Pbr008534.1
GO:0008053	mitochondrial fusion	biological_process	0.68485	1	1	1007	34	29078	Pbr008689.1
GO:1901681	sulfur compound binding	molecular_function	0.68601	1	2	1007	66	29078	Pbr012597.1,Pbr019510.1
GO:0009084	glutamine family amino acid biosynthetic process	biological_process	0.68681	1	1	1007	31	29078	Pbr014749.1
GO:0004888	transmembrane signaling receptor activity	molecular_function	0.68704	1	5	1007	159	29078	Pbr015430.1,Pbr022191.1,Pbr025952.1,Pbr038031.7,Pbr033825.1
GO:0016773	phosphotransferase activity, alcohol group as acceptor	molecular_function	0.68783	1	86	1007	2443	29078	Pbr003595.1,Pbr015930.1,Pbr036105.1,Pbr000209.1,Pbr033817.1,Pbr025530.1,Pbr014643.1,Pbr025865.1,Pbr002365.1,Pbr013658.1,Pbr037007.1,Pbr038704.1,Pbr038834.1,Pbr019677.3,Pbr004995.3,Pbr008620.1,Pbr013188.1,Pbr032940.1,Pbr016654.1,Pbr028501.1,Pbr007266.1,Pbr017957.1,Pbr015193.1,Pbr000107.1,Pbr026138.1,Pbr027926.1,Pbr012693.1,Pbr035305.1,Pbr008923.1,Pbr009008.1,Pbr022526.1,Pbr011222.1,Pbr014097.1,Pbr…
GO:0000922	spindle pole	cellular_component	0.68831	1	1	1007	32	29078	Pbr006045.1
GO:0022607	cellular component assembly	biological_process	0.68835	1	24	1007	760	29078	Pbr013913.1,Pbr027818.1,Pbr027355.1,Pbr037584.1,Pbr000518.1,Pbr031191.2,Pbr025229.1,Pbr007184.1,Pbr041852.1,Pbr028081.1,Pbr041196.1,Pbr027959.1,Pbr022127.1,Pbr004824.1,Pbr020181.1,Pbr017284.1,Pbr006702.1,Pbr039991.1,Pbr033130.2,Pbr007185.1,Pbr006045.1,Pbr015071.1,Pbr029415.2,Pbr027785.1
GO:0015267	channel activity	molecular_function	0.68883	1	10	1007	312	29078	Pbr027816.1,Pbr023582.1,Pbr013504.1,Pbr038031.7,Pbr003103.1,Pbr037147.1,Novel00051,Pbr026414.1,Pbr022752.1,Pbr025952.1
GO:0022803	passive transmembrane transporter activity	molecular_function	0.68883	1	10	1007	312	29078	Pbr037147.1,Pbr003103.1,Pbr038031.7,Pbr023582.1,Pbr013504.1,Pbr027816.1,Pbr025952.1,Pbr022752.1,Novel00051,Pbr026414.1
GO:0051817	modification of morphology or physiology of other organism involved in symbiotic interaction	biological_process	0.69048	1	3	1007	98	29078	Pbr034156.1,Pbr030644.1,Pbr025229.1
GO:0044413	avoidance of host defenses	biological_process	0.69057	1	1	1007	31	29078	Pbr030644.1
GO:0044415	evasion or tolerance of host defenses	biological_process	0.69057	1	1	1007	31	29078	Pbr030644.1
GO:0051832	avoidance of defenses of other organism involved in symbiotic interaction	biological_process	0.69057	1	1	1007	31	29078	Pbr030644.1
GO:0051834	evasion or tolerance of defenses of other organism involved in symbiotic interaction	biological_process	0.69057	1	1	1007	31	29078	Pbr030644.1
GO:0052173	response to defenses of other organism involved in symbiotic interaction	biological_process	0.69057	1	1	1007	31	29078	Pbr030644.1
GO:0052200	response to host defenses	biological_process	0.69057	1	1	1007	31	29078	Pbr030644.1
GO:0075136	response to host	biological_process	0.69057	1	1	1007	31	29078	Pbr030644.1
GO:0030684	preribosome	cellular_component	0.69135	1	3	1007	103	29078	Pbr002620.1,Pbr010069.1,Pbr027816.1
GO:0016843	amine-lyase activity	molecular_function	0.69138	1	1	1007	32	29078	Pbr037937.1
GO:0016844	strictosidine synthase activity	molecular_function	0.69138	1	1	1007	32	29078	Pbr037937.1
GO:0007275	multicellular organismal development	biological_process	0.6921	1	6	1007	205	29078	Pbr035833.1,Pbr013706.1,Pbr008639.1,Pbr025078.1,Pbr002515.1,Pbr019216.2
GO:0098662	inorganic cation transmembrane transport	biological_process	0.69215	1	11	1007	360	29078	Pbr038249.1,Pbr020959.2,Pbr026432.1,Pbr030364.1,Pbr041516.2,Pbr026725.1,Pbr020040.1,Pbr000576.1,Pbr007211.1,Pbr004824.1,Pbr025229.1
GO:0034655	nucleobase-containing compound catabolic process	biological_process	0.69219	1	2	1007	66	29078	Pbr037007.1,Pbr033635.1
GO:0051539	4 iron, 4 sulfur cluster binding	molecular_function	0.69251	1	1	1007	32	29078	Pbr039150.2
GO:0005746	mitochondrial respiratory chain	cellular_component	0.69315	1	1	1007	37	29078	Pbr018833.1
GO:0033043	regulation of organelle organization	biological_process	0.69337	1	3	1007	106	29078	Pbr033130.2,Pbr017284.1,Pbr002905.1
GO:0009893	positive regulation of metabolic process	biological_process	0.69339	1	5	1007	168	29078	Pbr026565.1,Pbr002515.1,Pbr004893.1,Pbr017284.1,Pbr002905.1
GO:0048522	positive regulation of cellular process	biological_process	0.69413	1	7	1007	234	29078	Pbr002905.1,Pbr004893.1,Pbr017284.1,Pbr002515.1,Pbr026565.1,Pbr015141.1,Pbr033130.2
GO:0022900	electron transport chain	biological_process	0.69466	1	3	1007	106	29078	Pbr005686.1,Pbr039572.1,Pbr033817.1
GO:0000746	conjugation	biological_process	0.69556	1	1	1007	34	29078	Pbr042767.1
GO:0098660	inorganic ion transmembrane transport	biological_process	0.696	1	11	1007	361	29078	Pbr000576.1,Pbr020040.1,Pbr026725.1,Pbr041516.2,Pbr030364.1,Pbr025229.1,Pbr004824.1,Pbr007211.1,Pbr038249.1,Pbr020959.2,Pbr026432.1
GO:0009067	aspartate family amino acid biosynthetic process	biological_process	0.69603	1	2	1007	67	29078	Pbr016887.1,Pbr020138.1
GO:0002831	regulation of response to biotic stimulus	biological_process	0.69727	1	1	1007	35	29078	Pbr030644.1
GO:0098655	cation transmembrane transport	biological_process	0.69753	1	11	1007	362	29078	Pbr038249.1,Pbr020959.2,Pbr026432.1,Pbr000576.1,Pbr020040.1,Pbr026725.1,Pbr041516.2,Pbr030364.1,Pbr025229.1,Pbr004824.1,Pbr007211.1
GO:0008536	Ran GTPase binding	molecular_function	0.69821	1	1	1007	31	29078	Pbr003476.1
GO:0009142	nucleoside triphosphate biosynthetic process	biological_process	0.69858	1	3	1007	110	29078	Pbr007211.1,Pbr020040.1,Pbr041516.2
GO:0009145	purine nucleoside triphosphate biosynthetic process	biological_process	0.69858	1	3	1007	110	29078	Pbr020040.1,Pbr041516.2,Pbr007211.1
GO:0009201	ribonucleoside triphosphate biosynthetic process	biological_process	0.69858	1	3	1007	110	29078	Pbr041516.2,Pbr020040.1,Pbr007211.1
GO:0009206	purine ribonucleoside triphosphate biosynthetic process	biological_process	0.69858	1	3	1007	110	29078	Pbr041516.2,Pbr020040.1,Pbr007211.1
GO:0009063	cellular amino acid catabolic process	biological_process	0.69916	1	1	1007	33	29078	Pbr026742.1
GO:0000226	microtubule cytoskeleton organization	biological_process	0.69943	1	5	1007	166	29078	Pbr028165.1,Pbr041699.1,Pbr013913.1,Pbr003822.1,Pbr006045.1
GO:0015996	chlorophyll catabolic process	biological_process	0.69948	1	1	1007	35	29078	Pbr041942.1
GO:0047746	chlorophyllase activity	molecular_function	0.69948	1	1	1007	35	29078	Pbr041942.1
GO:0018205	peptidyl-lysine modification	biological_process	0.69953	1	1	1007	32	29078	Pbr037851.1
GO:0016157	sucrose synthase activity	molecular_function	0.69954	1	1	1007	32	29078	Pbr037395.1
GO:0005991	trehalose metabolic process	biological_process	0.70028	1	1	1007	32	29078	Pbr012135.1
GO:0005622	intracellular	cellular_component	0.70146	1	195	1007	5928	29078	Pbr013410.1,Pbr019168.1,Pbr037584.1,Pbr027358.1,Pbr027355.1,Pbr027818.1,Pbr022752.1,Pbr007589.1,Pbr024434.1,Pbr022014.1,Pbr042065.1,Pbr004448.1,Pbr039806.1,Pbr002905.1,Pbr008076.1,Pbr041719.1,Pbr008689.1,Pbr022127.1,Pbr015733.1,Pbr030524.1,Pbr002888.1,Pbr026267.1,Pbr033132.1,Pbr025901.1,Pbr011048.1,Pbr021384.1,Pbr013597.1,Pbr015071.1,Pbr002569.2,Pbr026080.1,Pbr014803.1,Pbr021143.1,Pbr032866.1,Pbr…
GO:0043231	intracellular membrane-bounded organelle	cellular_component	0.70162	1	120	1007	3638	29078	Pbr020976.1,Pbr040280.1,Pbr040672.1,Pbr025360.1,Pbr025229.1,Pbr037343.1,Pbr034577.1,Pbr035962.1,Pbr003338.1,Pbr035833.1,Pbr007206.1,Pbr003179.1,Pbr034806.1,Pbr028009.1,Pbr024375.1,Pbr016360.1,Pbr041371.1,Pbr023281.1,Pbr033373.1,Pbr029415.2,Pbr035089.1,Pbr037851.1,Pbr034280.1,Pbr011709.1,Pbr002620.1,Pbr027897.1,Pbr025296.1,Pbr039118.1,Pbr014148.1,Pbr038701.2,Pbr006685.1,Pbr003568.1,Pbr025756.1,Pbr…
GO:0008238	exopeptidase activity	molecular_function	0.7017	1	4	1007	131	29078	Pbr027102.1,Pbr020395.1,Pbr026422.1,Pbr019456.1
GO:0071103	DNA conformation change	biological_process	0.70386	1	4	1007	135	29078	Novel00353,Pbr015071.1,Pbr022127.1,Pbr029415.2
GO:0009401	phosphoenolpyruvate-dependent sugar phosphotransferase system	biological_process	0.70507	1	1	1007	35	29078	Pbr038904.1
GO:0030118	clathrin coat	cellular_component	0.7052	1	1	1007	32	29078	Pbr011633.1
GO:0015078	hydrogen ion transmembrane transporter activity	molecular_function	0.70531	1	12	1007	402	29078	Pbr038249.1,Pbr026432.1,Pbr018833.1,Pbr030364.1,Pbr041516.2,Pbr026725.1,Pbr020040.1,Pbr004824.1,Pbr031191.2,Pbr011197.1,Pbr025229.1,Pbr007211.1
GO:0043227	membrane-bounded organelle	cellular_component	0.70652	1	120	1007	3642	29078	Pbr002620.1,Pbr011709.1,Pbr034280.1,Pbr027897.1,Pbr035089.1,Pbr037851.1,Pbr033373.1,Pbr029415.2,Pbr023281.1,Pbr041371.1,Pbr016360.1,Pbr024375.1,Pbr028009.1,Pbr034806.1,Pbr003179.1,Pbr035833.1,Pbr007206.1,Pbr003338.1,Pbr034577.1,Pbr037343.1,Pbr035962.1,Pbr025360.1,Pbr025229.1,Pbr040280.1,Pbr020976.1,Pbr040672.1,Pbr021144.1,Pbr038249.1,Pbr015193.1,Pbr000382.1,Pbr040068.1,Pbr003822.1,Pbr011633.1,Pbr…
GO:0000723	telomere maintenance	biological_process	0.70747	1	1	1007	33	29078	Pbr000781.1
GO:0032200	telomere organization	biological_process	0.70747	1	1	1007	33	29078	Pbr000781.1
GO:0060249	anatomical structure homeostasis	biological_process	0.70747	1	1	1007	33	29078	Pbr000781.1
GO:0009307	DNA restriction-modification system	biological_process	0.70783	1	1	1007	34	29078	Pbr034842.1
GO:0044355	clearance of foreign intracellular DNA	biological_process	0.70783	1	1	1007	34	29078	Pbr034842.1
GO:0031347	regulation of defense response	biological_process	0.70894	1	1	1007	36	29078	Pbr030644.1
GO:0046149	pigment catabolic process	biological_process	0.70964	1	1	1007	36	29078	Pbr041942.1
GO:0005798	Golgi-associated vesicle	cellular_component	0.71112	1	1	1007	33	29078	Pbr011633.1
GO:0030660	Golgi-associated vesicle membrane	cellular_component	0.71112	1	1	1007	33	29078	Pbr011633.1
GO:1902531	regulation of intracellular signal transduction	biological_process	0.71117	1	1	1007	33	29078	Pbr015141.1
GO:0045735	nutrient reservoir activity	molecular_function	0.71168	1	2	1007	76	29078	Pbr042744.1,Pbr007588.1
GO:0005730	nucleolus	cellular_component	0.71169	1	1	1007	36	29078	Pbr025296.1
GO:0016052	carbohydrate catabolic process	biological_process	0.71484	1	4	1007	137	29078	Pbr038975.1,Pbr005501.1,Pbr022360.1,Pbr036775.1
GO:0030246	carbohydrate binding	molecular_function	0.715	1	8	1007	254	29078	Pbr003821.1,Pbr038903.1,Pbr025610.1,Pbr040874.1,Pbr007184.1,Pbr029017.1,Pbr031923.1,Pbr029965.1
GO:0015291	secondary active transmembrane transporter activity	molecular_function	0.71542	1	7	1007	224	29078	Pbr031887.2,Pbr018097.1,Pbr006196.2,Pbr023833.1,Pbr040672.1,Pbr011197.1,Pbr027887.1
GO:0009057	macromolecule catabolic process	biological_process	0.71597	1	11	1007	369	29078	Pbr017284.1,Pbr002905.1,Pbr027470.1,Pbr003454.1,Pbr011974.1,Pbr037007.1,Pbr018997.1,Pbr033635.1,Pbr004196.1,Pbr036775.1,Pbr008076.1
GO:0003968	RNA-directed RNA polymerase activity	molecular_function	0.71611	1	2	1007	67	29078	Pbr033635.1,Pbr019456.1
GO:0005635	nuclear envelope	cellular_component	0.71683	1	1	1007	33	29078	Pbr003179.1
GO:0005882	intermediate filament	cellular_component	0.71776	1	2	1007	69	29078	Pbr002905.1,Pbr008689.1
GO:0045111	intermediate filament cytoskeleton	cellular_component	0.71776	1	2	1007	69	29078	Pbr008689.1,Pbr002905.1
GO:0055086	nucleobase-containing small molecule metabolic process	biological_process	0.71796	1	15	1007	491	29078	Pbr026727.1,Pbr033817.1,Pbr039572.1,Pbr041516.2,Novel01597,Pbr020040.1,Pbr037756.1,Pbr005501.1,Pbr007211.1,Pbr020086.2,Pbr021977.1,Pbr002365.1,Pbr005686.1,Pbr022360.1,Pbr038975.1
GO:0048284	organelle fusion	biological_process	0.71993	1	1	1007	37	29078	Pbr008689.1
GO:0000049	tRNA binding	molecular_function	0.72022	1	1	1007	36	29078	Pbr027211.1
GO:0044707	single-multicellular organism process	biological_process	0.72029	1	11	1007	372	29078	Pbr035833.1,Pbr006045.1,Pbr006702.1,Pbr019216.2,Pbr002515.1,Pbr013706.1,Pbr004824.1,Pbr030096.1,Pbr025078.1,Pbr016252.1,Pbr008639.1
GO:0006511	ubiquitin-dependent protein catabolic process	biological_process	0.72033	1	5	1007	176	29078	Pbr017284.1,Pbr002905.1,Pbr004196.1,Pbr008076.1,Pbr018997.1
GO:0019941	modification-dependent protein catabolic process	biological_process	0.72033	1	5	1007	176	29078	Pbr004196.1,Pbr018997.1,Pbr008076.1,Pbr002905.1,Pbr017284.1
GO:0043632	modification-dependent macromolecule catabolic process	biological_process	0.72033	1	5	1007	176	29078	Pbr002905.1,Pbr017284.1,Pbr004196.1,Pbr018997.1,Pbr008076.1
GO:0019783	ubiquitin-like protein-specific protease activity	molecular_function	0.72191	1	1	1007	35	29078	Pbr016313.1
GO:0010638	positive regulation of organelle organization	biological_process	0.7221	1	1	1007	37	29078	Pbr033130.2
GO:0006368	transcription elongation from RNA polymerase II promoter	biological_process	0.72442	1	1	1007	37	29078	Pbr010069.1
GO:0035821	modification of morphology or physiology of other organism	biological_process	0.72467	1	3	1007	104	29078	Pbr034156.1,Pbr025229.1,Pbr030644.1
GO:0030154	cell differentiation	biological_process	0.7257	1	4	1007	145	29078	Pbr017688.1,Pbr025607.1,Pbr023732.1,Pbr034935.1
GO:0070085	glycosylation	biological_process	0.72647	1	4	1007	134	29078	Pbr042046.1,Pbr035129.1,Pbr039389.1,Pbr019630.1
GO:0032182	ubiquitin-like protein binding	molecular_function	0.72674	1	1	1007	36	29078	Pbr008390.1
GO:0000981	RNA polymerase II transcription factor activity, sequence-specific DNA binding	molecular_function	0.72795	1	1	1007	36	29078	Pbr004448.1
GO:0051052	regulation of DNA metabolic process	biological_process	0.72798	1	1	1007	38	29078	Pbr028009.1
GO:0065003	macromolecular complex assembly	biological_process	0.73077	1	15	1007	499	29078	Pbr033130.2,Pbr015071.1,Pbr006045.1,Pbr029415.2,Pbr027785.1,Pbr039991.1,Pbr006702.1,Pbr027959.1,Pbr037584.1,Pbr022127.1,Pbr000518.1,Pbr025229.1,Pbr004824.1,Pbr013913.1,Pbr041852.1
GO:0019087	transformation of host cell by virus	biological_process	0.73111	1	1	1007	36	29078	Pbr034156.1
GO:0051049	regulation of transport	biological_process	0.73112	1	1	1007	44	29078	Pbr040197.1
GO:0031329	regulation of cellular catabolic process	biological_process	0.73124	1	3	1007	112	29078	Pbr017284.1,Pbr002905.1,Pbr026565.1
GO:0046351	disaccharide biosynthetic process	biological_process	0.73168	1	1	1007	35	29078	Pbr012135.1
GO:0016469	proton-transporting two-sector ATPase complex	cellular_component	0.73212	1	7	1007	247	29078	Pbr026432.1,Pbr004824.1,Pbr025229.1,Pbr007211.1,Pbr030364.1,Pbr026725.1,Pbr038249.1
GO:0030976	thiamine pyrophosphate binding	molecular_function	0.73587	1	1	1007	36	29078	Pbr012597.1
GO:0044712	single-organism catabolic process	biological_process	0.73701	1	8	1007	275	29078	Pbr005501.1,Pbr026742.1,Pbr016252.1,Pbr022360.1,Pbr041942.1,Pbr038975.1,Pbr002905.1,Pbr017284.1
GO:0046915	transition metal ion transmembrane transporter activity	molecular_function	0.73724	1	5	1007	174	29078	Pbr008200.1,Pbr020959.2,Pbr033016.2,Pbr027408.1,Pbr014871.1
GO:0005984	disaccharide metabolic process	biological_process	0.73848	1	2	1007	71	29078	Pbr012135.1,Pbr037395.1
GO:0098797	plasma membrane protein complex	cellular_component	0.73966	1	3	1007	108	29078	Pbr027816.1,Pbr003303.1,Pbr011633.1
GO:0008094	DNA-dependent ATPase activity	molecular_function	0.7398	1	2	1007	72	29078	Pbr026267.1,Pbr008285.1
GO:0016820	hydrolase activity, acting on acid anhydrides, catalyzing transmembrane movement of substances	molecular_function	0.74104	1	6	1007	198	29078	Pbr027932.1,Pbr007211.1,Pbr017950.1,Pbr030096.1,Pbr041516.2,Pbr026725.1
GO:0032502	developmental process	biological_process	0.74121	1	12	1007	408	29078	Pbr013706.1,Pbr023732.1,Pbr007374.1,Pbr008639.1,Pbr016887.1,Pbr025078.1,Pbr035833.1,Pbr025607.1,Pbr017688.1,Pbr034935.1,Pbr002515.1,Pbr019216.2
GO:0070469	respiratory chain	cellular_component	0.74308	1	1	1007	42	29078	Pbr018833.1
GO:0005886	plasma membrane	cellular_component	0.74363	1	11	1007	366	29078	Pbr006160.2,Pbr027816.1,Novel00821,Pbr037147.1,Pbr017832.1,Pbr039150.2,Pbr008667.2,Pbr017062.1,Pbr003303.1,Pbr011633.1,Pbr039572.1
GO:0006072	glycerol-3-phosphate metabolic process	biological_process	0.74388	1	1	1007	36	29078	Pbr019793.1
GO:0046168	glycerol-3-phosphate catabolic process	biological_process	0.74388	1	1	1007	36	29078	Pbr019793.1
GO:0051128	regulation of cellular component organization	biological_process	0.74442	1	4	1007	150	29078	Pbr017284.1,Pbr040197.1,Pbr002905.1,Pbr033130.2
GO:0016070	RNA metabolic process	biological_process	0.74458	1	133	1007	4014	29078	Pbr027211.1,Pbr035502.1,Pbr027897.1,Pbr019135.1,Pbr038854.1,Pbr017688.1,Pbr040074.1,Pbr023949.1,Pbr030476.1,Pbr015816.1,Pbr017240.1,Pbr006338.1,Pbr017832.1,Pbr015507.1,Pbr033635.1,Pbr041516.2,Pbr030179.1,Pbr007749.1,Pbr040068.1,Pbr015193.1,Pbr004995.3,Pbr013188.1,Pbr017091.1,Pbr020024.1,Pbr007809.1,Pbr023197.1,Pbr032405.1,Novel00429,Pbr035444.1,Pbr037820.1,Pbr011953.1,Pbr018613.1,Pbr018269.1,Pbr0…
GO:0072594	establishment of protein localization to organelle	biological_process	0.74513	1	7	1007	243	29078	Pbr027785.1,Pbr008689.1,Pbr038640.1,Pbr001278.2,Pbr014803.1,Pbr024739.1,Pbr002905.1
GO:0016579	protein deubiquitination	biological_process	0.74579	1	2	1007	69	29078	Novel00353,Pbr007351.1
GO:0070646	protein modification by small protein removal	biological_process	0.74579	1	2	1007	69	29078	Pbr007351.1,Novel00353
GO:0016796	exonuclease activity, active with either ribo- or deoxyribonucleic acids and producing 5'-phosphomonoesters	molecular_function	0.74633	1	2	1007	76	29078	Pbr033635.1,Pbr033157.1
GO:0006787	porphyrin-containing compound catabolic process	biological_process	0.74643	1	1	1007	40	29078	Pbr041942.1
GO:0033015	tetrapyrrole catabolic process	biological_process	0.74643	1	1	1007	40	29078	Pbr041942.1
GO:0032561	guanyl ribonucleotide binding	molecular_function	0.74645	1	24	1007	756	29078	Pbr034452.1,Pbr008200.1,Pbr007749.1,Pbr000382.1,Pbr033074.1,Pbr027785.1,Pbr015474.1,Pbr003834.1,Pbr012124.1,Pbr008620.1,Novel01852,Pbr027034.1,Pbr042826.1,Pbr031962.1,Pbr018427.1,Pbr038640.1,Pbr035502.1,Pbr013155.1,Pbr027932.1,Pbr017022.1,Pbr025530.1,Pbr030096.1,Pbr033016.2,Pbr017967.1
GO:0016765	transferase activity, transferring alkyl or aryl (other than methyl) groups	molecular_function	0.74679	1	3	1007	109	29078	Pbr028995.1,Pbr037530.1,Pbr037756.1
GO:0008378	galactosyltransferase activity	molecular_function	0.74767	1	1	1007	36	29078	Pbr042046.1
GO:0004721	phosphoprotein phosphatase activity	molecular_function	0.75096	1	2	1007	76	29078	Pbr027752.1,Pbr004303.1
GO:1901605	alpha-amino acid metabolic process	biological_process	0.75103	1	9	1007	301	29078	Pbr040592.1,Pbr026742.1,Pbr004809.1,Pbr027985.1,Pbr016887.1,Pbr031495.1,Pbr004630.1,Pbr014749.1,Pbr020138.1
GO:0006418	tRNA aminoacylation for protein translation	biological_process	0.75138	1	4	1007	139	29078	Pbr018639.1,Pbr027211.1,Pbr035510.1,Pbr005767.1
GO:0033365	protein localization to organelle	biological_process	0.7542	1	8	1007	279	29078	Pbr013913.1,Pbr001278.2,Pbr038640.1,Pbr008689.1,Pbr002905.1,Pbr024739.1,Pbr014803.1,Pbr027785.1
GO:0009894	regulation of catabolic process	biological_process	0.75471	1	3	1007	116	29078	Pbr002905.1,Pbr017284.1,Pbr026565.1
GO:0008643	carbohydrate transport	biological_process	0.75621	1	2	1007	83	29078	Pbr040672.1,Pbr038904.1
GO:0051187	cofactor catabolic process	biological_process	0.75621	1	1	1007	41	29078	Pbr041942.1
GO:0048731	system development	biological_process	0.75633	1	1	1007	40	29078	Pbr025078.1
GO:0044431	Golgi apparatus part	cellular_component	0.75648	1	3	1007	109	29078	Pbr040672.1,Pbr011633.1,Pbr041852.1
GO:0009085	lysine biosynthetic process	biological_process	0.7565	1	1	1007	39	29078	Pbr020138.1
GO:0009089	lysine biosynthetic process via diaminopimelate	biological_process	0.7565	1	1	1007	39	29078	Pbr020138.1
GO:0046451	diaminopimelate metabolic process	biological_process	0.7565	1	1	1007	39	29078	Pbr020138.1
GO:0006887	exocytosis	biological_process	0.75657	1	3	1007	107	29078	Pbr006160.2,Pbr020976.1,Pbr017996.1
GO:0046700	heterocycle catabolic process	biological_process	0.75809	1	3	1007	113	29078	Pbr041942.1,Pbr033635.1,Pbr037007.1
GO:0003899	DNA-directed RNA polymerase activity	molecular_function	0.7582	1	7	1007	256	29078	Pbr026725.1,Pbr033682.1,Pbr013475.1,Pbr014961.1,Pbr033252.1,Pbr030179.1,Pbr026422.1
GO:0090066	regulation of anatomical structure size	biological_process	0.75834	1	1	1007	43	29078	Pbr033130.2
GO:0044767	single-organism developmental process	biological_process	0.75839	1	11	1007	381	29078	Pbr023732.1,Pbr013706.1,Pbr007374.1,Pbr025078.1,Pbr008639.1,Pbr017688.1,Pbr025607.1,Pbr035833.1,Pbr002515.1,Pbr019216.2,Pbr034935.1
GO:0055085	transmembrane transport	biological_process	0.7596	1	50	1007	1513	29078	Pbr033292.1,Pbr023582.1,Pbr038031.7,Pbr038249.1,Pbr008662.1,Pbr040083.1,Pbr015887.1,Pbr038549.1,Pbr026725.1,Pbr041516.2,Pbr000576.1,Pbr001532.1,Pbr003103.1,Pbr020959.2,Pbr024434.1,Pbr018097.1,Pbr016036.1,Pbr007211.1,Pbr037723.1,Pbr038509.1,Pbr018464.1,Pbr030364.1,Pbr022752.1,Pbr023833.1,Pbr026432.1,Pbr013504.1,Pbr011741.1,Pbr006196.2,Pbr004824.1,Pbr030335.1,Pbr010916.1,Pbr020127.1,Pbr020040.1,Pbr…
GO:1902495	transmembrane transporter complex	cellular_component	0.76006	1	1	1007	41	29078	Pbr027816.1
GO:1990351	transporter complex	cellular_component	0.76006	1	1	1007	41	29078	Pbr027816.1
GO:0006664	glycolipid metabolic process	biological_process	0.76016	1	5	1007	175	29078	Pbr017062.1,Pbr033301.2,Pbr032125.2,Pbr009229.1,Pbr037147.1
GO:0019899	enzyme binding	molecular_function	0.76164	1	3	1007	112	29078	Pbr003476.1,Pbr037052.1,Pbr012672.1
GO:0022891	substrate-specific transmembrane transporter activity	molecular_function	0.76193	1	42	1007	1314	29078	Pbr014871.1,Pbr007211.1,Pbr030364.1,Pbr022752.1,Pbr003103.1,Pbr020959.2,Pbr000576.1,Pbr025952.1,Pbr041516.2,Pbr026725.1,Pbr023582.1,Pbr038031.7,Pbr037147.1,Pbr038249.1,Pbr040083.1,Pbr033016.2,Pbr011197.1,Pbr025229.1,Pbr031191.2,Pbr038904.1,Pbr040672.1,Novel00051,Pbr033381.1,Pbr026414.1,Pbr038479.1,Pbr022573.1,Pbr027408.1,Pbr031395.1,Pbr024916.1,Pbr013540.2,Pbr010916.1,Pbr004824.1,Pbr040350.1,Pbr0…
GO:0052646	alditol phosphate metabolic process	biological_process	0.76207	1	1	1007	38	29078	Pbr019793.1
GO:0071840	cellular component organization or biogenesis	biological_process	0.76436	1	69	1007	2143	29078	Pbr042029.1,Pbr037851.1,Pbr024739.1,Pbr029415.2,Novel00353,Pbr041371.1,Pbr017832.1,Pbr031318.1,Pbr025360.1,Pbr025229.1,Pbr031191.2,Pbr033130.2,Pbr003822.1,Pbr009229.1,Pbr000031.1,Pbr010069.1,Pbr040197.1,Pbr007184.1,Pbr013577.1,Pbr039118.1,Pbr038701.2,Pbr028165.1,Pbr006685.1,Pbr003568.1,Pbr041699.1,Pbr025296.1,Pbr004851.1,Pbr006702.1,Pbr006045.1,Pbr033074.1,Pbr027785.1,Pbr041852.1,Pbr021055.1,Pbr0…
GO:0044700	single organism signaling	biological_process	0.76511	1	49	1007	1545	29078	Pbr004448.1,Pbr026663.1,Pbr022191.1,Pbr017967.1,Pbr033825.1,Pbr034731.1,Pbr025530.1,Pbr008620.1,Pbr004995.3,Pbr038031.7,Pbr015474.1,Pbr022154.2,Pbr012557.1,Pbr018409.1,Pbr010903.1,Novel00637,Pbr027172.1,Pbr038640.1,Pbr025610.1,Pbr010069.1,Pbr042826.1,Pbr009331.1,Pbr016313.1,Pbr005794.1,Pbr017832.1,Pbr024916.1,Pbr015141.1,Pbr009528.1,Pbr030096.1,Pbr027752.1,Novel01852,Pbr006045.1,Pbr000971.1,Pbr00…
GO:0000041	transition metal ion transport	biological_process	0.76557	1	5	1007	182	29078	Pbr008200.1,Pbr014871.1,Pbr027408.1,Pbr033016.2,Pbr020959.2
GO:0046488	phosphatidylinositol metabolic process	biological_process	0.76608	1	6	1007	208	29078	Pbr032125.2,Pbr033301.2,Pbr017062.1,Pbr037147.1,Pbr000299.1,Pbr009229.1
GO:0038023	signaling receptor activity	molecular_function	0.76688	1	8	1007	274	29078	Pbr015430.1,Pbr022191.1,Pbr004448.1,Pbr004995.3,Pbr038031.7,Pbr025952.1,Pbr033825.1,Pbr035647.1
GO:0015075	ion transmembrane transporter activity	molecular_function	0.76761	1	40	1007	1258	29078	Pbr013540.2,Pbr024916.1,Pbr031395.1,Pbr027408.1,Pbr022573.1,Pbr038479.1,Pbr040672.1,Pbr026414.1,Pbr033381.1,Novel00051,Pbr033016.2,Pbr031191.2,Pbr011197.1,Pbr025229.1,Pbr008200.1,Pbr027816.1,Pbr034218.1,Pbr018833.1,Pbr026432.1,Pbr013504.1,Pbr020040.1,Pbr008639.1,Pbr040350.1,Pbr010916.1,Pbr004824.1,Pbr020959.2,Pbr003103.1,Pbr030364.1,Pbr022752.1,Pbr014871.1,Pbr007211.1,Pbr038249.1,Pbr037147.1,Pbr0…
GO:0012505	endomembrane system	cellular_component	0.7677	1	18	1007	598	29078	Pbr010069.1,Pbr041852.1,Pbr025901.1,Pbr030524.1,Pbr007376.1,Pbr011633.1,Pbr006045.1,Pbr037851.1,Pbr000382.1,Pbr017284.1,Pbr027442.1,Pbr040672.1,Pbr020976.1,Pbr035962.1,Pbr003179.1,Pbr011128.1,Pbr025534.1,Pbr039806.1
GO:0030163	protein catabolic process	biological_process	0.76805	1	6	1007	222	29078	Pbr002905.1,Pbr017284.1,Pbr027470.1,Pbr004196.1,Pbr018997.1,Pbr008076.1
GO:0033178	proton-transporting two-sector ATPase complex, catalytic domain	cellular_component	0.76805	1	2	1007	75	29078	Pbr026725.1,Pbr007211.1
GO:0019001	guanyl nucleotide binding	molecular_function	0.76856	1	24	1007	766	29078	Pbr025530.1,Pbr030096.1,Pbr033016.2,Pbr017967.1,Pbr013155.1,Pbr017022.1,Pbr027932.1,Pbr027034.1,Pbr018427.1,Pbr031962.1,Pbr042826.1,Pbr035502.1,Pbr038640.1,Pbr034452.1,Pbr000382.1,Pbr007749.1,Pbr008200.1,Pbr015474.1,Pbr027785.1,Pbr012124.1,Pbr003834.1,Pbr033074.1,Novel01852,Pbr008620.1
GO:0006403	RNA localization	biological_process	0.76877	1	1	1007	41	29078	Pbr034182.1
GO:0050657	nucleic acid transport	biological_process	0.76877	1	1	1007	41	29078	Pbr034182.1
GO:0050658	RNA transport	biological_process	0.76877	1	1	1007	41	29078	Pbr034182.1
GO:0051236	establishment of RNA localization	biological_process	0.76877	1	1	1007	41	29078	Pbr034182.1
GO:0006354	DNA-templated transcription, elongation	biological_process	0.76883	1	1	1007	42	29078	Pbr010069.1
GO:0010604	positive regulation of macromolecule metabolic process	biological_process	0.76962	1	2	1007	80	29078	Pbr004893.1,Pbr002515.1
GO:0005261	cation channel activity	molecular_function	0.76998	1	4	1007	148	29078	Pbr037147.1,Pbr027816.1,Pbr026414.1,Pbr013504.1
GO:0023052	signaling	biological_process	0.77002	1	49	1007	1548	29078	Pbr015430.1,Pbr016969.1,Pbr008200.1,Pbr006702.1,Pbr006045.1,Pbr000971.1,Pbr003834.1,Novel01852,Pbr016252.1,Pbr027034.1,Pbr040311.1,Pbr008565.1,Pbr018427.1,Pbr031962.1,Pbr005377.1,Pbr035647.1,Pbr004824.1,Pbr040056.1,Pbr005673.1,Pbr024916.1,Pbr017832.1,Pbr005794.1,Pbr016313.1,Pbr027752.1,Pbr030096.1,Pbr009528.1,Pbr015141.1,Pbr018409.1,Pbr010903.1,Novel00637,Pbr012557.1,Pbr004995.3,Pbr038031.7,Pbr01…
GO:0072522	purine-containing compound biosynthetic process	biological_process	0.77044	1	5	1007	193	29078	Pbr037756.1,Pbr002365.1,Pbr007211.1,Pbr041516.2,Pbr020040.1
GO:0016042	lipid catabolic process	biological_process	0.77126	1	1	1007	42	29078	Pbr016252.1
GO:0019205	nucleobase-containing compound kinase activity	molecular_function	0.77296	1	2	1007	81	29078	Pbr027932.1,Pbr002365.1
GO:0032271	regulation of protein polymerization	biological_process	0.77374	1	1	1007	44	29078	Pbr033130.2
GO:0043254	regulation of protein complex assembly	biological_process	0.77374	1	1	1007	44	29078	Pbr033130.2
GO:0009605	response to external stimulus	biological_process	0.77381	1	9	1007	323	29078	Pbr017557.1,Pbr033130.2,Pbr007670.1,Pbr008689.1,Pbr030644.1,Pbr023312.1,Pbr022702.1,Pbr025078.1,Pbr027358.1
GO:0005681	spliceosomal complex	cellular_component	0.77384	1	1	1007	46	29078	Pbr015507.1
GO:0051382	kinetochore assembly	biological_process	0.77402	1	1	1007	44	29078	Pbr041852.1
GO:0051383	kinetochore organization	biological_process	0.77402	1	1	1007	44	29078	Pbr041852.1
GO:0000776	kinetochore	cellular_component	0.77445	1	3	1007	117	29078	Pbr030524.1,Pbr041852.1,Pbr003822.1
GO:0019031	viral envelope	cellular_component	0.77499	1	6	1007	218	29078	Pbr010787.1,Pbr015733.1,Pbr015801.1,Pbr023448.1,Pbr004824.1,Pbr010069.1
GO:0036338	viral membrane	cellular_component	0.77499	1	6	1007	218	29078	Pbr015733.1,Pbr010787.1,Pbr004824.1,Pbr010069.1,Pbr015801.1,Pbr023448.1
GO:0080134	regulation of response to stress	biological_process	0.77522	1	1	1007	44	29078	Pbr030644.1
GO:0036459	ubiquitinyl hydrolase activity	molecular_function	0.77588	1	2	1007	74	29078	Novel00353,Pbr007351.1
GO:0042578	phosphoric ester hydrolase activity	molecular_function	0.77597	1	12	1007	399	29078	Pbr010903.1,Pbr036896.1,Pbr035932.1,Pbr009476.1,Pbr037590.1,Novel01852,Pbr027752.1,Pbr017786.1,Pbr004303.1,Pbr039501.1,Pbr039500.1,Pbr009528.1
GO:0006650	glycerophospholipid metabolic process	biological_process	0.77774	1	6	1007	211	29078	Pbr037147.1,Pbr000299.1,Pbr009229.1,Pbr032125.2,Pbr033301.2,Pbr017062.1
GO:0006614	SRP-dependent cotranslational protein targeting to membrane	biological_process	0.77818	1	3	1007	114	29078	Pbr024739.1,Pbr038640.1,Pbr027785.1
GO:0045047	protein targeting to ER	biological_process	0.77818	1	3	1007	114	29078	Pbr024739.1,Pbr027785.1,Pbr038640.1
GO:0072599	establishment of protein localization to endoplasmic reticulum	biological_process	0.77818	1	3	1007	114	29078	Pbr024739.1,Pbr027785.1,Pbr038640.1
GO:0044270	cellular nitrogen compound catabolic process	biological_process	0.77957	1	3	1007	117	29078	Pbr041942.1,Pbr037007.1,Pbr033635.1
GO:0034062	RNA polymerase activity	molecular_function	0.78022	1	9	1007	323	29078	Pbr026422.1,Pbr026725.1,Pbr033635.1,Pbr014961.1,Pbr013475.1,Pbr019456.1,Pbr033252.1,Pbr030179.1,Pbr033682.1
GO:0016459	myosin complex	cellular_component	0.78036	1	1	1007	41	29078	Pbr004995.3
GO:1903509	liposaccharide metabolic process	biological_process	0.78173	1	5	1007	180	29078	Pbr037147.1,Pbr009229.1,Pbr033301.2,Pbr032125.2,Pbr017062.1
GO:0005985	sucrose metabolic process	biological_process	0.78174	1	1	1007	41	29078	Pbr037395.1
GO:0043233	organelle lumen	cellular_component	0.78368	1	15	1007	515	29078	Pbr025756.1,Pbr023443.1,Pbr030372.1,Pbr010069.1,Pbr025296.1,Pbr026414.1,Pbr002620.1,Pbr028009.1,Pbr035444.1,Pbr039101.1,Pbr003822.1,Pbr027816.1,Pbr042065.1,Pbr001332.1,Pbr035833.1
GO:0070013	intracellular organelle lumen	cellular_component	0.78368	1	15	1007	515	29078	Pbr025756.1,Pbr030372.1,Pbr023443.1,Pbr025296.1,Pbr010069.1,Pbr026414.1,Pbr028009.1,Pbr002620.1,Pbr035444.1,Pbr039101.1,Pbr003822.1,Pbr001332.1,Pbr035833.1,Pbr042065.1,Pbr027816.1
GO:0051130	positive regulation of cellular component organization	biological_process	0.78449	1	1	1007	46	29078	Pbr033130.2
GO:0006914	autophagy	biological_process	0.78562	1	8	1007	296	29078	Pbr011196.1,Pbr017284.1,Pbr002905.1,Pbr014803.1,Pbr026565.1,Pbr030364.1,Pbr027818.1,Pbr028081.1
GO:0032101	regulation of response to external stimulus	biological_process	0.7863	1	1	1007	45	29078	Pbr030644.1
GO:0004177	aminopeptidase activity	molecular_function	0.78672	1	1	1007	42	29078	Pbr020395.1
GO:0043038	amino acid activation	biological_process	0.78743	1	4	1007	147	29078	Pbr018639.1,Pbr027211.1,Pbr005767.1,Pbr035510.1
GO:0043039	tRNA aminoacylation	biological_process	0.78743	1	4	1007	147	29078	Pbr035510.1,Pbr005767.1,Pbr027211.1,Pbr018639.1
GO:0009152	purine ribonucleotide biosynthetic process	biological_process	0.78808	1	4	1007	163	29078	Pbr007211.1,Pbr002365.1,Pbr020040.1,Pbr041516.2
GO:0006613	cotranslational protein targeting to membrane	biological_process	0.78844	1	3	1007	116	29078	Pbr038640.1,Pbr027785.1,Pbr024739.1
GO:0051082	unfolded protein binding	molecular_function	0.79023	1	5	1007	200	29078	Pbr026432.1,Pbr033373.1,Pbr035942.1,Pbr030364.1,Pbr038249.1
GO:0044265	cellular macromolecule catabolic process	biological_process	0.79053	1	7	1007	259	29078	Pbr033635.1,Pbr037007.1,Pbr017284.1,Pbr002905.1,Pbr008076.1,Pbr018997.1,Pbr004196.1
GO:0022610	biological adhesion	biological_process	0.79278	1	4	1007	157	29078	Pbr019668.1,Pbr010787.1,Pbr037756.1,Pbr022154.2
GO:0007059	chromosome segregation	biological_process	0.79334	1	3	1007	120	29078	Pbr017284.1,Pbr002905.1,Pbr030524.1
GO:0009127	purine nucleoside monophosphate biosynthetic process	biological_process	0.79417	1	3	1007	128	29078	Pbr007211.1,Pbr041516.2,Pbr020040.1
GO:0009168	purine ribonucleoside monophosphate biosynthetic process	biological_process	0.79417	1	3	1007	128	29078	Pbr007211.1,Pbr041516.2,Pbr020040.1
GO:0015276	ligand-gated ion channel activity	molecular_function	0.79468	1	3	1007	117	29078	Pbr026414.1,Pbr013504.1,Pbr025952.1
GO:0022834	ligand-gated channel activity	molecular_function	0.79468	1	3	1007	117	29078	Pbr026414.1,Pbr013504.1,Pbr025952.1
GO:0006367	transcription initiation from RNA polymerase II promoter	biological_process	0.79519	1	2	1007	82	29078	Pbr002620.1,Pbr027816.1
GO:0042623	ATPase activity, coupled	molecular_function	0.79586	1	7	1007	245	29078	Pbr007211.1,Pbr027932.1,Pbr030096.1,Pbr026725.1,Pbr041516.2,Pbr026267.1,Pbr008285.1
GO:0009260	ribonucleotide biosynthetic process	biological_process	0.79674	1	4	1007	165	29078	Pbr041516.2,Pbr020040.1,Pbr007211.1,Pbr002365.1
GO:0046390	ribose phosphate biosynthetic process	biological_process	0.79674	1	4	1007	165	29078	Pbr007211.1,Pbr002365.1,Pbr041516.2,Pbr020040.1
GO:0006612	protein targeting to membrane	biological_process	0.79718	1	3	1007	118	29078	Pbr024739.1,Pbr038640.1,Pbr027785.1
GO:0022843	voltage-gated cation channel activity	molecular_function	0.7972	1	1	1007	44	29078	Pbr027816.1
GO:0031974	membrane-enclosed lumen	cellular_component	0.7972	1	15	1007	522	29078	Pbr010069.1,Pbr025296.1,Pbr026414.1,Pbr025756.1,Pbr023443.1,Pbr030372.1,Pbr003822.1,Pbr042065.1,Pbr027816.1,Pbr001332.1,Pbr035833.1,Pbr002620.1,Pbr028009.1,Pbr039101.1,Pbr035444.1
GO:0000155	phosphorelay sensor kinase activity	molecular_function	0.79765	1	2	1007	82	29078	Pbr004995.3,Pbr035647.1
GO:0009617	response to bacterium	biological_process	0.79804	1	2	1007	87	29078	Pbr025078.1,Pbr033130.2
GO:0042742	defense response to bacterium	biological_process	0.79804	1	2	1007	87	29078	Pbr033130.2,Pbr025078.1
GO:0006575	cellular modified amino acid metabolic process	biological_process	0.79829	1	2	1007	81	29078	Pbr005064.1,Pbr037756.1
GO:0090304	nucleic acid metabolic process	biological_process	0.79858	1	163	1007	4932	29078	Pbr000781.1,Pbr017284.1,Pbr026267.1,Pbr002888.1,Pbr018639.1,Pbr039806.1,Pbr007589.1,Pbr004448.1,Pbr042688.1,Pbr004970.1,Pbr042065.1,Pbr028860.1,Pbr027818.1,Pbr022752.1,Pbr020828.1,Pbr022702.1,Pbr007138.1,Pbr026422.1,Pbr039101.1,Pbr037044.1,Pbr027816.1,Pbr008639.1,Pbr019793.1,Pbr041852.1,Pbr030372.1,Pbr040311.1,Pbr020163.1,Pbr000650.1,Pbr000625.1,Novel01438,Pbr005469.1,Pbr030117.1,Pbr034616.1,Pbr0…
GO:0015931	nucleobase-containing compound transport	biological_process	0.79984	1	1	1007	45	29078	Pbr034182.1
GO:0008270	zinc ion binding	molecular_function	0.80014	1	59	1007	1860	29078	Pbr010069.1,Pbr032776.1,Pbr028517.1,Pbr005387.1,Pbr038629.1,Pbr009117.1,Pbr023317.1,Pbr033132.1,Pbr013475.1,Pbr016887.1,Pbr027989.1,Pbr020814.1,Pbr032986.2,Pbr023582.1,Pbr032854.1,Pbr003907.1,Pbr022349.1,Pbr012831.1,Pbr014148.1,Pbr000209.1,Novel01168,Pbr032859.1,Pbr041372.1,Pbr036464.1,Pbr008187.1,Pbr026667.2,Pbr011196.1,Pbr035444.1,Pbr005280.1,Pbr010176.1,Pbr003476.1,Pbr019590.1,Pbr008543.1,Pbr0…
GO:0000777	condensed chromosome kinetochore	cellular_component	0.80079	1	2	1007	84	29078	Pbr003822.1,Pbr030524.1
GO:0000779	condensed chromosome, centromeric region	cellular_component	0.80079	1	2	1007	84	29078	Pbr003822.1,Pbr030524.1
GO:0009156	ribonucleoside monophosphate biosynthetic process	biological_process	0.80367	1	3	1007	130	29078	Pbr007211.1,Pbr041516.2,Pbr020040.1
GO:0005525	GTP binding	molecular_function	0.80437	1	23	1007	754	29078	Pbr038640.1,Pbr035502.1,Pbr027034.1,Pbr031962.1,Pbr018427.1,Pbr042826.1,Pbr027785.1,Pbr015474.1,Pbr012124.1,Pbr003834.1,Pbr033074.1,Novel01852,Pbr008620.1,Pbr034452.1,Pbr007749.1,Pbr000382.1,Pbr008200.1,Pbr033016.2,Pbr017967.1,Pbr025530.1,Pbr030096.1,Pbr017022.1,Pbr027932.1
GO:0016054	organic acid catabolic process	biological_process	0.80438	1	1	1007	44	29078	Pbr026742.1
GO:0046395	carboxylic acid catabolic process	biological_process	0.80438	1	1	1007	44	29078	Pbr026742.1
GO:0003746	translation elongation factor activity	molecular_function	0.80486	1	1	1007	47	29078	Pbr041719.1
GO:0009733	response to auxin	biological_process	0.80524	1	2	1007	121	29078	Pbr028073.1,Pbr041058.1
GO:0043228	non-membrane-bounded organelle	cellular_component	0.80683	1	40	1007	1387	29078	Pbr012100.1,Pbr028009.1,Pbr028729.1,Pbr031318.1,Pbr035833.1,Pbr025229.1,Pbr000518.1,Pbr026414.1,Pbr039101.1,Pbr029415.2,Pbr006045.1,Pbr024444.1,Pbr041852.1,Pbr023312.1,Pbr011881.1,Pbr023509.1,Pbr002905.1,Pbr024434.1,Pbr012465.1,Pbr042065.1,Pbr001332.1,Pbr016966.1,Pbr013410.1,Pbr025296.1,Pbr003857.1,Pbr007670.1,Pbr017284.1,Pbr015071.1,Pbr004995.3,Pbr003822.1,Pbr013597.1,Pbr033130.2,Pbr024647.1,Pbr…
GO:0007166	cell surface receptor signaling pathway	biological_process	0.80717	1	2	1007	86	29078	Pbr016252.1,Pbr027752.1
GO:0072527	pyrimidine-containing compound metabolic process	biological_process	0.80717	1	2	1007	86	29078	Novel01597,Pbr020086.2
GO:0017016	Ras GTPase binding	molecular_function	0.8088	1	1	1007	44	29078	Pbr003476.1
GO:0031267	small GTPase binding	molecular_function	0.8088	1	1	1007	44	29078	Pbr003476.1
GO:0051020	GTPase binding	molecular_function	0.8088	1	1	1007	44	29078	Pbr003476.1
GO:0004497	monooxygenase activity	molecular_function	0.80917	1	3	1007	118	29078	Pbr019793.1,Pbr033134.1,Pbr030117.1
GO:0030029	actin filament-based process	biological_process	0.81098	1	1	1007	51	29078	Pbr033130.2
GO:0030036	actin cytoskeleton organization	biological_process	0.81098	1	1	1007	51	29078	Pbr033130.2
GO:0009066	aspartate family amino acid metabolic process	biological_process	0.81124	1	2	1007	84	29078	Pbr020138.1,Pbr016887.1
GO:0003682	chromatin binding	molecular_function	0.81217	1	2	1007	86	29078	Pbr022840.1,Pbr003336.1
GO:0000145	exocyst	cellular_component	0.81258	1	2	1007	82	29078	Pbr017996.1,Pbr020976.1
GO:0048869	cellular developmental process	biological_process	0.81548	1	5	1007	197	29078	Pbr023732.1,Pbr017688.1,Pbr025607.1,Pbr034935.1,Pbr007374.1
GO:0042803	protein homodimerization activity	molecular_function	0.81553	1	3	1007	124	29078	Pbr004995.3,Pbr002905.1,Pbr017284.1
GO:0030030	cell projection organization	biological_process	0.81662	1	1	1007	48	29078	Pbr031191.2
GO:0019207	kinase regulator activity	molecular_function	0.81961	1	1	1007	51	29078	Pbr010069.1
GO:0005057	receptor signaling protein activity	molecular_function	0.81977	1	2	1007	87	29078	Pbr004995.3,Pbr035647.1
GO:0016888	endodeoxyribonuclease activity, producing 5'-phosphomonoesters	molecular_function	0.81986	1	1	1007	48	29078	Pbr034842.1
GO:1901575	organic substance catabolic process	biological_process	0.82046	1	18	1007	626	29078	Pbr038975.1,Pbr017284.1,Pbr027470.1,Pbr011974.1,Pbr004196.1,Pbr026742.1,Pbr005501.1,Pbr008076.1,Pbr019793.1,Pbr016252.1,Pbr033635.1,Pbr041942.1,Pbr018997.1,Pbr022360.1,Pbr002905.1,Pbr003454.1,Pbr037007.1,Pbr036775.1
GO:0006576	cellular biogenic amine metabolic process	biological_process	0.82103	1	2	1007	88	29078	Pbr038640.1,Pbr031962.1
GO:0044106	cellular amine metabolic process	biological_process	0.82103	1	2	1007	88	29078	Pbr031962.1,Pbr038640.1
GO:0016310	phosphorylation	biological_process	0.82136	1	72	1007	2148	29078	Pbr032418.2,Pbr017168.1,Novel00821,Pbr025524.1,Pbr027358.1,Pbr016993.1,Pbr036631.1,Pbr030048.1,Pbr038509.1,Pbr015116.1,Pbr020718.1,Pbr039991.1,Pbr038415.1,Pbr018555.1,Novel00224,Pbr040190.1,Pbr013046.1,Pbr016124.1,Pbr000299.1,Pbr010169.1,Pbr025444.1,Pbr025967.1,Pbr025180.1,Pbr026721.1,Pbr005281.1,Pbr005686.1,Pbr037052.1,Pbr032908.1,Pbr003634.1,Pbr023571.1,Pbr013828.1,Pbr008390.1,Pbr012672.1,Pbr02…
GO:0004672	protein kinase activity	molecular_function	0.82199	1	71	1007	2118	29078	Pbr038834.1,Pbr037007.1,Pbr038704.1,Pbr013658.1,Pbr025865.1,Pbr000209.1,Pbr014643.1,Pbr015930.1,Pbr003595.1,Pbr036105.1,Pbr017957.1,Pbr007266.1,Pbr015193.1,Pbr028501.1,Pbr016654.1,Pbr032940.1,Pbr004995.3,Pbr019677.3,Pbr014097.1,Pbr017832.1,Pbr022526.1,Pbr011222.1,Pbr009008.1,Pbr012693.1,Pbr027926.1,Pbr008923.1,Pbr026138.1,Pbr000107.1,Pbr042029.1,Pbr029101.2,Pbr035647.1,Pbr032418.2,Pbr017168.1,Pbr…
GO:0046486	glycerolipid metabolic process	biological_process	0.82201	1	6	1007	223	29078	Pbr017062.1,Pbr033301.2,Pbr032125.2,Pbr009229.1,Pbr000299.1,Pbr037147.1
GO:0000272	polysaccharide catabolic process	biological_process	0.82228	1	1	1007	50	29078	Pbr036775.1
GO:0008565	protein transporter activity	molecular_function	0.82231	1	2	1007	92	29078	Pbr038854.1,Pbr006702.1
GO:0006955	immune response	biological_process	0.82244	1	3	1007	127	29078	Pbr015141.1,Pbr023112.3,Pbr027752.1
GO:0043226	organelle	cellular_component	0.82251	1	147	1007	4643	29078	Pbr038701.2,Pbr039118.1,Pbr006685.1,Pbr037820.1,Pbr035444.1,Pbr033922.1,Pbr011953.1,Pbr007319.1,Pbr018613.1,Pbr009117.1,Pbr038629.1,Pbr033635.1,Pbr015507.1,Pbr007376.1,Pbr011633.1,Pbr040068.1,Pbr015193.1,Pbr033130.2,Pbr024647.1,Pbr003822.1,Pbr004995.3,Pbr037343.1,Pbr003338.1,Pbr020976.1,Pbr040280.1,Pbr034806.1,Pbr028009.1,Pbr024375.1,Pbr035833.1,Pbr028729.1,Pbr024444.1,Pbr035089.1,Pbr027897.1,Pbr…
GO:0044459	plasma membrane part	cellular_component	0.82269	1	5	1007	195	29078	Pbr027816.1,Novel00821,Pbr008667.2,Pbr003303.1,Pbr011633.1
GO:0045892	negative regulation of transcription, DNA-templated	biological_process	0.82316	1	1	1007	49	29078	Pbr041699.1
GO:0051253	negative regulation of RNA metabolic process	biological_process	0.82316	1	1	1007	49	29078	Pbr041699.1
GO:1902679	negative regulation of RNA biosynthetic process	biological_process	0.82316	1	1	1007	49	29078	Pbr041699.1
GO:1903507	negative regulation of nucleic acid-templated transcription	biological_process	0.82316	1	1	1007	49	29078	Pbr041699.1
GO:0019080	viral gene expression	biological_process	0.82334	1	1	1007	47	29078	Pbr020395.1
GO:0016160	amylase activity	molecular_function	0.82386	1	1	1007	50	29078	Pbr006528.1
GO:0015297	antiporter activity	molecular_function	0.82575	1	5	1007	188	29078	Pbr011197.1,Pbr031887.2,Pbr018097.1,Pbr023833.1,Pbr006196.2
GO:0016881	acid-amino acid ligase activity	molecular_function	0.82628	1	1	1007	47	29078	Pbr005064.1
GO:0006643	membrane lipid metabolic process	biological_process	0.82659	1	5	1007	193	29078	Pbr009229.1,Pbr037147.1,Pbr017062.1,Pbr032125.2,Pbr033301.2
GO:0006541	glutamine metabolic process	biological_process	0.82724	1	1	1007	47	29078	Pbr014749.1
GO:0022836	gated channel activity	molecular_function	0.82804	1	5	1007	196	29078	Pbr013504.1,Pbr003103.1,Pbr026414.1,Pbr027816.1,Pbr025952.1
GO:0006414	translational elongation	biological_process	0.82888	1	1	1007	51	29078	Pbr041719.1
GO:0022892	substrate-specific transporter activity	molecular_function	0.82924	1	44	1007	1426	29078	Pbr031395.1,Pbr027408.1,Pbr024916.1,Pbr013540.2,Pbr011197.1,Pbr031191.2,Pbr025229.1,Pbr033016.2,Pbr026414.1,Novel00051,Pbr033381.1,Pbr040672.1,Pbr038904.1,Pbr038479.1,Pbr022573.1,Pbr013504.1,Pbr026432.1,Pbr018833.1,Pbr034218.1,Pbr027816.1,Pbr034182.1,Pbr038854.1,Pbr008200.1,Pbr006702.1,Pbr010916.1,Pbr004824.1,Pbr040350.1,Pbr008639.1,Pbr020040.1,Pbr020959.2,Pbr003103.1,Pbr007211.1,Pbr014871.1,Pbr0…
GO:0007165	signal transduction	biological_process	0.83032	1	47	1007	1532	29078	Pbr038640.1,Pbr025610.1,Pbr010069.1,Pbr009331.1,Pbr042826.1,Pbr008620.1,Pbr022154.2,Pbr015474.1,Pbr004995.3,Pbr038031.7,Pbr012557.1,Novel00637,Pbr010903.1,Pbr018409.1,Pbr017967.1,Pbr033825.1,Pbr025530.1,Pbr034731.1,Pbr004448.1,Pbr022191.1,Pbr005673.1,Pbr040056.1,Pbr004824.1,Pbr035647.1,Pbr005377.1,Pbr031962.1,Pbr018427.1,Pbr040311.1,Pbr008565.1,Pbr027034.1,Pbr016252.1,Novel01852,Pbr003834.1,Pbr00…
GO:0016779	nucleotidyltransferase activity	molecular_function	0.83061	1	17	1007	593	29078	Pbr007749.1,Pbr030179.1,Pbr033252.1,Pbr033682.1,Pbr013188.1,Pbr026725.1,Pbr033635.1,Pbr014961.1,Pbr013475.1,Pbr035502.1,Pbr010069.1,Pbr003476.1,Pbr031621.1,Pbr035444.1,Pbr019456.1,Pbr041372.1,Pbr026422.1
GO:0044257	cellular protein catabolic process	biological_process	0.83111	1	5	1007	206	29078	Pbr004196.1,Pbr008076.1,Pbr018997.1,Pbr017284.1,Pbr002905.1
GO:0051603	proteolysis involved in cellular protein catabolic process	biological_process	0.83111	1	5	1007	206	29078	Pbr008076.1,Pbr018997.1,Pbr004196.1,Pbr002905.1,Pbr017284.1
GO:0016887	ATPase activity	molecular_function	0.83112	1	23	1007	743	29078	Pbr007749.1,Pbr008285.1,Pbr026725.1,Pbr041516.2,Pbr005387.1,Pbr015733.1,Pbr011514.1,Pbr026267.1,Pbr038640.1,Pbr035502.1,Pbr037820.1,Pbr002515.1,Pbr017022.1,Pbr027932.1,Pbr013155.1,Pbr002365.1,Pbr018613.1,Pbr007319.1,Novel00090,Pbr030096.1,Pbr025530.1,Pbr015816.1,Pbr007211.1
GO:0006310	DNA recombination	biological_process	0.833	1	10	1007	351	29078	Pbr007749.1,Pbr027932.1,Pbr037044.1,Pbr013155.1,Pbr005387.1,Pbr011514.1,Pbr026267.1,Pbr029451.1,Pbr038640.1,Pbr035502.1
GO:0098813	nuclear chromosome segregation	biological_process	0.83316	1	2	1007	91	29078	Pbr002905.1,Pbr017284.1
GO:0034508	centromere complex assembly	biological_process	0.83325	1	1	1007	53	29078	Pbr041852.1
GO:0009124	nucleoside monophosphate biosynthetic process	biological_process	0.83337	1	3	1007	137	29078	Pbr007211.1,Pbr020040.1,Pbr041516.2
GO:0007067	mitotic nuclear division	biological_process	0.83386	1	2	1007	94	29078	Pbr017284.1,Pbr002905.1
GO:0030695	GTPase regulator activity	molecular_function	0.83501	1	2	1007	92	29078	Pbr013806.1,Pbr025458.1
GO:1902580	single-organism cellular localization	biological_process	0.83539	1	7	1007	271	29078	Pbr038640.1,Pbr001278.2,Pbr027785.1,Pbr008689.1,Pbr024739.1,Pbr002905.1,Pbr014803.1
GO:0034220	ion transmembrane transport	biological_process	0.83589	1	12	1007	440	29078	Pbr026432.1,Pbr020959.2,Pbr038249.1,Pbr007211.1,Pbr033381.1,Pbr025229.1,Pbr004824.1,Pbr020040.1,Pbr041516.2,Pbr030364.1,Pbr026725.1,Pbr000576.1
GO:0070972	protein localization to endoplasmic reticulum	biological_process	0.83772	1	3	1007	129	29078	Pbr027785.1,Pbr038640.1,Pbr024739.1
GO:0008855	exodeoxyribonuclease VII activity	molecular_function	0.83837	1	1	1007	53	29078	Pbr033157.1
GO:0006164	purine nucleotide biosynthetic process	biological_process	0.83991	1	4	1007	178	29078	Pbr002365.1,Pbr007211.1,Pbr041516.2,Pbr020040.1
GO:0015994	chlorophyll metabolic process	biological_process	0.84179	1	1	1007	53	29078	Pbr041942.1
GO:0006139	nucleobase-containing compound metabolic process	biological_process	0.8418	1	177	1007	5406	29078	Pbr033682.1,Pbr027098.1,Pbr025074.1,Pbr006045.1,Pbr013504.1,Pbr038975.1,Pbr018333.1,Pbr021952.1,Pbr002777.1,Pbr009069.1,Pbr008543.1,Pbr003476.1,Pbr005501.1,Pbr040056.1,Pbr023899.1,Pbr028212.1,Pbr030022.1,Pbr003005.1,Pbr025290.1,Pbr027752.1,Pbr008768.1,Pbr040592.1,Pbr033252.1,Pbr032568.1,Pbr022154.2,Pbr022332.1,Pbr041196.1,Pbr027989.1,Pbr028081.1,Pbr031702.1,Novel01597,Pbr026725.1,Pbr025444.1,Pbr0…
GO:0000103	sulfate assimilation	biological_process	0.84341	1	1	1007	50	29078	Pbr030096.1
GO:0004020	adenylylsulfate kinase activity	molecular_function	0.84341	1	1	1007	50	29078	Pbr030096.1
GO:0000105	histidine biosynthetic process	biological_process	0.84542	1	1	1007	52	29078	Pbr040592.1
GO:0006547	histidine metabolic process	biological_process	0.84542	1	1	1007	52	29078	Pbr040592.1
GO:0052803	imidazole-containing compound metabolic process	biological_process	0.84542	1	1	1007	52	29078	Pbr040592.1
GO:0017038	protein import	biological_process	0.84664	1	3	1007	137	29078	Pbr008689.1,Pbr002905.1,Pbr014803.1
GO:0046434	organophosphate catabolic process	biological_process	0.84876	1	1	1007	51	29078	Pbr019793.1
GO:0006400	tRNA modification	biological_process	0.84909	1	5	1007	194	29078	Pbr038640.1,Pbr033134.1,Novel01438,Pbr005387.1,Pbr038854.1
GO:0004529	exodeoxyribonuclease activity	molecular_function	0.85035	1	1	1007	55	29078	Pbr033157.1
GO:0016895	exodeoxyribonuclease activity, producing 5'-phosphomonoesters	molecular_function	0.85035	1	1	1007	55	29078	Pbr033157.1
GO:0008083	growth factor activity	molecular_function	0.8525	1	1	1007	57	29078	Pbr023112.3
GO:0006605	protein targeting	biological_process	0.85282	1	7	1007	279	29078	Pbr008689.1,Pbr027785.1,Pbr001278.2,Pbr038640.1,Pbr014803.1,Pbr002905.1,Pbr024739.1
GO:0072686	mitotic spindle	cellular_component	0.85628	1	1	1007	53	29078	Pbr003822.1
GO:0004659	prenyltransferase activity	molecular_function	0.8564	1	1	1007	53	29078	Pbr028995.1
GO:0045934	negative regulation of nucleobase-containing compound metabolic process	biological_process	0.85675	1	1	1007	55	29078	Pbr041699.1
GO:0046873	metal ion transmembrane transporter activity	molecular_function	0.85746	1	14	1007	504	29078	Pbr024916.1,Pbr008200.1,Pbr020959.2,Pbr013504.1,Pbr027408.1,Pbr027816.1,Pbr008639.1,Pbr038479.1,Pbr000576.1,Pbr033016.2,Pbr010916.1,Pbr040350.1,Pbr014871.1,Pbr026414.1
GO:0070838	divalent metal ion transport	biological_process	0.85789	1	4	1007	170	29078	Pbr008200.1,Pbr040350.1,Pbr020959.2,Pbr033016.2
GO:0051537	2 iron, 2 sulfur cluster binding	molecular_function	0.86063	1	1	1007	57	29078	Pbr003338.1
GO:0006265	DNA topological change	biological_process	0.86098	1	1	1007	54	29078	Novel00353
GO:0018193	peptidyl-amino acid modification	biological_process	0.86287	1	2	1007	99	29078	Pbr037851.1,Pbr017832.1
GO:0019068	virion assembly	biological_process	0.86305	1	1	1007	55	29078	Pbr041196.1
GO:0031300	intrinsic component of organelle membrane	cellular_component	0.86343	1	2	1007	100	29078	Pbr041852.1,Pbr037851.1
GO:0031301	integral component of organelle membrane	cellular_component	0.86343	1	2	1007	100	29078	Pbr041852.1,Pbr037851.1
GO:0061024	membrane organization	biological_process	0.86389	1	6	1007	246	29078	Pbr010787.1,Pbr024739.1,Pbr008689.1,Pbr027785.1,Pbr006160.2,Pbr038640.1
GO:0016831	carboxy-lyase activity	molecular_function	0.86401	1	3	1007	135	29078	Pbr010513.1,Pbr033557.1,Pbr000576.1
GO:0006553	lysine metabolic process	biological_process	0.86462	1	1	1007	54	29078	Pbr020138.1
GO:0030599	pectinesterase activity	molecular_function	0.86647	1	2	1007	96	29078	Pbr015755.1,Pbr013577.1
GO:0042545	cell wall modification	biological_process	0.86647	1	2	1007	96	29078	Pbr013577.1,Pbr015755.1
GO:0044087	regulation of cellular component biogenesis	biological_process	0.86684	1	1	1007	59	29078	Pbr033130.2
GO:0008324	cation transmembrane transporter activity	molecular_function	0.8678	1	29	1007	1003	29078	Pbr007211.1,Pbr026414.1,Pbr040672.1,Pbr014871.1,Pbr011197.1,Pbr031191.2,Pbr025229.1,Pbr033016.2,Pbr030364.1,Pbr038479.1,Pbr031395.1,Pbr027408.1,Pbr020959.2,Pbr024916.1,Pbr040350.1,Pbr004824.1,Pbr010916.1,Pbr020040.1,Pbr041516.2,Pbr026725.1,Pbr000576.1,Pbr008639.1,Pbr018833.1,Pbr027816.1,Pbr013504.1,Pbr026432.1,Pbr008200.1,Pbr037147.1,Pbr038249.1
GO:0000375	RNA splicing, via transesterification reactions	biological_process	0.86931	1	2	1007	102	29078	Pbr017240.1,Pbr015507.1
GO:0022890	inorganic cation transmembrane transporter activity	molecular_function	0.86938	1	26	1007	912	29078	Pbr018833.1,Pbr027816.1,Pbr013504.1,Pbr026432.1,Pbr008200.1,Pbr038249.1,Pbr040350.1,Pbr004824.1,Pbr010916.1,Pbr020040.1,Pbr041516.2,Pbr026725.1,Pbr000576.1,Pbr008639.1,Pbr027408.1,Pbr020959.2,Pbr024916.1,Pbr026414.1,Pbr007211.1,Pbr014871.1,Pbr031191.2,Pbr011197.1,Pbr025229.1,Pbr033016.2,Pbr030364.1,Pbr038479.1
GO:0009236	cobalamin biosynthetic process	biological_process	0.86953	1	1	1007	62	29078	Pbr014871.1
GO:0000152	nuclear ubiquitin ligase complex	cellular_component	0.86992	1	9	1007	369	29078	Pbr038629.1,Pbr009117.1,Pbr034162.1,Pbr023281.1,Pbr007319.1,Pbr035089.1,Pbr034806.1,Pbr010176.1,Pbr011709.1
GO:0005680	anaphase-promoting complex	cellular_component	0.86992	1	9	1007	369	29078	Pbr007319.1,Pbr010176.1,Pbr011709.1,Pbr034806.1,Pbr035089.1,Pbr034162.1,Pbr009117.1,Pbr038629.1,Pbr023281.1
GO:0031461	cullin-RING ubiquitin ligase complex	cellular_component	0.86992	1	9	1007	369	29078	Pbr034162.1,Pbr009117.1,Pbr038629.1,Pbr023281.1,Pbr007319.1,Pbr010176.1,Pbr011709.1,Pbr034806.1,Pbr035089.1
GO:0010608	posttranscriptional regulation of gene expression	biological_process	0.87238	1	4	1007	170	29078	Pbr033381.1,Pbr025756.1,Pbr041346.1,Pbr018182.1
GO:0004222	metalloendopeptidase activity	molecular_function	0.87268	1	3	1007	137	29078	Pbr005387.1,Pbr011196.1,Pbr011329.1
GO:0044282	small molecule catabolic process	biological_process	0.87314	1	1	1007	57	29078	Pbr026742.1
GO:0051493	regulation of cytoskeleton organization	biological_process	0.87318	1	1	1007	61	29078	Pbr033130.2
GO:0019012	virion	cellular_component	0.87456	1	16	1007	589	29078	Pbr010787.1,Pbr018097.1,Pbr026565.1,Pbr038905.1,Pbr015801.1,Pbr031191.2,Pbr000210.1,Pbr016969.1,Pbr013188.1,Pbr023448.1,Pbr022154.2,Pbr015733.1,Pbr029668.1,Pbr031110.1,Pbr010069.1,Pbr004824.1
GO:0030176	integral component of endoplasmic reticulum membrane	cellular_component	0.87503	1	1	1007	60	29078	Pbr037851.1
GO:0031227	intrinsic component of endoplasmic reticulum membrane	cellular_component	0.87503	1	1	1007	60	29078	Pbr037851.1
GO:0004812	aminoacyl-tRNA ligase activity	molecular_function	0.87682	1	3	1007	136	29078	Pbr027211.1,Pbr018639.1,Pbr005767.1
GO:0000151	ubiquitin ligase complex	cellular_component	0.87997	1	9	1007	374	29078	Pbr038629.1,Pbr009117.1,Pbr034162.1,Pbr023281.1,Pbr007319.1,Pbr010176.1,Pbr011709.1,Pbr034806.1,Pbr035089.1
GO:0019079	viral genome replication	biological_process	0.88031	1	2	1007	100	29078	Pbr002555.1,Pbr016313.1
GO:0043648	dicarboxylic acid metabolic process	biological_process	0.88226	1	1	1007	59	29078	Pbr020138.1
GO:0005578	proteinaceous extracellular matrix	cellular_component	0.88348	1	3	1007	154	29078	Pbr041940.1,Pbr000971.1,Pbr016313.1
GO:0019028	viral capsid	cellular_component	0.88461	1	9	1007	362	29078	Pbr038905.1,Pbr022154.2,Pbr013188.1,Pbr023448.1,Pbr026565.1,Pbr000210.1,Pbr004824.1,Pbr029668.1,Pbr015733.1
GO:0004520	endodeoxyribonuclease activity	molecular_function	0.88565	1	1	1007	60	29078	Pbr034842.1
GO:0032501	multicellular organismal process	biological_process	0.88587	1	16	1007	596	29078	Pbr025607.1,Pbr006160.2,Pbr035833.1,Pbr002515.1,Pbr019216.2,Pbr034935.1,Pbr025078.1,Pbr030096.1,Pbr006045.1,Pbr017688.1,Pbr006702.1,Pbr023732.1,Pbr004824.1,Pbr013706.1,Pbr016252.1,Pbr008639.1
GO:0009235	cobalamin metabolic process	biological_process	0.88643	1	1	1007	66	29078	Pbr014871.1
GO:0016151	nickel cation binding	molecular_function	0.88667	1	1	1007	63	29078	Pbr033373.1
GO:0048583	regulation of response to stimulus	biological_process	0.88785	1	3	1007	145	29078	Pbr027752.1,Pbr015141.1,Pbr030644.1
GO:0004129	cytochrome-c oxidase activity	molecular_function	0.88956	1	1	1007	69	29078	Pbr018833.1
GO:0016675	oxidoreductase activity, acting on a heme group of donors	molecular_function	0.88956	1	1	1007	69	29078	Pbr018833.1
GO:0016676	oxidoreductase activity, acting on a heme group of donors, oxygen as acceptor	molecular_function	0.88956	1	1	1007	69	29078	Pbr018833.1
GO:0005126	cytokine receptor binding	molecular_function	0.89064	1	1	1007	59	29078	Pbr023112.3
GO:0044802	single-organism membrane organization	biological_process	0.89087	1	5	1007	222	29078	Pbr024739.1,Pbr027785.1,Pbr006160.2,Pbr008689.1,Pbr038640.1
GO:0004725	protein tyrosine phosphatase activity	molecular_function	0.89375	1	1	1007	63	29078	Pbr027752.1
GO:0016645	oxidoreductase activity, acting on the CH-NH group of donors	molecular_function	0.89386	1	1	1007	60	29078	Pbr003336.1
GO:0000280	nuclear division	biological_process	0.89405	1	2	1007	110	29078	Pbr002905.1,Pbr017284.1
GO:0052689	carboxylic ester hydrolase activity	molecular_function	0.8946	1	4	1007	186	29078	Pbr037937.1,Pbr041942.1,Pbr013577.1,Pbr015755.1
GO:0016791	phosphatase activity	molecular_function	0.8957	1	8	1007	322	29078	Novel01852,Pbr037590.1,Pbr009476.1,Pbr035932.1,Pbr036896.1,Pbr004303.1,Pbr017786.1,Pbr027752.1
GO:0006732	coenzyme metabolic process	biological_process	0.89576	1	6	1007	254	29078	Pbr038975.1,Pbr002365.1,Pbr037756.1,Pbr022360.1,Pbr005501.1,Pbr026727.1
GO:0007155	cell adhesion	biological_process	0.89642	1	3	1007	151	29078	Pbr019668.1,Pbr022154.2,Pbr037756.1
GO:0006304	DNA modification	biological_process	0.89649	1	1	1007	62	29078	Pbr034842.1
GO:0031981	nuclear lumen	cellular_component	0.89796	1	12	1007	474	29078	Pbr003822.1,Pbr042065.1,Pbr027816.1,Pbr002620.1,Pbr028009.1,Pbr039101.1,Pbr035444.1,Pbr010069.1,Pbr025296.1,Pbr026414.1,Pbr025756.1,Pbr030372.1
GO:0016875	ligase activity, forming carbon-oxygen bonds	molecular_function	0.89873	1	3	1007	144	29078	Pbr005767.1,Pbr018639.1,Pbr027211.1
GO:0016876	ligase activity, forming aminoacyl-tRNA and related compounds	molecular_function	0.89873	1	3	1007	144	29078	Pbr018639.1,Pbr027211.1,Pbr005767.1
GO:0048193	Golgi vesicle transport	biological_process	0.8988	1	4	1007	189	29078	Pbr001278.2,Pbr036559.3,Pbr041852.1,Pbr027355.1
GO:0000778	condensed nuclear chromosome kinetochore	cellular_component	0.90134	1	1	1007	63	29078	Pbr003822.1
GO:0000780	condensed nuclear chromosome, centromeric region	cellular_component	0.90134	1	1	1007	63	29078	Pbr003822.1
GO:0000942	condensed nuclear chromosome outer kinetochore	cellular_component	0.90134	1	1	1007	63	29078	Pbr003822.1
GO:0042729	DASH complex	cellular_component	0.90134	1	1	1007	63	29078	Pbr003822.1
GO:0015002	heme-copper terminal oxidase activity	molecular_function	0.90144	1	1	1007	72	29078	Pbr018833.1
GO:0006644	phospholipid metabolic process	biological_process	0.90173	1	6	1007	257	29078	Pbr033301.2,Pbr032125.2,Pbr017062.1,Pbr037147.1,Pbr009229.1,Pbr000299.1
GO:0016853	isomerase activity	molecular_function	0.90372	1	8	1007	344	29078	Pbr007402.1,Pbr042700.1,Pbr003752.1,Pbr021143.1,Pbr041289.1,Pbr019198.1,Pbr021144.1,Pbr020082.1
GO:0006725	cellular aromatic compound metabolic process	biological_process	0.9041	1	185	1007	5752	29078	Pbr034842.1,Pbr035502.1,Novel00353,Pbr004809.1,Pbr011514.1,Pbr027211.1,Pbr017688.1,Pbr040074.1,Pbr023949.1,Pbr019135.1,Pbr038854.1,Pbr027897.1,Pbr015816.1,Pbr030476.1,Pbr020086.2,Pbr017240.1,Pbr006338.1,Pbr028009.1,Pbr017832.1,Pbr016103.2,Pbr029451.1,Pbr033635.1,Pbr015507.1,Pbr041516.2,Pbr004995.3,Pbr017091.1,Pbr013188.1,Pbr020024.1,Pbr030179.1,Pbr008285.1,Pbr007749.1,Pbr040068.1,Pbr015193.1,Pbr0…
GO:0030258	lipid modification	biological_process	0.90514	1	1	1007	64	29078	Pbr000299.1
GO:0044085	cellular component biogenesis	biological_process	0.90517	1	26	1007	949	29078	Novel01438,Pbr007184.1,Pbr027355.1,Pbr027818.1,Pbr013913.1,Pbr025296.1,Pbr000518.1,Pbr031191.2,Pbr025229.1,Pbr037584.1,Pbr039991.1,Pbr006702.1,Pbr017284.1,Pbr029415.2,Pbr027785.1,Pbr015071.1,Pbr006045.1,Pbr007185.1,Pbr033130.2,Pbr041196.1,Pbr028081.1,Pbr041852.1,Pbr020181.1,Pbr004824.1,Pbr022127.1,Pbr027959.1
GO:0015077	monovalent inorganic cation transmembrane transporter activity	molecular_function	0.9073	1	14	1007	557	29078	Pbr020040.1,Pbr030364.1,Pbr041516.2,Pbr026725.1,Pbr000576.1,Pbr007211.1,Pbr011197.1,Pbr031191.2,Pbr025229.1,Pbr004824.1,Pbr038249.1,Pbr018833.1,Pbr027816.1,Pbr026432.1
GO:0008380	RNA splicing	biological_process	0.90917	1	2	1007	115	29078	Pbr017240.1,Pbr015507.1
GO:0031012	extracellular matrix	cellular_component	0.90943	1	3	1007	164	29078	Pbr016313.1,Pbr000971.1,Pbr041940.1
GO:0006779	porphyrin-containing compound biosynthetic process	biological_process	0.90968	1	2	1007	109	29078	Pbr002309.1,Pbr030117.1
GO:0006869	lipid transport	biological_process	0.91117	1	2	1007	119	29078	Pbr000382.1,Pbr019846.1
GO:0004536	deoxyribonuclease activity	molecular_function	0.91217	1	2	1007	115	29078	Pbr033157.1,Pbr034842.1
GO:0006468	protein phosphorylation	biological_process	0.91319	1	63	1007	1981	29078	Pbr038834.1,Pbr032418.2,Pbr017168.1,Pbr038704.1,Pbr013658.1,Pbr025524.1,Novel00821,Pbr025865.1,Pbr014643.1,Pbr036631.1,Pbr016993.1,Pbr038509.1,Pbr003595.1,Pbr015930.1,Pbr036105.1,Pbr030048.1,Pbr007266.1,Pbr017957.1,Pbr015193.1,Pbr038415.1,Pbr015116.1,Pbr020718.1,Pbr039991.1,Pbr016654.1,Novel00224,Pbr028501.1,Pbr018555.1,Pbr032940.1,Pbr040190.1,Pbr013046.1,Pbr016124.1,Pbr010169.1,Pbr019677.3,Pbr02…
GO:0005819	spindle	cellular_component	0.91383	1	2	1007	113	29078	Pbr006045.1,Pbr003822.1
GO:0016301	kinase activity	molecular_function	0.9141	1	81	1007	2520	29078	Pbr005387.1,Pbr019677.3,Pbr028501.1,Pbr016654.1,Pbr017957.1,Pbr007266.1,Pbr015193.1,Pbr004995.3,Pbr008620.1,Pbr032940.1,Pbr000209.1,Pbr014643.1,Pbr025530.1,Pbr025865.1,Pbr015930.1,Pbr003595.1,Pbr036105.1,Pbr038704.1,Pbr037007.1,Pbr038834.1,Pbr002365.1,Pbr027932.1,Pbr013658.1,Pbr035647.1,Pbr029101.2,Pbr042029.1,Pbr011775.1,Pbr027926.1,Pbr012693.1,Pbr008923.1,Pbr000107.1,Pbr026138.1,Pbr011222.1,Pbr…
GO:0016628	oxidoreductase activity, acting on the CH-CH group of donors, NAD or NADP as acceptor	molecular_function	0.91418	1	2	1007	111	29078	Pbr030117.1,Pbr020138.1
GO:0004970	ionotropic glutamate receptor activity	molecular_function	0.9143	1	1	1007	65	29078	Pbr025952.1
GO:0008066	glutamate receptor activity	molecular_function	0.9143	1	1	1007	65	29078	Pbr025952.1
GO:0005198	structural molecule activity	molecular_function	0.91597	1	29	1007	1131	29078	Pbr008689.1,Pbr023732.1,Pbr004824.1,Pbr031110.1,Pbr011633.1,Pbr013475.1,Pbr015733.1,Pbr023443.1,Pbr006045.1,Pbr013597.1,Pbr013504.1,Pbr017688.1,Pbr023448.1,Pbr013188.1,Pbr000518.1,Pbr000210.1,Pbr003857.1,Pbr039178.2,Pbr037343.1,Pbr024434.1,Pbr025607.1,Pbr001332.1,Pbr035833.1,Pbr026565.1,Pbr041940.1,Pbr034935.1,Pbr002905.1,Pbr017832.1,Pbr010787.1
GO:0090150	establishment of protein localization to membrane	biological_process	0.9173	1	3	1007	157	29078	Pbr027785.1,Pbr038640.1,Pbr024739.1
GO:0006778	porphyrin-containing compound metabolic process	biological_process	0.91799	1	3	1007	157	29078	Pbr030117.1,Pbr002309.1,Pbr041942.1
GO:0072657	protein localization to membrane	biological_process	0.91927	1	3	1007	158	29078	Pbr038640.1,Pbr027785.1,Pbr024739.1
GO:0016772	transferase activity, transferring phosphorus-containing groups	molecular_function	0.91937	1	106	1007	3282	29078	Pbr000209.1,Pbr033817.1,Pbr025530.1,Pbr041372.1,Pbr014643.1,Pbr025865.1,Pbr015930.1,Pbr003595.1,Pbr036105.1,Pbr037007.1,Pbr038704.1,Pbr038834.1,Pbr035444.1,Pbr002365.1,Pbr027932.1,Pbr013658.1,Pbr013475.1,Pbr033635.1,Pbr005387.1,Pbr010069.1,Pbr019677.3,Pbr028501.1,Pbr016654.1,Pbr030179.1,Pbr015193.1,Pbr007266.1,Pbr017957.1,Pbr007749.1,Pbr004995.3,Pbr008620.1,Pbr032940.1,Pbr013188.1,Pbr035305.1,Pbr…
GO:0015093	ferrous iron transmembrane transporter activity	molecular_function	0.92035	1	2	1007	115	29078	Pbr008200.1,Pbr033016.2
GO:0015684	ferrous iron transport	biological_process	0.92035	1	2	1007	115	29078	Pbr008200.1,Pbr033016.2
GO:0042440	pigment metabolic process	biological_process	0.92114	1	4	1007	194	29078	Pbr019793.1,Pbr033682.1,Pbr041942.1,Pbr030117.1
GO:0048285	organelle fission	biological_process	0.92146	1	2	1007	122	29078	Pbr002905.1,Pbr017284.1
GO:0015849	organic acid transport	biological_process	0.92246	1	3	1007	158	29078	Pbr037147.1,Pbr033381.1,Pbr017062.1
GO:0046942	carboxylic acid transport	biological_process	0.92246	1	3	1007	158	29078	Pbr017062.1,Pbr033381.1,Pbr037147.1
GO:0046148	pigment biosynthetic process	biological_process	0.9232	1	3	1007	154	29078	Pbr030117.1,Pbr033682.1,Pbr019793.1
GO:0000287	magnesium ion binding	molecular_function	0.92354	1	4	1007	200	29078	Pbr004303.1,Pbr008960.1,Pbr027311.1,Pbr035510.1
GO:0019354	siroheme biosynthetic process	biological_process	0.924	1	1	1007	69	29078	Pbr030117.1
GO:0043115	precorrin-2 dehydrogenase activity	molecular_function	0.924	1	1	1007	69	29078	Pbr030117.1
GO:0046156	siroheme metabolic process	biological_process	0.924	1	1	1007	69	29078	Pbr030117.1
GO:0043232	intracellular non-membrane-bounded organelle	cellular_component	0.92427	1	35	1007	1337	29078	Pbr008689.1,Pbr022127.1,Pbr030524.1,Pbr015733.1,Pbr026267.1,Pbr013475.1,Pbr023443.1,Pbr015071.1,Pbr003822.1,Pbr004995.3,Pbr013597.1,Pbr033130.2,Pbr024647.1,Pbr017284.1,Pbr025296.1,Pbr003857.1,Pbr016966.1,Pbr012465.1,Pbr024434.1,Pbr042065.1,Pbr001332.1,Pbr023509.1,Pbr002905.1,Pbr024444.1,Pbr041852.1,Pbr029415.2,Pbr006045.1,Pbr039101.1,Pbr025229.1,Pbr000518.1,Pbr026414.1,Pbr031318.1,Pbr035833.1,Pbr…
GO:0010876	lipid localization	biological_process	0.9244	1	2	1007	125	29078	Pbr019846.1,Pbr000382.1
GO:0015711	organic anion transport	biological_process	0.92452	1	3	1007	159	29078	Pbr037147.1,Pbr017062.1,Pbr033381.1
GO:0000902	cell morphogenesis	biological_process	0.92569	1	1	1007	70	29078	Pbr007374.1
GO:0032989	cellular component morphogenesis	biological_process	0.92569	1	1	1007	70	29078	Pbr007374.1
GO:0005230	extracellular ligand-gated ion channel activity	molecular_function	0.92665	1	1	1007	70	29078	Pbr025952.1
GO:0003333	amino acid transmembrane transport	biological_process	0.92786	1	1	1007	71	29078	Pbr033381.1
GO:0003723	RNA binding	molecular_function	0.92874	1	32	1007	1140	29078	Pbr035510.1,Novel01438,Pbr005268.1,Pbr013798.1,Pbr017950.1,Pbr031882.2,Pbr038479.1,Pbr024739.1,Pbr020847.1,Pbr035531.1,Pbr011514.1,Pbr027211.1,Pbr000723.1,Pbr042646.1,Pbr002365.1,Pbr030595.1,Pbr022318.1,Pbr004893.1,Pbr024376.1,Novel00429,Pbr008534.1,Pbr004201.3,Pbr033681.1,Pbr023944.1,Pbr022076.1,Pbr038640.1,Pbr041719.1,Pbr028517.1,Pbr024403.1,Pbr033635.1,Pbr026267.1,Pbr002888.1
GO:1902589	single-organism organelle organization	biological_process	0.92904	1	12	1007	495	29078	Pbr013913.1,Pbr028165.1,Pbr041699.1,Pbr008689.1,Pbr010069.1,Pbr002905.1,Pbr017284.1,Pbr037851.1,Pbr000781.1,Pbr033130.2,Pbr006045.1,Pbr003822.1
GO:0005543	phospholipid binding	molecular_function	0.93004	1	1	1007	72	29078	Pbr036349.1
GO:0044423	virion part	cellular_component	0.93023	1	13	1007	533	29078	Pbr015733.1,Pbr010069.1,Pbr004824.1,Pbr031191.2,Pbr000210.1,Pbr015801.1,Pbr029668.1,Pbr026565.1,Pbr010787.1,Pbr022154.2,Pbr038905.1,Pbr023448.1,Pbr013188.1
GO:0005509	calcium ion binding	molecular_function	0.9311	1	10	1007	444	29078	Pbr016313.1,Pbr000971.1,Pbr018745.1,Pbr019368.1,Pbr017226.1,Pbr024499.1,Pbr000210.1,Pbr031962.1,Pbr022840.1,Pbr006528.1
GO:1903825	organic acid transmembrane transport	biological_process	0.93282	1	1	1007	73	29078	Pbr033381.1
GO:0009308	amine metabolic process	biological_process	0.93493	1	2	1007	123	29078	Pbr038640.1,Pbr031962.1
GO:0019637	organophosphate metabolic process	biological_process	0.93507	1	20	1007	771	29078	Pbr037147.1,Pbr033301.2,Pbr038975.1,Pbr009229.1,Pbr000299.1,Pbr041516.2,Pbr019793.1,Pbr039572.1,Novel01597,Pbr020040.1,Pbr005501.1,Pbr020086.2,Pbr002365.1,Pbr022360.1,Pbr005686.1,Pbr026727.1,Pbr033817.1,Pbr017062.1,Pbr007211.1,Pbr032125.2
GO:0098656	anion transmembrane transport	biological_process	0.93542	1	1	1007	74	29078	Pbr033381.1
GO:0098588	bounding membrane of organelle	cellular_component	0.9364	1	13	1007	540	29078	Pbr011633.1,Pbr007376.1,Pbr030524.1,Pbr025901.1,Pbr041852.1,Pbr035962.1,Pbr008689.1,Pbr010069.1,Pbr040672.1,Pbr027442.1,Pbr039806.1,Pbr037851.1,Pbr000382.1
GO:0006417	regulation of translation	biological_process	0.93805	1	3	1007	162	29078	Pbr033381.1,Pbr018182.1,Pbr041346.1
GO:0034248	regulation of cellular amide metabolic process	biological_process	0.93805	1	3	1007	162	29078	Pbr033381.1,Pbr018182.1,Pbr041346.1
GO:0000377	RNA splicing, via transesterification reactions with bulged adenosine as nucleophile	biological_process	0.93826	1	1	1007	82	29078	Pbr015507.1
GO:0000398	mRNA splicing, via spliceosome	biological_process	0.93826	1	1	1007	82	29078	Pbr015507.1
GO:0044271	cellular nitrogen compound biosynthetic process	biological_process	0.93943	1	138	1007	4556	29078	Pbr017284.1,Pbr013597.1,Pbr026267.1,Pbr015733.1,Pbr018639.1,Pbr041719.1,Pbr039806.1,Pbr007589.1,Pbr024434.1,Pbr004448.1,Pbr042688.1,Pbr004970.1,Pbr027818.1,Pbr020828.1,Pbr022752.1,Pbr018182.1,Pbr007138.1,Pbr022702.1,Pbr027816.1,Pbr008639.1,Pbr030372.1,Pbr041852.1,Pbr040311.1,Pbr020040.1,Pbr000650.1,Pbr000625.1,Pbr005469.1,Pbr030117.1,Pbr035510.1,Pbr004789.1,Pbr005979.1,Pbr012024.1,Pbr006237.1,Pbr…
GO:0008237	metallopeptidase activity	molecular_function	0.93952	1	3	1007	165	29078	Pbr005387.1,Pbr011196.1,Pbr011329.1
GO:0045259	proton-transporting ATP synthase complex	cellular_component	0.93996	1	1	1007	86	29078	Pbr007211.1
GO:0006826	iron ion transport	biological_process	0.93997	1	2	1007	125	29078	Pbr033016.2,Pbr008200.1
GO:0004650	polygalacturonase activity	molecular_function	0.94065	1	1	1007	76	29078	Pbr027731.1
GO:0043229	intracellular organelle	cellular_component	0.94101	1	137	1007	4554	29078	Pbr003338.1,Pbr037343.1,Pbr040280.1,Pbr020976.1,Pbr024375.1,Pbr028009.1,Pbr034806.1,Pbr035833.1,Pbr024444.1,Pbr027897.1,Pbr011709.1,Pbr035089.1,Pbr006685.1,Pbr038701.2,Pbr039118.1,Pbr037820.1,Pbr035444.1,Pbr011953.1,Pbr018613.1,Pbr007319.1,Pbr033635.1,Pbr015507.1,Pbr011633.1,Pbr007376.1,Pbr038629.1,Pbr009117.1,Pbr040068.1,Pbr015193.1,Pbr003822.1,Pbr004995.3,Pbr033130.2,Pbr024647.1,Pbr038479.1,Pbr…
GO:0005102	receptor binding	molecular_function	0.94105	1	8	1007	365	29078	Pbr026663.1,Pbr006045.1,Pbr006702.1,Pbr027172.1,Pbr015141.1,Pbr023112.3,Pbr029451.1,Pbr004824.1
GO:0009064	glutamine family amino acid metabolic process	biological_process	0.9413	1	1	1007	76	29078	Pbr014749.1
GO:0005381	iron ion transmembrane transporter activity	molecular_function	0.94184	1	2	1007	126	29078	Pbr008200.1,Pbr033016.2
GO:0009966	regulation of signal transduction	biological_process	0.94221	1	1	1007	78	29078	Pbr015141.1
GO:0000940	condensed chromosome outer kinetochore	cellular_component	0.9425	1	1	1007	79	29078	Pbr003822.1
GO:0008033	tRNA processing	biological_process	0.9426	1	10	1007	416	29078	Novel01438,Pbr033682.1,Pbr038854.1,Pbr033134.1,Pbr017091.1,Pbr030117.1,Pbr005387.1,Pbr019793.1,Pbr038640.1,Pbr032776.1
GO:0009056	catabolic process	biological_process	0.94288	1	24	1007	929	29078	Pbr038975.1,Pbr014803.1,Pbr011974.1,Pbr017284.1,Pbr027470.1,Pbr005501.1,Pbr008076.1,Pbr026742.1,Pbr004196.1,Pbr028081.1,Pbr016252.1,Pbr033635.1,Pbr019793.1,Pbr018997.1,Pbr022360.1,Pbr041942.1,Pbr003454.1,Pbr026565.1,Pbr037007.1,Pbr002905.1,Pbr011196.1,Pbr036775.1,Pbr027818.1,Pbr030364.1
GO:0003724	RNA helicase activity	molecular_function	0.94351	1	4	1007	202	29078	Pbr026267.1,Pbr011514.1,Pbr038640.1,Pbr002365.1
GO:0000775	chromosome, centromeric region	cellular_component	0.94412	1	3	1007	175	29078	Pbr003822.1,Pbr041852.1,Pbr030524.1
GO:0070925	organelle assembly	biological_process	0.9451	1	2	1007	138	29078	Pbr025229.1,Pbr041852.1
GO:0043170	macromolecule metabolic process	biological_process	0.94544	1	313	1007	9588	29078	Pbr037820.1,Pbr035444.1,Pbr038834.1,Pbr018123.1,Pbr018613.1,Pbr018269.1,Pbr023197.1,Pbr032125.2,Pbr007749.1,Pbr040068.1,Pbr017957.1,Pbr015193.1,Pbr016654.1,Pbr032940.1,Pbr004995.3,Pbr033635.1,Pbr007376.1,Pbr019677.3,Pbr016103.2,Pbr017832.1,Pbr015089.1,Pbr015816.1,Pbr038854.1,Pbr042046.1,Pbr002823.1,Pbr017688.1,Pbr023949.1,Pbr011514.1,Pbr019963.1,Pbr002905.1,Pbr001720.1,Pbr004448.1,Pbr042688.1,Pbr…
GO:0015298	solute:cation antiporter activity	molecular_function	0.94638	1	1	1007	77	29078	Pbr011197.1
GO:0015299	solute:proton antiporter activity	molecular_function	0.94638	1	1	1007	77	29078	Pbr011197.1
GO:0010646	regulation of cell communication	biological_process	0.9465	1	1	1007	80	29078	Pbr015141.1
GO:0006783	heme biosynthetic process	biological_process	0.94663	1	1	1007	79	29078	Pbr030117.1
GO:0006865	amino acid transport	biological_process	0.94696	1	1	1007	80	29078	Pbr033381.1
GO:0006366	transcription from RNA polymerase II promoter	biological_process	0.94826	1	5	1007	260	29078	Pbr025756.1,Pbr002620.1,Pbr030364.1,Pbr010069.1,Pbr027816.1
GO:0005654	nucleoplasm	cellular_component	0.94833	1	6	1007	303	29078	Pbr002620.1,Pbr025756.1,Pbr030372.1,Pbr035444.1,Pbr010069.1,Pbr027816.1
GO:0044451	nucleoplasm part	cellular_component	0.94833	1	6	1007	303	29078	Pbr010069.1,Pbr027816.1,Pbr002620.1,Pbr025756.1,Pbr030372.1,Pbr035444.1
GO:0006364	rRNA processing	biological_process	0.94893	1	2	1007	134	29078	Pbr025296.1,Novel01438
GO:0016072	rRNA metabolic process	biological_process	0.94893	1	2	1007	134	29078	Novel01438,Pbr025296.1
GO:0016866	intramolecular transferase activity	molecular_function	0.94939	1	1	1007	85	29078	Pbr007402.1
GO:0000988	transcription factor activity, protein binding	molecular_function	0.94963	1	5	1007	260	29078	Pbr018269.1,Pbr022154.2,Pbr005979.1,Pbr014961.1,Pbr025756.1
GO:0044428	nuclear part	cellular_component	0.95016	1	25	1007	981	29078	Pbr025296.1,Pbr026414.1,Pbr003568.1,Pbr025756.1,Pbr034162.1,Pbr007319.1,Pbr003179.1,Pbr042065.1,Pbr028009.1,Pbr010176.1,Pbr034806.1,Pbr035444.1,Pbr010069.1,Pbr015507.1,Pbr030372.1,Pbr023281.1,Pbr009117.1,Pbr038629.1,Pbr003822.1,Pbr011048.1,Pbr027816.1,Pbr011709.1,Pbr002620.1,Pbr035089.1,Pbr039101.1
GO:0006807	nitrogen compound metabolic process	biological_process	0.95099	1	222	1007	7058	29078	Pbr025229.1,Pbr013533.1,Pbr033381.1,Pbr033459.1,Pbr034577.1,Pbr016313.1,Pbr019456.1,Pbr007206.1,Pbr002515.1,Pbr014961.1,Pbr031962.1,Pbr035531.1,Pbr033373.1,Pbr004630.1,Pbr020642.1,Pbr034280.1,Pbr002620.1,Pbr038791.1,Pbr025296.1,Pbr033240.1,Pbr003857.1,Pbr041372.1,Pbr041699.1,Pbr025756.1,Pbr014148.1,Pbr015073.1,Pbr002365.1,Pbr027932.1,Pbr005767.1,Pbr003454.1,Pbr037007.1,Pbr027985.1,Pbr010069.1,Pbr…
GO:0006399	tRNA metabolic process	biological_process	0.95125	1	14	1007	560	29078	Pbr027211.1,Pbr019793.1,Pbr018639.1,Pbr005387.1,Pbr032776.1,Pbr038640.1,Pbr038854.1,Pbr033682.1,Novel01438,Pbr030117.1,Pbr005767.1,Pbr017091.1,Pbr035510.1,Pbr033134.1
GO:0098687	chromosomal region	cellular_component	0.95184	1	3	1007	181	29078	Pbr030524.1,Pbr041852.1,Pbr003822.1
GO:0023051	regulation of signaling	biological_process	0.95241	1	1	1007	83	29078	Pbr015141.1
GO:0016023	cytoplasmic membrane-bounded vesicle	cellular_component	0.95451	1	2	1007	133	29078	Pbr021384.1,Pbr011633.1
GO:0016810	hydrolase activity, acting on carbon-nitrogen (but not peptide) bonds	molecular_function	0.95471	1	1	1007	87	29078	Pbr035531.1
GO:0042168	heme metabolic process	biological_process	0.95498	1	1	1007	84	29078	Pbr030117.1
GO:0016482	cytoplasmic transport	biological_process	0.95598	1	7	1007	344	29078	Pbr024739.1,Pbr002905.1,Pbr014803.1,Pbr038640.1,Pbr001278.2,Pbr027785.1,Pbr008689.1
GO:0046483	heterocycle metabolic process	biological_process	0.95598	1	180	1007	5749	29078	Pbr019135.1,Pbr038854.1,Pbr027897.1,Pbr017688.1,Pbr040074.1,Pbr023949.1,Pbr011514.1,Pbr027211.1,Pbr035502.1,Novel00353,Pbr034842.1,Pbr017832.1,Pbr020086.2,Pbr017240.1,Pbr006338.1,Pbr028009.1,Pbr030476.1,Pbr015816.1,Pbr007749.1,Pbr040068.1,Pbr015193.1,Pbr030179.1,Pbr008285.1,Pbr013188.1,Pbr017091.1,Pbr020024.1,Pbr004995.3,Pbr041516.2,Pbr033635.1,Pbr015507.1,Pbr029451.1,Pbr016103.2,Pbr035444.1,Pbr0…
GO:0090407	organophosphate biosynthetic process	biological_process	0.95662	1	9	1007	423	29078	Pbr009229.1,Pbr020040.1,Pbr041516.2,Pbr017062.1,Pbr032125.2,Pbr007211.1,Pbr037147.1,Pbr002365.1,Pbr033301.2
GO:0019058	viral life cycle	biological_process	0.95695	1	6	1007	300	29078	Pbr041196.1,Pbr002555.1,Pbr010787.1,Pbr020395.1,Pbr016313.1,Pbr015801.1
GO:0006464	cellular protein modification process	biological_process	0.95719	1	85	1007	2739	29078	Pbr027926.1,Pbr012693.1,Pbr008923.1,Pbr000107.1,Pbr026138.1,Pbr011222.1,Pbr022526.1,Pbr017832.1,Pbr014097.1,Pbr022368.1,Pbr009008.1,Novel00353,Pbr029101.2,Pbr042046.1,Pbr038854.1,Pbr037851.1,Pbr042029.1,Pbr033373.1,Pbr014643.1,Pbr025865.1,Pbr015930.1,Pbr003595.1,Pbr036105.1,Pbr032125.2,Pbr038704.1,Pbr038834.1,Pbr013658.1,Pbr009229.1,Pbr010069.1,Pbr019677.3,Pbr016654.1,Pbr028501.1,Pbr017957.1,Pbr0…
GO:0036211	protein modification process	biological_process	0.95719	1	85	1007	2739	29078	Pbr002905.1,Pbr032418.2,Pbr017168.1,Pbr025524.1,Novel00821,Pbr027637.1,Pbr036631.1,Pbr016993.1,Pbr038509.1,Pbr035129.1,Pbr030048.1,Pbr038415.1,Pbr017284.1,Pbr015116.1,Pbr020718.1,Pbr039991.1,Novel00224,Pbr018555.1,Pbr040190.1,Pbr013046.1,Pbr016124.1,Pbr010169.1,Pbr013510.1,Pbr025967.1,Pbr019630.1,Pbr025444.1,Pbr025180.1,Novel01438,Pbr026721.1,Pbr037052.1,Pbr032908.1,Pbr005281.1,Pbr017062.1,Pbr003…
GO:0007154	cell communication	biological_process	0.95731	1	49	1007	1747	29078	Pbr024916.1,Pbr017832.1,Pbr005794.1,Pbr016313.1,Pbr027752.1,Pbr030096.1,Pbr009528.1,Pbr015141.1,Pbr016969.1,Pbr015430.1,Pbr006702.1,Pbr008200.1,Pbr003834.1,Pbr000971.1,Pbr006045.1,Novel01852,Pbr027034.1,Pbr016252.1,Pbr031962.1,Pbr018427.1,Pbr008565.1,Pbr040311.1,Pbr004824.1,Pbr035647.1,Pbr005377.1,Pbr005673.1,Pbr040056.1,Pbr022191.1,Pbr004448.1,Pbr026663.1,Pbr025530.1,Pbr034731.1,Pbr033825.1,Pbr0…
GO:0030658	transport vesicle membrane	cellular_component	0.95754	1	1	1007	85	29078	Pbr011633.1
GO:0010467	gene expression	biological_process	0.95785	1	146	1007	4833	29078	Pbr008768.1,Pbr027752.1,Pbr000518.1,Pbr028212.1,Pbr003005.1,Pbr025290.1,Pbr008543.1,Pbr009069.1,Pbr023899.1,Pbr040056.1,Pbr027098.1,Pbr025074.1,Pbr033682.1,Pbr021952.1,Pbr018333.1,Pbr006045.1,Pbr042526.1,Pbr030364.1,Pbr028076.1,Pbr008187.1,Pbr037846.1,Pbr041508.3,Pbr004893.1,Pbr011196.1,Pbr032349.1,Pbr038584.1,Pbr025524.1,Pbr001332.1,Pbr019494.1,Pbr008796.1,Pbr025458.1,Pbr038600.1,Pbr038617.1,Pbr…
GO:0005488	binding	molecular_function	0.95895	1	587	1007	17380	29078	Pbr040074.1,Pbr011709.1,Pbr019135.1,Pbr027897.1,Pbr004809.1,Pbr005931.1,Pbr000723.1,Pbr027211.1,Pbr020050.1,Pbr000264.1,Pbr042110.1,Pbr009008.1,Pbr008022.1,Pbr006338.1,Pbr038978.1,Pbr029589.1,Pbr026138.1,Pbr011775.1,Pbr042315.1,Pbr003822.1,Pbr002187.2,Pbr013188.1,Pbr008285.1,Pbr022076.1,Pbr025610.1,Pbr025952.1,Pbr009117.1,Pbr018997.1,Pbr013155.1,Pbr026663.1,Pbr042646.1,Novel00429,Pbr036149.1,Pbr0…
GO:0044703	multi-organism reproductive process	biological_process	0.95905	1	5	1007	260	29078	Pbr034935.1,Pbr023732.1,Pbr006160.2,Pbr025607.1,Pbr017688.1
GO:0031988	membrane-bounded vesicle	cellular_component	0.95986	1	2	1007	137	29078	Pbr011633.1,Pbr021384.1
GO:0044248	cellular catabolic process	biological_process	0.96145	1	17	1007	725	29078	Pbr017284.1,Pbr011974.1,Pbr014803.1,Pbr026742.1,Pbr004196.1,Pbr008076.1,Pbr033635.1,Pbr028081.1,Pbr041942.1,Pbr018997.1,Pbr002905.1,Pbr011196.1,Pbr037007.1,Pbr026565.1,Pbr003454.1,Pbr030364.1,Pbr027818.1
GO:0044422	organelle part	cellular_component	0.96244	1	61	1007	2189	29078	Pbr008689.1,Pbr022127.1,Pbr010069.1,Pbr011633.1,Pbr007376.1,Pbr030524.1,Pbr015507.1,Pbr025901.1,Pbr023443.1,Pbr038629.1,Pbr009117.1,Pbr003822.1,Pbr015071.1,Pbr004995.3,Pbr011048.1,Pbr024647.1,Pbr033130.2,Pbr007670.1,Pbr017284.1,Pbr000382.1,Pbr025296.1,Pbr013410.1,Pbr003857.1,Pbr025756.1,Pbr003568.1,Pbr016966.1,Pbr012465.1,Pbr007319.1,Pbr001332.1,Pbr042065.1,Pbr010176.1,Pbr039806.1,Pbr002905.1,Pbr…
GO:0005743	mitochondrial inner membrane	cellular_component	0.96395	1	2	1007	153	29078	Pbr018833.1,Pbr039572.1
[truncated: 109 more rows]
