# Supplementary material for: Transcriptome Analysis of Pyrus betulaefolia Seedling Root Responses to Short-Term Potassium Deficiency
Source: Int J Mol Sci. 2020 Nov 23;21(22):8857. doi: 10.3390/ijms21228857 (PMC7700257; doi:10.3390/ijms21228857)
Supplement: Supplementary file 1 [file ijms-21-08857-s001.zip › appendices/Table. S9 LK15D GO.xls]

GO_accession	Description	Term_type	Over_represented_pValue	Corrected_pValue	DEG_item	DEG_list	Bg_item	Bg_list	Gene_names
GO:0055114	oxidation-reduction process	biological_process	3.3103e-19	1.5396e-15	660	4862	2874	29078	Pbr016262.1,Pbr034452.1,Pbr017311.1,Pbr024400.1,Pbr023794.1,Pbr003084.1,Pbr018973.1,Pbr020055.1,Pbr035143.1,Pbr004934.1,Pbr007101.1,Pbr035745.1,Pbr036375.1,Pbr040626.1,Pbr038824.1,Pbr035618.1,Pbr017290.1,Pbr000361.1,Pbr018935.1,Pbr022043.1,Pbr008420.1,Pbr010910.1,Pbr025419.1,Pbr009652.1,Pbr027222.4,Pbr004893.1,Pbr020556.1,Pbr021231.1,Pbr006059.2,Pbr006220.1,Pbr000321.4,Pbr033934.1,Pbr030567.1,Pbr…
GO:0016491	oxidoreductase activity	molecular_function	1.0958e-18	2.5484e-15	672	4862	2967	29078	Pbr013077.1,Pbr024620.1,Pbr012657.1,Pbr026965.1,Pbr006466.3,Pbr005912.1,Pbr019897.1,Pbr041827.1,Pbr023484.1,Pbr038292.1,Pbr022903.1,Pbr013248.1,Pbr024640.1,Pbr018709.1,Pbr011473.1,Pbr039481.1,Pbr014327.1,Pbr014304.1,Pbr037485.1,Pbr036787.1,Pbr022321.1,Pbr007431.1,Pbr026638.1,Pbr036952.1,Pbr016485.1,Pbr015261.1,Pbr008617.1,Pbr011559.1,Pbr011719.1,Pbr039861.2,Pbr002423.1,Pbr034729.1,Pbr031416.1,Pbr…
GO:0003777	microtubule motor activity	molecular_function	7.3014e-15	1.132e-11	53	4862	103	29078	Pbr041142.1,Pbr006262.1,Pbr019188.1,Pbr038978.1,Pbr004026.1,Pbr031342.1,Pbr007138.1,Pbr020690.1,Pbr017655.1,Pbr037244.1,Pbr023588.1,Pbr000209.1,Pbr029418.1,Pbr011281.1,Pbr008220.1,Pbr020698.2,Pbr020963.1,Pbr013791.1,Pbr007631.1,Pbr021810.1,Pbr025901.1,Pbr039806.1,Pbr037394.1,Pbr000781.1,Pbr012455.1,Pbr019330.1,Pbr029240.1,Pbr023448.1,Pbr005097.1,Pbr015821.1,Pbr030537.1,Pbr028941.1,Pbr022651.1,Pbr…
GO:0044710	single-organism metabolic process	biological_process	2.1344e-14	2.4818e-11	1156	4862	5668	29078	Pbr032125.2,Pbr031985.1,Pbr025126.1,Pbr017832.1,Pbr003840.1,Pbr012642.1,Pbr042309.1,Pbr026289.1,Pbr026583.1,Pbr025074.1,Pbr017319.1,Pbr017545.1,Pbr022741.1,Pbr025055.1,Pbr028581.1,Pbr037759.1,Pbr003261.1,Pbr003107.1,Pbr030107.1,Pbr041982.1,Pbr009373.1,Pbr007815.1,Pbr017516.1,Pbr003509.1,Pbr018863.1,Pbr033440.1,Pbr033253.1,Pbr014782.1,Pbr038047.1,Pbr034840.1,Pbr034479.1,Pbr020050.1,Pbr013214.1,Pbr…
GO:0007018	microtubule-based movement	biological_process	5.737e-14	5.3366e-11	53	4862	107	29078	Pbr019188.1,Pbr038978.1,Pbr004026.1,Pbr041142.1,Pbr006262.1,Pbr000209.1,Pbr029418.1,Pbr037244.1,Pbr023588.1,Pbr020690.1,Pbr017655.1,Pbr031342.1,Pbr007138.1,Pbr008220.1,Pbr020698.2,Pbr020963.1,Pbr011281.1,Pbr025901.1,Pbr039806.1,Pbr021810.1,Pbr007631.1,Pbr013791.1,Pbr019330.1,Pbr012455.1,Pbr037394.1,Pbr000781.1,Pbr004067.1,Pbr035333.1,Pbr022101.1,Pbr028941.1,Pbr022651.1,Pbr030537.1,Pbr029240.1,Pbr…
GO:0008017	microtubule binding	molecular_function	2.1007e-11	1.6284e-08	70	4862	187	29078	Pbr039806.1,Pbr020698.2,Pbr008220.1,Pbr007138.1,Pbr020690.1,Pbr023588.1,Pbr021377.1,Pbr019188.1,Pbr038978.1,Pbr032262.1,Pbr011283.1,Pbr033157.1,Pbr019590.1,Pbr020322.1,Pbr041699.1,Pbr022644.1,Pbr030429.1,Pbr038905.1,Pbr003822.1,Pbr029240.1,Pbr005097.1,Pbr015821.1,Pbr015780.1,Pbr022651.1,Pbr006966.1,Pbr019330.1,Pbr013791.1,Pbr007631.1,Pbr021810.1,Pbr025901.1,Pbr011281.1,Pbr025196.1,Pbr015307.1,Pbr…
GO:0016614	oxidoreductase activity, acting on CH-OH group of donors	molecular_function	1.4266e-10	9.4788e-08	140	4862	489	29078	Pbr011511.1,Pbr011510.1,Pbr038232.1,Pbr025198.1,Pbr014880.1,Pbr020556.1,Pbr020791.1,Pbr002017.1,Pbr019716.1,Pbr032778.1,Pbr020792.1,Pbr032773.1,Pbr007658.1,Pbr003261.1,Pbr007232.1,Pbr001252.1,Pbr030107.1,Pbr036127.1,Pbr011059.2,Pbr002533.1,Pbr026289.1,Pbr015141.1,Pbr020464.1,Pbr006726.1,Pbr041712.1,Pbr011490.1,Pbr026315.1,Pbr032772.1,Novel00936,Pbr010553.1,Pbr024394.1,Pbr012055.1,Pbr041963.1,Pbr0…
GO:0016616	oxidoreductase activity, acting on the CH-OH group of donors, NAD or NADP as acceptor	molecular_function	7.3492e-10	4.2727e-07	128	4862	448	29078	Pbr029683.1,Pbr036441.1,Pbr032774.1,Pbr039269.1,Pbr040592.1,Pbr030621.1,Pbr041964.1,Pbr000217.1,Pbr011595.1,Pbr020975.1,Pbr008772.1,Pbr021222.2,Pbr002057.1,Pbr013912.1,Pbr032775.1,Novel00607,Pbr011493.1,Pbr004785.2,Pbr032917.1,Pbr032936.1,Pbr009661.1,Novel01166,Pbr020145.1,Pbr020138.1,Pbr006930.1,Pbr005931.1,Pbr014085.3,Pbr032777.1,Pbr038994.1,Pbr030117.1,Pbr009660.1,Pbr031368.1,Pbr041710.1,Pbr01…
GO:0048037	cofactor binding	molecular_function	1.0279e-09	4.8423e-07	251	4862	1036	29078	Pbr031402.1,Pbr014987.1,Pbr015084.1,Pbr039983.1,Novel00449,Pbr005961.1,Pbr035348.1,Pbr009660.1,Pbr041710.1,Pbr025078.1,Pbr032777.1,Pbr038994.1,Pbr030117.1,Pbr006930.1,Pbr015615.1,Pbr005931.1,Pbr009661.1,Novel01166,Pbr020145.1,Pbr020138.1,Pbr002050.1,Pbr004785.2,Pbr011493.1,Pbr032936.1,Pbr032917.1,Pbr042066.1,Pbr014792.1,Pbr019348.1,Pbr040703.1,Pbr013912.1,Pbr030234.1,Pbr007297.1,Pbr032775.1,Pbr02…
GO:0003774	motor activity	molecular_function	1.0411e-09	4.8423e-07	62	4862	167	29078	Pbr007631.1,Pbr013791.1,Pbr025901.1,Pbr039806.1,Pbr011463.1,Pbr021810.1,Pbr013410.1,Pbr020698.2,Pbr008220.1,Pbr020963.1,Pbr004995.3,Pbr011281.1,Pbr017655.1,Pbr020690.1,Pbr031342.1,Pbr021999.1,Pbr023312.1,Pbr011881.1,Pbr007138.1,Pbr000209.1,Pbr033255.1,Pbr029418.1,Pbr037244.1,Pbr023588.1,Pbr006262.1,Pbr041142.1,Pbr013215.1,Pbr019188.1,Pbr038978.1,Pbr004026.1,Pbr033157.1,Pbr037370.1,Pbr015351.1,Pbr…
GO:0006629	lipid metabolic process	biological_process	1.2165e-09	5.1434e-07	266	4862	1106	29078	Pbr021429.2,Pbr019554.1,Pbr027673.1,Pbr040238.1,Pbr037112.1,Pbr009067.1,Pbr019793.1,Pbr005591.1,Pbr036482.1,Pbr008733.1,Pbr041955.1,Pbr009195.1,Pbr041709.1,Pbr009229.1,Pbr026509.1,Pbr020914.1,Pbr030884.1,Pbr042026.1,Pbr034329.3,Pbr016973.2,Pbr003062.1,Pbr040197.1,Pbr039657.1,Pbr007297.1,Pbr029884.1,Pbr024446.1,Pbr014792.1,Pbr020145.1,Novel01166,Pbr036442.1,Pbr042189.1,Pbr020138.1,Pbr009661.1,Pbr0…
GO:0044699	single-organism process	biological_process	1.6148e-09	6.2585e-07	1994	4862	10746	29078	Pbr010355.1,Pbr034359.1,Pbr000176.1,Pbr013374.1,Pbr035116.1,Pbr037779.1,Pbr023907.1,Novel00020,Pbr038763.1,Pbr034245.1,Pbr010227.1,Pbr001843.1,Pbr011149.1,Pbr003308.1,Pbr008242.1,Pbr017488.1,Pbr041403.1,Pbr020952.1,Pbr042826.1,Pbr012616.2,Pbr024430.1,Pbr015329.1,Pbr037375.1,Pbr041887.1,Pbr004107.1,Pbr004969.1,Pbr033155.1,Pbr012926.1,Pbr007219.1,Pbr008534.1,Pbr021333.1,Pbr041471.1,Pbr000622.1,Pbr0…
GO:0006928	movement of cell or subcellular component	biological_process	1.7104e-08	5.9872e-06	84	4862	274	29078	Pbr020698.2,Pbr008220.1,Pbr040074.1,Pbr013410.1,Pbr039806.1,Pbr000623.1,Pbr037265.1,Pbr019188.1,Pbr038978.1,Pbr021377.1,Pbr025173.1,Pbr028466.1,Pbr023588.1,Pbr020690.1,Pbr011881.1,Pbr007138.1,Pbr003822.1,Pbr002905.1,Pbr030429.1,Pbr022644.1,Pbr038905.1,Pbr010870.1,Pbr023205.1,Pbr011561.1,Pbr020322.1,Pbr013533.1,Pbr019590.1,Pbr033157.1,Pbr011283.1,Pbr028729.1,Pbr019330.1,Pbr025257.1,Pbr026515.1,Pbr…
GO:0032403	protein complex binding	molecular_function	1.8022e-08	5.9872e-06	89	4862	300	29078	Pbr030429.1,Pbr022644.1,Pbr039154.1,Pbr038905.1,Pbr003822.1,Pbr011283.1,Pbr033157.1,Pbr019590.1,Pbr020322.1,Pbr041699.1,Pbr006966.1,Pbr019330.1,Pbr029240.1,Pbr015821.1,Pbr005097.1,Pbr015780.1,Pbr030840.1,Pbr022651.1,Pbr034704.1,Pbr017967.1,Pbr002181.2,Pbr008220.1,Pbr020698.2,Pbr027034.1,Pbr025194.1,Pbr039806.1,Pbr039523.1,Pbr021377.1,Pbr019188.1,Pbr038978.1,Pbr032262.1,Pbr007138.1,Pbr022281.1,Pbr…
GO:0050662	coenzyme binding	molecular_function	5.6577e-08	1.7543e-05	207	4862	865	29078	Pbr042046.1,Pbr020792.1,Pbr032773.1,Pbr038047.1,Pbr038824.1,Pbr019716.1,Pbr032778.1,Pbr000526.1,Pbr002017.1,Pbr009652.1,Pbr041711.1,Pbr006059.2,Pbr020791.1,Pbr021337.1,Pbr040244.1,Pbr020556.1,Pbr018961.1,Pbr025198.1,Pbr038232.1,Pbr013587.1,Pbr020464.1,Pbr006726.1,Pbr027930.1,Pbr015141.1,Pbr026289.1,Pbr022741.1,Pbr011059.2,Pbr036263.1,Pbr004482.1,Pbr004478.1,Pbr019445.1,Pbr018957.1,Pbr013207.1,Pbr…
GO:0016762	xyloglucan:xyloglucosyl transferase activity	molecular_function	6.7304e-08	1.8414e-05	25	4862	51	29078	Pbr029666.1,Pbr002416.1,Pbr039840.1,Novel01996,Pbr040203.1,Pbr029665.1,Pbr029887.1,Pbr024311.1,Pbr032469.1,Pbr027557.1,Pbr033336.1,Pbr002417.1,Pbr029664.1,Pbr029668.1,Pbr028398.1,Pbr026424.1,Pbr016511.2,Pbr000187.1,Pbr018608.1,Pbr024284.1,Pbr037674.1,Pbr029667.1,Pbr029663.1,Pbr018052.1,Pbr024281.1
GO:0048046	apoplast	cellular_component	6.7304e-08	1.8414e-05	25	4862	51	29078	Pbr029668.1,Pbr028398.1,Pbr026424.1,Pbr016511.2,Pbr018052.1,Pbr024281.1,Pbr000187.1,Pbr018608.1,Pbr024284.1,Pbr037674.1,Pbr029663.1,Pbr029667.1,Pbr029666.1,Pbr039840.1,Pbr002416.1,Novel01996,Pbr040203.1,Pbr029665.1,Pbr002417.1,Pbr029664.1,Pbr029887.1,Pbr024311.1,Pbr027557.1,Pbr032469.1,Pbr033336.1
GO:0015631	tubulin binding	molecular_function	8.371e-08	2.163e-05	71	4862	227	29078	Pbr037244.1,Pbr000209.1,Pbr029418.1,Pbr031342.1,Pbr017655.1,Pbr011458.1,Pbr031941.1,Pbr004026.1,Pbr030836.1,Pbr041142.1,Pbr006262.1,Pbr021810.1,Pbr025901.1,Pbr006098.1,Pbr013791.1,Pbr007631.1,Pbr011281.1,Pbr025196.1,Pbr015307.1,Pbr020963.1,Pbr028941.1,Pbr017552.1,Pbr035333.1,Pbr004067.1,Pbr022101.1,Pbr023448.1,Pbr030537.1,Novel00162,Pbr020001.1,Pbr037394.1,Pbr000781.1,Pbr012455.1,Pbr029345.1,Pbr0…
GO:0042278	purine nucleoside metabolic process	biological_process	9.8678e-08	2.2392e-05	79	4862	274	29078	Pbr015574.1,Pbr026061.1,Pbr013386.1,Pbr037756.1,Pbr028610.1,Pbr017545.1,Pbr004482.1,Pbr010215.1,Pbr004478.1,Pbr003094.1,Pbr008585.1,Pbr001967.1,Pbr033817.1,Pbr038975.1,Pbr014690.1,Pbr037594.1,Pbr041733.1,Pbr004934.1,Pbr022437.1,Pbr018549.1,Pbr034352.1,Pbr039795.1,Pbr025419.1,Pbr032364.1,Pbr013340.1,Pbr004106.1,Pbr020556.1,Pbr022234.1,Pbr007211.1,Pbr025129.1,Pbr024095.2,Pbr039238.2,Pbr015118.1,Pbr…
GO:0046128	purine ribonucleoside metabolic process	biological_process	9.8678e-08	2.2392e-05	79	4862	274	29078	Pbr033817.1,Pbr008585.1,Pbr001967.1,Pbr037594.1,Pbr022437.1,Pbr041733.1,Pbr004934.1,Pbr038975.1,Pbr014690.1,Pbr028610.1,Pbr017545.1,Pbr026061.1,Pbr013386.1,Pbr015574.1,Pbr037756.1,Pbr010215.1,Pbr004478.1,Pbr003094.1,Pbr004482.1,Pbr022234.1,Pbr020556.1,Pbr025129.1,Pbr007211.1,Pbr004106.1,Pbr015118.1,Pbr002365.1,Pbr033822.1,Pbr005501.1,Pbr024095.2,Pbr039238.2,Pbr034352.1,Pbr018549.1,Pbr013340.1,Pbr…
GO:0009141	nucleoside triphosphate metabolic process	biological_process	1.011e-07	2.2392e-05	71	4862	239	29078	Pbr041736.1,Pbr008855.1,Pbr035550.1,Pbr013372.1,Pbr035060.1,Pbr040797.1,Pbr020157.1,Pbr013079.1,Pbr032451.1,Pbr008761.1,Pbr026888.1,Pbr042232.1,Pbr025447.1,Pbr029733.1,Pbr022360.1,Pbr005487.1,Pbr005502.1,Pbr031897.1,Pbr016347.1,Pbr016797.1,Pbr004922.1,Pbr000777.1,Pbr020170.1,Pbr015996.1,Pbr008346.1,Pbr005686.1,Pbr028751.1,Pbr020156.1,Pbr032391.1,Pbr011625.1,Pbr000099.1,Pbr037928.1,Novel01855,Pbr0…
GO:0020037	heme binding	molecular_function	1.4995e-07	3.1701e-05	156	4862	636	29078	Pbr020055.1,Pbr035143.1,Pbr041982.1,Pbr013060.1,Pbr007101.1,Pbr020890.1,Pbr038082.1,Pbr037664.1,Pbr035186.1,Pbr021747.1,Pbr026583.1,Novel00536,Pbr022805.1,Pbr027611.1,Pbr012249.1,Pbr027222.4,Pbr020266.1,Pbr033934.1,Pbr040994.1,Pbr033932.1,Pbr010897.1,Pbr006220.1,Pbr000438.1,Pbr016853.1,Pbr020050.1,Pbr013214.1,Pbr034479.1,Pbr004156.1,Pbr034480.1,Pbr017290.1,Pbr004302.1,Pbr016473.1,Pbr027753.1,Pbr0…
GO:0009144	purine nucleoside triphosphate metabolic process	biological_process	1.9378e-07	3.6051e-05	69	4862	234	29078	Pbr032451.1,Pbr013079.1,Pbr020157.1,Pbr008761.1,Pbr025447.1,Pbr042232.1,Pbr026888.1,Pbr041736.1,Pbr008855.1,Pbr035550.1,Pbr013372.1,Pbr035060.1,Pbr040797.1,Pbr005502.1,Pbr031897.1,Pbr016797.1,Pbr016347.1,Pbr004922.1,Pbr000777.1,Pbr020170.1,Pbr029733.1,Pbr005487.1,Pbr022360.1,Pbr011625.1,Pbr032391.1,Pbr000099.1,Pbr015996.1,Pbr008346.1,Pbr028751.1,Pbr005686.1,Pbr020156.1,Pbr002507.1,Pbr023830.2,Pbr…
GO:0009199	ribonucleoside triphosphate metabolic process	biological_process	1.9378e-07	3.6051e-05	69	4862	234	29078	Pbr023830.2,Pbr002507.1,Pbr016817.1,Pbr030484.1,Pbr020223.1,Novel01855,Pbr037928.1,Pbr030186.1,Pbr006178.1,Pbr011625.1,Pbr032391.1,Pbr000099.1,Pbr008346.1,Pbr015996.1,Pbr020156.1,Pbr005686.1,Pbr028751.1,Pbr016797.1,Pbr016347.1,Pbr005502.1,Pbr031897.1,Pbr020170.1,Pbr004922.1,Pbr000777.1,Pbr005487.1,Pbr022360.1,Pbr029733.1,Pbr008761.1,Pbr032451.1,Pbr020157.1,Pbr013079.1,Pbr025447.1,Pbr042232.1,Pbr0…
GO:0009205	purine ribonucleoside triphosphate metabolic process	biological_process	1.9378e-07	3.6051e-05	69	4862	234	29078	Pbr023830.2,Pbr002507.1,Pbr030484.1,Pbr016817.1,Pbr020223.1,Novel01855,Pbr037928.1,Pbr006178.1,Pbr030186.1,Pbr032391.1,Pbr011625.1,Pbr000099.1,Pbr008346.1,Pbr015996.1,Pbr020156.1,Pbr005686.1,Pbr028751.1,Pbr016347.1,Pbr016797.1,Pbr031897.1,Pbr005502.1,Pbr020170.1,Pbr000777.1,Pbr004922.1,Pbr022360.1,Pbr005487.1,Pbr029733.1,Pbr020157.1,Pbr032451.1,Pbr008761.1,Pbr013079.1,Pbr026888.1,Pbr042232.1,Pbr0…
GO:0009119	ribonucleoside metabolic process	biological_process	2.3278e-07	4.164e-05	79	4862	279	29078	Pbr008855.1,Pbr041736.1,Pbr006002.1,Pbr035060.1,Pbr035550.1,Pbr040797.1,Pbr013372.1,Pbr020157.1,Pbr013079.1,Pbr008761.1,Pbr032451.1,Pbr026888.1,Pbr042232.1,Pbr025447.1,Pbr022360.1,Pbr005487.1,Pbr029733.1,Pbr016347.1,Pbr016797.1,Pbr035530.1,Pbr031897.1,Pbr005502.1,Pbr020170.1,Pbr000777.1,Pbr004922.1,Pbr018566.1,Pbr015996.1,Pbr008346.1,Pbr020156.1,Pbr005686.1,Pbr028751.1,Pbr032391.1,Pbr011625.1,Pbr…
GO:0046034	ATP metabolic process	biological_process	2.5467e-07	4.3869e-05	67	4862	226	29078	Pbr002507.1,Pbr023830.2,Pbr016817.1,Pbr030484.1,Pbr020223.1,Novel01855,Pbr037928.1,Pbr006178.1,Pbr030186.1,Pbr011625.1,Pbr032391.1,Pbr000099.1,Pbr015996.1,Pbr008346.1,Pbr020156.1,Pbr028751.1,Pbr005686.1,Pbr016797.1,Pbr016347.1,Pbr005502.1,Pbr031897.1,Pbr020170.1,Pbr000777.1,Pbr004922.1,Pbr005487.1,Pbr022360.1,Pbr029733.1,Pbr032451.1,Pbr020157.1,Pbr013079.1,Pbr008761.1,Pbr025447.1,Pbr042232.1,Pbr0…
GO:0046906	tetrapyrrole binding	molecular_function	3.1532e-07	5.2377e-05	159	4862	659	29078	Pbr034479.1,Pbr013214.1,Pbr016853.1,Pbr020050.1,Pbr006220.1,Pbr000438.1,Pbr010897.1,Pbr033932.1,Pbr040994.1,Pbr033934.1,Pbr020266.1,Pbr027222.4,Pbr017445.1,Pbr035815.1,Pbr042837.1,Pbr040489.1,Pbr040996.1,Pbr015032.1,Pbr018303.1,Pbr027753.1,Pbr016473.1,Pbr004302.1,Pbr017290.1,Pbr004156.1,Pbr034480.1,Pbr021747.1,Pbr037664.1,Pbr035186.1,Pbr038082.1,Pbr007101.1,Pbr020890.1,Pbr013060.1,Pbr041982.1,Pbr…
GO:0019693	ribose phosphate metabolic process	biological_process	1.3499e-06	0.0002165	85	4862	318	29078	Pbr024095.2,Pbr039238.2,Pbr015118.1,Pbr002365.1,Pbr033822.1,Pbr005501.1,Pbr004106.1,Pbr020556.1,Pbr022234.1,Pbr007211.1,Pbr025129.1,Pbr025419.1,Pbr039795.1,Pbr032364.1,Pbr013340.1,Pbr034352.1,Pbr038975.1,Pbr014690.1,Pbr037594.1,Pbr041733.1,Pbr004934.1,Pbr022437.1,Pbr001967.1,Pbr008585.1,Pbr033817.1,Pbr011520.1,Pbr004482.1,Pbr010215.1,Pbr004478.1,Pbr028738.1,Pbr003094.1,Pbr015574.1,Pbr013386.1,Pbr…
GO:0005975	carbohydrate metabolic process	biological_process	1.9228e-06	0.0002981	301	4862	1368	29078	Pbr033134.1,Pbr014208.1,Pbr022356.1,Pbr028302.1,Pbr017967.1,Pbr004995.3,Pbr040874.1,Pbr016096.1,Pbr027461.1,Pbr023551.1,Pbr037840.1,Pbr034281.1,Pbr003011.1,Pbr033324.1,Novel00945,Pbr036787.1,Pbr008175.1,Pbr018709.1,Pbr026844.2,Pbr000683.1,Pbr035932.1,Pbr008761.1,Pbr031617.1,Pbr035550.1,Pbr042200.2,Pbr000777.1,Pbr012055.1,Pbr007183.1,Novel01224,Pbr012101.1,Pbr001616.1,Pbr038705.1,Pbr010587.1,Pbr02…
GO:0008610	lipid biosynthetic process	biological_process	2.5859e-06	0.00038797	149	4862	609	29078	Pbr003840.1,Pbr014708.1,Pbr027930.1,Pbr020464.1,Pbr040859.1,Pbr032125.2,Pbr004162.1,Pbr034256.1,Pbr013060.1,Pbr009373.1,Pbr026232.1,Pbr011073.1,Pbr040265.3,Pbr019533.1,Pbr007658.1,Pbr003261.1,Pbr019716.1,Pbr008676.1,Pbr007815.1,Pbr002017.1,Pbr009652.1,Pbr000789.1,Pbr014231.1,Pbr036084.1,Pbr004893.1,Pbr037147.1,Pbr025198.1,Pbr038232.1,Pbr034348.1,Pbr014081.2,Pbr011590.1,Pbr037977.1,Pbr022531.1,Pbr…
GO:0005199	structural constituent of cell wall	molecular_function	3.2769e-06	0.00047627	10	4862	13	29078	Pbr010506.1,Pbr016335.1,Pbr036330.1,Pbr010210.1,Pbr027582.2,Pbr017832.1,Pbr009832.1,Pbr038111.1,Pbr031110.1,Novel00162
GO:0003824	catalytic activity	molecular_function	3.6766e-06	0.00051818	2579	4862	14250	29078	Pbr019780.1,Pbr008632.1,Pbr013737.1,Pbr038266.1,Pbr018549.1,Pbr013724.1,Pbr001165.1,Pbr017241.1,Pbr032808.1,Pbr005961.1,Pbr021647.1,Pbr002379.1,Pbr017012.1,Pbr018565.1,Pbr042533.1,Pbr026234.1,Pbr017313.1,Pbr033584.1,Pbr000745.1,Pbr030228.1,Pbr024639.1,Pbr014944.1,Pbr034769.1,Pbr006528.1,Pbr001583.1,Pbr010709.1,Pbr009236.1,Pbr033715.1,Pbr019546.1,Pbr015181.1,Pbr036703.1,Pbr010941.1,Pbr012658.1,Nov…
GO:0009161	ribonucleoside monophosphate metabolic process	biological_process	4.2499e-06	0.00058136	70	4862	254	29078	Pbr023830.2,Pbr002507.1,Pbr020223.1,Pbr030484.1,Pbr016817.1,Pbr037928.1,Novel01855,Pbr006178.1,Pbr030186.1,Pbr032391.1,Pbr011625.1,Pbr000099.1,Pbr008346.1,Pbr015996.1,Pbr028751.1,Pbr005686.1,Pbr020156.1,Pbr031897.1,Pbr005502.1,Pbr016347.1,Pbr016797.1,Pbr000777.1,Pbr004922.1,Pbr020170.1,Pbr029733.1,Pbr036465.1,Pbr022360.1,Pbr005487.1,Pbr032451.1,Pbr020157.1,Pbr008761.1,Pbr013079.1,Pbr026888.1,Pbr0…
GO:0051287	NAD binding	molecular_function	4.9229e-06	0.00065418	75	4862	263	29078	Pbr008772.1,Pbr007232.1,Pbr002057.1,Pbr021222.2,Pbr033640.1,Pbr003230.1,Pbr030107.1,Pbr041964.1,Pbr002864.1,Pbr005433.1,Pbr001252.1,Pbr036263.1,Pbr040592.1,Pbr032774.1,Pbr005412.1,Pbr022741.1,Pbr026289.1,Pbr041710.1,Pbr014987.1,Pbr015084.1,Pbr038232.1,Pbr013587.1,Pbr040244.1,Pbr006059.2,Pbr032777.1,Pbr030117.1,Pbr032936.1,Pbr004785.2,Pbr020138.1,Pbr013912.1,Pbr032775.1,Pbr032778.1,Pbr038047.1,Pbr…
GO:0009126	purine nucleoside monophosphate metabolic process	biological_process	6.1669e-06	0.00076234	69	4862	252	29078	Pbr008346.1,Pbr015996.1,Pbr020156.1,Pbr005686.1,Pbr028751.1,Pbr011625.1,Pbr032391.1,Pbr000099.1,Novel01855,Pbr037928.1,Pbr030186.1,Pbr006178.1,Pbr002507.1,Pbr023830.2,Pbr016817.1,Pbr030484.1,Pbr020223.1,Pbr008855.1,Pbr041736.1,Pbr040797.1,Pbr035550.1,Pbr013372.1,Pbr013079.1,Pbr032451.1,Pbr008761.1,Pbr020157.1,Pbr042232.1,Pbr025447.1,Pbr026888.1,Pbr005487.1,Pbr022360.1,Pbr036465.1,Pbr029733.1,Pbr0…
GO:0009167	purine ribonucleoside monophosphate metabolic process	biological_process	6.1669e-06	0.00076234	69	4862	252	29078	Pbr032451.1,Pbr020157.1,Pbr008761.1,Pbr013079.1,Pbr026888.1,Pbr042232.1,Pbr025447.1,Pbr008855.1,Pbr041736.1,Pbr040797.1,Pbr035550.1,Pbr013372.1,Pbr016347.1,Pbr016797.1,Pbr005502.1,Pbr031897.1,Pbr020170.1,Pbr004922.1,Pbr000777.1,Pbr022360.1,Pbr005487.1,Pbr029733.1,Pbr036465.1,Pbr032391.1,Pbr011625.1,Pbr000099.1,Pbr008346.1,Pbr015996.1,Pbr020156.1,Pbr028751.1,Pbr005686.1,Pbr002507.1,Pbr023830.2,Pbr…
GO:0009123	nucleoside monophosphate metabolic process	biological_process	6.2286e-06	0.00076234	71	4862	261	29078	Pbr005501.1,Pbr015118.1,Pbr039238.2,Pbr024095.2,Pbr025129.1,Pbr007211.1,Pbr022234.1,Pbr004106.1,Pbr013340.1,Pbr032364.1,Pbr039795.1,Pbr025419.1,Pbr034352.1,Pbr022437.1,Pbr041733.1,Pbr004934.1,Pbr037594.1,Pbr014690.1,Pbr038975.1,Pbr033817.1,Pbr001967.1,Pbr003094.1,Pbr010215.1,Pbr004478.1,Pbr022106.1,Pbr004482.1,Pbr011520.1,Pbr028610.1,Pbr017545.1,Pbr013386.1,Pbr015574.1,Pbr029733.1,Pbr036465.1,Pbr…
GO:0006694	steroid biosynthetic process	biological_process	6.4084e-06	0.00076424	55	4862	182	29078	Pbr002017.1,Pbr022903.1,Pbr032917.1,Pbr025845.1,Pbr011493.1,Pbr026364.1,Pbr004785.2,Pbr020138.1,Pbr020145.1,Novel01166,Pbr009661.1,Pbr022902.1,Pbr028702.1,Pbr011434.1,Pbr042251.1,Pbr019554.1,Pbr020952.1,Pbr019716.1,Pbr022901.1,Pbr013248.1,Pbr040670.2,Novel00936,Pbr038520.3,Pbr009660.1,Pbr026315.1,Pbr038232.1,Pbr011490.1,Pbr031402.1,Pbr005931.1,Pbr006930.1,Pbr038994.1,Pbr039269.1,Pbr003500.1,Pbr02…
GO:0044877	macromolecular complex binding	molecular_function	6.605e-06	0.000768	106	4862	418	29078	Pbr006966.1,Pbr019330.1,Pbr015821.1,Pbr005097.1,Pbr029240.1,Pbr015780.1,Pbr022651.1,Pbr030840.1,Pbr003336.1,Pbr024739.1,Pbr038905.1,Pbr039154.1,Pbr022644.1,Pbr030429.1,Pbr003822.1,Pbr016337.1,Pbr011283.1,Pbr019590.1,Pbr033157.1,Pbr041699.1,Pbr037322.1,Pbr020322.1,Pbr039523.1,Pbr021377.1,Pbr038978.1,Pbr032262.1,Pbr019188.1,Pbr007138.1,Pbr017819.1,Pbr022281.1,Pbr020690.1,Pbr023588.1,Pbr016418.1,Pbr…
GO:0008202	steroid metabolic process	biological_process	6.8862e-06	0.00078117	56	4862	187	29078	Pbr019554.1,Pbr020952.1,Pbr022901.1,Pbr019716.1,Pbr013248.1,Pbr040670.2,Pbr011434.1,Pbr042251.1,Pbr020138.1,Pbr020145.1,Novel01166,Pbr022902.1,Pbr028702.1,Pbr009661.1,Pbr002017.1,Pbr022903.1,Pbr032917.1,Pbr026364.1,Pbr011493.1,Pbr004785.2,Pbr025845.1,Pbr038994.1,Pbr005931.1,Pbr006930.1,Pbr038232.1,Pbr011490.1,Pbr031402.1,Novel00936,Pbr026315.1,Pbr038520.3,Pbr009660.1,Pbr026508.1,Pbr011590.1,Pbr02…
GO:0016818	hydrolase activity, acting on acid anhydrides, in phosphorus-containing anhydrides	molecular_function	8.7799e-06	0.00097227	330	4862	1529	29078	Pbr020551.2,Pbr027932.1,Pbr008220.1,Pbr026745.1,Pbr028751.1,Pbr027034.1,Pbr001950.1,Pbr001472.2,Pbr041192.1,Pbr039806.1,Pbr007152.1,Pbr014654.1,Pbr038250.1,Pbr023473.1,Pbr015309.1,Pbr017496.1,Pbr019188.1,Pbr021999.1,Pbr007138.1,Novel00173,Pbr023588.1,Pbr016859.1,Pbr042783.1,Pbr032285.1,Pbr014148.1,Pbr015816.1,Pbr022516.1,Pbr024006.1,Pbr002804.1,Pbr022644.1,Pbr030429.1,Pbr028904.1,Pbr024304.1,Pbr0…
GO:0016705	oxidoreductase activity, acting on paired donors, with incorporation or reduction of molecular oxygen	molecular_function	9.0663e-06	0.00097827	146	4862	612	29078	Pbr041982.1,Pbr035143.1,Pbr020055.1,Pbr019933.1,Pbr033732.1,Pbr038082.1,Pbr007101.1,Pbr020890.1,Novel00536,Pbr022741.1,Pbr026583.1,Pbr012249.1,Pbr027611.1,Pbr010897.1,Pbr006220.1,Pbr039381.1,Pbr040994.1,Pbr020266.1,Pbr027222.4,Pbr025198.1,Pbr020050.1,Pbr013587.1,Pbr028873.1,Pbr027753.1,Pbr004302.1,Pbr040429.1,Pbr004156.1,Pbr017290.1,Pbr010914.1,Pbr041711.1,Pbr042837.1,Pbr017445.1,Pbr040996.1,Pbr0…
GO:0044262	cellular carbohydrate metabolic process	biological_process	9.2547e-06	0.00097827	75	4862	268	29078	Pbr016096.1,Pbr028398.1,Pbr023551.1,Pbr028302.1,Pbr013857.1,Pbr022698.1,Pbr018052.1,Pbr003394.1,Pbr017514.1,Pbr037674.1,Pbr040203.1,Novel01996,Pbr029666.1,Pbr003395.1,Pbr028619.1,Pbr035260.1,Pbr003011.1,Pbr012208.1,Pbr038537.1,Pbr029668.1,Pbr031543.1,Pbr007376.1,Pbr000683.1,Pbr008764.1,Pbr004628.1,Pbr029641.1,Pbr039970.1,Pbr001616.1,Pbr027557.1,Pbr007183.1,Pbr033686.1,Pbr006528.1,Pbr016264.1,Pbr0…
GO:0030001	metal ion transport	biological_process	9.9103e-06	0.0010243	160	4862	694	29078	Pbr026745.1,Pbr019926.1,Pbr011625.1,Pbr031025.1,Pbr010161.1,Pbr023467.1,Pbr020974.1,Pbr040031.1,Pbr010916.1,Pbr032932.2,Pbr022531.1,Pbr019390.1,Pbr016485.1,Pbr031871.1,Pbr009902.1,Pbr038250.1,Pbr018619.1,Pbr027412.1,Pbr005767.1,Pbr011881.1,Pbr038479.1,Pbr031617.1,Pbr013031.1,Pbr022516.1,Pbr010870.1,Pbr031302.1,Pbr022529.1,Pbr013411.1,Pbr004800.1,Pbr038292.1,Pbr016864.1,Pbr012117.1,Pbr031486.1,Pbr…
GO:0044724	single-organism carbohydrate catabolic process	biological_process	1.0962e-05	0.0011083	32	4862	87	29078	Pbr012208.1,Pbr035550.1,Pbr013372.1,Pbr040797.1,Pbr026888.1,Pbr025447.1,Pbr013657.1,Pbr008761.1,Pbr032451.1,Pbr031491.1,Pbr005501.1,Pbr015118.1,Pbr022360.1,Pbr005487.1,Pbr000777.1,Pbr005502.1,Pbr028502.1,Pbr016797.1,Pbr004482.1,Pbr004478.1,Pbr000099.1,Pbr017545.1,Pbr028610.1,Pbr030186.1,Pbr006178.1,Pbr038975.1,Pbr037594.1,Pbr020223.1,Pbr001967.1,Pbr016817.1,Pbr035260.1,Pbr028619.1
GO:0009116	nucleoside metabolic process	biological_process	2.5206e-05	0.0023755	84	4862	331	29078	Pbr025692.1,Pbr029733.1,Pbr005487.1,Pbr022360.1,Pbr004922.1,Pbr000777.1,Pbr020170.1,Pbr031897.1,Pbr005502.1,Pbr035530.1,Pbr016797.1,Pbr016347.1,Pbr040797.1,Pbr035550.1,Pbr013372.1,Pbr035060.1,Pbr006002.1,Pbr041736.1,Pbr008855.1,Pbr025447.1,Pbr042232.1,Pbr026888.1,Pbr013079.1,Pbr020157.1,Pbr008761.1,Pbr032451.1,Pbr030186.1,Pbr006178.1,Pbr037928.1,Novel01855,Pbr003395.1,Pbr020223.1,Pbr016817.1,Pbr0…
GO:0006733	oxidoreduction coenzyme metabolic process	biological_process	2.539e-05	0.0023755	40	4862	121	29078	Pbr004482.1,Pbr028738.1,Pbr004478.1,Pbr010941.1,Pbr034825.1,Pbr000099.1,Pbr038786.1,Pbr022226.1,Pbr017545.1,Pbr028610.1,Pbr038975.1,Pbr030186.1,Pbr006178.1,Pbr019875.1,Pbr037594.1,Pbr026727.1,Pbr016817.1,Pbr013399.1,Pbr020223.1,Pbr001967.1,Pbr011073.1,Pbr040797.1,Pbr035550.1,Pbr013372.1,Pbr011943.1,Pbr026888.1,Pbr025447.1,Pbr004380.1,Pbr032451.1,Pbr008761.1,Pbr024640.1,Pbr015118.1,Pbr022360.1,Pbr…
GO:1901362	organic cyclic compound biosynthetic process	biological_process	2.5537e-05	0.0023755	723	4862	3806	29078	Pbr013340.1,Pbr017688.1,Pbr021730.1,Pbr011493.1,Pbr004785.2,Pbr014160.1,Pbr039737.1,Pbr016956.1,Pbr029155.1,Pbr011342.2,Pbr033822.1,Pbr042333.1,Pbr029726.1,Pbr007850.1,Pbr020001.1,Pbr012171.1,Pbr009085.1,Pbr019135.1,Pbr010357.1,Pbr004709.2,Pbr028836.1,Pbr011463.1,Pbr038565.1,Pbr040592.1,Pbr039269.1,Pbr008404.1,Pbr012686.1,Pbr014099.1,Pbr030476.1,Pbr037756.1,Pbr003270.1,Pbr026061.1,Pbr032531.1,Pbr…
GO:1901657	glycosyl compound metabolic process	biological_process	2.7347e-05	0.0024939	84	4862	332	29078	Pbr026888.1,Pbr025447.1,Pbr042232.1,Pbr020157.1,Pbr013079.1,Pbr032451.1,Pbr008761.1,Pbr040797.1,Pbr035550.1,Pbr035060.1,Pbr013372.1,Pbr008855.1,Pbr041736.1,Pbr006002.1,Pbr020170.1,Pbr004922.1,Pbr000777.1,Pbr016347.1,Pbr016797.1,Pbr035530.1,Pbr005502.1,Pbr031897.1,Pbr025692.1,Pbr022360.1,Pbr005487.1,Pbr029733.1,Pbr000099.1,Pbr003394.1,Pbr032391.1,Pbr011625.1,Pbr020156.1,Pbr028751.1,Pbr005686.1,Pbr…
GO:0006950	response to stress	biological_process	3.1283e-05	0.002798	307	4862	1493	29078	Pbr006136.1,Pbr021747.1,Pbr037759.1,Pbr035186.1,Pbr037664.1,Pbr020909.1,Pbr006045.1,Pbr041324.1,Pbr002615.1,Pbr023193.1,Pbr011258.1,Pbr034558.2,Pbr040480.2,Pbr040641.3,Pbr012000.1,Pbr017319.1,Pbr042309.1,Pbr016195.1,Pbr018502.1,Pbr022805.1,Pbr017832.1,Pbr013214.1,Novel00221,Pbr024047.1,Pbr034565.1,Pbr035730.1,Pbr034479.1,Pbr001008.1,Pbr022693.1,Pbr023640.1,Pbr000771.1,Pbr037381.1,Pbr000438.1,Pbr0…
GO:0044711	single-organism biosynthetic process	biological_process	3.2709e-05	0.0028302	325	4862	1556	29078	Pbr018549.1,Pbr004730.1,Pbr020952.1,Pbr039737.1,Pbr017579.1,Pbr012616.2,Pbr041471.1,Pbr004785.2,Pbr011493.1,Pbr039508.1,Pbr032917.1,Pbr021333.1,Pbr013340.1,Pbr013615.1,Pbr013374.1,Pbr035531.1,Pbr006713.1,Pbr017012.1,Novel00449,Pbr026689.2,Pbr003547.1,Pbr033822.1,Pbr011149.1,Pbr026061.1,Pbr010941.1,Pbr037756.1,Pbr034825.1,Pbr012135.1,Pbr039269.1,Pbr010240.2,Pbr040592.1,Pbr016264.1,Pbr022106.1,Pbr0…
GO:0009259	ribonucleotide metabolic process	biological_process	3.286e-05	0.0028302	78	4862	307	29078	Pbr037928.1,Novel01855,Pbr006178.1,Pbr030186.1,Pbr002507.1,Pbr023830.2,Pbr020223.1,Pbr016817.1,Pbr030484.1,Pbr015996.1,Pbr008346.1,Pbr018566.1,Pbr012437.1,Pbr028751.1,Pbr005686.1,Pbr020156.1,Pbr011625.1,Pbr032391.1,Pbr000099.1,Pbr036465.1,Pbr029733.1,Pbr005487.1,Pbr022360.1,Pbr005502.1,Pbr031897.1,Pbr035530.1,Pbr016797.1,Pbr016347.1,Pbr004922.1,Pbr000777.1,Pbr020170.1,Pbr041736.1,Pbr008855.1,Pbr0…
GO:0005618	cell wall	cellular_component	3.8148e-05	0.0032259	47	4862	156	29078	Pbr029665.1,Pbr030942.1,Pbr006136.1,Pbr040203.1,Novel01996,Pbr039840.1,Pbr026345.1,Pbr029666.1,Pbr035676.1,Pbr012741.1,Pbr033336.1,Pbr029887.1,Pbr024311.1,Pbr017520.1,Pbr028398.1,Pbr016511.2,Pbr020137.1,Pbr018052.1,Pbr029667.1,Pbr029663.1,Pbr000187.1,Pbr024284.1,Pbr037674.1,Pbr015536.1,Pbr011702.1,Pbr002416.1,Pbr005940.1,Pbr040745.1,Pbr037379.1,Pbr022719.1,Pbr015755.1,Pbr029664.1,Pbr002417.1,Pbr0…
GO:0006811	ion transport	biological_process	4.0213e-05	0.003282	305	4862	1464	29078	Pbr013410.1,Pbr021220.1,Pbr008169.1,Pbr008245.1,Pbr012437.1,Pbr000028.1,Pbr033625.1,Pbr000173.1,Pbr017120.1,Pbr041427.1,Pbr000576.1,Pbr041606.1,Pbr019915.1,Pbr038031.7,Pbr005664.1,Pbr022747.1,Pbr035548.1,Pbr037441.1,Pbr015154.1,Pbr039775.1,Pbr020157.1,Pbr016651.1,Pbr032776.1,Pbr005476.1,Pbr030364.1,Pbr035616.2,Pbr041200.1,Pbr000829.1,Pbr015354.1,Pbr007258.1,Pbr031897.1,Pbr013504.1,Pbr028729.1,Pbr…
GO:0003854	3-beta-hydroxy-delta5-steroid dehydrogenase activity	molecular_function	4.1634e-05	0.003282	51	4862	175	29078	Pbr026509.1,Pbr026638.1,Pbr011595.1,Pbr000217.1,Pbr002423.1,Pbr030621.1,Pbr008617.1,Pbr042026.1,Pbr007658.1,Pbr003261.1,Pbr020975.1,Pbr011590.1,Pbr026508.1,Pbr029683.1,Pbr020464.1,Pbr007973.1,Pbr015109.1,Pbr022405.1,Pbr011592.1,Pbr039269.1,Pbr036441.1,Pbr028217.1,Pbr003500.1,Pbr038994.1,Pbr005931.1,Pbr006930.1,Pbr011490.1,Pbr038232.1,Pbr031402.1,Novel00936,Pbr038520.3,Pbr026315.1,Pbr009660.1,Pbr0…
GO:0016229	steroid dehydrogenase activity	molecular_function	4.1634e-05	0.003282	51	4862	175	29078	Pbr038994.1,Pbr005931.1,Pbr006930.1,Pbr011490.1,Pbr038232.1,Pbr031402.1,Novel00936,Pbr009660.1,Pbr038520.3,Pbr026315.1,Pbr019554.1,Pbr022901.1,Pbr013248.1,Pbr019716.1,Pbr011434.1,Pbr042251.1,Novel01166,Pbr020145.1,Pbr020138.1,Pbr009661.1,Pbr022902.1,Pbr022903.1,Pbr002017.1,Pbr011493.1,Pbr026364.1,Pbr025845.1,Pbr004785.2,Pbr032917.1,Pbr026509.1,Pbr011595.1,Pbr026638.1,Pbr000217.1,Pbr002423.1,Pbr03…
GO:0033764	steroid dehydrogenase activity, acting on the CH-OH group of donors, NAD or NADP as acceptor	molecular_function	4.1634e-05	0.003282	51	4862	175	29078	Pbr005931.1,Pbr006930.1,Pbr038994.1,Novel00936,Pbr038520.3,Pbr026315.1,Pbr009660.1,Pbr011490.1,Pbr038232.1,Pbr031402.1,Pbr011434.1,Pbr042251.1,Pbr019554.1,Pbr019716.1,Pbr022901.1,Pbr013248.1,Pbr022903.1,Pbr002017.1,Pbr011493.1,Pbr004785.2,Pbr026364.1,Pbr025845.1,Pbr032917.1,Novel01166,Pbr020145.1,Pbr020138.1,Pbr022902.1,Pbr009661.1,Pbr002423.1,Pbr030621.1,Pbr008617.1,Pbr026509.1,Pbr011595.1,Pbr02…
GO:0016817	hydrolase activity, acting on acid anhydrides	molecular_function	4.527e-05	0.0034704	343	4862	1630	29078	Pbr015309.1,Pbr017496.1,Pbr038250.1,Pbr023473.1,Pbr019188.1,Pbr021999.1,Pbr007138.1,Pbr023588.1,Pbr016859.1,Pbr042783.1,Pbr032285.1,Novel00173,Pbr027932.1,Pbr020551.2,Pbr017950.1,Pbr026745.1,Pbr008220.1,Pbr027034.1,Pbr028751.1,Pbr007152.1,Pbr014654.1,Pbr001950.1,Pbr001472.2,Pbr039806.1,Pbr041192.1,Pbr024498.1,Pbr004922.1,Pbr003070.1,Pbr011262.1,Pbr017306.1,Pbr026664.1,Pbr019330.1,Pbr000169.1,Pbr0…
GO:0009150	purine ribonucleotide metabolic process	biological_process	4.5516e-05	0.0034704	77	4862	305	29078	Pbr004922.1,Pbr000777.1,Pbr020170.1,Pbr031897.1,Pbr005502.1,Pbr035530.1,Pbr016797.1,Pbr016347.1,Pbr036465.1,Pbr029733.1,Pbr005487.1,Pbr022360.1,Pbr025447.1,Pbr042232.1,Pbr026888.1,Pbr013079.1,Pbr032451.1,Pbr020157.1,Pbr008761.1,Pbr035550.1,Pbr035060.1,Pbr040797.1,Pbr013372.1,Pbr041736.1,Pbr008855.1,Pbr020223.1,Pbr016817.1,Pbr030484.1,Pbr023830.2,Pbr002507.1,Pbr006178.1,Pbr030186.1,Pbr037928.1,Nov…
GO:0019825	oxygen binding	molecular_function	4.6841e-05	0.0035138	9	4862	14	29078	Pbr037370.1,Pbr000876.1,Pbr017857.1,Pbr002344.1,Pbr009248.1,Pbr016471.1,Pbr016474.1,Pbr029480.1,Pbr016473.1
GO:0006732	coenzyme metabolic process	biological_process	4.8977e-05	0.0036157	69	4862	254	29078	Pbr029987.1,Pbr025447.1,Pbr026888.1,Pbr008761.1,Pbr032451.1,Pbr004380.1,Pbr024640.1,Pbr012454.1,Pbr035550.1,Pbr040797.1,Pbr013372.1,Pbr006002.1,Pbr014114.1,Pbr016565.1,Pbr000777.1,Pbr016797.1,Pbr019189.1,Pbr005502.1,Pbr035530.1,Pbr026134.2,Pbr005487.1,Pbr022360.1,Pbr002886.1,Pbr032700.1,Pbr000099.1,Pbr038786.1,Pbr022226.1,Pbr000694.1,Pbr039543.1,Pbr016817.1,Pbr020223.1,Pbr013399.1,Pbr016485.1,Pbr…
GO:0007017	microtubule-based process	biological_process	5.8597e-05	0.0042584	75	4862	286	29078	Pbr033958.1,Pbr019780.1,Pbr004412.1,Pbr029576.1,Pbr025229.1,Pbr037370.1,Pbr015351.1,Pbr025179.1,Pbr022702.1,Pbr028941.1,Pbr017552.1,Pbr004067.1,Pbr035333.1,Pbr022101.1,Pbr023448.1,Pbr030537.1,Pbr020001.1,Pbr000781.1,Pbr037394.1,Pbr012455.1,Pbr021810.1,Pbr022096.1,Pbr025901.1,Pbr010601.1,Pbr007631.1,Pbr013791.1,Pbr003757.1,Pbr011281.1,Pbr001431.1,Pbr020963.1,Pbr004807.1,Pbr012100.1,Pbr011654.1,Pbr…
GO:0019866	organelle inner membrane	cellular_component	6.0531e-05	0.0043312	45	4862	158	29078	Pbr028751.1,Pbr006227.1,Pbr010842.1,Pbr008346.1,Pbr033384.1,Pbr015996.1,Pbr000078.1,Pbr010215.1,Pbr015574.1,Pbr013386.1,Pbr011625.1,Pbr032391.1,Pbr006776.1,Pbr040155.1,Pbr001408.1,Pbr037170.1,Pbr041733.1,Pbr037928.1,Pbr022437.1,Novel01057,Pbr030484.1,Pbr003107.1,Pbr039027.1,Pbr002507.1,Pbr000302.1,Pbr025419.1,Pbr039795.1,Pbr041736.1,Pbr037084.1,Pbr013340.1,Pbr008855.1,Pbr005197.1,Pbr042232.1,Pbr0…
GO:0006091	generation of precursor metabolites and energy	biological_process	7.4099e-05	0.0051708	81	4862	319	29078	Pbr005686.1,Pbr015996.1,Pbr000099.1,Pbr024227.1,Pbr014878.1,Pbr006178.1,Pbr030186.1,Pbr037170.1,Pbr001278.2,Pbr020223.1,Pbr016817.1,Pbr002202.1,Pbr030912.1,Pbr002507.1,Pbr007250.1,Pbr038213.1,Pbr021377.1,Pbr008421.1,Pbr035550.1,Pbr040797.1,Pbr038196.1,Pbr013372.1,Pbr017109.1,Pbr013232.1,Pbr025447.1,Pbr002052.1,Pbr026888.1,Pbr032451.1,Pbr008761.1,Pbr038479.1,Pbr008673.1,Pbr026853.2,Pbr041881.1,Pbr…
GO:0009055	electron carrier activity	molecular_function	7.4488e-05	0.0051708	86	4862	380	29078	Pbr037188.1,Pbr013060.1,Pbr019988.2,Pbr008749.1,Pbr038163.1,Pbr010660.1,Pbr033372.1,Pbr035129.1,Pbr041294.1,Pbr026538.1,Pbr014824.1,Pbr039150.2,Pbr021116.2,Pbr000963.1,Pbr040387.1,Pbr006726.1,Pbr019149.1,Pbr042921.1,Novel00448,Pbr006528.1,Pbr012214.1,Pbr004196.1,Pbr025339.1,Pbr014726.1,Pbr040256.1,Pbr012512.1,Pbr018962.1,Pbr020932.1,Pbr034491.1,Pbr023086.1,Pbr001154.1,Pbr029603.1,Pbr040629.1,Pbr0…
GO:0009132	nucleoside diphosphate metabolic process	biological_process	7.9568e-05	0.0054422	30	4862	87	29078	Pbr032451.1,Pbr008761.1,Pbr028610.1,Pbr017545.1,Pbr026888.1,Pbr025447.1,Pbr008246.1,Pbr000099.1,Pbr004478.1,Pbr040797.1,Pbr035550.1,Pbr013372.1,Pbr035060.1,Pbr004482.1,Pbr016797.1,Pbr005502.1,Pbr016817.1,Pbr020223.1,Pbr000777.1,Pbr001967.1,Pbr015118.1,Pbr037594.1,Pbr022360.1,Pbr005487.1,Pbr005501.1,Pbr033822.1,Pbr038975.1,Pbr014417.1,Pbr006178.1,Pbr030186.1
GO:0009607	response to biotic stimulus	biological_process	8.3987e-05	0.0055988	68	4862	279	29078	Pbr001008.1,Pbr025078.1,Pbr034565.1,Pbr028941.1,Pbr034852.1,Pbr004381.1,Pbr023316.1,Pbr034792.1,Pbr022702.1,Pbr004508.1,Pbr016574.1,Pbr004240.1,Pbr040343.1,Pbr042258.1,Pbr024851.1,Pbr011997.1,Pbr003961.1,Pbr042263.1,Pbr017812.1,Pbr030440.2,Pbr030791.1,Pbr009570.1,Pbr001359.1,Pbr013933.1,Pbr012000.1,Pbr040339.1,Pbr032757.1,Pbr034601.1,Pbr030796.1,Pbr034474.1,Pbr042259.1,Pbr040355.1,Pbr008624.1,Pbr…
GO:0006073	cellular glucan metabolic process	biological_process	8.5469e-05	0.0055988	44	4862	145	29078	Pbr029665.1,Pbr003303.1,Pbr040203.1,Novel01996,Pbr039840.1,Pbr029666.1,Pbr003011.1,Pbr033336.1,Pbr010680.1,Pbr029887.1,Pbr024311.1,Pbr023551.1,Pbr028398.1,Pbr016511.2,Pbr006528.1,Pbr016605.1,Pbr016264.1,Pbr029667.1,Pbr029663.1,Pbr000187.1,Pbr037674.1,Pbr024284.1,Pbr022698.1,Pbr018052.1,Pbr003547.1,Pbr029641.1,Pbr004628.1,Pbr035531.1,Pbr002416.1,Pbr027557.1,Pbr013444.1,Pbr032469.1,Pbr007183.1,Pbr0…
GO:0044042	glucan metabolic process	biological_process	8.5469e-05	0.0055988	44	4862	145	29078	Pbr007376.1,Pbr000683.1,Pbr018608.1,Pbr024281.1,Pbr026424.1,Pbr029668.1,Pbr038537.1,Pbr000526.1,Pbr007183.1,Pbr027557.1,Pbr013444.1,Pbr032469.1,Pbr002417.1,Pbr029664.1,Pbr039970.1,Pbr003547.1,Pbr029641.1,Pbr035531.1,Pbr004628.1,Pbr002416.1,Pbr029663.1,Pbr029667.1,Pbr037674.1,Pbr024284.1,Pbr000187.1,Pbr022698.1,Pbr018052.1,Pbr016511.2,Pbr023551.1,Pbr028398.1,Pbr016264.1,Pbr016605.1,Pbr006528.1,Pbr…
GO:0072521	purine-containing compound metabolic process	biological_process	8.8008e-05	0.0056851	82	4862	335	29078	Pbr023830.2,Pbr002507.1,Pbr020223.1,Pbr030484.1,Pbr016817.1,Pbr037928.1,Novel01855,Pbr030186.1,Pbr006178.1,Pbr032391.1,Pbr011625.1,Pbr000099.1,Pbr018566.1,Pbr008346.1,Pbr015996.1,Pbr012437.1,Pbr005686.1,Pbr028751.1,Pbr020156.1,Pbr035530.1,Pbr031897.1,Pbr005502.1,Pbr016347.1,Pbr016797.1,Pbr000777.1,Pbr004922.1,Pbr020170.1,Pbr029733.1,Pbr036465.1,Pbr022360.1,Pbr005487.1,Pbr020157.1,Pbr013079.1,Pbr0…
GO:0072524	pyridine-containing compound metabolic process	biological_process	9.2376e-05	0.0058855	37	4862	117	29078	Pbr016565.1,Pbr000777.1,Pbr005502.1,Pbr016797.1,Pbr019189.1,Pbr005501.1,Pbr005487.1,Pbr022360.1,Pbr015118.1,Pbr025447.1,Pbr026888.1,Pbr039737.1,Pbr024640.1,Pbr032451.1,Pbr008761.1,Pbr004380.1,Pbr035550.1,Pbr013372.1,Pbr040797.1,Pbr012454.1,Pbr001967.1,Pbr020223.1,Pbr013399.1,Pbr016817.1,Pbr030186.1,Pbr006178.1,Pbr038975.1,Pbr026727.1,Pbr037594.1,Pbr000099.1,Pbr017545.1,Pbr025614.1,Pbr028610.1,Pbr…
GO:0006165	nucleoside diphosphate phosphorylation	biological_process	0.0001001	0.0062075	28	4862	80	29078	Pbr006178.1,Pbr030186.1,Pbr038975.1,Pbr033822.1,Pbr005501.1,Pbr005487.1,Pbr022360.1,Pbr015118.1,Pbr037594.1,Pbr001967.1,Pbr000777.1,Pbr020223.1,Pbr016817.1,Pbr005502.1,Pbr016797.1,Pbr004482.1,Pbr035060.1,Pbr035550.1,Pbr040797.1,Pbr013372.1,Pbr004478.1,Pbr000099.1,Pbr025447.1,Pbr026888.1,Pbr017545.1,Pbr028610.1,Pbr008761.1,Pbr032451.1
GO:0046939	nucleotide phosphorylation	biological_process	0.0001001	0.0062075	28	4862	80	29078	Pbr004478.1,Pbr004482.1,Pbr035550.1,Pbr040797.1,Pbr013372.1,Pbr035060.1,Pbr028610.1,Pbr017545.1,Pbr008761.1,Pbr032451.1,Pbr000099.1,Pbr026888.1,Pbr025447.1,Pbr033822.1,Pbr005501.1,Pbr015118.1,Pbr037594.1,Pbr022360.1,Pbr005487.1,Pbr030186.1,Pbr006178.1,Pbr038975.1,Pbr005502.1,Pbr016797.1,Pbr020223.1,Pbr000777.1,Pbr001967.1,Pbr016817.1
GO:0005743	mitochondrial inner membrane	cellular_component	0.00011003	0.0067336	43	4862	153	29078	Pbr001408.1,Pbr040155.1,Pbr037170.1,Pbr041733.1,Pbr022437.1,Pbr037928.1,Novel01057,Pbr003107.1,Pbr030484.1,Pbr002507.1,Pbr039027.1,Pbr000302.1,Pbr006227.1,Pbr028751.1,Pbr010842.1,Pbr008346.1,Pbr033384.1,Pbr015996.1,Pbr010215.1,Pbr000078.1,Pbr015574.1,Pbr013386.1,Pbr011625.1,Pbr032391.1,Pbr039238.2,Pbr024095.2,Pbr018645.1,Pbr029733.1,Pbr018674.1,Pbr036291.1,Pbr018833.1,Pbr004106.1,Pbr020170.1,Pbr0…
GO:0006813	potassium ion transport	biological_process	0.0001189	0.0068487	45	4862	151	29078	Pbr005767.1,Pbr032982.1,Pbr021222.2,Pbr041709.1,Pbr016493.1,Pbr003230.1,Pbr018619.1,Pbr001252.1,Pbr016485.1,Pbr009902.1,Pbr032774.1,Pbr033625.1,Pbr020508.1,Pbr022531.1,Pbr005412.1,Pbr008169.1,Pbr021220.1,Pbr001286.1,Pbr011625.1,Pbr021453.1,Pbr007251.1,Pbr019793.1,Pbr037826.1,Pbr012055.1,Pbr030117.1,Pbr032777.1,Pbr010553.1,Pbr007258.1,Pbr038292.1,Pbr000622.1,Pbr000526.1,Pbr009652.1,Pbr032936.1,Pbr…
GO:0006096	glycolytic process	biological_process	0.00012222	0.0068487	26	4862	72	29078	Pbr005501.1,Pbr015118.1,Pbr022360.1,Pbr037594.1,Pbr005487.1,Pbr030186.1,Pbr006178.1,Pbr038975.1,Pbr005502.1,Pbr016797.1,Pbr000777.1,Pbr020223.1,Pbr001967.1,Pbr016817.1,Pbr004478.1,Pbr004482.1,Pbr035550.1,Pbr040797.1,Pbr013372.1,Pbr028610.1,Pbr017545.1,Pbr032451.1,Pbr008761.1,Pbr000099.1,Pbr026888.1,Pbr025447.1
GO:0006757	ATP generation from ADP	biological_process	0.00012222	0.0068487	26	4862	72	29078	Pbr032451.1,Pbr008761.1,Pbr028610.1,Pbr017545.1,Pbr026888.1,Pbr025447.1,Pbr000099.1,Pbr004478.1,Pbr035550.1,Pbr013372.1,Pbr040797.1,Pbr004482.1,Pbr016797.1,Pbr005502.1,Pbr016817.1,Pbr000777.1,Pbr020223.1,Pbr001967.1,Pbr015118.1,Pbr022360.1,Pbr037594.1,Pbr005487.1,Pbr005501.1,Pbr038975.1,Pbr006178.1,Pbr030186.1
GO:0009135	purine nucleoside diphosphate metabolic process	biological_process	0.00012222	0.0068487	26	4862	72	29078	Pbr004482.1,Pbr013372.1,Pbr035550.1,Pbr040797.1,Pbr004478.1,Pbr000099.1,Pbr025447.1,Pbr026888.1,Pbr017545.1,Pbr028610.1,Pbr008761.1,Pbr032451.1,Pbr006178.1,Pbr030186.1,Pbr038975.1,Pbr005501.1,Pbr005487.1,Pbr015118.1,Pbr037594.1,Pbr022360.1,Pbr001967.1,Pbr020223.1,Pbr000777.1,Pbr016817.1,Pbr005502.1,Pbr016797.1
GO:0009179	purine ribonucleoside diphosphate metabolic process	biological_process	0.00012222	0.0068487	26	4862	72	29078	Pbr035550.1,Pbr013372.1,Pbr040797.1,Pbr004482.1,Pbr004478.1,Pbr026888.1,Pbr025447.1,Pbr000099.1,Pbr008761.1,Pbr032451.1,Pbr028610.1,Pbr017545.1,Pbr038975.1,Pbr006178.1,Pbr030186.1,Pbr022360.1,Pbr015118.1,Pbr037594.1,Pbr005487.1,Pbr005501.1,Pbr016817.1,Pbr020223.1,Pbr000777.1,Pbr001967.1,Pbr016797.1,Pbr005502.1
GO:0009185	ribonucleoside diphosphate metabolic process	biological_process	0.00012222	0.0068487	26	4862	72	29078	Pbr030186.1,Pbr006178.1,Pbr038975.1,Pbr005501.1,Pbr005487.1,Pbr022360.1,Pbr015118.1,Pbr037594.1,Pbr001967.1,Pbr000777.1,Pbr020223.1,Pbr016817.1,Pbr005502.1,Pbr016797.1,Pbr004482.1,Pbr013372.1,Pbr035550.1,Pbr040797.1,Pbr004478.1,Pbr000099.1,Pbr025447.1,Pbr026888.1,Pbr028610.1,Pbr017545.1,Pbr032451.1,Pbr008761.1
GO:0046031	ADP metabolic process	biological_process	0.00012222	0.0068487	26	4862	72	29078	Pbr004482.1,Pbr013372.1,Pbr035550.1,Pbr040797.1,Pbr004478.1,Pbr000099.1,Pbr025447.1,Pbr026888.1,Pbr017545.1,Pbr028610.1,Pbr032451.1,Pbr008761.1,Pbr006178.1,Pbr030186.1,Pbr038975.1,Pbr005501.1,Pbr005487.1,Pbr037594.1,Pbr015118.1,Pbr022360.1,Pbr001967.1,Pbr020223.1,Pbr000777.1,Pbr016817.1,Pbr005502.1,Pbr016797.1
GO:0016462	pyrophosphatase activity	molecular_function	0.00012699	0.0068762	293	4862	1382	29078	Pbr033316.1,Pbr007221.1,Pbr039750.1,Pbr018572.1,Pbr005412.1,Pbr011463.1,Pbr014099.1,Pbr009889.1,Novel00368,Pbr020963.1,Pbr037320.1,Pbr017301.1,Pbr035370.1,Pbr008772.1,Pbr026919.1,Pbr031342.1,Pbr023312.1,Pbr008253.1,Pbr034188.1,Pbr033255.1,Pbr041847.1,Pbr025434.1,Pbr019345.1,Pbr018900.1,Pbr002515.1,Pbr004026.1,Novel01305,Pbr021730.1,Pbr015351.1,Pbr017806.1,Pbr041471.1,Pbr019780.1,Pbr004412.1,Pbr01…
GO:0019362	pyridine nucleotide metabolic process	biological_process	0.00012715	0.0068762	33	4862	100	29078	Pbr015118.1,Pbr022360.1,Pbr005487.1,Pbr005501.1,Pbr000777.1,Pbr016565.1,Pbr016797.1,Pbr005502.1,Pbr035550.1,Pbr040797.1,Pbr013372.1,Pbr026888.1,Pbr025447.1,Pbr004380.1,Pbr032451.1,Pbr008761.1,Pbr024640.1,Pbr038975.1,Pbr006178.1,Pbr030186.1,Pbr037594.1,Pbr026727.1,Pbr016817.1,Pbr013399.1,Pbr020223.1,Pbr001967.1,Pbr004482.1,Pbr004478.1,Pbr028738.1,Pbr000099.1,Pbr022226.1,Pbr017545.1,Pbr028610.1
GO:0046496	nicotinamide nucleotide metabolic process	biological_process	0.00012715	0.0068762	33	4862	100	29078	Pbr030186.1,Pbr006178.1,Pbr038975.1,Pbr026727.1,Pbr037594.1,Pbr001967.1,Pbr020223.1,Pbr013399.1,Pbr016817.1,Pbr004482.1,Pbr028738.1,Pbr004478.1,Pbr000099.1,Pbr028610.1,Pbr017545.1,Pbr022226.1,Pbr005501.1,Pbr005487.1,Pbr015118.1,Pbr022360.1,Pbr016565.1,Pbr000777.1,Pbr005502.1,Pbr016797.1,Pbr035550.1,Pbr013372.1,Pbr040797.1,Pbr025447.1,Pbr026888.1,Pbr024640.1,Pbr032451.1,Pbr008761.1,Pbr004380.1
GO:0006163	purine nucleotide metabolic process	biological_process	0.00013219	0.0070667	78	4862	320	29078	Pbr029733.1,Pbr036465.1,Pbr022360.1,Pbr005487.1,Pbr035530.1,Pbr031897.1,Pbr005502.1,Pbr016347.1,Pbr016797.1,Pbr004922.1,Pbr000777.1,Pbr020170.1,Pbr041736.1,Pbr008855.1,Pbr035060.1,Pbr035550.1,Pbr013372.1,Pbr040797.1,Pbr008761.1,Pbr013079.1,Pbr020157.1,Pbr032451.1,Pbr026888.1,Pbr025447.1,Pbr042232.1,Pbr037928.1,Novel01855,Pbr030186.1,Pbr006178.1,Pbr002507.1,Pbr023830.2,Pbr020223.1,Pbr030484.1,Pbr0…
GO:0006812	cation transport	biological_process	0.00015275	0.008073	233	4862	1115	29078	Pbr038479.1,Pbr013079.1,Pbr031617.1,Pbr025580.2,Pbr022516.1,Pbr013031.1,Pbr010870.1,Pbr008855.1,Pbr031191.2,Pbr031302.1,Pbr029536.1,Pbr013411.1,Pbr022529.1,Pbr038292.1,Pbr004800.1,Pbr012117.1,Pbr016864.1,Pbr031486.1,Pbr016347.1,Pbr023501.1,Pbr000701.1,Pbr010553.1,Pbr014114.1,Pbr012055.1,Pbr030829.1,Pbr004922.1,Pbr005912.1,Pbr039410.1,Pbr013872.1,Pbr029733.1,Pbr028917.1,Pbr022782.1,Pbr003066.1,Pbr…
GO:0009664	plant-type cell wall organization	biological_process	0.00016257	0.0084014	15	4862	33	29078	Pbr036330.1,Pbr011992.1,Pbr020180.1,Pbr016335.1,Pbr007185.1,Pbr010506.1,Pbr007186.1,Novel00162,Pbr038111.1,Pbr031110.1,Pbr016608.1,Pbr017832.1,Pbr009832.1,Pbr027582.2,Pbr001136.1
GO:0071669	plant-type cell wall organization or biogenesis	biological_process	0.00016257	0.0084014	15	4862	33	29078	Pbr031110.1,Pbr038111.1,Novel00162,Pbr027582.2,Pbr001136.1,Pbr009832.1,Pbr016608.1,Pbr017832.1,Pbr016335.1,Pbr020180.1,Pbr036330.1,Pbr011992.1,Pbr007186.1,Pbr007185.1,Pbr010506.1
GO:0042221	response to chemical	biological_process	0.00019816	0.010128	99	4862	445	29078	Pbr023255.1,Pbr036002.1,Pbr042229.1,Pbr025597.1,Pbr031887.2,Pbr041538.1,Pbr023045.1,Pbr040482.1,Pbr028753.2,Pbr038295.1,Pbr002348.1,Pbr021783.1,Pbr010870.1,Pbr003336.1,Pbr042257.1,Pbr040481.1,Pbr013261.1,Pbr018645.1,Pbr016811.1,Novel01396,Pbr037398.1,Pbr039323.1,Pbr002344.1,Pbr007670.1,Pbr018494.1,Pbr006822.1,Pbr042259.1,Pbr028073.1,Pbr040355.1,Pbr035530.1,Pbr028226.1,Pbr037397.1,Pbr022379.1,Pbr0…
GO:0005753	mitochondrial proton-transporting ATP synthase complex	cellular_component	0.00020841	0.010536	19	4862	51	29078	Pbr028751.1,Pbr039795.1,Pbr041736.1,Pbr008346.1,Pbr013340.1,Pbr008855.1,Pbr042232.1,Pbr015574.1,Pbr013386.1,Pbr011625.1,Pbr032391.1,Pbr039238.2,Pbr024095.2,Pbr041733.1,Pbr022437.1,Pbr037928.1,Pbr029733.1,Pbr030484.1,Pbr016347.1
GO:0006351	transcription, DNA-templated	biological_process	0.00021731	0.010752	566	4862	2984	29078	Pbr014029.1,Pbr002467.1,Pbr025176.1,Pbr038419.1,Pbr032280.1,Pbr034174.1,Pbr010138.1,Pbr036084.1,Pbr015073.1,Pbr036248.1,Pbr008796.1,Pbr030179.1,Pbr001037.1,Pbr008187.1,Pbr020230.1,Pbr011928.1,Pbr037064.1,Pbr025079.1,Pbr027818.1,Pbr026490.1,Pbr021138.1,Pbr029055.1,Pbr005469.1,Novel00578,Pbr038009.2,Pbr004364.1,Pbr032405.1,Pbr027266.1,Pbr003585.1,Pbr011280.1,Novel00152,Pbr040056.1,Pbr035452.1,Pbr01…
GO:0097659	nucleic acid-templated transcription	biological_process	0.00021731	0.010752	566	4862	2984	29078	Pbr037244.1,Pbr023767.1,Pbr010126.1,Pbr027897.1,Pbr005387.1,Pbr008252.1,Pbr033373.1,Pbr035753.1,Pbr006887.1,Pbr037065.1,Pbr019785.1,Pbr000625.1,Pbr042397.1,Pbr023435.1,Pbr002528.1,Pbr035774.1,Pbr004358.1,Pbr013149.1,Pbr008075.1,Pbr022406.1,Pbr001631.1,Pbr007699.1,Pbr029707.1,Pbr015142.1,Pbr023197.1,Pbr028941.1,Pbr004067.1,Pbr030541.1,Pbr022332.1,Pbr022685.1,Pbr030207.1,Pbr004893.1,Pbr000436.1,Pbr…
GO:0017111	nucleoside-triphosphatase activity	molecular_function	0.00022024	0.010782	285	4862	1350	29078	Pbr011281.1,Pbr017396.1,Pbr014062.1,Pbr025901.1,Pbr007631.1,Pbr021960.1,Pbr005387.1,Pbr002266.1,Pbr002528.1,Pbr007694.1,Pbr031323.1,Pbr000209.1,Pbr029418.1,Pbr041733.1,Pbr022822.1,Pbr037244.1,Pbr033635.1,Pbr019379.1,Pbr019456.1,Pbr022702.1,Pbr023835.1,Pbr026267.1,Pbr025229.1,Pbr033958.1,Pbr026629.1,Pbr007211.1,Pbr042294.1,Pbr004893.1,Pbr035937.1,Pbr011511.1,Pbr022101.1,Pbr004067.1,Pbr002365.1,Pbr…
GO:0016684	oxidoreductase activity, acting on peroxide as acceptor	molecular_function	0.00022799	0.011046	47	4862	170	29078	Pbr009873.1,Pbr035186.1,Pbr008699.1,Pbr037664.1,Pbr030045.1,Pbr031010.1,Pbr021747.1,Novel01240,Pbr019188.1,Pbr011559.1,Pbr000999.1,Pbr023311.1,Pbr011189.1,Novel00653,Pbr026503.1,Pbr034800.1,Pbr016853.1,Pbr003308.1,Pbr013214.1,Pbr013077.1,Pbr037749.2,Pbr034479.1,Pbr010429.1,Pbr034488.2,Pbr002672.1,Pbr000988.3,Pbr033934.1,Pbr007872.1,Pbr000146.1,Pbr000438.1,Pbr006277.1,Pbr005912.1,Pbr010364.1,Pbr03…
GO:0010035	response to inorganic substance	biological_process	0.00024427	0.011712	18	4862	48	29078	Pbr040482.1,Pbr042257.1,Pbr042263.1,Pbr034710.1,Pbr001862.1,Pbr040480.2,Pbr026599.1,Pbr040693.1,Pbr011997.1,Pbr042259.1,Pbr040355.1,Pbr035530.1,Pbr039105.1,Pbr027408.1,Pbr040484.1,Pbr040356.1,Pbr040481.1,Novel01396
GO:0044264	cellular polysaccharide metabolic process	biological_process	0.00026125	0.01225	46	4862	160	29078	Pbr016511.2,Pbr028398.1,Pbr023551.1,Pbr016605.1,Pbr016264.1,Pbr006528.1,Pbr024284.1,Pbr037674.1,Pbr000187.1,Pbr029667.1,Pbr029663.1,Pbr022698.1,Pbr018052.1,Pbr040203.1,Novel01996,Pbr029666.1,Pbr039840.1,Pbr003303.1,Pbr029665.1,Pbr024311.1,Pbr029887.1,Pbr010680.1,Pbr033336.1,Pbr003011.1,Pbr029668.1,Pbr026424.1,Pbr038537.1,Pbr000526.1,Pbr000683.1,Pbr018608.1,Pbr007376.1,Pbr024281.1,Pbr029641.1,Pbr0…
GO:0016052	carbohydrate catabolic process	biological_process	0.0002628	0.01225	40	4862	137	29078	Pbr012208.1,Pbr000526.1,Pbr035550.1,Pbr040797.1,Pbr013372.1,Pbr036775.1,Pbr014538.1,Pbr026888.1,Pbr025447.1,Pbr011476.2,Pbr013657.1,Pbr032451.1,Pbr008761.1,Pbr031491.1,Pbr005501.1,Pbr022360.1,Pbr015118.1,Pbr005487.1,Pbr000777.1,Pbr005502.1,Pbr028502.1,Pbr016797.1,Pbr004482.1,Pbr004478.1,Pbr018067.1,Pbr008610.1,Pbr000099.1,Pbr031780.3,Pbr028610.1,Pbr017545.1,Pbr006178.1,Pbr030186.1,Pbr038975.1,Pbr…
GO:0051186	cofactor metabolic process	biological_process	0.00026586	0.01225	100	4862	419	29078	Pbr017104.1,Pbr009661.1,Pbr011943.1,Pbr041471.1,Pbr036248.1,Pbr039737.1,Pbr019133.1,Pbr018549.1,Pbr015118.1,Pbr026689.2,Pbr002365.1,Pbr038232.1,Pbr013587.1,Pbr005501.1,Pbr007370.1,Pbr025198.1,Pbr041710.1,Pbr010942.1,Pbr030117.1,Pbr020556.1,Pbr034769.1,Pbr004478.1,Pbr005412.1,Pbr028738.1,Pbr006571.1,Pbr004482.1,Pbr025614.1,Pbr028610.1,Pbr022741.1,Pbr017545.1,Pbr028581.1,Pbr026061.1,Pbr037756.1,Pbr…
GO:0008152	metabolic process	biological_process	0.00026602	0.01225	2708	4862	15380	29078	Pbr008718.1,Novel01574,Pbr024033.1,Pbr042315.1,Pbr026315.1,Pbr012270.1,Pbr020828.1,Pbr016632.1,Pbr001571.1,Pbr005784.1,Pbr011434.1,Pbr024006.1,Pbr011188.1,Pbr022644.1,Pbr013926.2,Pbr024656.1,Pbr022503.1,Pbr018109.2,Pbr031280.1,Pbr012645.2,Pbr019846.1,Pbr012596.1,Pbr025091.1,Pbr031871.1,Pbr041487.1,Pbr007138.1,Pbr030186.1,Pbr001278.2,Pbr016410.1,Pbr035635.1,Pbr012694.1,Pbr024349.1,Pbr005173.1,Pbr0…
GO:1901135	carbohydrate derivative metabolic process	biological_process	0.00027786	0.012568	172	4862	795	29078	Pbr033817.1,Pbr001967.1,Pbr026232.1,Pbr035129.1,Pbr011073.1,Pbr020086.2,Pbr041733.1,Pbr004934.1,Pbr014318.1,Pbr013386.1,Pbr015574.1,Pbr017545.1,Pbr028610.1,Pbr025055.1,Pbr004482.1,Pbr032125.2,Pbr011520.1,Novel02061,Pbr004478.1,Pbr033240.1,Pbr025129.1,Pbr007211.1,Pbr020556.1,Pbr037147.1,Pbr009828.1,Pbr024095.2,Pbr005501.1,Pbr015118.1,Pbr039721.1,Pbr002365.1,Pbr021977.1,Pbr042046.1,Pbr004508.1,Pbr0…
GO:0034654	nucleobase-containing compound biosynthetic process	biological_process	0.00027833	0.012568	612	4862	3258	29078	Pbr009070.1,Pbr020079.1,Pbr008768.1,Pbr035714.1,Pbr030246.1,Pbr024015.2,Pbr030484.1,Pbr018100.1,Pbr006945.1,Pbr011937.2,Pbr038897.1,Pbr036787.1,Pbr037485.1,Pbr010333.1,Pbr021875.1,Pbr009446.1,Pbr013248.1,Pbr011087.1,Pbr000683.1,Pbr025597.1,Pbr022903.1,Pbr010580.1,Pbr013533.1,Pbr028332.1,Pbr014114.1,Pbr032349.1,Pbr015227.1,Pbr015363.1,Pbr030372.1,Pbr020201.1,Pbr005097.1,Pbr017656.1,Pbr007354.1,Pbr…
GO:2001141	regulation of RNA biosynthetic process	biological_process	0.00029287	0.012845	478	4862	2483	29078	Pbr010799.1,Pbr032265.1,Pbr008379.1,Pbr027216.1,Pbr032776.1,Pbr016651.1,Pbr013029.2,Pbr022349.1,Pbr041200.1,Pbr003221.1,Pbr027410.1,Pbr037414.1,Pbr005502.1,Pbr013518.1,Pbr002083.1,Pbr007284.1,Pbr012264.1,Pbr010809.1,Pbr036861.1,Pbr005447.1,Pbr004359.1,Pbr041299.1,Pbr018624.1,Pbr038280.1,Pbr018979.1,Pbr014317.1,Pbr028522.1,Pbr016237.1,Pbr008854.1,Pbr019030.1,Pbr035120.1,Pbr028659.1,Pbr010143.1,Pbr…
GO:0016717	oxidoreductase activity, acting on paired donors, with oxidation of a pair of donors resulting in the reduction of molecular oxygen to two molecules of water	molecular_function	0.00029484	0.012845	12	4862	24	29078	Pbr001251.1,Pbr028873.1,Pbr039381.1,Pbr009536.1,Pbr040429.1,Pbr010914.1,Pbr021630.1,Pbr019246.1,Pbr035830.1,Pbr033732.1,Pbr042189.1,Pbr041955.1
GO:0006355	regulation of transcription, DNA-templated	biological_process	0.00029551	0.012845	477	4862	2478	29078	Pbr034174.1,Pbr025176.1,Pbr038419.1,Pbr004360.1,Pbr002467.1,Pbr027868.1,Pbr015073.1,Pbr036084.1,Pbr004789.1,Pbr004907.1,Pbr042186.1,Pbr020024.1,Pbr010138.1,Pbr001037.1,Pbr033588.1,Pbr027347.1,Pbr008796.1,Pbr036248.1,Pbr005469.1,Pbr023212.1,Pbr014782.1,Pbr021138.1,Pbr004345.1,Pbr029055.1,Pbr031557.1,Pbr027818.1,Pbr013948.1,Pbr011278.1,Pbr011928.1,Pbr037064.1,Pbr025079.1,Pbr021741.1,Pbr008187.1,Pbr…
GO:1903506	regulation of nucleic acid-templated transcription	biological_process	0.00029551	0.012845	477	4862	2478	29078	Pbr033588.1,Pbr027347.1,Pbr001037.1,Pbr036248.1,Pbr008796.1,Pbr031557.1,Pbr013948.1,Pbr027818.1,Pbr005469.1,Pbr023212.1,Pbr004345.1,Pbr021138.1,Pbr014782.1,Pbr029055.1,Pbr011928.1,Pbr037064.1,Pbr025079.1,Pbr021741.1,Pbr020230.1,Pbr008187.1,Pbr011278.1,Pbr034174.1,Pbr027868.1,Pbr038419.1,Pbr025176.1,Pbr002467.1,Pbr004360.1,Pbr015073.1,Pbr004907.1,Pbr042186.1,Pbr020024.1,Pbr010138.1,Pbr036084.1,Pbr…
GO:0051252	regulation of RNA metabolic process	biological_process	0.00031585	0.013602	478	4862	2485	29078	Pbr008075.1,Pbr004358.1,Pbr013149.1,Pbr035774.1,Pbr018403.1,Pbr007699.1,Pbr001631.1,Pbr007870.2,Pbr015142.1,Pbr004391.1,Pbr023812.1,Pbr038082.1,Pbr030748.1,Pbr022822.1,Pbr025331.1,Pbr037244.1,Pbr005468.2,Pbr001159.1,Pbr010126.1,Pbr041372.1,Pbr008252.1,Pbr033373.1,Pbr009069.1,Pbr005387.1,Pbr027897.1,Pbr013060.1,Pbr002528.1,Pbr019335.1,Pbr000615.1,Pbr023435.1,Pbr042397.1,Pbr010949.1,Pbr019785.1,Pbr…
GO:0006090	pyruvate metabolic process	biological_process	0.00032393	0.013822	26	4862	76	29078	Pbr001967.1,Pbr000777.1,Pbr020223.1,Pbr016817.1,Pbr005502.1,Pbr016797.1,Pbr006178.1,Pbr030186.1,Pbr038975.1,Pbr005501.1,Pbr005487.1,Pbr037594.1,Pbr015118.1,Pbr022360.1,Pbr000099.1,Pbr025447.1,Pbr026888.1,Pbr017545.1,Pbr028610.1,Pbr032451.1,Pbr008761.1,Pbr004482.1,Pbr035550.1,Pbr040797.1,Pbr013372.1,Pbr004478.1
GO:0019438	aromatic compound biosynthetic process	biological_process	0.00035864	0.015164	666	4862	3569	29078	Pbr012264.1,Pbr031897.1,Pbr005502.1,Pbr041299.1,Pbr018624.1,Pbr038280.1,Pbr016924.1,Pbr036861.1,Pbr040411.1,Pbr004359.1,Pbr032265.1,Pbr027216.1,Pbr020157.1,Pbr016651.1,Pbr037414.1,Pbr007258.1,Pbr000650.1,Pbr041200.1,Pbr003221.1,Pbr033682.1,Pbr012684.1,Pbr006338.1,Pbr030850.1,Pbr039066.1,Pbr017357.1,Pbr020690.1,Pbr028324.1,Pbr014080.1,Pbr011430.1,Pbr028659.1,Pbr010143.1,Pbr037820.1,Pbr000694.1,Pbr…
GO:0015672	monovalent inorganic cation transport	biological_process	0.00037258	0.015523	123	4862	547	29078	Pbr041709.1,Pbr018619.1,Pbr030484.1,Pbr009902.1,Pbr016485.1,Pbr000576.1,Pbr023830.2,Pbr019390.1,Pbr005767.1,Pbr037441.1,Pbr035548.1,Pbr037928.1,Pbr032982.1,Pbr016816.1,Novel01855,Pbr026432.1,Pbr021220.1,Pbr010849.1,Pbr032391.1,Pbr011625.1,Pbr028751.1,Pbr022531.1,Pbr033625.1,Pbr020156.1,Pbr008346.1,Pbr008169.1,Pbr008245.1,Pbr004922.1,Pbr030829.1,Pbr012055.1,Pbr016564.1,Pbr010553.1,Pbr031897.1,Pbr0…
GO:0032787	monocarboxylic acid metabolic process	biological_process	0.00037382	0.015523	92	4862	376	29078	Pbr004478.1,Pbr034256.1,Pbr004162.1,Pbr004482.1,Pbr040859.1,Pbr026289.1,Pbr028610.1,Pbr017545.1,Pbr035086.1,Pbr003840.1,Pbr014708.1,Pbr037594.1,Pbr019533.1,Pbr038975.1,Pbr026167.2,Pbr040265.3,Pbr024008.1,Pbr041964.1,Pbr010088.1,Pbr001967.1,Pbr036442.1,Pbr021333.1,Pbr007815.1,Pbr039657.1,Pbr004730.1,Pbr015118.1,Pbr005501.1,Pbr014987.1,Pbr025198.1,Pbr017012.1,Pbr014880.1,Pbr014085.3,Pbr039381.1,Pbr…
GO:0019219	regulation of nucleobase-containing compound metabolic process	biological_process	0.0003867	0.015845	482	4862	2514	29078	Pbr015816.1,Pbr014148.1,Pbr018380.1,Pbr018641.1,Pbr024656.1,Pbr031203.1,Pbr000804.1,Pbr022644.1,Pbr013926.2,Pbr027610.1,Pbr007396.1,Pbr024863.1,Pbr018746.1,Pbr022503.1,Pbr002470.1,Pbr006438.1,Pbr023045.1,Pbr030829.1,Pbr033453.1,Pbr013854.1,Pbr013167.1,Pbr029750.1,Pbr008673.1,Pbr013924.1,Pbr029240.1,Pbr006223.1,Pbr027989.1,Pbr016222.1,Pbr001571.1,Pbr012334.1,Pbr020828.1,Pbr018613.1,Pbr013550.1,Pbr…
GO:0004553	hydrolase activity, hydrolyzing O-glycosyl compounds	molecular_function	0.00038924	0.015845	163	4862	745	29078	Pbr032373.1,Pbr018608.1,Pbr024462.1,Pbr017573.1,Novel00067,Pbr029603.1,Pbr001165.1,Pbr013340.1,Pbr036138.1,Pbr024707.1,Pbr014538.1,Pbr026424.1,Pbr017969.1,Pbr021957.1,Pbr005666.1,Pbr028049.1,Pbr038578.1,Pbr022719.1,Pbr006703.1,Pbr029664.1,Pbr000836.1,Pbr018088.1,Pbr019546.1,Pbr022513.1,Pbr029663.1,Pbr001155.2,Pbr031780.3,Pbr024466.1,Pbr039807.1,Pbr018067.1,Pbr012097.1,Pbr006528.1,Pbr019806.1,Pbr0…
GO:0032774	RNA biosynthetic process	biological_process	0.00039179	0.015845	568	4862	3013	29078	Pbr019030.1,Pbr018979.1,Pbr021358.1,Pbr035120.1,Pbr025524.1,Pbr025988.1,Pbr019494.1,Pbr006674.1,Pbr009895.1,Pbr033810.1,Pbr005379.1,Pbr038937.1,Pbr041508.3,Pbr035548.1,Pbr007294.2,Pbr001362.1,Pbr029435.1,Pbr032776.1,Pbr008379.1,Pbr010799.1,Pbr022349.1,Pbr013029.2,Pbr030364.1,Pbr027410.1,Pbr007284.1,Pbr013518.1,Pbr002083.1,Pbr010809.1,Pbr017392.1,Pbr028212.1,Pbr005447.1,Pbr029757.1,Pbr012686.1,Pbr…
GO:0006753	nucleoside phosphate metabolic process	biological_process	0.00040723	0.016328	96	4862	419	29078	Pbr039238.2,Pbr014417.1,Pbr024095.2,Pbr033822.1,Pbr005501.1,Pbr002365.1,Pbr015118.1,Pbr004106.1,Pbr007211.1,Pbr025129.1,Pbr020556.1,Pbr022234.1,Pbr032364.1,Pbr025419.1,Pbr039795.1,Pbr013340.1,Pbr038047.1,Pbr034352.1,Pbr014690.1,Pbr038975.1,Pbr004934.1,Pbr041733.1,Pbr022437.1,Pbr037594.1,Pbr008585.1,Pbr001967.1,Pbr033817.1,Pbr020086.2,Pbr004482.1,Pbr022106.1,Pbr011520.1,Pbr010240.2,Pbr003094.1,Pbr…
GO:0009311	oligosaccharide metabolic process	biological_process	0.00041575	0.016527	33	4862	107	29078	Pbr003107.1,Pbr011073.1,Pbr035996.1,Pbr003395.1,Pbr038854.1,Pbr010793.1,Pbr028302.1,Pbr013857.1,Pbr014208.1,Pbr012135.1,Pbr012642.1,Pbr033134.1,Pbr003394.1,Pbr017514.1,Pbr031564.1,Pbr016096.1,Pbr015751.1,Pbr013615.1,Pbr029911.1,Pbr001616.1,Pbr031491.1,Pbr027868.1,Pbr011149.1,Pbr037749.2,Novel01438,Pbr031543.1,Pbr031749.1,Pbr012737.1,Pbr008764.1,Pbr003823.2,Pbr039508.1,Pbr037395.1,Pbr016279.2
GO:0071949	FAD binding	molecular_function	0.00048932	0.019287	38	4862	125	29078	Pbr011059.2,Pbr022741.1,Pbr009292.1,Pbr033134.1,Pbr022530.1,Pbr032947.1,Pbr022531.1,Pbr040200.1,Pbr032774.1,Pbr022893.1,Pbr005433.1,Pbr041709.1,Pbr033682.1,Pbr026675.1,Pbr022515.1,Pbr032776.1,Pbr032773.1,Pbr007297.1,Pbr032775.1,Pbr022516.1,Pbr022529.1,Pbr013913.1,Pbr041711.1,Pbr007258.1,Pbr009652.1,Pbr032777.1,Pbr010553.1,Pbr030117.1,Pbr029606.1,Pbr014305.1,Pbr011060.1,Pbr041712.1,Pbr014987.1,Pbr…
GO:0016798	hydrolase activity, acting on glycosyl bonds	molecular_function	0.00050234	0.019567	172	4862	795	29078	Pbr024311.1,Pbr009373.1,Pbr028658.1,Pbr029887.1,Pbr028837.1,Pbr009564.1,Pbr029848.1,Pbr016371.1,Pbr014995.1,Pbr007327.1,Pbr029665.1,Pbr024284.1,Pbr005529.2,Pbr019036.1,Pbr000187.1,Pbr029667.1,Pbr009092.1,Pbr016511.2,Pbr040641.3,Pbr039558.1,Pbr000317.1,Pbr029954.1,Pbr036081.1,Pbr012115.1,Pbr016366.1,Pbr041976.1,Pbr027987.1,Pbr040995.1,Pbr032469.1,Pbr026063.1,Pbr001136.1,Pbr002417.1,Pbr022330.1,Pbr…
GO:0045333	cellular respiration	biological_process	0.00050661	0.019567	42	4862	153	29078	Pbr024227.1,Pbr034452.1,Pbr010215.1,Pbr015996.1,Pbr003094.1,Pbr010842.1,Pbr005686.1,Pbr041193.1,Pbr038213.1,Pbr009256.1,Pbr002507.1,Pbr030912.1,Pbr002202.1,Pbr033817.1,Pbr002584.2,Pbr031195.1,Pbr001278.2,Pbr004934.1,Pbr022469.1,Pbr034352.1,Pbr038479.1,Pbr034362.1,Pbr035618.1,Pbr004107.1,Pbr002052.1,Pbr013232.1,Pbr017109.1,Pbr025419.1,Pbr038196.1,Pbr032364.1,Pbr008421.1,Pbr004893.1,Pbr025129.1,Pbr…
GO:0098800	inner mitochondrial membrane protein complex	cellular_component	0.00051056	0.019567	30	4862	102	29078	Pbr024095.2,Pbr001408.1,Pbr040155.1,Pbr018645.1,Pbr037170.1,Pbr039238.2,Pbr018833.1,Pbr041733.1,Pbr037928.1,Pbr022437.1,Pbr029733.1,Novel01057,Pbr030484.1,Pbr004106.1,Pbr039027.1,Pbr016347.1,Pbr000302.1,Pbr025419.1,Pbr039795.1,Pbr028751.1,Pbr008855.1,Pbr041736.1,Pbr008346.1,Pbr033384.1,Pbr013340.1,Pbr042232.1,Pbr015574.1,Pbr013386.1,Pbr011625.1,Pbr032391.1
GO:0005992	trehalose biosynthetic process	biological_process	0.00051327	0.019567	13	4862	28	29078	Pbr039508.1,Pbr016096.1,Pbr015751.1,Pbr011149.1,Pbr010793.1,Pbr013857.1,Pbr012737.1,Pbr031749.1,Pbr031543.1,Pbr013615.1,Pbr012135.1,Pbr017514.1,Pbr008764.1
GO:0009117	nucleotide metabolic process	biological_process	0.0005227	0.019765	94	4862	412	29078	Pbr034352.1,Pbr038047.1,Pbr013340.1,Pbr025419.1,Pbr039795.1,Pbr032364.1,Pbr020556.1,Pbr022234.1,Pbr025129.1,Pbr007211.1,Pbr004106.1,Pbr015118.1,Pbr002365.1,Pbr033822.1,Pbr005501.1,Pbr024095.2,Pbr039238.2,Pbr028610.1,Pbr017545.1,Pbr013386.1,Pbr015574.1,Pbr004478.1,Pbr028738.1,Pbr010215.1,Pbr011463.1,Pbr003094.1,Pbr011520.1,Pbr010240.2,Pbr022106.1,Pbr004482.1,Pbr020086.2,Pbr008585.1,Pbr033817.1,Pbr…
GO:0015399	primary active transmembrane transporter activity	molecular_function	0.0005532	0.020584	45	4862	158	29078	Pbr014114.1,Pbr037779.1,Pbr024639.1,Pbr004922.1,Pbr007211.1,Pbr031897.1,Pbr024095.2,Pbr037777.1,Pbr028917.1,Pbr025580.2,Pbr020293.1,Pbr022516.1,Pbr010836.1,Pbr023158.1,Pbr034352.1,Pbr020157.1,Pbr013079.1,Pbr004302.1,Pbr039795.1,Pbr036248.1,Pbr034373.1,Pbr022529.1,Pbr030484.1,Pbr016493.1,Pbr002528.1,Pbr041847.1,Pbr027266.1,Pbr026725.1,Pbr023473.1,Pbr039523.1,Novel01305,Pbr018573.1,Pbr023830.2,Pbr0…
GO:0015405	P-P-bond-hydrolysis-driven transmembrane transporter activity	molecular_function	0.0005532	0.020584	45	4862	158	29078	Pbr021545.1,Pbr018684.1,Novel01305,Pbr023830.2,Pbr018573.1,Pbr041847.1,Pbr002528.1,Pbr016493.1,Pbr026725.1,Pbr039523.1,Pbr023473.1,Pbr027266.1,Pbr030484.1,Pbr022281.1,Pbr037441.1,Pbr023115.1,Pbr008859.1,Pbr027932.1,Pbr041192.1,Pbr003094.1,Pbr018572.1,Pbr008245.1,Pbr017196.1,Pbr007211.1,Pbr031897.1,Pbr004922.1,Pbr024639.1,Pbr014114.1,Pbr037779.1,Pbr037777.1,Pbr028917.1,Pbr024095.2,Pbr004302.1,Pbr0…
GO:0005991	trehalose metabolic process	biological_process	0.00055979	0.020664	14	4862	32	29078	Pbr011149.1,Pbr015751.1,Pbr016096.1,Pbr031491.1,Pbr039508.1,Pbr008764.1,Pbr017514.1,Pbr031543.1,Pbr013615.1,Pbr012135.1,Pbr012737.1,Pbr031749.1,Pbr013857.1,Pbr010793.1
GO:0006098	pentose-phosphate shunt	biological_process	0.00059287	0.021479	7	4862	11	29078	Pbr016565.1,Pbr013399.1,Pbr026727.1,Pbr024640.1,Pbr022226.1,Pbr004380.1,Pbr028738.1
GO:0051156	glucose 6-phosphate metabolic process	biological_process	0.00059287	0.021479	7	4862	11	29078	Pbr022226.1,Pbr004380.1,Pbr028738.1,Pbr026727.1,Pbr024640.1,Pbr016565.1,Pbr013399.1
GO:0006979	response to oxidative stress	biological_process	0.00059574	0.021479	42	4862	156	29078	Pbr016853.1,Pbr013077.1,Pbr003308.1,Pbr013214.1,Pbr034479.1,Pbr002672.1,Pbr034488.2,Pbr000988.3,Pbr007872.1,Pbr033934.1,Pbr005912.1,Pbr000438.1,Pbr000146.1,Pbr031894.1,Pbr015032.1,Pbr008291.1,Pbr041827.1,Pbr040489.1,Pbr032800.1,Pbr018082.1,Pbr035815.1,Pbr000691.1,Pbr034480.1,Pbr041357.1,Pbr026504.1,Pbr040033.1,Pbr030045.1,Pbr008699.1,Pbr035186.1,Pbr037664.1,Pbr021747.1,Pbr031010.1,Novel01240,Pbr0…
GO:0044723	single-organism carbohydrate metabolic process	biological_process	0.00060341	0.021588	124	4862	542	29078	Pbr003509.1,Pbr037395.1,Pbr000620.1,Pbr039508.1,Pbr013657.1,Pbr024421.1,Pbr042046.1,Novel01438,Pbr031749.1,Pbr012737.1,Pbr003547.1,Pbr039721.1,Pbr015118.1,Pbr011149.1,Pbr005501.1,Pbr037749.2,Pbr035531.1,Pbr029910.1,Pbr031491.1,Pbr023201.1,Pbr027868.1,Pbr000327.1,Pbr013444.1,Pbr007292.1,Pbr004645.1,Pbr031900.1,Pbr019630.1,Pbr030228.1,Pbr013615.1,Pbr015751.1,Pbr017247.1,Pbr004478.1,Novel02061,Pbr00…
GO:0005506	iron ion binding	molecular_function	0.0006225	0.022101	124	4862	561	29078	Pbr040411.1,Pbr035359.1,Pbr020052.1,Pbr015433.1,Pbr041881.1,Pbr018401.1,Pbr024033.1,Pbr028226.1,Pbr037431.1,Pbr033686.1,Pbr009048.1,Pbr042821.1,Pbr017448.1,Pbr001399.1,Pbr016279.2,Pbr042070.1,Pbr019859.1,Pbr020053.1,Pbr012208.1,Pbr013140.1,Pbr021417.1,Pbr002187.2,Pbr041893.1,Pbr020176.1,Pbr020037.1,Pbr001937.2,Pbr018709.1,Pbr007098.1,Pbr030884.1,Pbr028466.1,Pbr014304.1,Pbr030000.1,Pbr028747.1,Pbr…
GO:0050896	response to stimulus	biological_process	0.00069048	0.024329	614	4862	3304	29078	Pbr036970.2,Pbr014699.2,Pbr023408.1,Pbr010217.1,Pbr000691.1,Pbr010089.1,Pbr036115.1,Pbr012006.1,Pbr026888.1,Pbr011999.1,Pbr037429.2,Pbr025771.1,Pbr016796.1,Pbr042259.1,Pbr013850.1,Pbr000623.1,Pbr027098.1,Pbr024276.1,Pbr013538.1,Pbr022379.1,Pbr011514.1,Pbr020825.1,Novel01855,Pbr005882.1,Pbr020718.1,Pbr001353.1,Pbr033623.1,Pbr014027.1,Pbr006196.2,Novel01240,Pbr039523.1,Pbr014538.1,Pbr031894.1,Pbr01…
GO:0005984	disaccharide metabolic process	biological_process	0.00072851	0.025476	24	4862	71	29078	Pbr003107.1,Pbr013615.1,Pbr001616.1,Pbr031491.1,Pbr035996.1,Pbr027868.1,Pbr003395.1,Pbr011149.1,Pbr010793.1,Pbr028302.1,Pbr013857.1,Pbr031543.1,Pbr012642.1,Pbr012135.1,Pbr031749.1,Pbr012737.1,Pbr003394.1,Pbr017514.1,Pbr008764.1,Pbr031564.1,Pbr016096.1,Pbr039508.1,Pbr015751.1,Pbr037395.1
GO:0004601	peroxidase activity	molecular_function	0.00073583	0.02554	44	4862	164	29078	Pbr031894.1,Pbr008291.1,Pbr015032.1,Pbr041827.1,Pbr032800.1,Pbr003823.2,Pbr040489.1,Pbr018082.1,Pbr035815.1,Pbr000691.1,Pbr034480.1,Pbr041357.1,Pbr026504.1,Pbr040033.1,Pbr016853.1,Pbr013077.1,Pbr037749.2,Pbr013214.1,Pbr003308.1,Pbr034479.1,Pbr002672.1,Pbr034488.2,Pbr000988.3,Pbr007872.1,Pbr033934.1,Pbr005912.1,Pbr006277.1,Pbr000438.1,Pbr000146.1,Pbr011189.1,Pbr026503.1,Novel00653,Pbr034800.1,Pbr0…
GO:0006952	defense response	biological_process	0.00079387	0.02735	90	4862	408	29078	Pbr030795.1,Pbr016279.2,Pbr040352.1,Pbr012074.1,Pbr012073.1,Pbr040496.1,Pbr030273.1,Pbr007279.1,Pbr030644.1,Pbr008625.1,Pbr012006.1,Pbr036115.1,Pbr016570.1,Pbr005784.1,Pbr042257.1,Pbr011999.1,Pbr037422.1,Pbr034551.1,Pbr031016.1,Pbr012002.1,Pbr017306.1,Pbr040355.1,Pbr042259.1,Pbr008624.1,Pbr034474.1,Pbr012197.2,Pbr030796.1,Pbr011333.1,Pbr040345.1,Pbr042256.1,Pbr041319.1,Pbr017557.1,Pbr016216.1,Pbr…
GO:0008677	2-dehydropantoate 2-reductase activity	molecular_function	0.00083603	0.028591	17	4862	44	29078	Pbr022531.1,Pbr022529.1,Pbr020138.1,Pbr022530.1,Pbr022516.1,Pbr024242.1,Pbr041710.1,Pbr025198.1,Pbr022515.1,Pbr002057.1,Pbr041712.1,Pbr019793.1,Pbr040411.1,Pbr041709.1,Pbr041964.1,Pbr009902.1,Pbr010553.1
GO:0004857	enzyme inhibitor activity	molecular_function	0.0008593	0.029172	65	4862	276	29078	Pbr020476.1,Pbr042048.1,Pbr037514.1,Pbr030364.1,Pbr000183.1,Pbr042047.1,Pbr024742.1,Pbr016713.1,Pbr017528.1,Pbr020273.1,Pbr031897.1,Pbr037895.1,Pbr037896.1,Pbr040215.1,Pbr041881.1,Pbr011702.1,Pbr040140.1,Pbr042307.1,Pbr041878.1,Pbr042044.1,Pbr036141.1,Pbr029499.1,Pbr017520.1,Pbr000173.1,Pbr032932.2,Pbr006559.1,Pbr031871.1,Novel01796,Pbr021754.1,Pbr001698.1,Pbr035676.1,Pbr004630.1,Pbr026345.1,Pbr0…
GO:0019637	organophosphate metabolic process	biological_process	0.00095352	0.032136	163	4862	771	29078	Pbr011756.1,Pbr001359.1,Pbr010215.1,Pbr028738.1,Pbr011463.1,Pbr003094.1,Pbr010240.2,Pbr001583.1,Pbr022106.1,Pbr031433.1,Novel01305,Pbr019648.1,Pbr029449.1,Pbr008585.1,Pbr037594.1,Novel00867,Pbr022437.1,Pbr002057.1,Pbr038975.1,Pbr014690.1,Pbr034352.1,Pbr039737.1,Pbr024446.1,Pbr029884.1,Pbr013340.1,Pbr007605.2,Pbr041471.1,Pbr032364.1,Pbr022234.1,Pbr013374.1,Pbr026234.1,Pbr023907.1,Pbr004106.1,Pbr03…
GO:0018130	heterocycle biosynthetic process	biological_process	0.0010096	0.03378	665	4862	3598	29078	Pbr029646.1,Pbr012437.1,Pbr042688.1,Pbr000694.1,Pbr014317.1,Pbr028522.1,Pbr016237.1,Pbr008854.1,Pbr028659.1,Pbr010143.1,Pbr037820.1,Pbr014080.1,Pbr011430.1,Pbr017357.1,Pbr039066.1,Pbr020690.1,Pbr028324.1,Pbr030850.1,Pbr033682.1,Pbr012684.1,Pbr006338.1,Pbr041200.1,Pbr000650.1,Pbr003221.1,Pbr037414.1,Pbr007258.1,Pbr032265.1,Pbr027216.1,Pbr016651.1,Pbr020157.1,Pbr036861.1,Pbr004359.1,Pbr041299.1,Pbr…
GO:0042451	purine nucleoside biosynthetic process	biological_process	0.0010382	0.034247	37	4862	139	29078	Pbr018549.1,Pbr042232.1,Pbr020157.1,Pbr013079.1,Pbr035060.1,Pbr039795.1,Pbr013340.1,Pbr041736.1,Pbr006002.1,Pbr008855.1,Pbr004922.1,Pbr007211.1,Pbr031897.1,Pbr016347.1,Pbr022234.1,Pbr039238.2,Pbr024095.2,Pbr029733.1,Pbr033822.1,Pbr002365.1,Pbr037756.1,Pbr026061.1,Pbr013386.1,Pbr015574.1,Pbr032391.1,Pbr011625.1,Pbr028751.1,Pbr020156.1,Pbr008346.1,Pbr008585.1,Pbr030484.1,Pbr023830.2,Pbr014690.1,Pbr…
GO:0046129	purine ribonucleoside biosynthetic process	biological_process	0.0010382	0.034247	37	4862	139	29078	Pbr018549.1,Pbr042232.1,Pbr020157.1,Pbr013079.1,Pbr035060.1,Pbr039795.1,Pbr006002.1,Pbr041736.1,Pbr013340.1,Pbr008855.1,Pbr004922.1,Pbr007211.1,Pbr031897.1,Pbr022234.1,Pbr016347.1,Pbr039238.2,Pbr024095.2,Pbr033822.1,Pbr029733.1,Pbr002365.1,Pbr037756.1,Pbr015574.1,Pbr013386.1,Pbr026061.1,Pbr011625.1,Pbr032391.1,Pbr028751.1,Pbr020156.1,Pbr008346.1,Pbr008585.1,Pbr030484.1,Pbr023830.2,Pbr014690.1,Pbr…
GO:0005976	polysaccharide metabolic process	biological_process	0.0010712	0.035085	54	4862	210	29078	Pbr038537.1,Pbr000526.1,Pbr029668.1,Pbr026424.1,Pbr036775.1,Pbr014538.1,Pbr024281.1,Pbr011476.2,Pbr018608.1,Pbr000683.1,Pbr007376.1,Pbr002416.1,Pbr029910.1,Pbr004628.1,Pbr035531.1,Pbr029641.1,Pbr003547.1,Pbr029664.1,Pbr002417.1,Pbr039970.1,Pbr004645.1,Pbr007183.1,Pbr007292.1,Pbr013444.1,Pbr027557.1,Pbr032469.1,Pbr016264.1,Pbr016605.1,Pbr006528.1,Pbr016511.2,Pbr028398.1,Pbr023551.1,Pbr018067.1,Pbr…
GO:0005576	extracellular region	cellular_component	0.0010852	0.035294	209	4862	1044	29078	Pbr029523.1,Pbr028492.1,Pbr019628.1,Pbr025078.1,Novel01473,Pbr003602.1,Pbr040086.1,Pbr023448.1,Pbr017488.1,Pbr038791.1,Pbr013615.1,Pbr029664.1,Pbr013809.1,Pbr021120.1,Pbr012256.1,Pbr026424.1,Pbr017688.1,Pbr019953.1,Pbr015850.1,Pbr031110.1,Pbr012616.2,Pbr039737.1,Pbr015329.1,Pbr018608.1,Pbr033594.1,Pbr038247.1,Pbr014210.1,Pbr000527.1,Pbr039840.1,Pbr035996.1,Pbr000605.1,Pbr003791.1,Pbr035319.2,Pbr0…
GO:0045259	proton-transporting ATP synthase complex	cellular_component	0.0011541	0.037274	25	4862	86	29078	Pbr032391.1,Pbr011625.1,Pbr020157.1,Pbr013386.1,Pbr015574.1,Pbr042232.1,Pbr008346.1,Pbr013340.1,Pbr041736.1,Pbr008855.1,Pbr028751.1,Pbr020156.1,Pbr039795.1,Pbr007211.1,Pbr031897.1,Pbr016347.1,Pbr022234.1,Pbr030484.1,Pbr037928.1,Pbr022437.1,Pbr029733.1,Pbr041733.1,Novel01855,Pbr039238.2,Pbr024095.2
GO:0016709	oxidoreductase activity, acting on paired donors, with incorporation or reduction of molecular oxygen, NAD(P)H as one donor, and incorporation of one atom of oxygen	molecular_function	0.001195	0.03833	25	4862	77	29078	Pbr022516.1,Pbr022530.1,Pbr033134.1,Pbr032947.1,Pbr022741.1,Pbr007258.1,Pbr009652.1,Pbr015325.1,Pbr022531.1,Pbr041711.1,Pbr019938.1,Pbr022529.1,Pbr041709.1,Pbr030117.1,Pbr005433.1,Pbr022893.1,Pbr022515.1,Pbr019933.1,Pbr041710.1,Pbr007251.1,Pbr013587.1,Pbr019793.1,Pbr041712.1,Pbr007259.1,Pbr036443.1
GO:0031966	mitochondrial membrane	cellular_component	0.0012737	0.040576	67	4862	291	29078	Pbr013340.1,Pbr025419.1,Pbr039795.1,Pbr023241.1,Pbr009072.1,Pbr024095.2,Pbr039238.2,Pbr025129.1,Pbr040655.1,Pbr004106.1,Pbr010215.1,Pbr000078.1,Pbr002356.1,Pbr010842.1,Pbr022173.1,Pbr006227.1,Pbr013386.1,Pbr009889.1,Pbr014702.1,Pbr015574.1,Pbr022437.1,Pbr041733.1,Pbr001408.1,Pbr042403.1,Pbr002266.1,Pbr039027.1,Pbr003107.1,Pbr027564.1,Pbr008855.1,Pbr041736.1,Pbr022837.1,Pbr039775.1,Pbr042232.1,Pbr…
GO:0052646	alditol phosphate metabolic process	biological_process	0.0013537	0.042832	15	4862	38	29078	Pbr040411.1,Pbr019793.1,Pbr041712.1,Pbr022529.1,Pbr002057.1,Pbr038292.1,Pbr022515.1,Pbr041710.1,Pbr022531.1,Pbr013374.1,Pbr024242.1,Pbr022516.1,Pbr041709.1,Pbr022530.1,Pbr012055.1
GO:0015159	polysaccharide transmembrane transporter activity	molecular_function	0.0013982	0.043353	5	4862	7	29078	Pbr014699.2,Pbr039046.1,Pbr018864.1,Pbr031016.1,Pbr031025.1
GO:0015774	polysaccharide transport	biological_process	0.0013982	0.043353	5	4862	7	29078	Pbr039046.1,Pbr018864.1,Pbr014699.2,Pbr031016.1,Pbr031025.1
GO:0033037	polysaccharide localization	biological_process	0.0013982	0.043353	5	4862	7	29078	Pbr031016.1,Pbr031025.1,Pbr018864.1,Pbr039046.1,Pbr014699.2
GO:0009142	nucleoside triphosphate biosynthetic process	biological_process	0.0014891	0.044869	30	4862	110	29078	Pbr035060.1,Pbr039795.1,Pbr020156.1,Pbr028751.1,Pbr008855.1,Pbr041736.1,Pbr013340.1,Pbr008346.1,Pbr042232.1,Pbr015574.1,Pbr013386.1,Pbr020157.1,Pbr013079.1,Pbr011625.1,Pbr032391.1,Pbr024095.2,Pbr039238.2,Novel01855,Pbr033822.1,Pbr041733.1,Pbr029733.1,Pbr037928.1,Pbr022437.1,Pbr030484.1,Pbr004922.1,Pbr022234.1,Pbr023830.2,Pbr016347.1,Pbr007211.1,Pbr031897.1
GO:0009145	purine nucleoside triphosphate biosynthetic process	biological_process	0.0014891	0.044869	30	4862	110	29078	Novel01855,Pbr022437.1,Pbr037928.1,Pbr029733.1,Pbr033822.1,Pbr041733.1,Pbr024095.2,Pbr039238.2,Pbr016347.1,Pbr022234.1,Pbr023830.2,Pbr031897.1,Pbr007211.1,Pbr030484.1,Pbr004922.1,Pbr008855.1,Pbr013340.1,Pbr008346.1,Pbr041736.1,Pbr020156.1,Pbr035060.1,Pbr039795.1,Pbr028751.1,Pbr013079.1,Pbr020157.1,Pbr032391.1,Pbr011625.1,Pbr013386.1,Pbr042232.1,Pbr015574.1
GO:0009201	ribonucleoside triphosphate biosynthetic process	biological_process	0.0014891	0.044869	30	4862	110	29078	Pbr024095.2,Pbr039238.2,Novel01855,Pbr041733.1,Pbr033822.1,Pbr029733.1,Pbr037928.1,Pbr022437.1,Pbr030484.1,Pbr004922.1,Pbr023830.2,Pbr022234.1,Pbr016347.1,Pbr007211.1,Pbr031897.1,Pbr039795.1,Pbr035060.1,Pbr020156.1,Pbr028751.1,Pbr008855.1,Pbr041736.1,Pbr013340.1,Pbr008346.1,Pbr015574.1,Pbr042232.1,Pbr013386.1,Pbr013079.1,Pbr020157.1,Pbr011625.1,Pbr032391.1
GO:0009206	purine ribonucleoside triphosphate biosynthetic process	biological_process	0.0014891	0.044869	30	4862	110	29078	Pbr013386.1,Pbr042232.1,Pbr015574.1,Pbr032391.1,Pbr011625.1,Pbr013079.1,Pbr020157.1,Pbr028751.1,Pbr020156.1,Pbr039795.1,Pbr035060.1,Pbr008346.1,Pbr013340.1,Pbr041736.1,Pbr008855.1,Pbr004922.1,Pbr030484.1,Pbr031897.1,Pbr007211.1,Pbr016347.1,Pbr023830.2,Pbr022234.1,Pbr039238.2,Pbr024095.2,Pbr029733.1,Pbr037928.1,Pbr022437.1,Pbr033822.1,Pbr041733.1,Novel01855
GO:0000726	non-recombinational repair	biological_process	0.0014953	0.044869	9	4862	19	29078	Pbr040655.1,Pbr022698.1,Pbr014654.1,Pbr018863.1,Pbr023835.1,Pbr008285.1,Pbr041200.1,Pbr026267.1,Pbr010217.1
GO:0071944	cell periphery	cellular_component	0.0015845	0.04724	153	4862	721	29078	Pbr022516.1,Pbr000683.1,Pbr034935.1,Pbr004096.1,Pbr024742.1,Pbr000183.1,Pbr022529.1,Pbr029668.1,Pbr021053.1,Pbr033742.2,Pbr023465.1,Pbr011702.1,Pbr003066.1,Pbr003935.1,Pbr034911.1,Pbr039410.1,Pbr011633.1,Pbr010891.1,Pbr020137.1,Pbr015536.1,Pbr017520.1,Pbr012575.1,Pbr011705.1,Pbr010205.1,Pbr030942.1,Novel01996,Pbr026345.1,Pbr014540.1,Novel00935,Pbr027753.1,Pbr024281.1,Pbr025780.1,Pbr027176.2,Pbr02…
GO:0004497	monooxygenase activity	molecular_function	0.0016594	0.049157	34	4862	118	29078	Pbr015325.1,Pbr022531.1,Pbr004482.1,Pbr004478.1,Pbr022530.1,Pbr033134.1,Pbr032947.1,Pbr022741.1,Pbr022515.1,Pbr019933.1,Pbr036443.1,Pbr042893.1,Pbr041709.1,Pbr005433.1,Pbr022893.1,Pbr007258.1,Pbr012454.1,Pbr009652.1,Pbr041711.1,Pbr019938.1,Pbr022529.1,Pbr026888.1,Pbr022516.1,Pbr039737.1,Pbr024656.1,Pbr007251.1,Pbr041710.1,Pbr013587.1,Pbr019793.1,Pbr007259.1,Pbr041712.1,Pbr000745.1,Pbr019189.1,Pbr…
GO:0009163	nucleoside biosynthetic process	biological_process	0.0019133	0.055966	37	4862	143	29078	Pbr031897.1,Pbr007211.1,Pbr022234.1,Pbr016347.1,Pbr004922.1,Pbr033822.1,Pbr029733.1,Pbr002365.1,Pbr039238.2,Pbr024095.2,Pbr020157.1,Pbr013079.1,Pbr018549.1,Pbr042232.1,Pbr006002.1,Pbr041736.1,Pbr013340.1,Pbr008855.1,Pbr035060.1,Pbr039795.1,Pbr023830.2,Pbr008585.1,Pbr030484.1,Pbr041733.1,Pbr037928.1,Pbr022437.1,Novel01855,Pbr014690.1,Pbr011625.1,Pbr032391.1,Pbr037756.1,Pbr015574.1,Pbr013386.1,Pbr0…
GO:0042455	ribonucleoside biosynthetic process	biological_process	0.0019133	0.055966	37	4862	143	29078	Pbr016347.1,Pbr022234.1,Pbr007211.1,Pbr031897.1,Pbr004922.1,Pbr002365.1,Pbr029733.1,Pbr033822.1,Pbr024095.2,Pbr039238.2,Pbr013079.1,Pbr020157.1,Pbr042232.1,Pbr018549.1,Pbr008855.1,Pbr013340.1,Pbr006002.1,Pbr041736.1,Pbr035060.1,Pbr039795.1,Pbr023830.2,Pbr030484.1,Pbr008585.1,Novel01855,Pbr022437.1,Pbr037928.1,Pbr041733.1,Pbr014690.1,Pbr032391.1,Pbr011625.1,Pbr026061.1,Pbr013386.1,Pbr015574.1,Pbr0…
GO:0006754	ATP biosynthetic process	biological_process	0.0019963	0.057801	28	4862	102	29078	Pbr013386.1,Pbr015574.1,Pbr042232.1,Pbr013079.1,Pbr020157.1,Pbr032391.1,Pbr011625.1,Pbr020156.1,Pbr039795.1,Pbr028751.1,Pbr008855.1,Pbr013340.1,Pbr008346.1,Pbr041736.1,Pbr030484.1,Pbr004922.1,Pbr016347.1,Pbr023830.2,Pbr022234.1,Pbr031897.1,Pbr007211.1,Pbr024095.2,Pbr039238.2,Novel01855,Pbr037928.1,Pbr022437.1,Pbr029733.1,Pbr041733.1
GO:0001071	nucleic acid binding transcription factor activity	molecular_function	0.0020133	0.057801	223	4862	1130	29078	Pbr004907.1,Pbr010138.1,Pbr020024.1,Pbr004789.1,Pbr036870.1,Pbr007829.1,Pbr000436.1,Pbr015073.1,Pbr022685.1,Pbr031702.1,Pbr038419.1,Pbr025176.1,Pbr002467.1,Pbr030541.1,Pbr004067.1,Pbr035722.1,Pbr004234.1,Pbr028941.1,Pbr034174.1,Pbr037064.1,Pbr022702.1,Pbr020230.1,Pbr015939.1,Pbr019133.1,Pbr031557.1,Pbr030208.1,Pbr027818.1,Pbr023212.1,Pbr014782.1,Pbr004345.1,Pbr029055.1,Pbr025164.1,Pbr025458.1,Pbr…
GO:0003700	transcription factor activity, sequence-specific DNA binding	molecular_function	0.0020133	0.057801	223	4862	1130	29078	Pbr010357.1,Pbr026609.1,Pbr019135.1,Pbr020001.1,Pbr032330.1,Pbr038791.1,Pbr029902.1,Pbr027425.1,Pbr040937.1,Pbr023838.1,Pbr042102.1,Pbr000505.2,Pbr029884.1,Pbr038266.1,Pbr016049.2,Pbr000398.1,Pbr016912.1,Pbr017297.1,Pbr004240.1,Pbr019669.1,Pbr008639.1,Pbr014160.1,Pbr013053.1,Pbr017391.1,Pbr015697.1,Pbr041852.1,Pbr026017.1,Pbr002622.1,Pbr015502.1,Pbr040546.1,Pbr041142.1,Pbr023902.1,Pbr041432.1,Pbr…
GO:1901659	glycosyl compound biosynthetic process	biological_process	0.002102	0.059977	37	4862	144	29078	Pbr018549.1,Pbr042232.1,Pbr020157.1,Pbr013079.1,Pbr039795.1,Pbr035060.1,Pbr013340.1,Pbr041736.1,Pbr006002.1,Pbr008855.1,Pbr004922.1,Pbr007211.1,Pbr031897.1,Pbr016347.1,Pbr022234.1,Pbr039238.2,Pbr024095.2,Pbr029733.1,Pbr033822.1,Pbr002365.1,Pbr037756.1,Pbr026061.1,Pbr013386.1,Pbr015574.1,Pbr032391.1,Pbr011625.1,Pbr028751.1,Pbr020156.1,Pbr008346.1,Pbr008585.1,Pbr030484.1,Pbr023830.2,Pbr014690.1,Pbr…
GO:0050660	flavin adenine dinucleotide binding	molecular_function	0.0022898	0.064939	71	4862	292	29078	Pbr014305.1,Pbr007812.1,Pbr029606.1,Pbr010553.1,Pbr019189.1,Pbr007251.1,Pbr042062.1,Pbr007259.1,Pbr011060.1,Pbr041712.1,Pbr019793.1,Pbr040411.1,Pbr022516.1,Pbr017091.1,Pbr021338.1,Pbr026888.1,Pbr024419.1,Pbr042048.1,Pbr032776.1,Pbr012454.1,Pbr007258.1,Pbr022529.1,Pbr012645.2,Pbr013913.1,Pbr033263.1,Pbr019938.1,Pbr042047.1,Pbr041709.1,Pbr033682.1,Pbr022893.1,Pbr022515.1,Pbr026675.1,Pbr036443.1,Pbr…
GO:0006072	glycerol-3-phosphate metabolic process	biological_process	0.002321	0.065031	14	4862	36	29078	Pbr022516.1,Pbr024242.1,Pbr022530.1,Pbr041709.1,Pbr012055.1,Pbr019793.1,Pbr040411.1,Pbr022529.1,Pbr002057.1,Pbr041712.1,Pbr022515.1,Pbr038292.1,Pbr041710.1,Pbr022531.1
GO:0046168	glycerol-3-phosphate catabolic process	biological_process	0.002321	0.065031	14	4862	36	29078	Pbr024242.1,Pbr022516.1,Pbr022530.1,Pbr041709.1,Pbr012055.1,Pbr040411.1,Pbr019793.1,Pbr041712.1,Pbr022529.1,Pbr002057.1,Pbr038292.1,Pbr022515.1,Pbr022531.1,Pbr041710.1
GO:0055086	nucleobase-containing small molecule metabolic process	biological_process	0.002366	0.065894	106	4862	491	29078	Pbr038975.1,Pbr014690.1,Pbr035996.1,Pbr037594.1,Pbr022437.1,Pbr041733.1,Pbr004934.1,Pbr008585.1,Pbr033817.1,Pbr001967.1,Pbr020086.2,Pbr010240.2,Pbr011520.1,Pbr022106.1,Pbr004482.1,Pbr010215.1,Pbr004478.1,Pbr028738.1,Pbr011463.1,Pbr003094.1,Pbr026061.1,Pbr013386.1,Pbr015574.1,Pbr037756.1,Pbr017545.1,Pbr028610.1,Pbr024095.2,Pbr014417.1,Pbr039238.2,Pbr015118.1,Pbr002365.1,Pbr021977.1,Pbr005501.1,Pbr…
GO:0044421	extracellular region part	cellular_component	0.0024306	0.067289	65	4862	285	29078	Pbr012256.1,Pbr013503.1,Pbr015850.1,Pbr038247.1,Pbr028492.1,Pbr019628.1,Pbr038791.1,Pbr038858.1,Pbr020221.1,Pbr024523.1,Pbr017612.1,Pbr012115.1,Pbr019280.1,Pbr034024.1,Pbr005793.1,Pbr013223.1,Pbr020229.1,Pbr042779.1,Pbr014369.1,Pbr003791.1,Pbr006045.1,Pbr000037.1,Pbr036998.1,Pbr014699.2,Pbr023408.1,Pbr019626.1,Pbr011936.1,Pbr000683.1,Pbr034288.1,Pbr021903.1,Pbr021771.1,Pbr026515.1,Pbr018864.1,Pbr…
GO:0030312	external encapsulating structure	cellular_component	0.0025371	0.069823	58	4862	243	29078	Pbr008854.1,Pbr029663.1,Pbr029667.1,Pbr015536.1,Pbr037674.1,Pbr024284.1,Pbr000187.1,Pbr022924.1,Pbr020137.1,Pbr018052.1,Pbr028398.1,Pbr016511.2,Pbr023732.1,Pbr017520.1,Pbr033336.1,Pbr024311.1,Pbr029887.1,Pbr012741.1,Pbr040168.1,Pbr032010.1,Pbr035676.1,Pbr030942.1,Pbr029665.1,Pbr039840.1,Pbr006136.1,Pbr040203.1,Pbr026345.1,Novel01996,Pbr029666.1,Pbr025780.1,Pbr018608.1,Pbr024281.1,Pbr026424.1,Pbr0…
GO:0042626	ATPase activity, coupled to transmembrane movement of substances	molecular_function	0.0025886	0.070408	38	4862	138	29078	Pbr023830.2,Pbr018573.1,Novel01305,Pbr021545.1,Pbr018684.1,Pbr030484.1,Pbr039523.1,Pbr027266.1,Pbr026725.1,Pbr023473.1,Pbr041847.1,Pbr002528.1,Pbr016493.1,Pbr022281.1,Pbr023115.1,Pbr008859.1,Pbr027932.1,Pbr017196.1,Pbr018572.1,Pbr041192.1,Pbr031897.1,Pbr007211.1,Pbr014114.1,Pbr024639.1,Pbr037779.1,Pbr004922.1,Pbr037777.1,Pbr024095.2,Pbr013079.1,Pbr020157.1,Pbr004302.1,Pbr022516.1,Pbr020293.1,Pbr0…
GO:0043492	ATPase activity, coupled to movement of substances	molecular_function	0.0025886	0.070408	38	4862	138	29078	Pbr008859.1,Pbr023115.1,Pbr027932.1,Pbr017196.1,Pbr041192.1,Pbr018572.1,Pbr018573.1,Pbr023830.2,Novel01305,Pbr018684.1,Pbr021545.1,Pbr030484.1,Pbr039523.1,Pbr023473.1,Pbr027266.1,Pbr026725.1,Pbr002528.1,Pbr016493.1,Pbr041847.1,Pbr022281.1,Pbr020157.1,Pbr013079.1,Pbr004302.1,Pbr022516.1,Pbr020293.1,Pbr010836.1,Pbr022529.1,Pbr039795.1,Pbr036248.1,Pbr034373.1,Pbr007211.1,Pbr031897.1,Pbr037779.1,Pbr0…
GO:0005215	transporter activity	molecular_function	0.0026456	0.071529	412	4862	2130	29078	Pbr008855.1,Pbr029536.1,Pbr022529.1,Pbr004800.1,Pbr018746.1,Pbr012117.1,Pbr008924.1,Pbr016036.1,Pbr033136.1,Pbr038872.1,Pbr022516.1,Pbr013031.1,Pbr031276.2,Pbr022999.1,Pbr039410.1,Pbr029733.1,Pbr040140.1,Pbr022782.1,Pbr031016.1,Pbr016347.1,Pbr000882.1,Pbr033381.1,Pbr011497.1,Pbr004922.1,Pbr030829.1,Pbr039046.1,Pbr041192.1,Pbr035830.1,Pbr010916.1,Pbr017619.1,Pbr028751.1,Pbr017950.1,Pbr026745.1,Pbr…
GO:0005740	mitochondrial envelope	cellular_component	0.0026606	0.071529	69	4862	311	29078	Pbr022437.1,Pbr041733.1,Pbr000963.1,Pbr042403.1,Pbr001408.1,Pbr002266.1,Pbr039027.1,Pbr027564.1,Pbr003107.1,Pbr002356.1,Pbr000078.1,Pbr010215.1,Pbr006227.1,Pbr022173.1,Pbr010842.1,Pbr013386.1,Pbr014702.1,Pbr015574.1,Pbr009889.1,Pbr039238.2,Pbr024095.2,Pbr025129.1,Pbr040655.1,Pbr004106.1,Pbr013340.1,Pbr023241.1,Pbr025419.1,Pbr039795.1,Pbr009072.1,Pbr037928.1,Novel01855,Pbr037170.1,Pbr021032.2,Pbr0…
GO:0006721	terpenoid metabolic process	biological_process	0.0027115	0.072063	30	4862	102	29078	Pbr004893.1,Pbr030117.1,Pbr036084.1,Pbr029606.1,Pbr041709.1,Pbr012055.1,Pbr033682.1,Pbr041606.1,Novel00449,Pbr020793.1,Pbr019793.1,Pbr041712.1,Pbr014987.1,Pbr022515.1,Pbr025198.1,Pbr041710.1,Pbr038479.1,Pbr034577.1,Pbr009519.1,Pbr007297.1,Pbr022516.1,Pbr011188.1,Pbr022530.1,Pbr027930.1,Pbr022529.1,Pbr007258.1,Pbr014792.1,Pbr009652.1,Pbr008298.1,Pbr022531.1
GO:0016114	terpenoid biosynthetic process	biological_process	0.0027115	0.072063	30	4862	102	29078	Pbr041712.1,Pbr014987.1,Novel00449,Pbr020793.1,Pbr019793.1,Pbr041710.1,Pbr025198.1,Pbr022515.1,Pbr004893.1,Pbr030117.1,Pbr033682.1,Pbr041709.1,Pbr029606.1,Pbr012055.1,Pbr041606.1,Pbr036084.1,Pbr022529.1,Pbr022531.1,Pbr007258.1,Pbr014792.1,Pbr009652.1,Pbr008298.1,Pbr034577.1,Pbr038479.1,Pbr022530.1,Pbr011188.1,Pbr027930.1,Pbr009519.1,Pbr007297.1,Pbr022516.1
GO:0009312	oligosaccharide biosynthetic process	biological_process	0.0031329	0.082791	22	4862	71	29078	Pbr013615.1,Pbr029911.1,Pbr011073.1,Pbr038854.1,Pbr011149.1,Pbr037749.2,Pbr013857.1,Pbr010793.1,Novel01438,Pbr031543.1,Pbr014208.1,Pbr012135.1,Pbr033134.1,Pbr031749.1,Pbr012737.1,Pbr017514.1,Pbr008764.1,Pbr003823.2,Pbr016096.1,Pbr039508.1,Pbr015751.1,Pbr016279.2
GO:0045261	proton-transporting ATP synthase complex, catalytic core F(1)	cellular_component	0.0032247	0.084734	10	4862	24	29078	Pbr024095.2,Pbr039795.1,Pbr028751.1,Pbr041736.1,Pbr041733.1,Pbr030484.1,Pbr013386.1,Pbr020157.1,Pbr007211.1,Pbr031897.1
GO:0004556	alpha-amylase activity	molecular_function	0.0032959	0.086119	7	4862	13	29078	Pbr017410.1,Pbr029603.1,Pbr004628.1,Pbr006528.1,Pbr003011.1,Pbr004627.1,Pbr006438.1
GO:0098797	plasma membrane protein complex	cellular_component	0.0035331	0.091472	30	4862	108	29078	Pbr027176.2,Pbr000683.1,Pbr014702.1,Pbr011633.1,Pbr010891.1,Pbr007674.1,Pbr013024.1,Pbr004376.1,Pbr020433.1,Pbr021378.1,Pbr018716.1,Pbr016264.1,Pbr011258.1,Pbr019648.1,Pbr011705.1,Pbr041053.1,Pbr027816.1,Pbr033742.2,Pbr026886.1,Pbr010957.1,Pbr039410.1,Pbr038566.1,Pbr029641.1,Pbr013632.1,Pbr037429.2,Pbr027751.1,Pbr026720.1,Pbr039238.2,Pbr034911.1,Pbr003303.1
GO:0015980	energy derivation by oxidation of organic compounds	biological_process	0.0035401	0.091472	44	4862	176	29078	Pbr022469.1,Pbr004934.1,Pbr001278.2,Pbr031195.1,Pbr033817.1,Pbr002584.2,Pbr002202.1,Pbr024008.1,Pbr030912.1,Pbr009256.1,Pbr002507.1,Pbr010680.1,Pbr038213.1,Pbr005686.1,Pbr041193.1,Pbr010842.1,Pbr003094.1,Pbr015996.1,Pbr010215.1,Pbr034452.1,Pbr024227.1,Pbr008673.1,Pbr002835.1,Pbr018674.1,Pbr004106.1,Pbr006277.1,Pbr036084.1,Pbr038622.1,Pbr020170.1,Pbr031234.1,Pbr025129.1,Pbr004893.1,Pbr032364.1,Pbr…
GO:0006338	chromatin remodeling	biological_process	0.0036772	0.093726	36	4862	136	29078	Pbr009229.1,Pbr015309.1,Pbr027988.1,Pbr025199.1,Pbr001638.1,Pbr038922.1,Pbr028725.1,Pbr032866.1,Pbr014709.1,Pbr004731.1,Pbr026080.1,Pbr011520.1,Pbr008748.1,Pbr032528.1,Pbr012310.1,Pbr001950.1,Pbr018029.1,Pbr000268.1,Pbr012264.1,Pbr011262.1,Pbr033089.1,Pbr014707.1,Pbr041485.1,Pbr018024.1,Pbr001520.1,Pbr003568.1,Pbr009464.1,Pbr030553.1,Pbr000876.1,Pbr010210.1,Pbr006685.1,Pbr015263.1,Pbr011048.1,Pbr…
GO:0043169	cation binding	molecular_function	0.0036836	0.093726	751	4862	4105	29078	Pbr017740.1,Pbr029260.1,Pbr004969.1,Pbr040252.1,Pbr038266.1,Pbr007219.1,Pbr014424.1,Pbr013737.1,Pbr027982.1,Pbr031110.1,Pbr000622.1,Pbr013053.1,Pbr019525.1,Pbr008534.1,Pbr005263.1,Pbr021333.1,Novel00020,Pbr017313.1,Pbr022852.1,Pbr036167.1,Pbr007004.1,Pbr006395.1,Pbr041403.1,Pbr040576.1,Pbr035510.1,Pbr001843.1,Pbr032808.1,Pbr017241.1,Pbr014478.1,Pbr004805.1,Pbr029997.1,Pbr010941.1,Pbr015181.1,Pbr0…
GO:0019829	cation-transporting ATPase activity	molecular_function	0.0037097	0.093726	14	4862	40	29078	Pbr026725.1,Pbr004922.1,Pbr016493.1,Pbr022516.1,Pbr030484.1,Pbr004302.1,Pbr031897.1,Pbr007211.1,Pbr013079.1,Pbr023830.2,Pbr020157.1,Pbr039795.1,Pbr024095.2,Pbr022529.1
GO:0042625	ATPase activity, coupled to transmembrane movement of ions	molecular_function	0.0037097	0.093726	14	4862	40	29078	Pbr039795.1,Pbr024095.2,Pbr022529.1,Pbr004922.1,Pbr016493.1,Pbr026725.1,Pbr030484.1,Pbr022516.1,Pbr031897.1,Pbr004302.1,Pbr007211.1,Pbr013079.1,Pbr023830.2,Pbr020157.1
GO:0016209	antioxidant activity	molecular_function	0.0037318	0.093726	56	4862	239	29078	Pbr015460.1,Pbr005188.1,Pbr011189.1,Novel00448,Pbr026503.1,Novel00653,Pbr005794.1,Pbr034800.1,Pbr039150.2,Pbr030045.1,Pbr035186.1,Pbr009873.1,Pbr037664.1,Pbr008699.1,Pbr021747.1,Pbr031010.1,Novel01240,Pbr019188.1,Pbr000999.1,Pbr011559.1,Pbr023311.1,Pbr031894.1,Pbr010364.1,Pbr016818.1,Pbr008420.1,Pbr008291.1,Pbr015032.1,Pbr041827.1,Pbr040489.1,Pbr003823.2,Pbr032800.1,Pbr018082.1,Pbr035815.1,Pbr034…
GO:0009889	regulation of biosynthetic process	biological_process	0.0038108	0.093726	495	4862	2653	29078	Pbr030246.1,Pbr006046.1,Pbr001361.1,Pbr024015.2,Pbr022708.1,Pbr027940.1,Pbr035714.1,Pbr008768.1,Pbr020079.1,Pbr004995.3,Pbr015293.1,Pbr018422.1,Pbr009070.1,Pbr037485.1,Pbr036787.1,Pbr015149.1,Novel00737,Pbr038897.1,Pbr011937.2,Pbr006945.1,Pbr018100.1,Pbr021952.1,Pbr022154.2,Pbr030384.1,Pbr028332.1,Pbr013533.1,Pbr010580.1,Pbr012685.1,Pbr008410.2,Pbr013807.1,Pbr042103.1,Pbr025597.1,Pbr013248.1,Pbr0…
GO:0010556	regulation of macromolecule biosynthetic process	biological_process	0.0038108	0.093726	495	4862	2653	29078	Pbr033588.1,Pbr027347.1,Pbr001037.1,Pbr008796.1,Pbr036248.1,Pbr021138.1,Pbr004345.1,Pbr029055.1,Pbr014782.1,Pbr023212.1,Pbr005469.1,Pbr013948.1,Pbr027818.1,Novel00389,Pbr031557.1,Pbr011278.1,Pbr042335.2,Pbr008187.1,Pbr020230.1,Pbr011928.1,Pbr037064.1,Pbr025079.1,Pbr021741.1,Pbr034174.1,Pbr002467.1,Pbr004360.1,Pbr038419.1,Pbr025176.1,Pbr027868.1,Pbr019025.2,Pbr015073.1,Pbr036084.1,Pbr004789.1,Pbr0…
GO:0031326	regulation of cellular biosynthetic process	biological_process	0.0038108	0.093726	495	4862	2653	29078	Pbr014160.1,Pbr013053.1,Pbr017688.1,Pbr021730.1,Pbr015697.1,Pbr038581.1,Pbr041852.1,Pbr042102.1,Pbr029155.1,Pbr025290.1,Pbr016049.2,Pbr038266.1,Pbr016912.1,Pbr027562.1,Pbr016956.1,Pbr008242.1,Pbr005910.1,Pbr018179.1,Pbr042526.1,Pbr027425.1,Pbr029726.1,Pbr029256.1,Pbr015782.1,Pbr010357.1,Pbr024639.1,Pbr019135.1,Pbr027458.1,Pbr040655.1,Pbr019289.1,Pbr034245.1,Pbr020001.1,Pbr012171.1,Pbr032330.1,Pbr…
GO:0009522	photosystem I	cellular_component	0.003841	0.093726	11	4862	30	29078	Pbr035060.1,Pbr033822.1,Pbr033958.1,Pbr015095.1,Pbr042856.1,Pbr008101.1,Pbr041327.1,Pbr030785.1,Pbr031948.1,Pbr037072.1,Pbr001286.1
GO:0004616	phosphogluconate dehydrogenase (decarboxylating) activity	molecular_function	0.0038478	0.093726	23	4862	75	29078	Pbr030107.1,Pbr041964.1,Pbr016565.1,Pbr041963.1,Pbr024394.1,Pbr025526.1,Pbr040238.1,Pbr014880.1,Pbr009902.1,Pbr014085.3,Pbr007232.1,Pbr040411.1,Pbr026727.1,Pbr016973.2,Pbr022516.1,Pbr017091.1,Pbr030489.1,Pbr022226.1,Pbr026289.1,Pbr024640.1,Pbr038292.1,Pbr022531.1,Pbr024099.1
GO:2000112	regulation of cellular macromolecule biosynthetic process	biological_process	0.003849	0.093726	494	4862	2648	29078	Pbr023812.1,Pbr015142.1,Pbr004391.1,Pbr007870.2,Pbr018403.1,Pbr007699.1,Pbr001631.1,Pbr004358.1,Pbr008075.1,Pbr013149.1,Pbr035774.1,Pbr019785.1,Pbr010949.1,Pbr035753.1,Pbr037065.1,Pbr006887.1,Pbr002528.1,Pbr019335.1,Pbr000615.1,Pbr013060.1,Pbr042397.1,Pbr023435.1,Pbr009069.1,Pbr005387.1,Pbr027897.1,Pbr041372.1,Pbr008252.1,Pbr033373.1,Pbr010126.1,Pbr001159.1,Pbr005468.2,Pbr025331.1,Pbr022822.1,Pbr…
GO:0000275	mitochondrial proton-transporting ATP synthase complex, catalytic core F(1)	cellular_component	0.0038989	0.094447	7	4862	14	29078	Pbr024095.2,Pbr039795.1,Pbr030484.1,Pbr013386.1,Pbr028751.1,Pbr041733.1,Pbr041736.1
GO:0006720	isoprenoid metabolic process	biological_process	0.0039653	0.095066	36	4862	132	29078	Pbr022530.1,Pbr027930.1,Pbr009519.1,Pbr022531.1,Pbr008298.1,Pbr041606.1,Pbr033682.1,Pbr005859.1,Pbr041709.1,Pbr024547.1,Pbr020793.1,Pbr042444.1,Pbr022515.1,Pbr017579.1,Pbr034577.1,Pbr038479.1,Pbr008676.1,Pbr011188.1,Pbr022516.1,Pbr021771.1,Pbr007297.1,Pbr022529.1,Pbr009652.1,Pbr014792.1,Pbr007258.1,Pbr030117.1,Pbr004893.1,Pbr012055.1,Pbr029606.1,Pbr036084.1,Pbr014987.1,Pbr041712.1,Pbr019793.1,Nov…
GO:0008299	isoprenoid biosynthetic process	biological_process	0.0039653	0.095066	36	4862	132	29078	Pbr029606.1,Pbr012055.1,Pbr036084.1,Pbr030117.1,Pbr004893.1,Pbr041710.1,Pbr025198.1,Pbr014987.1,Pbr041712.1,Pbr019793.1,Novel00449,Pbr011188.1,Pbr021771.1,Pbr022516.1,Pbr007297.1,Pbr017579.1,Pbr034577.1,Pbr038479.1,Pbr008676.1,Pbr009652.1,Pbr007258.1,Pbr014792.1,Pbr022529.1,Pbr041606.1,Pbr033682.1,Pbr041709.1,Pbr005859.1,Pbr042444.1,Pbr022515.1,Pbr024547.1,Pbr020793.1,Pbr022530.1,Pbr027930.1,Pbr0…
GO:0044255	cellular lipid metabolic process	biological_process	0.0042085	0.10015	147	4862	690	29078	Pbr033682.1,Pbr041709.1,Pbr009229.1,Pbr041606.1,Pbr003569.1,Pbr022893.1,Pbr032262.1,Pbr020914.1,Pbr042444.1,Pbr022515.1,Pbr024547.1,Pbr016973.2,Pbr030884.1,Pbr022530.1,Pbr009292.1,Pbr036482.1,Pbr009195.1,Pbr041955.1,Pbr027673.1,Pbr016565.1,Pbr040238.1,Pbr011131.1,Pbr037112.1,Pbr005591.1,Pbr019793.1,Pbr020913.1,Pbr000299.1,Pbr038157.1,Pbr021429.2,Pbr003092.1,Pbr007258.1,Pbr036333.1,Pbr003221.1,Pbr…
GO:0051171	regulation of nitrogen compound metabolic process	biological_process	0.0042206	0.10015	496	4862	2663	29078	Pbr041346.1,Pbr000804.1,Pbr022644.1,Pbr013926.2,Pbr024656.1,Pbr031203.1,Pbr018641.1,Pbr014148.1,Pbr015816.1,Pbr018380.1,Pbr023045.1,Pbr002470.1,Pbr006438.1,Pbr022503.1,Pbr018746.1,Pbr018182.1,Pbr027610.1,Pbr007396.1,Pbr024863.1,Pbr033381.1,Pbr013167.1,Pbr029750.1,Pbr013854.1,Pbr033453.1,Pbr030829.1,Pbr020828.1,Pbr012334.1,Pbr018613.1,Pbr013550.1,Pbr016222.1,Pbr001571.1,Pbr006223.1,Pbr029240.1,Pbr…
GO:0071555	cell wall organization	biological_process	0.0043251	0.10211	37	4862	141	29078	Pbr015536.1,Pbr020137.1,Pbr009832.1,Pbr017832.1,Pbr036330.1,Pbr017520.1,Pbr027582.2,Pbr012741.1,Pbr035676.1,Pbr016335.1,Pbr007186.1,Pbr026345.1,Pbr006136.1,Pbr030942.1,Pbr031110.1,Pbr031756.1,Pbr000183.1,Pbr024741.1,Pbr024742.1,Pbr038422.1,Pbr026333.1,Pbr007216.1,Pbr010506.1,Pbr038111.1,Pbr016713.1,Novel00162,Pbr001136.1,Pbr015755.1,Pbr037379.1,Pbr022719.1,Pbr016608.1,Pbr040745.1,Pbr020180.1,Pbr0…
GO:0042126	nitrate metabolic process	biological_process	0.0044187	0.10276	7	4862	14	29078	Pbr000526.1,Pbr015024.1,Pbr008534.1,Pbr008178.1,Pbr033440.1,Pbr015181.1,Pbr015937.1
GO:0042128	nitrate assimilation	biological_process	0.0044187	0.10276	7	4862	14	29078	Pbr000526.1,Pbr015024.1,Pbr008178.1,Pbr008534.1,Pbr033440.1,Pbr015181.1,Pbr015937.1
GO:2001057	reactive nitrogen species metabolic process	biological_process	0.0044187	0.10276	7	4862	14	29078	Pbr000526.1,Pbr015024.1,Pbr008178.1,Pbr008534.1,Pbr033440.1,Pbr015937.1,Pbr015181.1
GO:0001101	response to acid chemical	biological_process	0.004581	0.106	8	4862	18	29078	Pbr035530.1,Pbr028226.1,Pbr040482.1,Pbr040484.1,Pbr040480.2,Pbr001862.1,Pbr040481.1,Novel01396
GO:0046933	proton-transporting ATP synthase activity, rotational mechanism	molecular_function	0.0047754	0.10995	9	4862	22	29078	Pbr023830.2,Pbr020157.1,Pbr013079.1,Pbr031897.1,Pbr007211.1,Pbr030484.1,Pbr004922.1,Pbr024095.2,Pbr039795.1
GO:0046351	disaccharide biosynthetic process	biological_process	0.0049691	0.11383	13	4862	35	29078	Pbr039508.1,Pbr016096.1,Pbr011149.1,Pbr015751.1,Pbr012135.1,Pbr031543.1,Pbr013615.1,Pbr012737.1,Pbr031749.1,Pbr010793.1,Pbr013857.1,Pbr008764.1,Pbr017514.1
GO:0044429	mitochondrial part	cellular_component	0.0049929	0.11383	75	4862	351	29078	Pbr002356.1,Pbr000078.1,Pbr010215.1,Pbr006227.1,Pbr022173.1,Pbr010842.1,Pbr013386.1,Pbr015574.1,Pbr033369.1,Pbr014702.1,Pbr009889.1,Pbr022437.1,Pbr041733.1,Pbr000963.1,Pbr042403.1,Pbr001408.1,Pbr035638.1,Pbr002266.1,Pbr018920.1,Pbr039027.1,Pbr027564.1,Pbr003107.1,Pbr013340.1,Pbr023443.1,Pbr023241.1,Pbr025419.1,Pbr039795.1,Pbr009072.1,Pbr039238.2,Pbr007370.1,Pbr024095.2,Pbr025129.1,Pbr040655.1,Pbr…
GO:0055085	transmembrane transport	biological_process	0.0052251	0.11855	300	4862	1513	29078	Novel01305,Pbr035638.1,Pbr019648.1,Pbr041847.1,Pbr015648.1,Pbr029787.1,Pbr006953.1,Pbr003612.1,Pbr041728.1,Pbr033693.1,Pbr006316.1,Pbr021453.1,Pbr041101.1,Pbr009889.1,Pbr029997.1,Pbr006829.1,Pbr032757.1,Pbr018572.1,Pbr030777.1,Pbr006227.1,Pbr034359.1,Pbr000176.1,Pbr037779.1,Pbr024639.1,Pbr011743.1,Pbr005699.1,Pbr003103.1,Pbr042113.1,Pbr013683.1,Pbr038247.1,Pbr033155.1,Pbr002265.1,Pbr018465.1,Pbr0…
GO:0006082	organic acid metabolic process	biological_process	0.0053821	0.12151	204	4862	997	29078	Pbr038292.1,Pbr035550.1,Pbr042070.1,Pbr035679.1,Pbr013372.1,Pbr025845.1,Pbr030568.1,Pbr014749.1,Pbr016919.1,Pbr022529.1,Pbr029322.1,Pbr025447.1,Pbr007691.1,Pbr008761.1,Pbr024640.1,Pbr003075.4,Pbr022360.1,Pbr005487.1,Pbr016632.1,Pbr029733.1,Pbr028524.1,Pbr035279.1,Pbr033894.1,Pbr000777.1,Pbr012055.1,Pbr027907.1,Pbr019189.1,Pbr021295.1,Pbr019532.1,Novel01574,Pbr010854.1,Pbr042866.1,Pbr022531.1,Pbr0…
GO:0022804	active transmembrane transporter activity	molecular_function	0.0054081	0.12151	92	4862	407	29078	Pbr018645.1,Pbr022782.1,Pbr042114.1,Pbr002344.1,Pbr039323.1,Pbr028917.1,Pbr014114.1,Pbr004922.1,Pbr031897.1,Pbr004800.1,Pbr039743.1,Pbr034373.1,Pbr015354.1,Pbr031302.1,Pbr029536.1,Pbr041200.1,Pbr031887.2,Pbr022529.1,Pbr025580.2,Pbr020293.1,Pbr022516.1,Pbr038295.1,Pbr028753.2,Pbr021783.1,Pbr002348.1,Pbr020157.1,Pbr013079.1,Pbr013382.1,Pbr002346.1,Pbr022281.1,Pbr037441.1,Pbr013380.1,Pbr018097.1,Pbr…
GO:0046872	metal ion binding	molecular_function	0.0055194	0.12342	742	4862	4072	29078	Pbr005138.1,Pbr015461.1,Pbr024520.1,Pbr036870.1,Pbr013322.1,Pbr039595.3,Pbr010897.1,Pbr008543.1,Pbr038828.1,Pbr010176.1,Pbr004406.1,Pbr025164.1,Pbr024205.1,Pbr042837.1,Pbr017445.1,Pbr013657.1,Pbr040429.1,Pbr039187.1,Pbr015263.1,Pbr023807.1,Pbr019418.1,Pbr034792.1,Pbr016162.1,Pbr020229.1,Pbr020890.1,Pbr022822.1,Pbr033635.1,Pbr029848.1,Pbr038082.1,Pbr000209.1,Pbr034103.1,Pbr019077.1,Pbr015162.2,Pbr…
GO:0005578	proteinaceous extracellular matrix	cellular_component	0.0056022	0.12467	37	4862	154	29078	Pbr019280.1,Pbr034024.1,Pbr021489.1,Pbr005793.1,Pbr013223.1,Pbr038805.1,Pbr034612.1,Pbr018566.1,Pbr042825.1,Pbr039046.1,Pbr041319.1,Pbr012115.1,Pbr041940.1,Pbr024523.1,Pbr003791.1,Pbr000971.1,Pbr036114.1,Pbr006943.1,Pbr020229.1,Novel00737,Pbr015024.1,Pbr014369.1,Pbr000683.1,Pbr021903.1,Pbr038247.1,Pbr014699.2,Pbr023408.1,Pbr019626.1,Pbr005219.1,Pbr035070.1,Pbr038858.1,Pbr013669.1,Pbr028524.1,Pbr0…
GO:0050661	NADP binding	molecular_function	0.0056754	0.1257	24	4862	83	29078	Pbr007259.1,Pbr035637.1,Pbr026727.1,Pbr036443.1,Pbr013587.1,Pbr007251.1,Pbr019646.1,Pbr019933.1,Pbr012494.1,Pbr022893.1,Pbr009902.1,Pbr005433.1,Pbr030117.1,Pbr016565.1,Pbr019938.1,Pbr007258.1,Pbr009652.1,Pbr022741.1,Pbr024640.1,Pbr022226.1,Pbr033134.1,Pbr032947.1,Pbr015141.1,Pbr006726.1
GO:0044763	single-organism cellular process	biological_process	0.0059044	0.13015	1334	4862	7415	29078	Pbr005859.1,Pbr037145.1,Pbr041778.1,Pbr010680.1,Pbr035996.1,Pbr012170.1,Pbr006330.2,Pbr030776.1,Pbr005906.1,Pbr007353.1,Pbr042907.1,Pbr026619.1,Pbr035086.1,Pbr040202.1,Pbr007494.1,Pbr025829.1,Pbr037893.1,Pbr038249.1,Pbr028738.1,Pbr004106.1,Pbr018639.1,Pbr037394.1,Pbr015004.1,Pbr038994.1,Pbr017623.1,Pbr037723.1,Pbr028755.1,Pbr017552.1,Pbr000505.2,Pbr024706.1,Pbr015850.1,Pbr000043.1,Pbr023241.1,Pbr…
GO:0031012	extracellular matrix	cellular_component	0.0059541	0.13049	39	4862	164	29078	Pbr014369.1,Pbr015024.1,Pbr020229.1,Novel00737,Pbr006943.1,Pbr036114.1,Pbr000971.1,Pbr003791.1,Pbr012115.1,Pbr041940.1,Pbr024523.1,Pbr041319.1,Pbr039046.1,Pbr042825.1,Pbr034612.1,Pbr018566.1,Pbr005793.1,Pbr038805.1,Pbr013223.1,Pbr021489.1,Pbr034024.1,Pbr019280.1,Pbr005215.1,Pbr018864.1,Pbr032808.1,Pbr028492.1,Pbr019628.1,Pbr013669.1,Pbr028524.1,Pbr038858.1,Pbr005219.1,Pbr035070.1,Pbr019626.1,Pbr0…
GO:0043436	oxoacid metabolic process	biological_process	0.0059895	0.13049	203	4862	994	29078	Pbr037530.1,Pbr004162.1,Pbr004478.1,Novel02061,Pbr031985.1,Pbr034256.1,Pbr026742.1,Pbr004482.1,Pbr036263.1,Pbr017545.1,Pbr028610.1,Pbr022741.1,Pbr026289.1,Pbr040859.1,Pbr008178.1,Pbr014708.1,Pbr003840.1,Pbr034452.1,Pbr008481.1,Pbr020535.1,Pbr030761.1,Pbr027985.1,Pbr019533.1,Pbr040265.3,Pbr027939.1,Pbr001967.1,Pbr001716.1,Pbr019837.1,Pbr018866.1,Pbr033440.1,Pbr007815.1,Pbr000526.1,Pbr005501.1,Pbr0…
GO:0015081	sodium ion transmembrane transporter activity	molecular_function	0.0060135	0.13049	18	4862	58	29078	Pbr016564.1,Pbr024008.1,Novel00295,Pbr000027.1,Pbr027816.1,Pbr000576.1,Pbr006316.1,Pbr042114.1,Pbr022693.1,Pbr008280.1,Pbr035548.1,Pbr033289.1,Pbr039410.1,Pbr010849.1,Pbr027176.2,Pbr004800.1,Pbr031302.1,Pbr015354.1
GO:0010468	regulation of gene expression	biological_process	0.0060319	0.13049	497	4862	2679	29078	Pbr005502.1,Pbr007284.1,Pbr002083.1,Pbr013518.1,Pbr012264.1,Pbr010809.1,Pbr005447.1,Pbr036861.1,Pbr004359.1,Pbr018624.1,Pbr041299.1,Pbr038280.1,Pbr008379.1,Pbr032265.1,Pbr010799.1,Pbr016651.1,Pbr027216.1,Pbr032776.1,Pbr013029.2,Pbr022349.1,Pbr041200.1,Pbr003221.1,Pbr027410.1,Pbr037414.1,Pbr033810.1,Pbr006674.1,Pbr012684.1,Pbr005379.1,Pbr041508.3,Pbr038937.1,Pbr011430.1,Pbr014080.1,Pbr020690.1,Pbr…
GO:0003857	3-hydroxyacyl-CoA dehydrogenase activity	molecular_function	0.0065076	0.14012	24	4862	83	29078	Pbr040238.1,Pbr014880.1,Pbr016485.1,Pbr014085.3,Pbr009902.1,Pbr041964.1,Pbr012055.1,Pbr041709.1,Pbr016565.1,Pbr016973.2,Pbr026727.1,Pbr014987.1,Pbr025198.1,Pbr022515.1,Pbr026675.1,Pbr022226.1,Pbr026289.1,Pbr024640.1,Pbr009292.1,Pbr022530.1,Pbr033134.1,Pbr022529.1,Pbr038292.1,Pbr022531.1
GO:0019682	glyceraldehyde-3-phosphate metabolic process	biological_process	0.006551	0.14041	7	4862	15	29078	Pbr013399.1,Pbr016565.1,Pbr024640.1,Pbr026727.1,Pbr028738.1,Pbr004380.1,Pbr022226.1
GO:0016597	amino acid binding	molecular_function	0.0065816	0.14042	21	4862	70	29078	Pbr020771.1,Pbr027985.1,Pbr003395.1,Pbr030703.1,Pbr004809.1,Pbr013504.1,Pbr005372.2,Pbr025526.1,Pbr030702.1,Pbr032348.1,Pbr010050.1,Pbr015962.1,Pbr024099.1,Pbr020844.1,Pbr000528.2,Pbr035635.1,Pbr016098.1,Pbr007402.1,Pbr030489.1,Pbr028211.1,Pbr021889.1
GO:0004506	squalene monooxygenase activity	molecular_function	0.0067	0.14229	11	4862	28	29078	Pbr015325.1,Pbr022515.1,Pbr041711.1,Pbr041710.1,Pbr022531.1,Pbr019793.1,Pbr022529.1,Pbr041712.1,Pbr022516.1,Pbr041709.1,Pbr022530.1
GO:0016747	transferase activity, transferring acyl groups other than amino-acyl groups	molecular_function	0.0068876	0.14561	99	4862	458	29078	Pbr019533.1,Pbr032383.2,Pbr040265.3,Pbr012955.1,Pbr011953.1,Pbr028281.1,Pbr015938.1,Pbr008272.1,Pbr034256.1,Pbr011733.1,Pbr034194.1,Pbr037462.1,Pbr031433.1,Pbr035086.1,Pbr022924.1,Pbr020535.1,Pbr040444.1,Pbr014708.1,Pbr035647.1,Pbr042333.1,Pbr015782.1,Pbr007370.1,Pbr035167.1,Pbr006713.1,Pbr014029.1,Pbr014417.1,Pbr017012.1,Pbr018433.1,Pbr022925.2,Pbr041048.1,Pbr009808.1,Pbr008543.1,Pbr033915.1,Pbr…
GO:0031406	carboxylic acid binding	molecular_function	0.0071218	0.14921	22	4862	75	29078	Pbr035635.1,Pbr020844.1,Pbr000528.2,Pbr028211.1,Pbr030489.1,Pbr021889.1,Pbr016098.1,Pbr007402.1,Pbr010050.1,Pbr015962.1,Pbr024099.1,Pbr032348.1,Pbr030702.1,Pbr030703.1,Pbr025526.1,Pbr004809.1,Pbr013504.1,Pbr005372.2,Pbr020771.1,Pbr019510.1,Pbr003395.1,Pbr027985.1
GO:0043177	organic acid binding	molecular_function	0.0071218	0.14921	22	4862	75	29078	Pbr030703.1,Pbr025526.1,Pbr013504.1,Pbr005372.2,Pbr004809.1,Pbr019510.1,Pbr020771.1,Pbr003395.1,Pbr027985.1,Pbr035635.1,Pbr000528.2,Pbr020844.1,Pbr021889.1,Pbr028211.1,Pbr030489.1,Pbr007402.1,Pbr016098.1,Pbr015962.1,Pbr024099.1,Pbr010050.1,Pbr030702.1,Pbr032348.1
GO:0080090	regulation of primary metabolic process	biological_process	0.0074212	0.15478	509	4862	2759	29078	Pbr011430.1,Pbr014080.1,Pbr007294.2,Pbr001362.1,Pbr020690.1,Pbr017357.1,Pbr039066.1,Pbr029435.1,Pbr028324.1,Pbr033810.1,Pbr006674.1,Pbr018421.1,Pbr012684.1,Pbr005379.1,Pbr038937.1,Pbr041508.3,Pbr025524.1,Pbr029646.1,Pbr042688.1,Pbr019494.1,Pbr025988.1,Pbr018979.1,Pbr028522.1,Pbr014317.1,Pbr019030.1,Pbr008854.1,Pbr016237.1,Pbr035120.1,Pbr037820.1,Pbr010143.1,Pbr028659.1,Pbr036861.1,Pbr005447.1,Pbr…
GO:0060255	regulation of macromolecule metabolic process	biological_process	0.0076508	0.15886	512	4862	2776	29078	Pbr015149.1,Novel00737,Pbr022154.2,Pbr021952.1,Pbr027940.1,Pbr022708.1,Pbr001361.1,Pbr006046.1,Pbr018422.1,Pbr015293.1,Pbr004995.3,Pbr022651.1,Pbr014718.1,Pbr036101.1,Pbr024864.1,Pbr042103.1,Pbr013807.1,Pbr008410.2,Pbr012685.1,Pbr030384.1,Pbr015225.1,Pbr003302.1,Pbr026913.1,Pbr008456.1,Pbr040708.1,Pbr006045.1,Pbr022173.1,Pbr027466.1,Pbr012115.1,Pbr002372.1,Pbr004970.1,Pbr017832.1,Pbr009571.1,Pbr0…
GO:0006631	fatty acid metabolic process	biological_process	0.0077742	0.15912	61	4862	259	29078	Pbr001251.1,Pbr041709.1,Pbr041964.1,Pbr003569.1,Pbr032262.1,Pbr009902.1,Pbr022893.1,Pbr016485.1,Pbr040265.3,Pbr020914.1,Pbr026675.1,Pbr022515.1,Pbr019533.1,Pbr026727.1,Pbr016973.2,Pbr012033.1,Pbr030884.1,Pbr003840.1,Pbr014708.1,Pbr022530.1,Pbr033134.1,Pbr014081.2,Pbr009292.1,Pbr035086.1,Pbr022226.1,Pbr026289.1,Pbr040859.1,Pbr037977.1,Pbr022531.1,Pbr019531.1,Pbr010854.1,Pbr004162.1,Pbr033970.1,Pbr…
GO:0042493	response to drug	biological_process	0.0078913	0.15912	31	4862	115	29078	Pbr002346.1,Pbr018645.1,Pbr013382.1,Pbr023833.1,Pbr037207.1,Pbr013380.1,Pbr002344.1,Pbr039323.1,Pbr018097.1,Pbr028755.1,Pbr006953.1,Pbr000158.1,Pbr013381.1,Pbr004916.1,Pbr006196.2,Pbr000708.2,Pbr041778.1,Pbr031282.1,Pbr002354.1,Pbr020344.1,Pbr031887.2,Pbr032757.1,Pbr003336.1,Pbr029603.1,Pbr021499.1,Pbr002348.1,Pbr021783.1,Pbr028753.2,Pbr040664.1,Pbr038295.1,Pbr013933.1
GO:0050497	transferase activity, transferring alkylthio groups	molecular_function	0.0079027	0.15912	4	4862	6	29078	Pbr010509.1,Pbr038196.1,Pbr002052.1,Pbr017109.1
GO:0050524	coenzyme-B sulfoethylthiotransferase activity	molecular_function	0.0079027	0.15912	4	4862	6	29078	Pbr017109.1,Pbr038196.1,Pbr002052.1,Pbr010509.1
GO:0009061	anaerobic respiration	biological_process	0.0080114	0.15912	16	4862	49	29078	Pbr017109.1,Pbr008421.1,Pbr038196.1,Pbr038479.1,Pbr034452.1,Pbr002052.1,Pbr001278.2,Pbr031195.1,Pbr008673.1,Pbr002835.1,Pbr009256.1,Pbr004893.1,Pbr002584.2,Pbr030912.1,Pbr036084.1,Pbr038622.1
GO:0015947	methane metabolic process	biological_process	0.0080114	0.15912	16	4862	49	29078	Pbr017109.1,Pbr008421.1,Pbr038196.1,Pbr038479.1,Pbr034452.1,Pbr002052.1,Pbr001278.2,Pbr031195.1,Pbr008673.1,Pbr002835.1,Pbr009256.1,Pbr004893.1,Pbr002584.2,Pbr038622.1,Pbr030912.1,Pbr036084.1
GO:0015948	methanogenesis	biological_process	0.0080114	0.15912	16	4862	49	29078	Pbr002584.2,Pbr030912.1,Pbr036084.1,Pbr038622.1,Pbr009256.1,Pbr004893.1,Pbr008673.1,Pbr002835.1,Pbr001278.2,Pbr031195.1,Pbr034452.1,Pbr002052.1,Pbr038479.1,Pbr008421.1,Pbr038196.1,Pbr017109.1
GO:0015975	energy derivation by oxidation of reduced inorganic compounds	biological_process	0.0080114	0.15912	16	4862	49	29078	Pbr004893.1,Pbr009256.1,Pbr036084.1,Pbr030912.1,Pbr038622.1,Pbr002584.2,Pbr031195.1,Pbr001278.2,Pbr002835.1,Pbr008673.1,Pbr038479.1,Pbr002052.1,Pbr034452.1,Pbr017109.1,Pbr038196.1,Pbr008421.1
GO:0043446	cellular alkane metabolic process	biological_process	0.0080114	0.15912	16	4862	49	29078	Pbr002835.1,Pbr008673.1,Pbr031195.1,Pbr001278.2,Pbr030912.1,Pbr036084.1,Pbr038622.1,Pbr002584.2,Pbr004893.1,Pbr009256.1,Pbr038196.1,Pbr008421.1,Pbr017109.1,Pbr002052.1,Pbr034452.1,Pbr038479.1
GO:0043447	alkane biosynthetic process	biological_process	0.0080114	0.15912	16	4862	49	29078	Pbr009256.1,Pbr004893.1,Pbr030912.1,Pbr036084.1,Pbr038622.1,Pbr002584.2,Pbr031195.1,Pbr001278.2,Pbr002835.1,Pbr008673.1,Pbr038479.1,Pbr002052.1,Pbr034452.1,Pbr017109.1,Pbr038196.1,Pbr008421.1
GO:0009427	bacterial-type flagellum basal body, distal rod, L ring	cellular_component	0.0080413	0.15912	3	4862	4	29078	Pbr028729.1,Pbr011881.1,Pbr013410.1
GO:0016787	hydrolase activity	molecular_function	0.0080741	0.15912	939	4862	5125	29078	Pbr032469.1,Pbr027987.1,Pbr040995.1,Pbr037379.1,Pbr024500.1,Pbr012455.1,Pbr013128.1,Pbr017543.1,Pbr037381.1,Novel00221,Pbr028179.1,Pbr020715.1,Pbr005888.1,Pbr013254.1,Pbr015600.1,Pbr042074.1,Pbr005892.1,Pbr041494.1,Pbr020395.1,Pbr023722.1,Pbr004302.1,Pbr027176.2,Pbr025007.1,Pbr025179.1,Pbr020019.1,Pbr018863.1,Pbr032130.1,Pbr008285.1,Pbr026599.1,Pbr042892.1,Pbr027667.1,Pbr038559.1,Pbr038422.1,Nove…
GO:0015985	energy coupled proton transport, down electrochemical gradient	biological_process	0.0082744	0.1617	24	4862	93	29078	Pbr008346.1,Pbr013340.1,Pbr008855.1,Pbr020156.1,Pbr039795.1,Pbr032391.1,Pbr011625.1,Pbr013079.1,Pbr020157.1,Pbr042232.1,Pbr015574.1,Pbr037928.1,Pbr029733.1,Pbr022437.1,Novel01855,Pbr039238.2,Pbr024095.2,Pbr031897.1,Pbr007211.1,Pbr016347.1,Pbr022234.1,Pbr023830.2,Pbr004922.1,Pbr030484.1
GO:0015986	ATP synthesis coupled proton transport	biological_process	0.0082744	0.1617	24	4862	93	29078	Pbr042232.1,Pbr015574.1,Pbr013079.1,Pbr020157.1,Pbr011625.1,Pbr032391.1,Pbr039795.1,Pbr020156.1,Pbr008855.1,Pbr008346.1,Pbr013340.1,Pbr030484.1,Pbr004922.1,Pbr023830.2,Pbr022234.1,Pbr016347.1,Pbr031897.1,Pbr007211.1,Pbr024095.2,Pbr039238.2,Novel01855,Pbr037928.1,Pbr029733.1,Pbr022437.1
GO:0005451	monovalent cation:proton antiporter activity	molecular_function	0.0084965	0.16465	7	4862	15	29078	Pbr023687.1,Pbr024008.1,Pbr004800.1,Pbr039743.1,Pbr008280.1,Pbr031302.1,Pbr015354.1
GO:0015491	cation:cation antiporter activity	molecular_function	0.0084965	0.16465	7	4862	15	29078	Pbr031302.1,Pbr015354.1,Pbr023687.1,Pbr039743.1,Pbr024008.1,Pbr004800.1,Pbr008280.1
GO:0044281	small molecule metabolic process	biological_process	0.0087095	0.16761	304	4862	1579	29078	Pbr032700.1,Pbr036963.1,Pbr008346.1,Pbr041955.1,Pbr036482.1,Pbr002507.1,Pbr023830.2,Pbr042893.1,Pbr041709.1,Pbr013399.1,Pbr016817.1,Pbr016973.2,Novel01855,Pbr030884.1,Pbr003395.1,Pbr020914.1,Pbr039052.1,Pbr004380.1,Pbr032451.1,Pbr026888.1,Pbr042232.1,Pbr040763.1,Pbr006002.1,Pbr012454.1,Pbr040797.1,Pbr004310.1,Pbr027207.1,Pbr031234.1,Pbr033686.1,Pbr040238.1,Pbr020273.1,Pbr018086.1,Pbr016797.1,Pbr0…
GO:0008092	cytoskeletal protein binding	molecular_function	0.0087208	0.16761	106	4862	508	29078	Pbr021377.1,Pbr007250.1,Pbr019188.1,Pbr038978.1,Pbr032262.1,Pbr015223.1,Pbr023588.1,Pbr016005.1,Pbr040114.1,Pbr007138.1,Pbr020690.1,Pbr001362.1,Pbr008220.1,Pbr020698.2,Pbr010577.1,Pbr032334.1,Pbr014233.1,Pbr039806.1,Pbr013906.1,Pbr020201.1,Pbr019330.1,Pbr006966.1,Pbr015227.1,Novel01061,Pbr022651.1,Pbr000876.1,Pbr016222.1,Pbr029240.1,Pbr037112.1,Pbr005097.1,Pbr015821.1,Pbr008673.1,Pbr015780.1,Pbr0…
GO:0006119	oxidative phosphorylation	biological_process	0.0090221	0.17197	13	4862	42	29078	Pbr033817.1,Pbr004106.1,Pbr020170.1,Pbr025129.1,Pbr002507.1,Pbr034352.1,Pbr032364.1,Pbr005686.1,Pbr025419.1,Pbr004934.1,Pbr003094.1,Pbr015996.1,Pbr010215.1
GO:0042773	ATP synthesis coupled electron transport	biological_process	0.0090221	0.17197	13	4862	42	29078	Pbr033817.1,Pbr004106.1,Pbr020170.1,Pbr025129.1,Pbr034352.1,Pbr002507.1,Pbr005686.1,Pbr032364.1,Pbr025419.1,Pbr015996.1,Pbr004934.1,Pbr003094.1,Pbr010215.1
GO:0004190	aspartic-type endopeptidase activity	molecular_function	0.0094208	0.17811	55	4862	234	29078	Pbr000069.1,Pbr034698.1,Pbr036473.1,Pbr010916.1,Pbr021262.1,Pbr036472.1,Pbr031337.1,Pbr031289.1,Pbr033617.1,Pbr022686.1,Pbr002191.1,Pbr022698.1,Pbr022829.1,Pbr001155.2,Pbr002537.1,Pbr021401.1,Pbr032834.1,Pbr027430.1,Pbr015154.1,Pbr005738.1,Pbr008699.1,Pbr016874.1,Pbr010362.1,Pbr015403.1,Pbr029631.1,Pbr006697.1,Pbr032741.1,Pbr016637.1,Pbr019964.1,Pbr008456.1,Pbr000027.1,Pbr015649.1,Pbr013165.1,Pbr…
GO:0070001	aspartic-type peptidase activity	molecular_function	0.0094208	0.17811	55	4862	234	29078	Pbr040703.1,Pbr038479.1,Pbr036299.1,Pbr019348.1,Pbr006854.1,Pbr022983.1,Pbr010253.1,Pbr012608.1,Pbr008565.1,Pbr018305.1,Pbr040521.1,Pbr041200.1,Pbr023126.1,Pbr024090.1,Pbr039228.1,Pbr012270.1,Pbr017352.1,Pbr009395.1,Pbr020260.1,Pbr034798.1,Novel01473,Pbr002379.1,Pbr021401.1,Pbr032834.1,Pbr027430.1,Pbr022829.1,Pbr001155.2,Pbr022698.1,Pbr002537.1,Pbr036472.1,Pbr031337.1,Pbr031289.1,Pbr002191.1,Pbr0…
GO:0000276	mitochondrial proton-transporting ATP synthase complex, coupling factor F(o)	cellular_component	0.0098054	0.18434	12	4862	37	29078	Pbr029733.1,Pbr037928.1,Pbr013340.1,Pbr022437.1,Pbr008346.1,Pbr008855.1,Pbr039238.2,Pbr032391.1,Pbr011625.1,Pbr016347.1,Pbr042232.1,Pbr015574.1
GO:0030170	pyridoxal phosphate binding	molecular_function	0.0098294	0.18434	34	4862	132	29078	Pbr019796.1,Pbr011886.1,Pbr010513.1,Pbr024238.1,Pbr025875.1,Pbr007947.1,Pbr009824.1,Pbr019837.1,Pbr014600.1,Pbr038270.1,Pbr038433.1,Pbr004709.2,Pbr028315.1,Pbr008480.1,Pbr036149.1,Pbr008481.1,Pbr001269.1,Pbr022513.1,Pbr025078.1,Pbr007370.1,Pbr031581.1,Pbr029891.1,Pbr039983.1,Pbr015895.1,Pbr039228.1,Pbr041300.1,Pbr002050.1,Pbr004310.1,Pbr009228.1,Pbr026912.1,Pbr026626.1,Pbr030234.1,Pbr037119.1,Pbr…
GO:0031323	regulation of cellular metabolic process	biological_process	0.009928	0.18511	514	4862	2799	29078	Pbr029155.1,Pbr016956.1,Pbr021730.1,Pbr017688.1,Pbr014160.1,Pbr019135.1,Pbr027458.1,Pbr010357.1,Pbr012171.1,Pbr020001.1,Pbr029726.1,Pbr018179.1,Pbr014099.1,Pbr030476.1,Pbr008404.1,Pbr012686.1,Pbr007221.1,Pbr038565.1,Pbr028836.1,Pbr004709.2,Pbr015502.1,Pbr031941.1,Pbr003596.1,Pbr039077.1,Pbr015482.2,Pbr032383.2,Pbr032531.1,Pbr013029.2,Pbr022349.1,Pbr010799.1,Pbr008379.1,Pbr032776.1,Pbr027410.1,Pbr…
GO:0005509	calcium ion binding	molecular_function	0.00995	0.18511	91	4862	444	29078	Pbr027310.1,Pbr003791.1,Pbr001716.1,Pbr020229.1,Pbr016173.2,Pbr036909.3,Pbr014369.1,Pbr002400.1,Pbr034024.1,Pbr019280.1,Pbr018612.1,Pbr013223.1,Pbr005793.1,Pbr037819.1,Pbr024499.1,Pbr022985.1,Pbr002059.1,Pbr032812.1,Pbr040026.1,Pbr024523.1,Pbr021167.1,Pbr012115.1,Pbr036209.1,Pbr009261.1,Pbr028918.1,Pbr006528.1,Pbr038648.1,Pbr031962.1,Pbr006277.1,Pbr038858.1,Pbr038661.1,Pbr019628.1,Pbr028492.1,Pbr…
GO:0016701	oxidoreductase activity, acting on single donors with incorporation of molecular oxygen	molecular_function	0.01015	0.18809	31	4862	121	29078	Pbr012454.1,Pbr012208.1,Pbr026742.1,Pbr004482.1,Pbr004478.1,Pbr020433.1,Pbr026888.1,Pbr004969.1,Pbr025534.1,Novel01669,Pbr006783.1,Pbr042744.1,Pbr041859.1,Pbr039737.1,Pbr024656.1,Pbr009397.1,Pbr040626.1,Pbr036787.1,Pbr004967.1,Pbr035260.1,Pbr028619.1,Pbr010492.1,Pbr016878.2,Pbr000745.1,Pbr042893.1,Pbr020413.1,Pbr019189.1,Pbr035222.1,Pbr026965.1,Pbr007735.1,Pbr006466.3
GO:0005911	cell-cell junction	cellular_component	0.010202	0.18829	4	4862	6	29078	Pbr004376.1,Pbr020915.1,Pbr030466.1,Pbr015515.1
GO:0006081	cellular aldehyde metabolic process	biological_process	0.010853	0.19951	11	4862	33	29078	Pbr028738.1,Pbr026727.1,Pbr012454.1,Pbr019189.1,Pbr004380.1,Pbr022226.1,Pbr039737.1,Pbr024640.1,Pbr025614.1,Pbr016565.1,Pbr013399.1
GO:0030354	melanin-concentrating hormone activity	molecular_function	0.011376	0.2083	4	4862	6	29078	Pbr025673.1,Pbr011051.1,Pbr026663.1,Pbr027172.1
GO:0045229	external encapsulating structure organization	biological_process	0.011544	0.21049	37	4862	149	29078	Pbr036330.1,Pbr017520.1,Pbr015536.1,Pbr020137.1,Pbr017832.1,Pbr009832.1,Pbr016335.1,Pbr035676.1,Pbr007186.1,Pbr026345.1,Pbr006136.1,Pbr030942.1,Pbr027582.2,Pbr012741.1,Pbr031756.1,Pbr000183.1,Pbr038422.1,Pbr026333.1,Pbr024742.1,Pbr024741.1,Pbr010506.1,Pbr007216.1,Pbr031110.1,Pbr040745.1,Pbr011992.1,Pbr005940.1,Pbr020180.1,Pbr007185.1,Pbr011702.1,Pbr038111.1,Novel00162,Pbr016713.1,Pbr001136.1,Pbr0…
GO:0022857	transmembrane transporter activity	molecular_function	0.011586	0.21049	336	4862	1751	29078	Pbr013683.1,Pbr042113.1,Pbr034352.1,Pbr004730.1,Pbr010836.1,Pbr002265.1,Pbr012926.1,Pbr040629.1,Pbr038247.1,Pbr033155.1,Pbr013340.1,Pbr037512.1,Pbr018465.1,Pbr002483.1,Pbr000622.1,Pbr034359.1,Pbr039105.1,Pbr038763.1,Pbr037779.1,Pbr024639.1,Pbr010227.1,Pbr003103.1,Pbr026414.1,Pbr021453.1,Pbr029997.1,Pbr018638.1,Pbr009889.1,Pbr032757.1,Pbr021909.1,Pbr018572.1,Novel01305,Pbr019648.1,Novel00597,Pbr01…
GO:0016820	hydrolase activity, acting on acid anhydrides, catalyzing transmembrane movement of substances	molecular_function	0.011827	0.21403	48	4862	198	29078	Pbr007211.1,Pbr031897.1,Pbr037750.1,Pbr004922.1,Pbr037779.1,Pbr014114.1,Pbr024639.1,Pbr037777.1,Pbr036706.1,Pbr024095.2,Pbr004302.1,Pbr013079.1,Pbr020157.1,Pbr010836.1,Pbr022516.1,Pbr028056.1,Pbr020293.1,Pbr033155.1,Pbr022529.1,Pbr038210.1,Pbr036248.1,Pbr034373.1,Pbr039795.1,Pbr021545.1,Pbr018684.1,Pbr011705.1,Pbr023830.2,Pbr011258.1,Pbr018573.1,Novel01305,Pbr027266.1,Pbr026725.1,Pbr039523.1,Pbr0…
GO:0009156	ribonucleoside monophosphate biosynthetic process	biological_process	0.01209	0.21645	31	4862	130	29078	Pbr028751.1,Pbr039795.1,Pbr011520.1,Pbr020156.1,Pbr041736.1,Pbr008346.1,Pbr013340.1,Pbr008855.1,Pbr015574.1,Pbr042232.1,Pbr013386.1,Pbr011625.1,Pbr032391.1,Pbr013079.1,Pbr020157.1,Pbr039238.2,Pbr014690.1,Pbr024095.2,Pbr041733.1,Pbr036465.1,Pbr037928.1,Pbr022437.1,Pbr029733.1,Novel01855,Pbr004922.1,Pbr030484.1,Pbr031897.1,Pbr007211.1,Pbr023830.2,Pbr022234.1,Pbr016347.1
GO:0031967	organelle envelope	cellular_component	0.012278	0.21645	72	4862	344	29078	Pbr009072.1,Pbr013340.1,Pbr039795.1,Pbr025419.1,Pbr023241.1,Pbr025129.1,Pbr004106.1,Pbr040655.1,Pbr024095.2,Pbr039238.2,Pbr006776.1,Pbr014702.1,Pbr015574.1,Pbr009889.1,Pbr013386.1,Pbr010215.1,Pbr000078.1,Pbr002356.1,Pbr022173.1,Pbr010842.1,Pbr006227.1,Pbr039027.1,Pbr002266.1,Pbr003107.1,Pbr027564.1,Pbr000963.1,Pbr041733.1,Pbr022437.1,Pbr001408.1,Pbr042403.1,Pbr022837.1,Pbr039775.1,Pbr042232.1,Pbr…
GO:0000735	removal of nonhomologous ends	biological_process	0.012612	0.21645	3	4862	4	29078	Pbr022698.1,Pbr010217.1,Pbr041200.1
GO:0000736	double-strand break repair via single-strand annealing, removal of nonhomologous ends	biological_process	0.012612	0.21645	3	4862	4	29078	Pbr022698.1,Pbr010217.1,Pbr041200.1
GO:0006312	mitotic recombination	biological_process	0.012612	0.21645	3	4862	4	29078	Pbr022698.1,Pbr010217.1,Pbr041200.1
GO:0007530	sex determination	biological_process	0.012612	0.21645	3	4862	4	29078	Pbr022698.1,Pbr010217.1,Pbr041200.1
GO:0007531	mating type determination	biological_process	0.012612	0.21645	3	4862	4	29078	Pbr041200.1,Pbr022698.1,Pbr010217.1
GO:0007533	mating type switching	biological_process	0.012612	0.21645	3	4862	4	29078	Pbr041200.1,Pbr010217.1,Pbr022698.1
GO:0007534	gene conversion at mating-type locus	biological_process	0.012612	0.21645	3	4862	4	29078	Pbr041200.1,Pbr022698.1,Pbr010217.1
GO:0022413	reproductive process in single-celled organism	biological_process	0.012612	0.21645	3	4862	4	29078	Pbr041200.1,Pbr010217.1,Pbr022698.1
GO:0035822	gene conversion	biological_process	0.012612	0.21645	3	4862	4	29078	Pbr041200.1,Pbr010217.1,Pbr022698.1
GO:0045002	double-strand break repair via single-strand annealing	biological_process	0.012612	0.21645	3	4862	4	29078	Pbr022698.1,Pbr010217.1,Pbr041200.1
GO:0045165	cell fate commitment	biological_process	0.012612	0.21645	3	4862	4	29078	Pbr010217.1,Pbr022698.1,Pbr041200.1
GO:0070336	flap-structured DNA binding	molecular_function	0.012612	0.21645	3	4862	4	29078	Pbr041200.1,Pbr022698.1,Pbr010217.1
GO:0000077	DNA damage checkpoint	biological_process	0.013021	0.22183	9	4862	23	29078	Pbr016796.1,Pbr013365.1,Pbr004944.1,Pbr028009.1,Pbr022684.1,Pbr019013.1,Pbr026414.1,Pbr023640.1,Pbr042335.2
GO:0031570	DNA integrity checkpoint	biological_process	0.013021	0.22183	9	4862	23	29078	Pbr022684.1,Pbr016796.1,Pbr013365.1,Pbr004944.1,Pbr028009.1,Pbr042335.2,Pbr019013.1,Pbr023640.1,Pbr026414.1
GO:0009058	biosynthetic process	biological_process	0.013131	0.22288	1098	4862	6241	29078	Pbr027930.1,Pbr015574.1,Novel01629,Pbr013386.1,Pbr005793.1,Pbr019805.1,Pbr018397.1,Pbr011520.1,Pbr037247.1,Pbr020214.1,Pbr039567.1,Novel02061,Pbr003585.1,Pbr002615.1,Pbr035452.1,Pbr011258.1,Pbr011073.1,Pbr004940.1,Novel00578,Pbr038009.2,Pbr032405.1,Pbr030761.1,Novel01438,Pbr042046.1,Pbr020230.1,Pbr031749.1,Pbr025079.1,Pbr029055.1,Pbr024351.1,Pbr036248.1,Pbr037370.1,Pbr008796.1,Pbr002017.1,Pbr0301…
GO:0016655	oxidoreductase activity, acting on NAD(P)H, quinone or similar compound as acceptor	molecular_function	0.013245	0.22401	16	4862	59	29078	Pbr039150.2,Pbr004934.1,Novel00795,Pbr002507.1,Pbr036952.1,Pbr025129.1,Pbr020170.1,Pbr010215.1,Pbr015996.1,Pbr005686.1,Pbr012186.1,Pbr032364.1,Pbr022364.1,Pbr017311.1,Pbr013452.1,Pbr000361.1
GO:0044769	ATPase activity, coupled to transmembrane movement of ions, rotational mechanism	molecular_function	0.01342	0.22614	10	4862	29	29078	Pbr026725.1,Pbr004922.1,Pbr030484.1,Pbr031897.1,Pbr007211.1,Pbr023830.2,Pbr013079.1,Pbr020157.1,Pbr024095.2,Pbr039795.1
GO:0008535	respiratory chain complex IV assembly	biological_process	0.013526	0.22629	5	4862	10	29078	Pbr003571.1,Pbr009261.1,Pbr014710.1,Pbr005435.1,Pbr037777.1
GO:0033617	mitochondrial respiratory chain complex IV assembly	biological_process	0.013526	0.22629	5	4862	10	29078	Pbr014710.1,Pbr005435.1,Pbr037777.1,Pbr003571.1,Pbr009261.1
GO:0016628	oxidoreductase activity, acting on the CH-CH group of donors, NAD or NADP as acceptor	molecular_function	0.013591	0.22656	29	4862	111	29078	Pbr022529.1,Pbr020138.1,Pbr005412.1,Pbr025845.1,Pbr036263.1,Pbr007258.1,Pbr024419.1,Pbr022741.1,Pbr022530.1,Pbr022516.1,Pbr041712.1,Pbr038232.1,Pbr013587.1,Pbr040411.1,Pbr003075.4,Pbr010942.1,Pbr007251.1,Pbr041710.1,Pbr025198.1,Pbr022515.1,Pbr009902.1,Pbr010553.1,Pbr027207.1,Pbr030117.1,Pbr016485.1,Pbr005433.1,Pbr038994.1,Pbr006059.2,Pbr028524.1
GO:0004867	serine-type endopeptidase inhibitor activity	molecular_function	0.013706	0.22766	13	4862	44	29078	Pbr042044.1,Pbr020886.1,Pbr042048.1,Pbr020273.1,Pbr029499.1,Novel01257,Novel01796,Pbr011494.1,Pbr033240.1,Pbr025534.1,Pbr042047.1,Pbr020888.1,Pbr040140.1
GO:0004332	fructose-bisphosphate aldolase activity	molecular_function	0.014324	0.23544	6	4862	13	29078	Pbr038975.1,Pbr013372.1,Pbr005501.1,Pbr005502.1,Pbr022360.1,Pbr016797.1
GO:1901576	organic substance biosynthetic process	biological_process	0.014348	0.23544	1051	4862	5982	29078	Pbr007375.1,Pbr007673.1,Pbr019716.1,Pbr030208.1,Pbr019133.1,Pbr022702.1,Pbr026629.1,Pbr011224.1,Pbr018978.1,Pbr000789.1,Pbr017916.1,Pbr017338.1,Pbr025164.1,Pbr030472.1,Pbr036870.1,Pbr020877.1,Pbr008543.1,Pbr005158.1,Pbr002365.1,Pbr004234.1,Pbr020039.1,Pbr031702.1,Pbr004391.1,Pbr004162.1,Pbr036263.1,Pbr041473.1,Pbr004529.1,Pbr009069.1,Pbr018866.1,Pbr000615.1,Pbr025331.1,Pbr022822.1,Pbr040875.1,Pbr…
GO:0000120	RNA polymerase I transcription factor complex	cellular_component	0.014376	0.23544	3	4862	4	29078	Pbr015142.1,Pbr041296.1,Pbr024008.1
GO:0005668	RNA polymerase transcription factor SL1 complex	cellular_component	0.014376	0.23544	3	4862	4	29078	Pbr024008.1,Pbr041296.1,Pbr015142.1
GO:0004866	endopeptidase inhibitor activity	molecular_function	0.015017	0.24298	20	4862	80	29078	Pbr020886.1,Pbr020273.1,Novel01257,Pbr016831.1,Pbr033240.1,Novel01796,Pbr037896.1,Pbr037895.1,Pbr042307.1,Pbr040140.1,Pbr042044.1,Pbr042048.1,Pbr041701.1,Pbr020476.1,Pbr029499.1,Pbr025534.1,Pbr011494.1,Pbr042047.1,Pbr020888.1,Pbr041702.1
GO:0061135	endopeptidase regulator activity	molecular_function	0.015017	0.24298	20	4862	80	29078	Pbr041702.1,Pbr042047.1,Pbr020888.1,Pbr011494.1,Pbr025534.1,Pbr029499.1,Pbr020476.1,Pbr042048.1,Pbr041701.1,Pbr042044.1,Pbr040140.1,Pbr042307.1,Pbr037895.1,Pbr037896.1,Novel01796,Pbr033240.1,Pbr016831.1,Novel01257,Pbr020886.1,Pbr020273.1
GO:0006855	drug transmembrane transport	biological_process	0.015046	0.24298	29	4862	111	29078	Pbr002346.1,Pbr013382.1,Pbr018645.1,Pbr037207.1,Pbr013380.1,Pbr023833.1,Pbr002344.1,Pbr018097.1,Pbr039323.1,Pbr000158.1,Pbr006953.1,Pbr028755.1,Pbr013381.1,Pbr004916.1,Pbr006196.2,Pbr041778.1,Pbr031282.1,Pbr002354.1,Pbr020344.1,Pbr031887.2,Pbr032757.1,Pbr029603.1,Pbr021499.1,Pbr021783.1,Pbr002348.1,Pbr028753.2,Pbr038295.1,Pbr040664.1,Pbr013933.1
GO:0015893	drug transport	biological_process	0.015046	0.24298	29	4862	111	29078	Pbr002346.1,Pbr018645.1,Pbr013382.1,Pbr037207.1,Pbr023833.1,Pbr013380.1,Pbr002344.1,Pbr039323.1,Pbr018097.1,Pbr006953.1,Pbr000158.1,Pbr028755.1,Pbr013381.1,Pbr004916.1,Pbr006196.2,Pbr041778.1,Pbr031282.1,Pbr002354.1,Pbr020344.1,Pbr031887.2,Pbr032757.1,Pbr029603.1,Pbr021499.1,Pbr021783.1,Pbr002348.1,Pbr038295.1,Pbr028753.2,Pbr040664.1,Pbr013933.1
GO:0050801	ion homeostasis	biological_process	0.015405	0.24621	18	4862	64	29078	Pbr022698.1,Pbr019418.1,Pbr010941.1,Pbr015142.1,Pbr024446.1,Pbr026414.1,Pbr021262.1,Pbr033617.1,Pbr041200.1,Pbr037145.1,Novel00597,Pbr028226.1,Pbr019390.1,Pbr019013.1,Pbr013504.1,Pbr010942.1,Pbr040215.1,Pbr016884.1
GO:0055080	cation homeostasis	biological_process	0.015405	0.24621	18	4862	64	29078	Pbr021262.1,Pbr033617.1,Pbr041200.1,Pbr022698.1,Pbr019418.1,Pbr010941.1,Pbr015142.1,Pbr024446.1,Pbr026414.1,Pbr010942.1,Pbr040215.1,Pbr016884.1,Pbr037145.1,Novel00597,Pbr019390.1,Pbr028226.1,Pbr019013.1,Pbr013504.1
GO:0098771	inorganic ion homeostasis	biological_process	0.015405	0.24621	18	4862	64	29078	Pbr033617.1,Pbr041200.1,Pbr021262.1,Pbr024446.1,Pbr026414.1,Pbr015142.1,Pbr022698.1,Pbr019418.1,Pbr010941.1,Pbr040215.1,Pbr016884.1,Pbr010942.1,Pbr013504.1,Novel00597,Pbr019390.1,Pbr028226.1,Pbr019013.1,Pbr037145.1
GO:0009124	nucleoside monophosphate biosynthetic process	biological_process	0.015551	0.24687	32	4862	137	29078	Pbr011520.1,Pbr020156.1,Pbr028751.1,Pbr022106.1,Pbr008346.1,Pbr015574.1,Pbr013386.1,Pbr011625.1,Pbr032391.1,Pbr014690.1,Novel01855,Pbr041733.1,Pbr037928.1,Pbr022437.1,Pbr030484.1,Pbr023830.2,Pbr039795.1,Pbr008855.1,Pbr041736.1,Pbr013340.1,Pbr042232.1,Pbr013079.1,Pbr020157.1,Pbr024095.2,Pbr039238.2,Pbr036465.1,Pbr029733.1,Pbr004922.1,Pbr022234.1,Pbr016347.1,Pbr007211.1,Pbr031897.1
GO:1901360	organic cyclic compound metabolic process	biological_process	0.015578	0.24687	1058	4862	5951	29078	Pbr041471.1,Pbr017806.1,Pbr013053.1,Pbr015697.1,Pbr038581.1,Pbr040407.1,Pbr028819.1,Pbr025290.1,Pbr019022.1,Pbr010836.1,Pbr016049.2,Pbr027562.1,Pbr020952.1,Pbr011023.1,Pbr008242.1,Pbr005910.1,Pbr027425.1,Pbr002620.1,Pbr019289.1,Pbr023899.1,Pbr033316.1,Pbr002409.1,Pbr005412.1,Pbr027211.1,Pbr010843.1,Pbr038436.1,Pbr002622.1,Pbr028079.1,Pbr004448.1,Pbr002515.1,Pbr001083.1,Pbr029830.1,Pbr037414.1,Pbr…
GO:0019752	carboxylic acid metabolic process	biological_process	0.015605	0.24687	195	4862	974	29078	Pbr020138.1,Pbr036442.1,Pbr021333.1,Pbr009661.1,Pbr039657.1,Pbr004730.1,Pbr034362.1,Pbr039737.1,Pbr012616.2,Pbr017012.1,Pbr001956.4,Pbr016638.1,Pbr035510.1,Pbr014987.1,Pbr010521.1,Pbr018639.1,Pbr038994.1,Pbr015004.1,Pbr014085.3,Pbr013374.1,Pbr010240.2,Pbr038270.1,Pbr040592.1,Pbr041193.1,Pbr005412.1,Pbr027211.1,Pbr035086.1,Pbr022513.1,Pbr038975.1,Pbr022469.1,Pbr026167.2,Pbr016887.1,Pbr025875.1,Pbr…
GO:0006325	chromatin organization	biological_process	0.015768	0.2486	51	4862	225	29078	Pbr014707.1,Pbr033089.1,Pbr041485.1,Pbr018024.1,Pbr001520.1,Pbr000268.1,Pbr012264.1,Pbr011262.1,Pbr009464.1,Pbr030553.1,Pbr000876.1,Pbr041472.1,Pbr003568.1,Pbr004343.1,Pbr028904.1,Pbr010210.1,Pbr006685.1,Pbr015263.1,Pbr011048.1,Pbr037851.1,Pbr028752.1,Pbr038559.1,Pbr041371.1,Pbr010069.1,Pbr014527.1,Pbr009229.1,Pbr015309.1,Pbr030782.1,Pbr035440.1,Pbr027988.1,Pbr038922.1,Pbr015071.1,Pbr025199.1,Pbr…
GO:0032993	protein-DNA complex	cellular_component	0.015887	0.24963	13	4862	45	29078	Pbr009055.1,Pbr015071.1,Pbr011790.1,Pbr004343.1,Pbr029415.2,Pbr041485.1,Pbr014527.1,Pbr000472.1,Pbr022127.1,Pbr018561.1,Pbr015263.1,Pbr012026.1,Pbr030782.1
GO:0016651	oxidoreductase activity, acting on NAD(P)H	molecular_function	0.01604	0.2511	31	4862	130	29078	Pbr036952.1,Pbr002507.1,Pbr041506.1,Pbr025129.1,Pbr020170.1,Pbr033817.1,Pbr006277.1,Pbr018674.1,Pbr038148.1,Pbr004934.1,Pbr039150.2,Pbr000916.1,Pbr014246.1,Pbr026853.2,Novel00795,Pbr034352.1,Pbr005794.1,Pbr022364.1,Pbr016410.1,Pbr017311.1,Pbr013452.1,Pbr000361.1,Pbr038124.1,Pbr010215.1,Pbr003094.1,Pbr015996.1,Pbr010842.1,Pbr032364.1,Pbr005686.1,Pbr012186.1,Novel01174
GO:0030896	checkpoint clamp complex	cellular_component	0.016089	0.2511	6	4862	13	29078	Pbr019013.1,Pbr023640.1,Pbr026414.1,Pbr028009.1,Pbr042335.2,Pbr022684.1
GO:0006352	DNA-templated transcription, initiation	biological_process	0.016507	0.25585	47	4862	213	29078	Pbr011023.1,Pbr029757.1,Pbr016884.1,Pbr032280.1,Pbr002620.1,Pbr028212.1,Pbr040937.1,Pbr012264.1,Pbr032349.1,Pbr010357.1,Pbr003005.1,Pbr004579.1,Pbr007850.1,Pbr030372.1,Pbr027410.1,Pbr035444.1,Pbr000650.1,Pbr041200.1,Pbr003221.1,Pbr000505.2,Pbr030364.1,Pbr026490.1,Pbr038600.1,Pbr017663.1,Pbr017680.1,Novel01175,Pbr006338.1,Pbr022154.2,Pbr035753.1,Pbr000625.1,Pbr037145.1,Pbr012230.1,Pbr027816.1,Pbr0…
GO:0010038	response to metal ion	biological_process	0.016526	0.25585	11	4862	35	29078	Pbr042257.1,Pbr027408.1,Pbr039105.1,Pbr040355.1,Pbr042259.1,Pbr040356.1,Pbr011997.1,Pbr040693.1,Pbr042263.1,Pbr034710.1,Pbr026599.1
GO:0009127	purine nucleoside monophosphate biosynthetic process	biological_process	0.016613	0.25585	30	4862	128	29078	Pbr024095.2,Pbr014690.1,Pbr039238.2,Novel01855,Pbr037928.1,Pbr022437.1,Pbr029733.1,Pbr041733.1,Pbr036465.1,Pbr030484.1,Pbr004922.1,Pbr016347.1,Pbr022234.1,Pbr023830.2,Pbr031897.1,Pbr007211.1,Pbr020156.1,Pbr039795.1,Pbr028751.1,Pbr008855.1,Pbr008346.1,Pbr013340.1,Pbr041736.1,Pbr013386.1,Pbr042232.1,Pbr015574.1,Pbr013079.1,Pbr020157.1,Pbr032391.1,Pbr011625.1
GO:0009168	purine ribonucleoside monophosphate biosynthetic process	biological_process	0.016613	0.25585	30	4862	128	29078	Pbr008855.1,Pbr041736.1,Pbr013340.1,Pbr008346.1,Pbr039795.1,Pbr020156.1,Pbr028751.1,Pbr013079.1,Pbr020157.1,Pbr011625.1,Pbr032391.1,Pbr015574.1,Pbr042232.1,Pbr013386.1,Novel01855,Pbr041733.1,Pbr036465.1,Pbr037928.1,Pbr022437.1,Pbr029733.1,Pbr024095.2,Pbr039238.2,Pbr014690.1,Pbr022234.1,Pbr023830.2,Pbr016347.1,Pbr007211.1,Pbr031897.1,Pbr030484.1,Pbr004922.1
GO:0015238	drug transmembrane transporter activity	molecular_function	0.017082	0.26134	29	4862	112	29078	Pbr037207.1,Pbr013380.1,Pbr023833.1,Pbr002346.1,Pbr018645.1,Pbr013382.1,Pbr018097.1,Pbr039323.1,Pbr028755.1,Pbr006953.1,Pbr000158.1,Pbr002344.1,Pbr013381.1,Pbr041778.1,Pbr004916.1,Pbr006196.2,Pbr002354.1,Pbr031282.1,Pbr031887.2,Pbr032757.1,Pbr020344.1,Pbr021783.1,Pbr002348.1,Pbr038295.1,Pbr028753.2,Pbr040664.1,Pbr029603.1,Pbr021499.1,Pbr013933.1
GO:0090484	drug transporter activity	molecular_function	0.017082	0.26134	29	4862	112	29078	Pbr031887.2,Pbr032757.1,Pbr020344.1,Pbr031282.1,Pbr002354.1,Pbr013933.1,Pbr021783.1,Pbr002348.1,Pbr028753.2,Pbr038295.1,Pbr040664.1,Pbr029603.1,Pbr021499.1,Pbr039323.1,Pbr018097.1,Pbr006953.1,Pbr028755.1,Pbr000158.1,Pbr002344.1,Pbr037207.1,Pbr023833.1,Pbr013380.1,Pbr002346.1,Pbr018645.1,Pbr013382.1,Pbr041778.1,Pbr006196.2,Pbr004916.1,Pbr013381.1
GO:0005787	signal peptidase complex	cellular_component	0.017547	0.2667	11	4862	35	29078	Pbr026632.3,Pbr025693.1,Pbr012117.1,Pbr017242.1,Pbr014478.1,Pbr025339.1,Pbr004309.1,Novel01501,Pbr030524.1,Pbr007376.1,Pbr005173.1
GO:0006465	signal peptide processing	biological_process	0.017547	0.2667	11	4862	35	29078	Pbr017242.1,Pbr025339.1,Pbr014478.1,Pbr026632.3,Pbr025693.1,Pbr012117.1,Pbr005173.1,Pbr007376.1,Pbr030524.1,Pbr004309.1,Novel01501
GO:0022904	respiratory electron transport chain	biological_process	0.017901	0.2712	18	4862	68	29078	Pbr004107.1,Pbr034352.1,Pbr035618.1,Pbr025419.1,Pbr010842.1,Pbr005686.1,Pbr032364.1,Pbr010215.1,Pbr003094.1,Pbr015996.1,Pbr020170.1,Pbr033817.1,Pbr004106.1,Pbr006277.1,Pbr002507.1,Pbr025129.1,Pbr018674.1,Pbr004934.1
GO:0031975	envelope	cellular_component	0.018074	0.27293	75	4862	366	29078	Pbr037170.1,Pbr021032.2,Pbr040155.1,Novel01855,Pbr037928.1,Pbr030484.1,Pbr012230.1,Novel01057,Pbr017335.1,Pbr000302.1,Pbr002507.1,Pbr025285.1,Pbr034475.1,Pbr028751.1,Pbr000471.1,Pbr000228.1,Pbr007152.1,Pbr033384.1,Pbr008346.1,Pbr015996.1,Pbr032391.1,Pbr011625.1,Pbr018645.1,Pbr012195.1,Pbr015480.2,Pbr036291.1,Pbr018833.1,Pbr018674.1,Pbr007259.1,Pbr029733.1,Pbr020170.1,Pbr038622.1,Pbr016347.1,Pbr01…
GO:0006873	cellular ion homeostasis	biological_process	0.019143	0.28629	17	4862	61	29078	Pbr016884.1,Pbr040215.1,Pbr010942.1,Pbr019013.1,Pbr028226.1,Novel00597,Pbr013504.1,Pbr037145.1,Pbr041200.1,Pbr033617.1,Pbr021262.1,Pbr015142.1,Pbr026414.1,Pbr024446.1,Pbr010941.1,Pbr022698.1,Pbr019418.1
GO:0006875	cellular metal ion homeostasis	biological_process	0.019143	0.28629	17	4862	61	29078	Pbr010942.1,Pbr040215.1,Pbr016884.1,Pbr037145.1,Pbr028226.1,Novel00597,Pbr019013.1,Pbr013504.1,Pbr021262.1,Pbr033617.1,Pbr041200.1,Pbr019418.1,Pbr022698.1,Pbr010941.1,Pbr015142.1,Pbr024446.1,Pbr026414.1
GO:0030003	cellular cation homeostasis	biological_process	0.019143	0.28629	17	4862	61	29078	Pbr026414.1,Pbr024446.1,Pbr015142.1,Pbr010941.1,Pbr022698.1,Pbr019418.1,Pbr041200.1,Pbr033617.1,Pbr021262.1,Pbr013504.1,Pbr019013.1,Pbr028226.1,Novel00597,Pbr037145.1,Pbr016884.1,Pbr040215.1,Pbr010942.1
GO:0044815	DNA packaging complex	cellular_component	0.019787	0.29416	13	4862	46	29078	Pbr014527.1,Pbr041485.1,Pbr004343.1,Pbr029415.2,Pbr030782.1,Pbr015263.1,Pbr018561.1,Pbr022127.1,Pbr009055.1,Pbr041821.1,Pbr015071.1,Pbr014896.1,Pbr011790.1
GO:0009877	nodulation	biological_process	0.019845	0.29416	11	4862	37	29078	Pbr003823.2,Pbr037749.2,Pbr016279.2,Pbr038854.1,Pbr013638.1,Pbr033134.1,Pbr029911.1,Pbr014208.1,Novel01438,Pbr030325.1,Pbr018705.1
GO:0000323	lytic vacuole	cellular_component	0.020045	0.29416	2	4862	2	29078	Pbr014126.2,Pbr042113.1
GO:0005764	lysosome	cellular_component	0.020045	0.29416	2	4862	2	29078	Pbr042113.1,Pbr014126.2
GO:0005834	heterotrimeric G-protein complex	cellular_component	0.020113	0.29416	7	4862	20	29078	Pbr027751.1,Pbr014702.1,Pbr039238.2,Pbr026720.1,Pbr018716.1,Pbr037429.2,Pbr013632.1
GO:0019897	extrinsic component of plasma membrane	cellular_component	0.020113	0.29416	7	4862	20	29078	Pbr013632.1,Pbr037429.2,Pbr039238.2,Pbr026720.1,Pbr018716.1,Pbr014702.1,Pbr027751.1
GO:0031234	extrinsic component of cytoplasmic side of plasma membrane	cellular_component	0.020113	0.29416	7	4862	20	29078	Pbr027751.1,Pbr014702.1,Pbr018716.1,Pbr026720.1,Pbr039238.2,Pbr037429.2,Pbr013632.1
GO:0030212	hyaluronan metabolic process	biological_process	0.020514	0.29815	3	4862	4	29078	Pbr029499.1,Pbr033240.1,Pbr025534.1
GO:1903510	mucopolysaccharide metabolic process	biological_process	0.020514	0.29815	3	4862	4	29078	Pbr029499.1,Pbr033240.1,Pbr025534.1
GO:0005507	copper ion binding	molecular_function	0.020812	0.30155	41	4862	176	29078	Pbr040642.1,Pbr010043.1,Pbr042185.1,Pbr010657.1,Pbr041924.1,Pbr018935.1,Pbr039481.1,Pbr030763.1,Pbr018115.1,Pbr022393.1,Pbr031280.1,Pbr017516.1,Pbr030875.1,Pbr023443.1,Pbr013101.1,Pbr033951.1,Novel00402,Pbr036144.1,Pbr041117.1,Pbr042315.1,Pbr027989.1,Pbr010954.1,Pbr025074.1,Pbr036963.1,Pbr028392.1,Pbr001885.2,Pbr012358.1,Pbr031911.1,Pbr011884.1,Pbr031751.1,Pbr041372.1,Pbr000134.1,Pbr025073.1,Pbr0…
GO:0005921	gap junction	cellular_component	0.021481	0.31027	3	4862	4	29078	Pbr015515.1,Pbr020915.1,Pbr004376.1
GO:0009415	response to water	biological_process	0.021686	0.31227	5	4862	11	29078	Pbr035530.1,Pbr040484.1,Pbr040480.2,Pbr040482.1,Pbr040481.1
GO:0046658	anchored component of plasma membrane	cellular_component	0.022106	0.31733	2	4862	2	29078	Pbr010227.1,Pbr002516.1
GO:0003954	NADH dehydrogenase activity	molecular_function	0.022619	0.32369	13	4862	47	29078	Pbr002507.1,Pbr025129.1,Pbr022364.1,Pbr020170.1,Pbr013452.1,Pbr010215.1,Pbr015996.1,Pbr004934.1,Novel00795,Pbr005686.1,Pbr012186.1,Pbr032364.1,Novel01174
GO:0016851	magnesium chelatase activity	molecular_function	0.023099	0.32754	4	4862	7	29078	Pbr038292.1,Pbr019475.1,Pbr019123.1,Pbr032834.1
GO:0051002	ligase activity, forming nitrogen-metal bonds	molecular_function	0.023099	0.32754	4	4862	7	29078	Pbr038292.1,Pbr032834.1,Pbr019123.1,Pbr019475.1
GO:0051003	ligase activity, forming nitrogen-metal bonds, forming coordination complexes	molecular_function	0.023099	0.32754	4	4862	7	29078	Pbr019123.1,Pbr019475.1,Pbr032834.1,Pbr038292.1
GO:0009678	hydrogen-translocating pyrophosphatase activity	molecular_function	0.023284	0.3282	7	4862	17	29078	Pbr008245.1,Pbr034352.1,Pbr028917.1,Pbr003094.1,Pbr037441.1,Pbr025580.2,Pbr023158.1
GO:0010833	telomere maintenance via telomere lengthening	biological_process	0.023287	0.3282	2	4862	2	29078	Pbr012026.1,Pbr000472.1
GO:0016901	oxidoreductase activity, acting on the CH-OH group of donors, quinone or similar compound as acceptor	molecular_function	0.023916	0.3341	4	4862	7	29078	Pbr036127.1,Pbr011511.1,Pbr011510.1,Pbr026274.1
GO:0010167	response to nitrate	biological_process	0.023921	0.3341	2	4862	2	29078	Pbr001862.1,Novel01396
GO:0015706	nitrate transport	biological_process	0.023921	0.3341	2	4862	2	29078	Pbr001862.1,Novel01396
GO:0003872	6-phosphofructokinase activity	molecular_function	0.024053	0.33494	7	4862	17	29078	Pbr001967.1,Pbr000099.1,Pbr028610.1,Pbr032451.1,Pbr008761.1,Pbr015118.1,Pbr037594.1
GO:0016830	carbon-carbon lyase activity	molecular_function	0.024287	0.3372	41	4862	176	29078	Pbr034362.1,Pbr013232.1,Pbr021333.1,Pbr013372.1,Pbr004310.1,Pbr012454.1,Pbr042070.1,Pbr011328.1,Pbr034474.1,Pbr019189.1,Pbr016797.1,Pbr018086.1,Pbr031234.1,Pbr030049.1,Pbr005502.1,Pbr041502.1,Novel00295,Pbr016564.1,Pbr022360.1,Pbr005501.1,Pbr022693.1,Pbr016554.1,Pbr024227.1,Pbr008481.1,Pbr021441.1,Pbr010849.1,Pbr028315.1,Pbr008480.1,Pbr038213.1,Pbr000576.1,Pbr002202.1,Pbr025875.1,Pbr009824.1,Pbr0…
GO:0046434	organophosphate catabolic process	biological_process	0.024532	0.33957	15	4862	51	29078	Pbr024242.1,Pbr022516.1,Pbr041709.1,Pbr012055.1,Pbr022530.1,Pbr007693.1,Pbr040411.1,Pbr019793.1,Pbr041712.1,Pbr002057.1,Pbr022529.1,Pbr038292.1,Pbr022515.1,Pbr022531.1,Pbr041710.1
GO:0006537	glutamate biosynthetic process	biological_process	0.024988	0.34025	6	4862	14	29078	Pbr026888.1,Pbr012454.1,Pbr005433.1,Pbr026758.1,Pbr013587.1,Pbr022741.1
GO:0015930	glutamate synthase activity	molecular_function	0.024988	0.34025	6	4862	14	29078	Pbr026888.1,Pbr012454.1,Pbr022741.1,Pbr013587.1,Pbr026758.1,Pbr005433.1
GO:0043650	dicarboxylic acid biosynthetic process	biological_process	0.024988	0.34025	6	4862	14	29078	Pbr013587.1,Pbr026758.1,Pbr005433.1,Pbr022741.1,Pbr012454.1,Pbr026888.1
GO:0021537	telencephalon development	biological_process	0.025143	0.34025	2	4862	2	29078	Pbr035676.1,Pbr007655.1
GO:0021543	pallium development	biological_process	0.025143	0.34025	2	4862	2	29078	Pbr035676.1,Pbr007655.1
GO:0021987	cerebral cortex development	biological_process	0.025143	0.34025	2	4862	2	29078	Pbr035676.1,Pbr007655.1
GO:0030900	forebrain development	biological_process	0.025143	0.34025	2	4862	2	29078	Pbr007655.1,Pbr035676.1
GO:0015919	peroxisomal membrane transport	biological_process	0.025279	0.34025	2	4862	2	29078	Pbr040698.1,Pbr034704.1
GO:0045046	protein import into peroxisome membrane	biological_process	0.025279	0.34025	2	4862	2	29078	Pbr034704.1,Pbr040698.1
GO:0000075	cell cycle checkpoint	biological_process	0.025312	0.34025	14	4862	47	29078	Pbr016796.1,Pbr033255.1,Pbr013365.1,Pbr004944.1,Pbr028009.1,Pbr001881.1,Pbr013133.1,Pbr022684.1,Pbr019013.1,Pbr002905.1,Pbr026414.1,Pbr023640.1,Pbr042335.2,Pbr017284.1
GO:0042030	ATPase inhibitor activity	molecular_function	0.025403	0.34049	7	4862	19	29078	Pbr021754.1,Pbr032932.2,Pbr000173.1,Pbr000622.1,Pbr031897.1,Pbr031871.1,Pbr026689.2
GO:0006303	double-strand break repair via nonhomologous end joining	biological_process	0.025901	0.34617	6	4862	15	29078	Pbr014654.1,Pbr018863.1,Pbr008285.1,Pbr023835.1,Pbr026267.1,Pbr040655.1
GO:0006139	nucleobase-containing compound metabolic process	biological_process	0.026534	0.35272	959	4862	5406	29078	Pbr025419.1,Pbr031353.1,Pbr025229.1,Pbr008420.1,Pbr023835.1,Pbr028076.1,Pbr012026.1,Pbr001078.1,Pbr010894.1,Pbr041296.1,Pbr038824.1,Pbr038600.1,Pbr022332.1,Pbr022685.1,Pbr026279.1,Pbr011261.1,Pbr030541.1,Pbr004067.1,Pbr006271.1,Pbr028941.1,Pbr020642.1,Pbr040028.1,Pbr037914.1,Pbr034311.1,Pbr007829.1,Pbr007211.1,Pbr021907.1,Pbr020556.1,Pbr030207.1,Pbr000436.1,Pbr004893.1,Pbr042294.1,Pbr001631.1,Pbr…
GO:0055082	cellular chemical homeostasis	biological_process	0.026761	0.35272	17	4862	63	29078	Pbr021262.1,Pbr033617.1,Pbr041200.1,Pbr019418.1,Pbr022698.1,Pbr010941.1,Pbr015142.1,Pbr024446.1,Pbr026414.1,Pbr010942.1,Pbr040215.1,Pbr016884.1,Pbr037145.1,Novel00597,Pbr028226.1,Pbr019013.1,Pbr013504.1
GO:0055065	metal ion homeostasis	biological_process	0.026825	0.35272	17	4862	63	29078	Pbr037145.1,Pbr013504.1,Novel00597,Pbr028226.1,Pbr019013.1,Pbr010942.1,Pbr040215.1,Pbr016884.1,Pbr022698.1,Pbr019418.1,Pbr010941.1,Pbr024446.1,Pbr026414.1,Pbr015142.1,Pbr021262.1,Pbr033617.1,Pbr041200.1
GO:0009898	cytoplasmic side of plasma membrane	cellular_component	0.026998	0.35272	7	4862	21	29078	Pbr037429.2,Pbr013632.1,Pbr018716.1,Pbr039238.2,Pbr026720.1,Pbr027751.1,Pbr014702.1
GO:0098552	side of membrane	cellular_component	0.026998	0.35272	7	4862	21	29078	Pbr014702.1,Pbr027751.1,Pbr026720.1,Pbr039238.2,Pbr018716.1,Pbr037429.2,Pbr013632.1
GO:0098562	cytoplasmic side of membrane	cellular_component	0.026998	0.35272	7	4862	21	29078	Pbr018716.1,Pbr026720.1,Pbr039238.2,Pbr014702.1,Pbr027751.1,Pbr037429.2,Pbr013632.1
GO:0004864	protein phosphatase inhibitor activity	molecular_function	0.026998	0.35272	6	4862	15	29078	Pbr040202.1,Pbr013957.1,Pbr001698.1,Pbr040215.1,Pbr010069.1,Pbr006559.1
GO:0019212	phosphatase inhibitor activity	molecular_function	0.026998	0.35272	6	4862	15	29078	Pbr010069.1,Pbr006559.1,Pbr013957.1,Pbr001698.1,Pbr040202.1,Pbr040215.1
GO:0044459	plasma membrane part	cellular_component	0.027619	0.35887	44	4862	195	29078	Pbr026886.1,Pbr033742.2,Pbr002516.1,Pbr007292.1,Pbr034601.1,Pbr029602.1,Pbr026720.1,Pbr034911.1,Pbr039238.2,Pbr010227.1,Pbr039410.1,Pbr013632.1,Pbr037429.2,Pbr029641.1,Pbr038566.1,Novel00935,Pbr005476.1,Pbr042113.1,Pbr027176.2,Pbr000683.1,Pbr013024.1,Pbr004376.1,Novel00821,Pbr010957.1,Pbr034604.1,Pbr011258.1,Pbr019648.1,Pbr011705.1,Pbr041053.1,Pbr027816.1,Pbr010859.2,Pbr027751.1,Pbr003303.1,Pbr01…
GO:0072330	monocarboxylic acid biosynthetic process	biological_process	0.027623	0.35887	37	4862	156	29078	Pbr021333.1,Pbr036442.1,Pbr007815.1,Pbr042070.1,Pbr004730.1,Pbr039657.1,Pbr029733.1,Pbr020913.1,Pbr028909.1,Pbr017012.1,Pbr021295.1,Pbr019532.1,Pbr011131.1,Pbr010521.1,Pbr027907.1,Pbr033894.1,Pbr033970.1,Pbr004162.1,Pbr034256.1,Pbr019531.1,Pbr010854.1,Pbr035086.1,Pbr014081.2,Pbr037977.1,Pbr040859.1,Pbr003840.1,Pbr014708.1,Pbr032700.1,Pbr019533.1,Pbr012033.1,Pbr030884.1,Pbr020914.1,Pbr026167.2,Pbr…
GO:0051726	regulation of cell cycle	biological_process	0.028008	0.36285	25	4862	106	29078	Pbr033255.1,Pbr028466.1,Pbr013133.1,Pbr010206.1,Pbr030948.1,Pbr023193.1,Pbr004529.1,Pbr004579.1,Pbr025129.1,Pbr002851.1,Pbr006338.1,Pbr017284.1,Pbr000625.1,Pbr018421.1,Pbr037052.1,Pbr034523.1,Pbr012672.1,Pbr034316.1,Pbr000650.1,Pbr001881.1,Pbr004466.1,Pbr002905.1,Pbr038028.1,Pbr000420.1,Pbr016195.1
GO:0098798	mitochondrial protein complex	cellular_component	0.028376	0.3659	34	4862	153	29078	Pbr015574.1,Pbr013386.1,Pbr011625.1,Pbr032391.1,Pbr028751.1,Pbr002356.1,Pbr008346.1,Pbr033384.1,Novel01057,Pbr030484.1,Pbr039027.1,Pbr000302.1,Pbr001408.1,Pbr040155.1,Pbr037170.1,Pbr041733.1,Pbr022437.1,Pbr037928.1,Pbr042232.1,Pbr031637.1,Pbr022837.1,Pbr023241.1,Pbr025419.1,Pbr039795.1,Pbr041736.1,Pbr013340.1,Pbr008855.1,Pbr004106.1,Pbr016347.1,Pbr039238.2,Pbr024095.2,Pbr018645.1,Pbr029733.1,Pbr0…
GO:0019222	regulation of metabolic process	biological_process	0.0284	0.3659	527	4862	2920	29078	Pbr019788.1,Pbr039806.1,Pbr014107.1,Pbr014961.1,Pbr040074.1,Pbr010205.1,Pbr007138.1,Pbr013133.1,Pbr036443.1,Pbr005854.1,Pbr032213.1,Pbr042350.1,Pbr013165.1,Pbr027610.1,Pbr022503.1,Pbr002470.1,Pbr006438.1,Pbr014148.1,Pbr015816.1,Pbr018380.1,Pbr018641.1,Pbr024656.1,Pbr031203.1,Pbr022644.1,Pbr013926.2,Pbr026315.1,Pbr013924.1,Pbr006223.1,Pbr027989.1,Pbr001571.1,Pbr020828.1,Pbr013854.1,Pbr018403.1,Pbr…
GO:0004315	3-oxoacyl-[acyl-carrier-protein] synthase activity	molecular_function	0.029104	0.37393	18	4862	64	29078	Pbr020914.1,Pbr017012.1,Pbr019533.1,Pbr020913.1,Pbr012033.1,Pbr027907.1,Pbr033894.1,Pbr003569.1,Pbr019532.1,Pbr021295.1,Pbr040265.3,Pbr019531.1,Pbr007815.1,Pbr033970.1,Pbr036442.1,Pbr014708.1,Pbr004730.1,Pbr035086.1
GO:0010033	response to organic substance	biological_process	0.029388	0.37654	38	4862	196	29078	Pbr030541.1,Pbr041217.1,Pbr023166.1,Pbr037398.1,Pbr018494.1,Pbr037397.1,Pbr028073.1,Pbr036002.1,Pbr025597.1,Pbr042229.1,Pbr041836.1,Pbr040072.1,Pbr023255.1,Pbr025164.1,Pbr028076.1,Pbr023045.1,Pbr033588.1,Pbr041538.1,Pbr011928.1,Pbr010126.1,Pbr039066.1,Pbr026939.1,Pbr038579.1,Pbr021104.1,Pbr005854.1,Pbr025584.1,Novel02137,Pbr010681.1,Pbr042226.1,Pbr033623.1,Pbr007631.1,Pbr040641.3,Pbr004709.2,Pbr0…
GO:0048878	chemical homeostasis	biological_process	0.029584	0.37682	18	4862	68	29078	Pbr010942.1,Pbr016884.1,Pbr040215.1,Pbr037145.1,Pbr013504.1,Pbr019013.1,Pbr028226.1,Novel00597,Pbr019390.1,Pbr021262.1,Pbr041200.1,Pbr033617.1,Pbr010941.1,Pbr019418.1,Pbr022698.1,Pbr026414.1,Pbr024446.1,Pbr015142.1
GO:0009260	ribonucleotide biosynthetic process	biological_process	0.029653	0.37682	36	4862	165	29078	Pbr004922.1,Pbr016347.1,Pbr022234.1,Pbr031897.1,Pbr007211.1,Pbr024095.2,Pbr039238.2,Pbr002365.1,Pbr029733.1,Pbr036465.1,Pbr033822.1,Pbr042232.1,Pbr020157.1,Pbr013079.1,Pbr035060.1,Pbr039795.1,Pbr008855.1,Pbr013340.1,Pbr041736.1,Pbr030484.1,Pbr008585.1,Pbr023830.2,Pbr014690.1,Novel01855,Pbr037928.1,Pbr022437.1,Pbr041733.1,Pbr013386.1,Pbr015574.1,Pbr032391.1,Pbr011625.1,Pbr011520.1,Pbr020156.1,Pbr0…
GO:0046390	ribose phosphate biosynthetic process	biological_process	0.029653	0.37682	36	4862	165	29078	Pbr032391.1,Pbr011625.1,Pbr013386.1,Pbr015574.1,Pbr012437.1,Pbr008346.1,Pbr011520.1,Pbr020156.1,Pbr028751.1,Pbr023830.2,Pbr030484.1,Pbr008585.1,Novel01855,Pbr022437.1,Pbr037928.1,Pbr041733.1,Pbr014690.1,Pbr020157.1,Pbr013079.1,Pbr042232.1,Pbr008855.1,Pbr013340.1,Pbr041736.1,Pbr035060.1,Pbr039795.1,Pbr016347.1,Pbr022234.1,Pbr031897.1,Pbr007211.1,Pbr004922.1,Pbr002365.1,Pbr029733.1,Pbr036465.1,Pbr0…
GO:0016053	organic acid biosynthetic process	biological_process	0.031184	0.39412	87	4862	417	29078	Pbr029733.1,Pbr020913.1,Pbr026758.1,Pbr016632.1,Pbr040411.1,Pbr025771.1,Pbr003075.4,Pbr028909.1,Pbr027207.1,Pbr011131.1,Pbr019532.1,Pbr031495.1,Pbr021295.1,Pbr019189.1,Pbr027907.1,Pbr028524.1,Pbr033894.1,Pbr014749.1,Pbr025845.1,Pbr035679.1,Pbr012454.1,Pbr042070.1,Pbr039052.1,Pbr029791.1,Pbr026888.1,Pbr012033.1,Pbr030884.1,Pbr020914.1,Pbr012988.1,Pbr004630.1,Pbr042387.1,Pbr032262.1,Pbr016485.1,Pbr…
GO:0046394	carboxylic acid biosynthetic process	biological_process	0.031184	0.39412	87	4862	417	29078	Pbr028909.1,Pbr003075.4,Pbr025771.1,Pbr040411.1,Pbr020913.1,Pbr016632.1,Pbr026758.1,Pbr029733.1,Pbr033894.1,Pbr028524.1,Pbr027907.1,Pbr021295.1,Pbr031495.1,Pbr019189.1,Pbr019532.1,Pbr011131.1,Pbr027207.1,Pbr042070.1,Pbr035679.1,Pbr012454.1,Pbr025845.1,Pbr014749.1,Pbr026888.1,Pbr029791.1,Pbr039052.1,Pbr042387.1,Pbr020914.1,Pbr012988.1,Pbr004630.1,Pbr030884.1,Pbr012033.1,Pbr003569.1,Pbr042893.1,Pbr…
GO:0022900	electron transport chain	biological_process	0.031778	0.39886	25	4862	106	29078	Pbr010215.1,Pbr003094.1,Pbr015996.1,Pbr025419.1,Pbr010842.1,Pbr005686.1,Pbr032364.1,Pbr014878.1,Pbr034352.1,Pbr035618.1,Pbr004107.1,Pbr018674.1,Pbr004934.1,Pbr026853.2,Pbr037170.1,Pbr007250.1,Pbr002507.1,Pbr021377.1,Pbr025129.1,Pbr020170.1,Pbr003107.1,Pbr004106.1,Pbr033817.1,Pbr013060.1,Pbr006277.1
GO:1901700	response to oxygen-containing compound	biological_process	0.031809	0.39886	7	4862	20	29078	Pbr040482.1,Pbr040481.1,Novel01396,Pbr040484.1,Pbr035530.1,Pbr001862.1,Pbr040480.2
GO:0009725	response to hormone	biological_process	0.031817	0.39886	34	4862	177	29078	Pbr011928.1,Pbr023255.1,Pbr040072.1,Pbr025164.1,Pbr025597.1,Pbr036002.1,Pbr042229.1,Pbr041836.1,Pbr033588.1,Pbr028076.1,Pbr023045.1,Pbr018494.1,Pbr028073.1,Pbr037397.1,Pbr041217.1,Pbr030541.1,Pbr037398.1,Pbr023166.1,Pbr022379.1,Pbr027098.1,Pbr003399.1,Pbr008404.1,Pbr018404.1,Pbr007631.1,Pbr004709.2,Pbr025584.1,Pbr042226.1,Pbr033623.1,Pbr010681.1,Pbr026939.1,Pbr039066.1,Pbr010126.1,Pbr005854.1,Pbr…
GO:0044712	single-organism catabolic process	biological_process	0.032204	0.40214	58	4862	275	29078	Pbr041942.1,Pbr005502.1,Pbr028502.1,Pbr016797.1,Pbr000777.1,Pbr016252.1,Pbr005501.1,Pbr015118.1,Pbr007693.1,Pbr022360.1,Pbr005487.1,Pbr010942.1,Pbr031491.1,Pbr039737.1,Pbr013657.1,Pbr002905.1,Pbr008761.1,Pbr032451.1,Pbr026888.1,Pbr041464.1,Pbr025447.1,Pbr041538.1,Pbr017104.1,Pbr031341.1,Pbr012208.1,Pbr035550.1,Pbr013372.1,Pbr040797.1,Pbr027939.1,Pbr020223.1,Pbr001967.1,Pbr019837.1,Pbr024008.1,Pbr…
GO:0016887	ATPase activity	molecular_function	0.032292	0.40214	151	4862	743	29078	Pbr038250.1,Pbr023473.1,Pbr023414.1,Pbr030484.1,Pbr017335.1,Pbr017496.1,Novel00711,Novel00173,Pbr032285.1,Pbr042783.1,Pbr020551.2,Pbr027932.1,Pbr026745.1,Pbr002896.1,Pbr028751.1,Pbr001472.2,Pbr041192.1,Pbr005758.2,Pbr014654.1,Pbr001185.1,Pbr005912.1,Pbr004922.1,Pbr014114.1,Pbr017306.1,Pbr026664.1,Pbr026271.1,Pbr000169.1,Pbr041791.1,Pbr013118.1,Pbr032212.1,Pbr031551.1,Pbr020543.2,Pbr018613.1,Pbr01…
GO:0009445	putrescine metabolic process	biological_process	0.032424	0.40214	2	4862	2	29078	Pbr020217.2,Pbr007156.1
GO:0009446	putrescine biosynthetic process	biological_process	0.032424	0.40214	2	4862	2	29078	Pbr020217.2,Pbr007156.1
GO:0016638	oxidoreductase activity, acting on the CH-NH2 group of donors	molecular_function	0.032882	0.40386	16	4862	58	29078	Pbr013587.1,Pbr026758.1,Pbr019837.1,Pbr039861.2,Pbr005433.1,Pbr032243.1,Pbr034698.1,Pbr012454.1,Pbr031911.1,Pbr001885.2,Pbr026888.1,Pbr036963.1,Pbr002181.2,Pbr040703.1,Pbr019348.1,Pbr022741.1
GO:0071554	cell wall organization or biogenesis	biological_process	0.033131	0.40386	43	4862	193	29078	Pbr000183.1,Pbr031756.1,Pbr007216.1,Pbr010506.1,Pbr026333.1,Pbr038422.1,Pbr024741.1,Pbr024742.1,Pbr031110.1,Pbr011476.2,Pbr005940.1,Pbr011992.1,Pbr020180.1,Pbr040745.1,Pbr007185.1,Pbr041855.1,Pbr011702.1,Novel00162,Pbr016713.1,Pbr038111.1,Pbr016608.1,Pbr037379.1,Pbr015755.1,Pbr022719.1,Pbr029911.1,Pbr001136.1,Pbr036330.1,Pbr035232.1,Pbr009764.1,Pbr017520.1,Pbr015536.1,Pbr017832.1,Pbr009832.1,Pbr0…
GO:0015385	sodium:proton antiporter activity	molecular_function	0.033351	0.40386	5	4862	11	29078	Pbr031302.1,Pbr015354.1,Pbr008280.1,Pbr024008.1,Pbr004800.1
GO:0016746	transferase activity, transferring acyl groups	molecular_function	0.03366	0.40386	118	4862	587	29078	Pbr022241.1,Pbr013032.1,Pbr027963.3,Pbr003569.1,Pbr010925.1,Pbr012575.1,Pbr014027.1,Pbr036246.1,Pbr019647.1,Pbr041427.1,Pbr022307.1,Pbr004630.1,Pbr020914.1,Pbr006711.1,Pbr017697.1,Pbr024238.1,Pbr038519.1,Pbr030888.1,Pbr018446.1,Pbr036245.1,Pbr006199.1,Pbr012033.1,Pbr016260.1,Pbr012438.2,Pbr022022.1,Pbr019030.1,Pbr006639.1,Pbr019531.1,Pbr024015.2,Pbr033970.1,Pbr023764.1,Pbr027907.1,Pbr033894.1,Pbr…
GO:0004013	adenosylhomocysteinase activity	molecular_function	0.03368	0.40386	2	4862	2	29078	Pbr016485.1,Pbr005412.1
GO:0016801	hydrolase activity, acting on ether bonds	molecular_function	0.03368	0.40386	2	4862	2	29078	Pbr005412.1,Pbr016485.1
GO:0016802	trialkylsulfonium hydrolase activity	molecular_function	0.03368	0.40386	2	4862	2	29078	Pbr005412.1,Pbr016485.1
GO:0005164	tumor necrosis factor receptor binding	molecular_function	0.033819	0.40386	2	4862	2	29078	Pbr034359.1,Pbr025226.1
GO:0032813	tumor necrosis factor receptor superfamily binding	molecular_function	0.033819	0.40386	2	4862	2	29078	Pbr034359.1,Pbr025226.1
GO:0006007	glucose catabolic process	biological_process	0.033862	0.40386	2	4862	2	29078	Pbr028502.1,Pbr013657.1
GO:0019320	hexose catabolic process	biological_process	0.033862	0.40386	2	4862	2	29078	Pbr028502.1,Pbr013657.1
GO:0018106	peptidyl-histidine phosphorylation	biological_process	0.033865	0.40386	2	4862	2	29078	Pbr015384.1,Pbr017832.1
GO:0018202	peptidyl-histidine modification	biological_process	0.033865	0.40386	2	4862	2	29078	Pbr017832.1,Pbr015384.1
GO:0047487	oligogalacturonide lyase activity	molecular_function	0.033865	0.40386	2	4862	2	29078	Pbr036775.1,Pbr008610.1
GO:0051191	prosthetic group biosynthetic process	biological_process	0.033865	0.40386	2	4862	2	29078	Pbr008293.1,Pbr019133.1
GO:0006874	cellular calcium ion homeostasis	biological_process	0.034691	0.40738	13	4862	46	29078	Pbr021262.1,Pbr041200.1,Pbr040215.1,Pbr033617.1,Pbr016884.1,Pbr037145.1,Pbr022698.1,Pbr019013.1,Pbr015142.1,Novel00597,Pbr026414.1,Pbr013504.1,Pbr024446.1
GO:0055074	calcium ion homeostasis	biological_process	0.034691	0.40738	13	4862	46	29078	Pbr024446.1,Pbr013504.1,Pbr026414.1,Novel00597,Pbr015142.1,Pbr019013.1,Pbr022698.1,Pbr037145.1,Pbr040215.1,Pbr033617.1,Pbr016884.1,Pbr041200.1,Pbr021262.1
GO:0072503	cellular divalent inorganic cation homeostasis	biological_process	0.034691	0.40738	13	4862	46	29078	Pbr041200.1,Pbr016884.1,Pbr033617.1,Pbr040215.1,Pbr021262.1,Pbr026414.1,Pbr013504.1,Pbr024446.1,Pbr019013.1,Novel00597,Pbr015142.1,Pbr022698.1,Pbr037145.1
GO:0072507	divalent inorganic cation homeostasis	biological_process	0.034691	0.40738	13	4862	46	29078	Pbr013504.1,Pbr024446.1,Pbr026414.1,Pbr015142.1,Novel00597,Pbr019013.1,Pbr022698.1,Pbr037145.1,Pbr033617.1,Pbr040215.1,Pbr016884.1,Pbr041200.1,Pbr021262.1
GO:0008137	NADH dehydrogenase (ubiquinone) activity	molecular_function	0.034773	0.40738	12	4862	45	29078	Pbr013452.1,Pbr020170.1,Pbr022364.1,Pbr025129.1,Pbr002507.1,Pbr012186.1,Pbr005686.1,Pbr032364.1,Novel00795,Pbr004934.1,Pbr015996.1,Pbr010215.1
GO:0050136	NADH dehydrogenase (quinone) activity	molecular_function	0.034773	0.40738	12	4862	45	29078	Pbr010215.1,Pbr004934.1,Pbr015996.1,Novel00795,Pbr012186.1,Pbr005686.1,Pbr032364.1,Pbr002507.1,Pbr022364.1,Pbr025129.1,Pbr020170.1,Pbr013452.1
GO:0030414	peptidase inhibitor activity	molecular_function	0.035363	0.41047	21	4862	91	29078	Pbr040140.1,Pbr042307.1,Pbr037895.1,Pbr037896.1,Pbr033240.1,Novel01796,Novel01257,Pbr016831.1,Pbr020273.1,Pbr020886.1,Pbr020888.1,Pbr042047.1,Pbr041702.1,Pbr025534.1,Pbr011494.1,Pbr030364.1,Pbr029499.1,Pbr042048.1,Pbr041701.1,Pbr020476.1,Pbr042044.1
GO:0061134	peptidase regulator activity	molecular_function	0.035363	0.41047	21	4862	91	29078	Novel01257,Pbr016831.1,Pbr033240.1,Novel01796,Pbr020273.1,Pbr020886.1,Pbr042307.1,Pbr040140.1,Pbr037896.1,Pbr037895.1,Pbr030364.1,Pbr029499.1,Pbr025534.1,Pbr011494.1,Pbr042044.1,Pbr041701.1,Pbr042048.1,Pbr020476.1,Pbr042047.1,Pbr020888.1,Pbr041702.1
GO:0008556	potassium-transporting ATPase activity	molecular_function	0.035389	0.41047	4	4862	8	29078	Pbr022529.1,Pbr004302.1,Pbr022516.1,Pbr016493.1
GO:0009084	glutamine family amino acid biosynthetic process	biological_process	0.03539	0.41047	10	4862	31	29078	Pbr005433.1,Pbr029791.1,Pbr012616.2,Pbr022741.1,Pbr026888.1,Pbr026758.1,Pbr016632.1,Pbr013587.1,Pbr012454.1,Pbr014749.1
GO:0000786	nucleosome	cellular_component	0.0356	0.41188	11	4862	40	29078	Pbr011790.1,Pbr009055.1,Pbr015071.1,Pbr018561.1,Pbr015263.1,Pbr030782.1,Pbr022127.1,Pbr014527.1,Pbr004343.1,Pbr029415.2,Pbr041485.1
GO:0016832	aldehyde-lyase activity	molecular_function	0.035837	0.4133	7	4862	19	29078	Pbr021441.1,Pbr013372.1,Pbr038975.1,Pbr016797.1,Pbr022360.1,Pbr005502.1,Pbr005501.1
GO:0044455	mitochondrial membrane part	cellular_component	0.035901	0.4133	35	4862	161	29078	Pbr004106.1,Pbr016347.1,Pbr024095.2,Pbr018645.1,Pbr039238.2,Pbr036291.1,Pbr018833.1,Pbr029733.1,Pbr042232.1,Pbr031637.1,Pbr022837.1,Pbr039795.1,Pbr025419.1,Pbr023241.1,Pbr008855.1,Pbr041736.1,Pbr013340.1,Novel01057,Pbr030484.1,Pbr039027.1,Pbr000302.1,Pbr001408.1,Pbr040155.1,Pbr037170.1,Pbr041733.1,Pbr037928.1,Pbr022437.1,Pbr015574.1,Pbr013386.1,Pbr011625.1,Pbr032391.1,Pbr028751.1,Pbr002356.1,Pbr0…
GO:0005739	mitochondrion	cellular_component	0.036408	0.4181	95	4862	492	29078	Pbr013386.1,Pbr014702.1,Pbr033369.1,Pbr009889.1,Pbr015574.1,Pbr002356.1,Pbr010215.1,Pbr000078.1,Pbr006227.1,Pbr010842.1,Pbr022173.1,Pbr002266.1,Pbr018920.1,Pbr035638.1,Pbr039027.1,Pbr027564.1,Pbr003107.1,Pbr022437.1,Pbr041733.1,Pbr000963.1,Pbr042403.1,Novel00795,Pbr001408.1,Pbr017290.1,Pbr040629.1,Pbr009072.1,Pbr029603.1,Pbr013340.1,Pbr038210.1,Pbr023443.1,Pbr036248.1,Pbr023241.1,Pbr017338.1,Pbr0…
GO:0017004	cytochrome complex assembly	biological_process	0.036882	0.4225	13	4862	48	29078	Pbr009261.1,Pbr038537.1,Pbr037584.1,Pbr010325.1,Pbr037777.1,Pbr033253.1,Pbr005435.1,Pbr014710.1,Pbr033932.1,Pbr022805.1,Pbr025168.1,Pbr003571.1,Pbr010894.1
GO:0006302	double-strand break repair	biological_process	0.037052	0.42342	12	4862	44	29078	Pbr010217.1,Pbr000623.1,Pbr014654.1,Pbr018863.1,Pbr023835.1,Pbr041200.1,Pbr008285.1,Pbr026267.1,Pbr024554.1,Pbr040655.1,Pbr022698.1,Pbr014782.1
GO:0004499	N,N-dimethylaniline monooxygenase activity	molecular_function	0.037174	0.42376	14	4862	49	29078	Pbr033134.1,Pbr032947.1,Pbr022893.1,Pbr022741.1,Pbr005433.1,Pbr030117.1,Pbr007251.1,Pbr007258.1,Pbr019933.1,Pbr009652.1,Pbr007259.1,Pbr036443.1,Pbr019938.1,Pbr013587.1
GO:0006814	sodium ion transport	biological_process	0.037305	0.42383	21	4862	82	29078	Pbr031302.1,Pbr015354.1,Pbr006987.1,Pbr004800.1,Pbr027176.2,Pbr010849.1,Pbr033289.1,Pbr035548.1,Pbr039410.1,Pbr042114.1,Pbr006316.1,Pbr008280.1,Pbr022693.1,Pbr000027.1,Pbr027816.1,Pbr000576.1,Pbr019390.1,Pbr017812.1,Pbr016564.1,Novel00295,Pbr024008.1
GO:0044283	small molecule biosynthetic process	biological_process	0.037362	0.42383	109	4862	544	29078	Pbr010521.1,Pbr006059.2,Pbr038994.1,Pbr025129.1,Pbr004809.1,Pbr017012.1,Pbr038232.1,Pbr013587.1,Pbr026689.2,Pbr014871.1,Pbr039657.1,Pbr012260.1,Pbr004730.1,Pbr012616.2,Pbr039737.1,Pbr041471.1,Pbr007815.1,Pbr020138.1,Pbr036442.1,Pbr011943.1,Pbr021333.1,Pbr009661.1,Pbr001716.1,Pbr010088.1,Pbr013060.1,Pbr005433.1,Pbr011073.1,Pbr035638.1,Pbr040265.3,Pbr016887.1,Pbr026167.2,Pbr019533.1,Pbr040698.1,Pbr…
GO:0009152	purine ribonucleotide biosynthetic process	biological_process	0.038475	0.4354	35	4862	163	29078	Pbr013340.1,Pbr041736.1,Pbr008855.1,Pbr039795.1,Pbr035060.1,Pbr013079.1,Pbr020157.1,Pbr042232.1,Pbr029733.1,Pbr036465.1,Pbr033822.1,Pbr002365.1,Pbr039238.2,Pbr024095.2,Pbr007211.1,Pbr031897.1,Pbr016347.1,Pbr022234.1,Pbr004922.1,Pbr008346.1,Pbr012437.1,Pbr028751.1,Pbr020156.1,Pbr032391.1,Pbr011625.1,Pbr013386.1,Pbr015574.1,Pbr022437.1,Pbr037928.1,Pbr041733.1,Novel01855,Pbr014690.1,Pbr023830.2,Pbr0…
GO:0004478	methionine adenosyltransferase activity	molecular_function	0.038957	0.43766	4	4862	8	29078	Pbr006002.1,Pbr026061.1,Pbr037756.1,Pbr018549.1
GO:0006556	S-adenosylmethionine biosynthetic process	biological_process	0.038957	0.43766	4	4862	8	29078	Pbr026061.1,Pbr018549.1,Pbr037756.1,Pbr006002.1
GO:0046500	S-adenosylmethionine metabolic process	biological_process	0.038957	0.43766	4	4862	8	29078	Pbr006002.1,Pbr026061.1,Pbr018549.1,Pbr037756.1
GO:0008661	1-deoxy-D-xylulose-5-phosphate synthase activity	molecular_function	0.039286	0.43922	4	4862	8	29078	Novel00449,Pbr014792.1,Pbr027930.1,Pbr011188.1
GO:0016744	transferase activity, transferring aldehyde or ketonic groups	molecular_function	0.039286	0.43922	4	4862	8	29078	Pbr027930.1,Pbr011188.1,Pbr014792.1,Novel00449
GO:0009538	photosystem I reaction center	cellular_component	0.040033	0.44478	5	4862	13	29078	Pbr030785.1,Pbr037072.1,Pbr008101.1,Pbr033958.1,Pbr042856.1
GO:0016010	dystrophin-associated glycoprotein complex	cellular_component	0.040046	0.44478	5	4862	12	29078	Pbr010957.1,Pbr026886.1,Pbr034911.1,Pbr021378.1,Pbr041053.1
GO:0009719	response to endogenous stimulus	biological_process	0.04007	0.44478	34	4862	180	29078	Pbr025584.1,Pbr042226.1,Pbr033623.1,Pbr010681.1,Pbr039066.1,Pbr026939.1,Pbr010126.1,Pbr005854.1,Pbr021104.1,Pbr022379.1,Pbr027098.1,Pbr003399.1,Pbr018404.1,Pbr008404.1,Pbr007631.1,Pbr004709.2,Pbr018494.1,Pbr028073.1,Pbr037397.1,Pbr041217.1,Pbr030541.1,Pbr023166.1,Pbr037398.1,Pbr011928.1,Pbr025164.1,Pbr023255.1,Pbr040072.1,Pbr042229.1,Pbr036002.1,Pbr025597.1,Pbr041836.1,Pbr033588.1,Pbr023045.1,Pbr…
GO:0072350	tricarboxylic acid metabolic process	biological_process	0.040457	0.44801	10	4862	33	29078	Pbr022469.1,Pbr041193.1,Pbr028909.1,Pbr024227.1,Pbr031234.1,Pbr034362.1,Pbr038213.1,Pbr013232.1,Pbr010088.1,Pbr002202.1
GO:0015297	antiporter activity	molecular_function	0.040653	0.44911	43	4862	188	29078	Pbr028755.1,Pbr039323.1,Pbr002344.1,Pbr022782.1,Pbr018645.1,Pbr029536.1,Pbr031887.2,Pbr020344.1,Pbr015354.1,Pbr031302.1,Pbr039743.1,Pbr004800.1,Pbr002354.1,Pbr031282.1,Pbr028753.2,Pbr038295.1,Pbr002348.1,Pbr021783.1,Pbr021499.1,Pbr029603.1,Pbr006953.1,Pbr000158.1,Pbr018097.1,Pbr013380.1,Pbr037207.1,Pbr023833.1,Pbr013382.1,Pbr002346.1,Pbr008280.1,Pbr017120.1,Pbr041778.1,Pbr036420.2,Pbr006196.2,Pbr…
GO:0016730	oxidoreductase activity, acting on iron-sulfur proteins as donors	molecular_function	0.041134	0.45335	7	4862	21	29078	Pbr022627.1,Pbr023484.1,Pbr041887.1,Pbr028365.1,Pbr017551.1,Pbr001278.2,Pbr023485.1
GO:0042623	ATPase activity, coupled	molecular_function	0.041622	0.45764	54	4862	245	29078	Pbr027932.1,Pbr008859.1,Pbr023115.1,Pbr017319.1,Pbr014654.1,Pbr001185.1,Pbr017196.1,Pbr018572.1,Pbr041192.1,Pbr030484.1,Pbr041847.1,Pbr002528.1,Pbr016493.1,Pbr027266.1,Pbr023473.1,Pbr039523.1,Pbr026725.1,Novel01305,Pbr018573.1,Pbr008485.1,Pbr023830.2,Pbr021545.1,Pbr018684.1,Pbr022281.1,Pbr020293.1,Pbr022516.1,Pbr010836.1,Pbr020157.1,Pbr013079.1,Pbr004302.1,Pbr022903.1,Pbr039795.1,Pbr034373.1,Pbr0…
GO:0008964	phosphoenolpyruvate carboxylase activity	molecular_function	0.041792	0.45798	7	4862	21	29078	Pbr013232.1,Pbr022469.1,Pbr002202.1,Pbr031234.1,Pbr024227.1,Pbr038213.1,Pbr034362.1
GO:0006633	fatty acid biosynthetic process	biological_process	0.041849	0.45798	33	4862	141	29078	Pbr010854.1,Pbr019531.1,Pbr034256.1,Pbr033970.1,Pbr004162.1,Pbr014708.1,Pbr003840.1,Pbr040859.1,Pbr037977.1,Pbr014081.2,Pbr035086.1,Pbr020914.1,Pbr030884.1,Pbr012033.1,Pbr019533.1,Pbr003569.1,Pbr040265.3,Pbr032262.1,Pbr042070.1,Pbr007815.1,Pbr036442.1,Pbr021333.1,Pbr039657.1,Pbr004730.1,Pbr017012.1,Pbr020913.1,Pbr029733.1,Pbr033894.1,Pbr027907.1,Pbr010521.1,Pbr011131.1,Pbr019532.1,Pbr021295.1
GO:0004312	fatty acid synthase activity	molecular_function	0.043009	0.4691	18	4862	67	29078	Pbr036442.1,Pbr033970.1,Pbr019531.1,Pbr007815.1,Pbr035086.1,Pbr004730.1,Pbr014708.1,Pbr020913.1,Pbr012033.1,Pbr019533.1,Pbr017012.1,Pbr020914.1,Pbr019532.1,Pbr021295.1,Pbr040265.3,Pbr003569.1,Pbr033894.1,Pbr027907.1
GO:0045263	proton-transporting ATP synthase complex, coupling factor F(o)	cellular_component	0.043085	0.4691	15	4862	62	29078	Pbr020156.1,Pbr039238.2,Pbr008855.1,Novel01855,Pbr022437.1,Pbr037928.1,Pbr029733.1,Pbr008346.1,Pbr013340.1,Pbr042232.1,Pbr015574.1,Pbr016347.1,Pbr022234.1,Pbr032391.1,Pbr011625.1
GO:0005886	plasma membrane	cellular_component	0.043168	0.4691	75	4862	366	29078	Pbr003062.1,Pbr032869.1,Pbr014540.1,Pbr010859.2,Pbr011705.1,Pbr034604.1,Pbr012575.1,Pbr008245.1,Pbr012437.1,Pbr022364.1,Pbr022698.1,Pbr010891.1,Pbr011633.1,Pbr029641.1,Pbr038566.1,Pbr037429.2,Pbr028072.1,Pbr039410.1,Pbr017392.1,Pbr034911.1,Pbr003066.1,Pbr029602.1,Pbr034601.1,Pbr033742.2,Pbr020839.1,Pbr022529.1,Pbr004376.1,Pbr034014.5,Pbr013024.1,Pbr014750.1,Pbr000683.1,Pbr005476.1,Pbr022516.1,Pbr…
GO:0005681	spliceosomal complex	cellular_component	0.04343	0.47084	12	4862	46	29078	Pbr035809.3,Pbr005188.1,Pbr028492.1,Pbr009518.1,Pbr041606.1,Pbr041139.1,Pbr015507.1,Pbr030771.1,Pbr028728.1,Pbr035638.1,Pbr015142.1,Pbr015578.1
GO:0033925	mannosyl-glycoprotein endo-beta-N-acetylglucosaminidase activity	molecular_function	0.043634	0.47195	3	4862	5	29078	Pbr019036.1,Pbr022719.1,Pbr009564.1
GO:0005853	eukaryotic translation elongation factor 1 complex	cellular_component	0.04412	0.47561	3	4862	6	29078	Pbr041719.1,Pbr042825.1,Pbr004950.1
GO:0006323	DNA packaging	biological_process	0.044176	0.47561	20	4862	81	29078	Pbr035440.1,Pbr014896.1,Pbr009055.1,Pbr041821.1,Pbr015071.1,Pbr019646.1,Pbr041472.1,Pbr034103.1,Pbr041485.1,Pbr014527.1,Pbr030782.1,Pbr038241.1,Pbr032376.1,Pbr030522.1,Pbr000471.1,Pbr034290.1,Pbr029415.2,Pbr004343.1,Pbr022127.1,Pbr015263.1
GO:0016157	sucrose synthase activity	molecular_function	0.044372	0.47662	10	4862	32	29078	Pbr037395.1,Pbr003395.1,Pbr035996.1,Pbr027868.1,Pbr031564.1,Pbr003394.1,Pbr001616.1,Pbr012642.1,Pbr028302.1,Pbr003107.1
GO:0009426	bacterial-type flagellum basal body, distal rod	cellular_component	0.044675	0.47767	3	4862	6	29078	Pbr011881.1,Pbr013410.1,Pbr028729.1
GO:0030694	bacterial-type flagellum basal body, rod	cellular_component	0.044675	0.47767	3	4862	6	29078	Pbr028729.1,Pbr013410.1,Pbr011881.1
GO:0030430	host cell cytoplasm	cellular_component	0.045376	0.48273	9	4862	29	29078	Pbr023316.1,Pbr032775.1,Pbr001359.1,Pbr038293.1,Pbr030644.1,Pbr012171.1,Pbr023876.1,Pbr032893.1,Pbr023881.1
GO:0006625	protein targeting to peroxisome	biological_process	0.045668	0.48273	3	4862	6	29078	Pbr034704.1,Pbr035638.1,Pbr040698.1
GO:0043574	peroxisomal transport	biological_process	0.045668	0.48273	3	4862	6	29078	Pbr040698.1,Pbr035638.1,Pbr034704.1
GO:0072662	protein localization to peroxisome	biological_process	0.045668	0.48273	3	4862	6	29078	Pbr035638.1,Pbr040698.1,Pbr034704.1
GO:0072663	establishment of protein localization to peroxisome	biological_process	0.045668	0.48273	3	4862	6	29078	Pbr034704.1,Pbr035638.1,Pbr040698.1
GO:0051188	cofactor biosynthetic process	biological_process	0.046112	0.48581	60	4862	281	29078	Pbr026061.1,Pbr032700.1,Pbr037756.1,Pbr034825.1,Pbr022530.1,Pbr010941.1,Pbr038786.1,Pbr018758.1,Pbr025614.1,Pbr000694.1,Pbr039543.1,Pbr022741.1,Pbr028581.1,Pbr004482.1,Pbr034769.1,Pbr005412.1,Pbr027266.1,Pbr008585.1,Pbr027647.1,Pbr011073.1,Pbr005433.1,Pbr016485.1,Pbr009902.1,Pbr007431.1,Pbr022466.1,Pbr022515.1,Pbr019875.1,Pbr026167.2,Pbr030761.1,Pbr026888.1,Pbr019133.1,Pbr029987.1,Pbr022516.1,Pbr…
GO:0046429	4-hydroxy-3-methylbut-2-en-1-yl diphosphate synthase activity	molecular_function	0.046273	0.48581	3	4862	5	29078	Pbr009519.1,Pbr008298.1,Pbr034577.1
GO:0052592	oxidoreductase activity, acting on CH or CH2 groups, with an iron-sulfur protein as acceptor	molecular_function	0.046273	0.48581	3	4862	5	29078	Pbr034577.1,Pbr008298.1,Pbr009519.1
GO:0008948	oxaloacetate decarboxylase activity	molecular_function	0.047387	0.49416	8	4862	26	29078	Pbr000576.1,Pbr010849.1,Pbr016564.1,Novel00295,Pbr035548.1,Pbr033289.1,Pbr006316.1,Pbr022693.1
GO:0035725	sodium ion transmembrane transport	biological_process	0.047387	0.49416	8	4862	26	29078	Pbr000576.1,Pbr016564.1,Pbr010849.1,Novel00295,Pbr033289.1,Pbr035548.1,Pbr006316.1,Pbr022693.1
GO:0071436	sodium ion export	biological_process	0.047387	0.49416	8	4862	26	29078	Pbr010849.1,Pbr016564.1,Novel00295,Pbr000576.1,Pbr006316.1,Pbr022693.1,Pbr035548.1,Pbr033289.1
GO:0016568	chromatin modification	biological_process	0.049037	0.51022	40	4862	181	29078	Pbr037851.1,Pbr041371.1,Pbr038559.1,Pbr010069.1,Pbr028904.1,Pbr010210.1,Pbr006685.1,Pbr015263.1,Pbr011048.1,Pbr009464.1,Pbr030553.1,Pbr000876.1,Pbr003568.1,Pbr014707.1,Pbr041485.1,Pbr033089.1,Pbr018024.1,Pbr001520.1,Pbr000268.1,Pbr012264.1,Pbr011262.1,Pbr018029.1,Pbr001950.1,Pbr026080.1,Pbr011520.1,Pbr008748.1,Pbr032528.1,Pbr012310.1,Pbr014709.1,Pbr004731.1,Pbr028725.1,Pbr032866.1,Pbr027988.1,Pbr…
GO:0019354	siroheme biosynthetic process	biological_process	0.049606	0.51191	18	4862	69	29078	Pbr022516.1,Pbr022530.1,Pbr022741.1,Pbr024419.1,Pbr007258.1,Pbr005412.1,Pbr022529.1,Pbr030117.1,Pbr005433.1,Pbr016485.1,Pbr009902.1,Pbr010553.1,Pbr025198.1,Pbr022515.1,Pbr007251.1,Pbr041710.1,Pbr013587.1,Pbr041712.1
GO:0043115	precorrin-2 dehydrogenase activity	molecular_function	0.049606	0.51191	18	4862	69	29078	Pbr022530.1,Pbr022516.1,Pbr024419.1,Pbr022741.1,Pbr007258.1,Pbr022529.1,Pbr005412.1,Pbr010553.1,Pbr009902.1,Pbr030117.1,Pbr016485.1,Pbr005433.1,Pbr041710.1,Pbr007251.1,Pbr022515.1,Pbr025198.1,Pbr041712.1,Pbr013587.1
GO:0046156	siroheme metabolic process	biological_process	0.049606	0.51191	18	4862	69	29078	Pbr022530.1,Pbr022516.1,Pbr022741.1,Pbr024419.1,Pbr007258.1,Pbr022529.1,Pbr005412.1,Pbr010553.1,Pbr009902.1,Pbr030117.1,Pbr005433.1,Pbr016485.1,Pbr007251.1,Pbr041710.1,Pbr022515.1,Pbr025198.1,Pbr041712.1,Pbr013587.1
GO:0009628	response to abiotic stimulus	biological_process	0.049639	0.51191	9	4862	29	29078	Pbr040484.1,Pbr040480.2,Pbr032396.1,Pbr040481.1,Pbr006674.1,Pbr028522.1,Pbr035530.1,Pbr000582.1,Pbr040482.1
GO:0097034	mitochondrial respiratory chain complex IV biogenesis	biological_process	0.050079	0.51531	5	4862	13	29078	Pbr003571.1,Pbr009261.1,Pbr005435.1,Pbr014710.1,Pbr037777.1
GO:0006848	pyruvate transport	biological_process	0.050302	0.51532	4	4862	10	29078	Pbr005197.1,Pbr006227.1,Pbr039775.1,Pbr000078.1
GO:0006850	mitochondrial pyruvate transport	biological_process	0.050302	0.51532	4	4862	10	29078	Pbr000078.1,Pbr039775.1,Pbr005197.1,Pbr006227.1
GO:0016051	carbohydrate biosynthetic process	biological_process	0.050574	0.51696	47	4862	212	29078	Pbr004645.1,Pbr013444.1,Pbr007183.1,Pbr007292.1,Pbr013615.1,Pbr029911.1,Pbr039970.1,Pbr011149.1,Pbr029641.1,Pbr037749.2,Pbr003547.1,Pbr004628.1,Pbr035531.1,Pbr000683.1,Pbr008764.1,Pbr007376.1,Novel01438,Pbr031543.1,Pbr031749.1,Pbr012737.1,Pbr016279.2,Pbr039508.1,Pbr035550.1,Pbr038537.1,Pbr003823.2,Pbr003011.1,Pbr010680.1,Pbr011073.1,Pbr013060.1,Pbr011930.1,Pbr038854.1,Pbr034188.1,Pbr003303.1,Pbr0…
GO:0051090	regulation of sequence-specific DNA binding transcription factor activity	biological_process	0.050863	0.51703	5	4862	13	29078	Pbr027466.1,Pbr011278.1,Pbr011284.1,Pbr011280.1,Pbr025331.1
GO:0006333	chromatin assembly or disassembly	biological_process	0.050994	0.51703	11	4862	41	29078	Pbr041472.1,Pbr015071.1,Pbr009055.1,Pbr028752.1,Pbr015263.1,Pbr030782.1,Pbr022127.1,Pbr014527.1,Pbr004343.1,Pbr029415.2,Pbr041485.1
GO:0009309	amine biosynthetic process	biological_process	0.051025	0.51703	6	4862	16	29078	Pbr007156.1,Pbr030049.1,Pbr020217.2,Pbr028909.1,Pbr016554.1,Pbr010088.1
GO:0042401	cellular biogenic amine biosynthetic process	biological_process	0.051025	0.51703	6	4862	16	29078	Pbr020217.2,Pbr030049.1,Pbr007156.1,Pbr016554.1,Pbr010088.1,Pbr028909.1
GO:0004345	glucose-6-phosphate dehydrogenase activity	molecular_function	0.051255	0.51727	4	4862	9	29078	Pbr035637.1,Pbr012494.1,Pbr015141.1,Pbr006726.1
GO:0072522	purine-containing compound biosynthetic process	biological_process	0.051325	0.51727	40	4862	193	29078	Pbr042232.1,Pbr018549.1,Pbr013079.1,Pbr020157.1,Pbr035060.1,Pbr039795.1,Pbr008855.1,Pbr006002.1,Pbr041736.1,Pbr013340.1,Pbr004922.1,Pbr022234.1,Pbr016347.1,Pbr031897.1,Pbr007211.1,Pbr024095.2,Pbr039238.2,Pbr002365.1,Pbr033822.1,Pbr036465.1,Pbr029733.1,Pbr015574.1,Pbr026061.1,Pbr013386.1,Pbr037756.1,Pbr011625.1,Pbr032391.1,Pbr020156.1,Pbr028751.1,Pbr011463.1,Pbr012437.1,Pbr008346.1,Pbr030484.1,Pbr…
GO:0006535	cysteine biosynthetic process from serine	biological_process	0.051827	0.51727	5	4862	13	29078	Pbr031495.1,Pbr019030.1,Pbr020535.1,Pbr035679.1,Pbr004630.1
GO:0006563	L-serine metabolic process	biological_process	0.051827	0.51727	5	4862	13	29078	Pbr035679.1,Pbr020535.1,Pbr004630.1,Pbr019030.1,Pbr031495.1
GO:0009001	serine O-acetyltransferase activity	molecular_function	0.051827	0.51727	5	4862	13	29078	Pbr019030.1,Pbr031495.1,Pbr035679.1,Pbr020535.1,Pbr004630.1
GO:0016412	serine O-acyltransferase activity	molecular_function	0.051827	0.51727	5	4862	13	29078	Pbr031495.1,Pbr019030.1,Pbr020535.1,Pbr035679.1,Pbr004630.1
GO:0019344	cysteine biosynthetic process	biological_process	0.051827	0.51727	5	4862	13	29078	Pbr035679.1,Pbr020535.1,Pbr004630.1,Pbr019030.1,Pbr031495.1
GO:0006334	nucleosome assembly	biological_process	0.053292	0.52849	10	4862	36	29078	Pbr041472.1,Pbr009055.1,Pbr015071.1,Pbr030782.1,Pbr015263.1,Pbr022127.1,Pbr014527.1,Pbr041485.1,Pbr029415.2,Pbr004343.1
GO:0031497	chromatin assembly	biological_process	0.053292	0.52849	10	4862	36	29078	Pbr015071.1,Pbr009055.1,Pbr041472.1,Pbr004343.1,Pbr029415.2,Pbr041485.1,Pbr014527.1,Pbr022127.1,Pbr015263.1,Pbr030782.1
GO:0034728	nucleosome organization	biological_process	0.053292	0.52849	10	4862	36	29078	Pbr022127.1,Pbr030782.1,Pbr015263.1,Pbr041485.1,Pbr004343.1,Pbr029415.2,Pbr014527.1,Pbr041472.1,Pbr009055.1,Pbr015071.1
GO:0016860	intramolecular oxidoreductase activity	molecular_function	0.053831	0.5327	12	4862	45	29078	Pbr004380.1,Pbr013399.1,Pbr042700.1,Pbr009377.1,Pbr032377.1,Pbr028738.1,Pbr006178.1,Pbr039611.1,Pbr023201.1,Pbr029404.1,Pbr020798.1,Pbr035550.1
GO:0051920	peroxiredoxin activity	molecular_function	0.055217	0.54525	3	4862	6	29078	Pbr010364.1,Pbr010429.1,Pbr009873.1
GO:0071704	organic substance metabolic process	biological_process	0.056147	0.55327	2134	4862	12313	29078	Pbr038232.1,Pbr024495.1,Pbr001136.1,Pbr038631.3,Pbr041300.1,Pbr034316.1,Pbr030244.1,Pbr026267.1,Pbr038828.1,Pbr024043.1,Pbr032206.1,Pbr042142.1,Pbr024205.1,Pbr031164.1,Pbr031341.1,Pbr000620.1,Pbr013657.1,Pbr004508.1,Pbr008973.1,Pbr006906.1,Pbr015939.1,Pbr030748.1,Pbr029848.1,Pbr041733.1,Pbr025449.2,Pbr016371.1,Pbr010974.1,Pbr032606.2,Pbr022985.1,Pbr018403.1,Pbr000317.1,Pbr004482.1,Pbr007870.2,Pbr…
GO:0016627	oxidoreductase activity, acting on the CH-CH group of donors	molecular_function	0.056565	0.5562	43	4862	198	29078	Pbr022741.1,Pbr022530.1,Pbr005412.1,Pbr034769.1,Pbr004478.1,Pbr036263.1,Pbr004482.1,Pbr027647.1,Pbr016485.1,Pbr005433.1,Pbr035452.1,Pbr009902.1,Pbr022515.1,Pbr028467.1,Pbr024419.1,Pbr038824.1,Pbr026888.1,Pbr022516.1,Pbr020138.1,Pbr022529.1,Pbr007258.1,Pbr012454.1,Pbr025845.1,Pbr019189.1,Pbr038994.1,Pbr030117.1,Pbr027207.1,Pbr010553.1,Pbr028524.1,Pbr023247.4,Pbr006059.2,Pbr013798.1,Pbr040411.1,Pbr…
GO:0015977	carbon fixation	biological_process	0.057071	0.55985	7	4862	23	29078	Pbr002202.1,Pbr013232.1,Pbr022469.1,Pbr038213.1,Pbr034362.1,Pbr031234.1,Pbr024227.1
GO:0006820	anion transport	biological_process	0.057176	0.55985	55	4862	259	29078	Pbr014708.1,Pbr022698.1,Pbr008623.1,Pbr005046.1,Pbr006227.1,Pbr017378.1,Pbr025425.1,Pbr001862.1,Pbr035830.1,Pbr022573.1,Pbr000078.1,Pbr015648.1,Pbr019791.1,Novel01305,Pbr038897.1,Pbr035548.1,Pbr004730.1,Pbr012926.1,Pbr005197.1,Pbr005476.1,Pbr007743.1,Pbr038247.1,Pbr039775.1,Pbr016574.1,Pbr042113.1,Pbr000043.1,Pbr008924.1,Pbr009084.1,Pbr014979.1,Pbr017729.1,Pbr040083.1,Pbr014231.1,Pbr041889.1,Pbr0…
GO:0006006	glucose metabolic process	biological_process	0.057758	0.5631	9	4862	29	29078	Pbr015141.1,Pbr006726.1,Pbr013657.1,Pbr012494.1,Pbr028502.1,Pbr006178.1,Pbr035550.1,Pbr035637.1,Pbr034188.1
GO:0005246	calcium channel regulator activity	molecular_function	0.057978	0.5631	7	4862	21	29078	Pbr031871.1,Pbr021120.1,Pbr031897.1,Pbr032932.2,Pbr009115.1,Pbr010974.1,Pbr000173.1
GO:0036442	hydrogen-exporting ATPase activity	molecular_function	0.058058	0.5631	7	4862	22	29078	Pbr031897.1,Pbr007211.1,Pbr020157.1,Pbr026725.1,Pbr030484.1,Pbr024095.2,Pbr039795.1
GO:0046961	proton-transporting ATPase activity, rotational mechanism	molecular_function	0.058058	0.5631	7	4862	22	29078	Pbr020157.1,Pbr031897.1,Pbr007211.1,Pbr039795.1,Pbr024095.2,Pbr030484.1,Pbr026725.1
GO:0006536	glutamate metabolic process	biological_process	0.058114	0.5631	6	4862	17	29078	Pbr022741.1,Pbr026758.1,Pbr013587.1,Pbr005433.1,Pbr026888.1,Pbr012454.1
GO:0044238	primary metabolic process	biological_process	0.058335	0.56406	2051	4862	11817	29078	Pbr036473.1,Pbr023534.1,Pbr032812.1,Pbr022686.1,Pbr029683.1,Pbr010793.1,Pbr013509.1,Pbr013957.1,Pbr013046.1,Pbr028081.1,Pbr010226.1,Pbr037207.1,Pbr022437.1,Pbr004249.3,Pbr013475.1,Pbr026725.1,Pbr042230.1,Novel00159,Pbr021120.1,Pbr036138.1,Pbr006116.1,Pbr024421.1,Pbr040703.1,Pbr035895.1,Pbr001956.4,Novel00037,Pbr040937.1,Pbr028492.1,Pbr031402.1,Pbr014085.3,Pbr025686.1,Pbr020848.1,Pbr003634.1,Pbr01…
GO:0008685	2-C-methyl-D-erythritol 2,4-cyclodiphosphate synthase activity	molecular_function	0.05927	0.57192	4	4862	9	29078	Pbr041606.1,Pbr036084.1,Pbr004893.1,Pbr038479.1
GO:0007399	nervous system development	biological_process	0.059786	0.5757	6	4862	18	29078	Pbr042113.1,Pbr007655.1,Pbr035676.1,Pbr014126.2,Pbr013261.1,Pbr010870.1
GO:0005217	intracellular ligand-gated ion channel activity	molecular_function	0.061066	0.5832	12	4862	45	29078	Pbr019013.1,Novel00597,Pbr015142.1,Pbr026414.1,Pbr013504.1,Pbr037145.1,Pbr022698.1,Pbr041200.1,Pbr016884.1,Pbr033617.1,Pbr040215.1,Pbr021262.1
GO:0005218	intracellular ligand-gated calcium channel activity	molecular_function	0.061066	0.5832	12	4862	45	29078	Pbr021262.1,Pbr041200.1,Pbr016884.1,Pbr033617.1,Pbr040215.1,Pbr037145.1,Pbr022698.1,Pbr019013.1,Pbr015142.1,Novel00597,Pbr026414.1,Pbr013504.1
GO:0005219	ryanodine-sensitive calcium-release channel activity	molecular_function	0.061066	0.5832	12	4862	45	29078	Pbr026414.1,Pbr013504.1,Pbr019013.1,Pbr015142.1,Novel00597,Pbr022698.1,Pbr037145.1,Pbr041200.1,Pbr040215.1,Pbr033617.1,Pbr016884.1,Pbr021262.1
GO:0015278	calcium-release channel activity	molecular_function	0.061066	0.5832	12	4862	45	29078	Pbr021262.1,Pbr033617.1,Pbr016884.1,Pbr040215.1,Pbr041200.1,Pbr037145.1,Pbr022698.1,Pbr015142.1,Novel00597,Pbr019013.1,Pbr013504.1,Pbr026414.1
GO:0006743	ubiquinone metabolic process	biological_process	0.061484	0.58479	7	4862	21	29078	Pbr026689.2,Pbr011073.1,Pbr011943.1,Pbr019875.1,Pbr034825.1,Pbr010941.1,Pbr038786.1
GO:0006744	ubiquinone biosynthetic process	biological_process	0.061484	0.58479	7	4862	21	29078	Pbr011943.1,Pbr026689.2,Pbr011073.1,Pbr038786.1,Pbr019875.1,Pbr034825.1,Pbr010941.1
GO:0042132	fructose 1,6-bisphosphate 1-phosphatase activity	molecular_function	0.063221	0.60009	5	4862	13	29078	Pbr035932.1,Pbr041091.1,Pbr012392.1,Pbr017623.1,Pbr009476.1
GO:0090544	BAF-type complex	cellular_component	0.064725	0.61311	5	4862	13	29078	Pbr011048.1,Pbr003568.1,Pbr014707.1,Pbr004731.1,Pbr014709.1
GO:0006665	sphingolipid metabolic process	biological_process	0.065529	0.61946	6	4862	18	29078	Pbr030566.1,Pbr033931.1,Pbr033932.1,Pbr033206.1,Pbr026599.1,Pbr019546.1
GO:0034637	cellular carbohydrate biosynthetic process	biological_process	0.066101	0.6224	34	4862	148	29078	Pbr039508.1,Pbr038537.1,Pbr000683.1,Pbr008764.1,Pbr007376.1,Pbr012737.1,Pbr031749.1,Pbr031543.1,Pbr011149.1,Pbr029641.1,Pbr003547.1,Pbr004628.1,Pbr035531.1,Pbr004645.1,Pbr007292.1,Pbr007183.1,Pbr013444.1,Pbr013615.1,Pbr039970.1,Pbr023551.1,Pbr015751.1,Pbr016264.1,Pbr016605.1,Pbr006528.1,Pbr016096.1,Pbr017514.1,Pbr022698.1,Pbr012135.1,Pbr010793.1,Pbr013857.1,Pbr003303.1,Pbr010680.1,Pbr003011.1,Pbr…
GO:0008483	transaminase activity	molecular_function	0.066107	0.6224	6	4862	17	29078	Pbr001269.1,Pbr004310.1,Pbr038270.1,Pbr014600.1,Pbr026912.1,Pbr004709.2
GO:0006725	cellular aromatic compound metabolic process	biological_process	0.066492	0.62476	1007	4862	5752	29078	Pbr030771.1,Pbr024498.1,Pbr024554.1,Pbr013854.1,Pbr016347.1,Pbr015578.1,Novel01574,Pbr017306.1,Pbr041942.1,Pbr004579.1,Novel00936,Pbr006223.1,Pbr016811.1,Pbr027989.1,Pbr013924.1,Pbr020828.1,Pbr029733.1,Pbr041712.1,Pbr001571.1,Pbr018641.1,Pbr024006.1,Pbr015816.1,Pbr012898.1,Pbr014148.1,Pbr018380.1,Pbr022644.1,Pbr013926.2,Pbr024304.1,Pbr038872.1,Pbr024656.1,Pbr008764.1,Pbr031203.1,Pbr022503.1,Pbr01…
GO:0009733	response to auxin	biological_process	0.066743	0.62545	21	4862	121	29078	Pbr036002.1,Pbr042229.1,Pbr007631.1,Pbr023255.1,Pbr040072.1,Pbr023045.1,Pbr022379.1,Pbr018404.1,Pbr003399.1,Pbr030541.1,Pbr026939.1,Pbr041217.1,Pbr023166.1,Pbr037398.1,Pbr025584.1,Pbr018494.1,Pbr010681.1,Pbr037397.1,Pbr042226.1,Pbr028073.1,Pbr033623.1
GO:0004174	electron-transferring-flavoprotein dehydrogenase activity	molecular_function	0.06697	0.62545	2	4862	3	29078	Pbr017171.1,Pbr012264.1
GO:0016649	oxidoreductase activity, acting on the CH-NH group of donors, quinone or similar compound as acceptor	molecular_function	0.06697	0.62545	2	4862	3	29078	Pbr017171.1,Pbr012264.1
GO:0019725	cellular homeostasis	biological_process	0.067884	0.6309	51	4862	263	29078	Pbr021231.1,Pbr027673.1,Pbr041552.1,Pbr014726.1,Pbr030471.1,Pbr013504.1,Pbr019013.1,Pbr028226.1,Pbr010942.1,Pbr007677.1,Pbr011420.1,Pbr035809.3,Pbr016884.1,Pbr014987.1,Pbr040215.1,Pbr005901.1,Pbr019855.1,Pbr019418.1,Pbr024430.1,Pbr024446.1,Pbr000208.1,Pbr041200.1,Pbr008420.1,Pbr011218.1,Pbr007605.2,Pbr038163.1,Pbr038221.1,Pbr037145.1,Pbr037188.1,Pbr016930.1,Pbr033372.1,Novel00597,Pbr011154.1,Pbr0…
GO:0032780	negative regulation of ATPase activity	biological_process	0.067938	0.6309	3	4862	7	29078	Pbr021754.1,Pbr000622.1,Pbr026689.2
GO:0006353	DNA-templated transcription, termination	biological_process	0.06796	0.6309	7	4862	22	29078	Pbr022903.1,Novel00936,Pbr009826.1,Novel01629,Pbr009661.1,Pbr011087.1,Pbr009406.1
GO:0004619	phosphoglycerate mutase activity	molecular_function	0.069401	0.643	3	4862	6	29078	Pbr039699.2,Pbr013657.1,Pbr028502.1
GO:0050794	regulation of cellular process	biological_process	0.069846	0.64583	791	4862	4531	29078	Pbr007221.1,Pbr038565.1,Pbr028836.1,Pbr018572.1,Pbr004709.2,Pbr012127.1,Pbr030476.1,Pbr014099.1,Pbr000420.1,Pbr012686.1,Pbr008404.1,Pbr004466.1,Pbr032383.2,Pbr015482.2,Pbr030948.1,Pbr039077.1,Pbr034188.1,Pbr032531.1,Pbr016930.1,Pbr015502.1,Pbr003596.1,Pbr031941.1,Pbr014160.1,Pbr021730.1,Pbr017688.1,Pbr012256.1,Pbr038247.1,Pbr029155.1,Pbr016956.1,Pbr024567.2,Pbr034352.1,Pbr016329.1,Pbr038028.1,Pbr…
GO:0004089	carbonate dehydratase activity	molecular_function	0.070222	0.64802	4	4862	10	29078	Pbr009828.1,Pbr007004.1,Pbr019343.1,Pbr036333.1
GO:0043047	single-stranded telomeric DNA binding	molecular_function	0.070889	0.65289	2	4862	3	29078	Pbr000472.1,Pbr012026.1
GO:0042555	MCM complex	cellular_component	0.071689	0.65895	3	4862	6	29078	Pbr025748.1,Pbr037820.1,Pbr018613.1
GO:0004348	glucosylceramidase activity	molecular_function	0.072032	0.66079	3	4862	6	29078	Pbr026599.1,Pbr019546.1,Pbr033206.1
GO:0015698	inorganic anion transport	biological_process	0.072285	0.6618	20	4862	82	29078	Pbr003103.1,Novel01396,Pbr035548.1,Pbr015648.1,Pbr030785.1,Pbr011127.2,Pbr013540.2,Pbr034359.1,Novel01305,Pbr000882.1,Pbr008924.1,Pbr001862.1,Pbr040083.1,Pbr022573.1,Pbr014708.1,Pbr004730.1,Pbr012926.1,Pbr005476.1,Pbr016574.1,Pbr000043.1
GO:0005044	scavenger receptor activity	molecular_function	0.072708	0.6621	4	4862	10	29078	Pbr015780.1,Pbr031637.1,Pbr017552.1,Pbr012421.1
GO:0038024	cargo receptor activity	molecular_function	0.072708	0.6621	4	4862	10	29078	Pbr012421.1,Pbr017552.1,Pbr015780.1,Pbr031637.1
GO:0072348	sulfur compound transport	biological_process	0.072744	0.6621	7	4862	21	29078	Pbr038247.1,Pbr030785.1,Pbr012926.1,Pbr008924.1,Pbr000882.1,Pbr022573.1,Pbr011127.2
GO:0016702	oxidoreductase activity, acting on single donors with incorporation of molecular oxygen, incorporation of two atoms of oxygen	molecular_function	0.073476	0.66608	19	4862	80	29078	Pbr004969.1,Pbr025534.1,Novel01669,Pbr042744.1,Pbr006783.1,Pbr041859.1,Pbr026742.1,Pbr020433.1,Pbr010492.1,Pbr016878.2,Pbr004967.1,Pbr020413.1,Pbr035222.1,Pbr006466.3,Pbr026965.1,Pbr007735.1,Pbr040626.1,Pbr009397.1,Pbr036787.1
GO:0044765	single-organism transport	biological_process	0.073588	0.66608	536	4862	2975	29078	Pbr024008.1,Pbr008913.1,Pbr041778.1,Pbr019340.1,Pbr030776.1,Pbr021222.2,Pbr033289.1,Pbr013636.3,Pbr037639.1,Pbr008859.1,Pbr036408.1,Pbr037515.1,Pbr009812.1,Pbr003094.1,Pbr038249.1,Pbr041515.1,Pbr024239.1,Pbr027366.1,Pbr019013.1,Pbr022234.1,Pbr039238.2,Pbr040086.1,Pbr028755.1,Pbr037723.1,Pbr013912.1,Pbr017040.1,Pbr023158.1,Pbr021499.1,Pbr028598.1,Pbr031232.1,Pbr003317.1,Pbr000043.1,Pbr019953.1,Pbr…
GO:0016108	tetraterpenoid metabolic process	biological_process	0.074364	0.66608	19	4862	76	29078	Pbr019793.1,Pbr020793.1,Pbr014987.1,Pbr041712.1,Pbr025198.1,Pbr022515.1,Pbr041710.1,Pbr030117.1,Pbr012055.1,Pbr041709.1,Pbr029606.1,Pbr033682.1,Pbr022529.1,Pbr009652.1,Pbr007258.1,Pbr022531.1,Pbr022516.1,Pbr007297.1,Pbr022530.1
GO:0016109	tetraterpenoid biosynthetic process	biological_process	0.074364	0.66608	19	4862	76	29078	Pbr025198.1,Pbr022515.1,Pbr041710.1,Pbr019793.1,Pbr020793.1,Pbr014987.1,Pbr041712.1,Pbr029606.1,Pbr041709.1,Pbr012055.1,Pbr033682.1,Pbr030117.1,Pbr009652.1,Pbr007258.1,Pbr022531.1,Pbr022529.1,Pbr022516.1,Pbr007297.1,Pbr022530.1
GO:0016116	carotenoid metabolic process	biological_process	0.074364	0.66608	19	4862	76	29078	Pbr041710.1,Pbr022515.1,Pbr025198.1,Pbr014987.1,Pbr041712.1,Pbr019793.1,Pbr020793.1,Pbr041709.1,Pbr029606.1,Pbr033682.1,Pbr012055.1,Pbr030117.1,Pbr022531.1,Pbr009652.1,Pbr007258.1,Pbr022529.1,Pbr022530.1,Pbr022516.1,Pbr007297.1
GO:0016117	carotenoid biosynthetic process	biological_process	0.074364	0.66608	19	4862	76	29078	Pbr022530.1,Pbr007297.1,Pbr022516.1,Pbr022531.1,Pbr007258.1,Pbr009652.1,Pbr022529.1,Pbr029606.1,Pbr041709.1,Pbr033682.1,Pbr012055.1,Pbr030117.1,Pbr041710.1,Pbr025198.1,Pbr022515.1,Pbr041712.1,Pbr014987.1,Pbr020793.1,Pbr019793.1
GO:0007417	central nervous system development	biological_process	0.074471	0.66608	2	4862	3	29078	Pbr007655.1,Pbr035676.1
GO:0007420	brain development	biological_process	0.074471	0.66608	2	4862	3	29078	Pbr035676.1,Pbr007655.1
GO:0060322	head development	biological_process	0.074471	0.66608	2	4862	3	29078	Pbr007655.1,Pbr035676.1
GO:0006164	purine nucleotide biosynthetic process	biological_process	0.074757	0.66696	36	4862	178	29078	Pbr007211.1,Pbr031897.1,Pbr016347.1,Pbr022234.1,Pbr004922.1,Pbr029733.1,Pbr033822.1,Pbr036465.1,Pbr002365.1,Pbr039238.2,Pbr024095.2,Pbr013079.1,Pbr020157.1,Pbr042232.1,Pbr013340.1,Pbr041736.1,Pbr008855.1,Pbr039795.1,Pbr035060.1,Pbr023830.2,Pbr008585.1,Pbr030484.1,Pbr022437.1,Pbr037928.1,Pbr041733.1,Novel01855,Pbr014690.1,Pbr032391.1,Pbr011625.1,Pbr013386.1,Pbr015574.1,Pbr008346.1,Pbr012437.1,Pbr0…
GO:0009108	coenzyme biosynthetic process	biological_process	0.074855	0.66696	35	4862	160	29078	Pbr014114.1,Pbr026134.2,Pbr019189.1,Pbr002886.1,Pbr002365.1,Pbr026689.2,Pbr038232.1,Pbr018549.1,Pbr026888.1,Pbr029987.1,Pbr039737.1,Pbr036248.1,Pbr012454.1,Pbr041471.1,Pbr009661.1,Pbr011943.1,Pbr006002.1,Pbr027266.1,Pbr008585.1,Pbr011073.1,Pbr016485.1,Pbr019875.1,Pbr026167.2,Pbr030761.1,Pbr010941.1,Pbr037756.1,Pbr034825.1,Pbr038786.1,Pbr032700.1,Pbr026061.1,Pbr039543.1,Pbr025614.1,Pbr000694.1,Pbr…
GO:0006542	glutamine biosynthetic process	biological_process	0.075703	0.67281	4	4862	10	29078	Pbr014749.1,Pbr016632.1,Pbr029791.1,Pbr012616.2
GO:0003968	RNA-directed RNA polymerase activity	molecular_function	0.076021	0.67281	17	4862	67	29078	Pbr039750.1,Pbr005412.1,Pbr028823.1,Pbr022230.1,Pbr036560.1,Pbr034947.1,Pbr029733.1,Pbr013587.1,Pbr033635.1,Pbr041821.1,Pbr019456.1,Pbr033890.1,Pbr028658.1,Pbr019426.1,Pbr016485.1,Pbr037875.2,Pbr015515.1
GO:0005092	GDP-dissociation inhibitor activity	molecular_function	0.076217	0.67281	3	4862	7	29078	Pbr005227.1,Pbr013806.1,Pbr025458.1
GO:0005094	Rho GDP-dissociation inhibitor activity	molecular_function	0.076217	0.67281	3	4862	7	29078	Pbr013806.1,Pbr005227.1,Pbr025458.1
GO:0051276	chromosome organization	biological_process	0.076236	0.67281	87	4862	445	29078	Pbr000781.1,Pbr018024.1,Pbr042294.1,Pbr001520.1,Pbr014707.1,Pbr012717.1,Pbr003568.1,Pbr041472.1,Pbr030553.1,Pbr015263.1,Pbr011048.1,Pbr012026.1,Pbr010069.1,Pbr032376.1,Pbr041371.1,Pbr038559.1,Pbr041852.1,Pbr037851.1,Pbr028752.1,Pbr003960.1,Pbr015733.1,Pbr024175.1,Pbr021960.1,Pbr034103.1,Pbr023767.1,Pbr004364.1,Pbr041821.1,Pbr035440.1,Pbr033255.1,Pbr032866.1,Pbr028725.1,Pbr029415.2,Pbr004731.1,Pbr…
GO:0048511	rhythmic process	biological_process	0.076787	0.6764	7	4862	23	29078	Pbr030471.1,Pbr008242.1,Pbr010205.1,Pbr009085.1,Pbr019737.1,Pbr012955.1,Pbr027216.1
GO:0019318	hexose metabolic process	biological_process	0.077247	0.67916	19	4862	80	29078	Pbr035637.1,Pbr029848.1,Pbr010587.1,Pbr034188.1,Pbr023201.1,Pbr006178.1,Pbr023317.1,Pbr029404.1,Pbr012494.1,Pbr028502.1,Pbr025194.1,Pbr027034.1,Pbr035550.1,Pbr013657.1,Pbr015141.1,Pbr011476.2,Pbr024421.1,Pbr017967.1,Pbr006726.1
GO:0000990	transcription factor activity, core RNA polymerase binding	molecular_function	0.077779	0.67998	12	4862	45	29078	Pbr000505.2,Pbr012264.1,Pbr012230.1,Pbr035753.1,Pbr022154.2,Pbr010357.1,Pbr014961.1,Pbr017319.1,Pbr022173.1,Pbr011790.1,Pbr040937.1,Pbr003221.1
GO:0000996	core DNA-dependent RNA polymerase binding promoter specificity activity	molecular_function	0.077779	0.67998	12	4862	45	29078	Pbr040937.1,Pbr003221.1,Pbr022173.1,Pbr011790.1,Pbr014961.1,Pbr017319.1,Pbr000505.2,Pbr012264.1,Pbr012230.1,Pbr022154.2,Pbr010357.1,Pbr035753.1
GO:0016987	sigma factor activity	molecular_function	0.077779	0.67998	12	4862	45	29078	Pbr003221.1,Pbr040937.1,Pbr011790.1,Pbr022173.1,Pbr017319.1,Pbr014961.1,Pbr035753.1,Pbr022154.2,Pbr010357.1,Pbr012230.1,Pbr012264.1,Pbr000505.2
GO:0017150	tRNA dihydrouridine synthase activity	molecular_function	0.079064	0.68205	6	4862	18	29078	Pbr019189.1,Pbr004478.1,Pbr038824.1,Pbr012454.1,Pbr026888.1,Pbr004482.1
GO:0003678	DNA helicase activity	molecular_function	0.07911	0.68205	66	4862	312	29078	Pbr007694.1,Pbr005387.1,Pbr032922.1,Pbr041324.1,Pbr021960.1,Pbr037759.1,Pbr022822.1,Pbr005793.1,Pbr004830.2,Pbr014099.1,Pbr037320.1,Pbr042309.1,Pbr017301.1,Pbr017319.1,Pbr007217.5,Pbr033316.1,Pbr040080.1,Pbr000781.1,Pbr040655.1,Pbr037381.1,Pbr042294.1,Pbr019186.1,Pbr024047.1,Pbr035730.1,Novel00221,Pbr041367.1,Pbr016956.1,Pbr017806.1,Pbr041471.1,Pbr021730.1,Pbr026629.1,Pbr001037.1,Pbr018863.1,Pbr0…
GO:0004814	arginine-tRNA ligase activity	molecular_function	0.079316	0.68205	3	4862	6	29078	Pbr016968.1,Pbr018866.1,Pbr005767.1
GO:0006420	arginyl-tRNA aminoacylation	biological_process	0.079316	0.68205	3	4862	6	29078	Pbr016968.1,Pbr018866.1,Pbr005767.1
GO:0004751	ribose-5-phosphate isomerase activity	molecular_function	0.07942	0.68205	3	4862	7	29078	Pbr013399.1,Pbr028738.1,Pbr004380.1
GO:0009052	pentose-phosphate shunt, non-oxidative branch	biological_process	0.07942	0.68205	3	4862	7	29078	Pbr013399.1,Pbr028738.1,Pbr004380.1
GO:0005942	phosphatidylinositol 3-kinase complex	cellular_component	0.079629	0.68205	3	4862	7	29078	Pbr013509.1,Pbr010069.1,Pbr015539.1
GO:0005944	phosphatidylinositol 3-kinase complex, class IB	cellular_component	0.079629	0.68205	3	4862	7	29078	Pbr015539.1,Pbr010069.1,Pbr013509.1
GO:0035014	phosphatidylinositol 3-kinase regulator activity	molecular_function	0.079629	0.68205	3	4862	7	29078	Pbr013509.1,Pbr010069.1,Pbr015539.1
GO:0046935	1-phosphatidylinositol-3-kinase regulator activity	molecular_function	0.079629	0.68205	3	4862	7	29078	Pbr013509.1,Pbr010069.1,Pbr015539.1
GO:0097651	phosphatidylinositol 3-kinase complex, class I	cellular_component	0.079629	0.68205	3	4862	7	29078	Pbr013509.1,Pbr015539.1,Pbr010069.1
GO:0043167	ion binding	molecular_function	0.079778	0.68207	1550	4862	8755	29078	Pbr000781.1,Pbr019876.1,Pbr020048.1,Pbr019135.1,Pbr006277.1,Pbr034112.1,Pbr031962.1,Pbr020567.1,Pbr028098.1,Pbr012831.1,Pbr029726.1,Pbr017730.1,Novel00449,Pbr033172.1,Novel00067,Pbr041367.1,Pbr018359.1,Pbr019081.1,Pbr013414.1,Pbr019636.1,Pbr016956.1,Pbr015351.1,Novel01615,Pbr013675.1,Pbr012193.2,Pbr004412.1,Pbr027194.1,Pbr013340.1,Pbr037851.1,Pbr019345.1,Pbr025434.1,Pbr010957.1,Pbr041847.1,Pbr006…
GO:0042262	DNA protection	biological_process	0.080322	0.68451	5	4862	15	29078	Pbr010974.1,Pbr002955.1,Novel01855,Pbr006271.1,Pbr002949.1
GO:0030151	molybdenum ion binding	molecular_function	0.080357	0.68451	9	4862	32	29078	Pbr008534.1,Pbr024238.1,Pbr031581.1,Pbr025078.1,Pbr002050.1,Pbr008178.1,Pbr015181.1,Pbr028048.1,Pbr010117.2
GO:0042302	structural constituent of cuticle	molecular_function	0.081455	0.69259	4	4862	10	29078	Pbr020256.1,Pbr019926.1,Pbr016574.1,Pbr019622.1
GO:0033108	mitochondrial respiratory chain complex assembly	biological_process	0.081817	0.6944	5	4862	15	29078	Pbr009261.1,Pbr003571.1,Pbr037777.1,Pbr005435.1,Pbr014710.1
GO:0006099	tricarboxylic acid cycle	biological_process	0.08289	0.70095	8	4862	28	29078	Pbr002202.1,Pbr013232.1,Pbr038213.1,Pbr034362.1,Pbr031234.1,Pbr024227.1,Pbr041193.1,Pbr022469.1
GO:0006101	citrate metabolic process	biological_process	0.08289	0.70095	8	4862	28	29078	Pbr041193.1,Pbr022469.1,Pbr002202.1,Pbr013232.1,Pbr038213.1,Pbr034362.1,Pbr031234.1,Pbr024227.1
GO:0042168	heme metabolic process	biological_process	0.083195	0.70225	20	4862	84	29078	Pbr007258.1,Pbr022529.1,Pbr005412.1,Pbr022530.1,Pbr022516.1,Pbr028581.1,Pbr022741.1,Pbr024419.1,Pbr010942.1,Pbr007251.1,Pbr041710.1,Pbr022515.1,Pbr025198.1,Pbr041712.1,Pbr013587.1,Pbr009902.1,Pbr010553.1,Pbr030117.1,Pbr005433.1,Pbr016485.1
GO:0046914	transition metal ion binding	molecular_function	0.084206	0.70949	477	4862	2676	29078	Pbr027647.1,Pbr004940.1,Pbr032633.1,Pbr031398.1,Pbr041982.1,Pbr009476.1,Pbr034866.1,Novel00780,Pbr003585.1,Pbr021674.1,Pbr021088.1,Pbr016269.1,Pbr014246.1,Pbr029134.1,Pbr017128.1,Pbr026583.1,Pbr025074.1,Pbr042309.1,Pbr031832.1,Pbr041948.1,Pbr042897.1,Pbr021441.1,Pbr006261.1,Pbr023582.1,Pbr031960.1,Pbr003840.1,Pbr027611.1,Pbr011884.1,Pbr034230.1,Pbr012249.1,Pbr006793.1,Pbr009009.1,Pbr020266.1,Pbr0…
GO:0002128	tRNA nucleoside ribose methylation	biological_process	0.084463	0.71037	2	4862	3	29078	Pbr000735.1,Pbr039687.1
GO:0006783	heme biosynthetic process	biological_process	0.085493	0.71774	19	4862	79	29078	Pbr041710.1,Pbr007251.1,Pbr022515.1,Pbr025198.1,Pbr041712.1,Pbr013587.1,Pbr010553.1,Pbr009902.1,Pbr030117.1,Pbr005433.1,Pbr016485.1,Pbr007258.1,Pbr022529.1,Pbr005412.1,Pbr022530.1,Pbr022516.1,Pbr024419.1,Pbr022741.1,Pbr028581.1
GO:0008053	mitochondrial fusion	biological_process	0.086399	0.72404	9	4862	34	29078	Pbr016156.1,Pbr002266.1,Pbr014702.1,Pbr009889.1,Pbr040655.1,Novel01855,Pbr007152.1,Pbr022173.1,Pbr000471.1
GO:0008443	phosphofructokinase activity	molecular_function	0.086705	0.72481	12	4862	46	29078	Pbr037594.1,Pbr015118.1,Pbr027034.1,Pbr025194.1,Pbr008761.1,Pbr032451.1,Pbr028610.1,Pbr017967.1,Pbr011476.2,Pbr024421.1,Pbr000099.1,Pbr001967.1
GO:0015708	silicate transport	biological_process	0.086803	0.72481	2	4862	3	29078	Pbr016574.1,Pbr005476.1
GO:0030597	RNA glycosylase activity	molecular_function	0.087506	0.72807	4	4862	11	29078	Pbr018179.1,Pbr018182.1,Pbr031016.1,Pbr041346.1
GO:0030598	rRNA N-glycosylase activity	molecular_function	0.087506	0.72807	4	4862	11	29078	Pbr018182.1,Pbr018179.1,Pbr031016.1,Pbr041346.1
GO:0019042	viral latency	biological_process	0.08785	0.72963	2	4862	3	29078	Pbr008420.1,Novel01671
GO:0010393	galacturonan metabolic process	biological_process	0.088834	0.73303	2	4862	3	29078	Pbr036775.1,Pbr008610.1
GO:0045488	pectin metabolic process	biological_process	0.088834	0.73303	2	4862	3	29078	Pbr036775.1,Pbr008610.1
GO:0045490	pectin catabolic process	biological_process	0.088834	0.73303	2	4862	3	29078	Pbr036775.1,Pbr008610.1
GO:0004451	isocitrate lyase activity	molecular_function	0.089033	0.73303	2	4862	3	29078	Pbr018086.1,Pbr034474.1
GO:0007157	heterophilic cell-cell adhesion via plasma membrane cell adhesion molecules	biological_process	0.089049	0.73303	2	4862	3	29078	Pbr004829.1,Pbr031727.1
GO:0006449	regulation of translational termination	biological_process	0.090495	0.73439	2	4862	4	29078	Pbr007353.1,Pbr034245.1
GO:0006452	translational frameshifting	biological_process	0.090495	0.73439	2	4862	4	29078	Pbr007353.1,Pbr034245.1
GO:0034250	positive regulation of cellular amide metabolic process	biological_process	0.090495	0.73439	2	4862	4	29078	Pbr007353.1,Pbr034245.1
GO:0043243	positive regulation of protein complex disassembly	biological_process	0.090495	0.73439	2	4862	4	29078	Pbr034245.1,Pbr007353.1
GO:0045727	positive regulation of translation	biological_process	0.090495	0.73439	2	4862	4	29078	Pbr034245.1,Pbr007353.1
GO:0045901	positive regulation of translational elongation	biological_process	0.090495	0.73439	2	4862	4	29078	Pbr034245.1,Pbr007353.1
GO:0045905	positive regulation of translational termination	biological_process	0.090495	0.73439	2	4862	4	29078	Pbr034245.1,Pbr007353.1
GO:0090304	nucleic acid metabolic process	biological_process	0.090552	0.73439	864	4862	4932	29078	Pbr004391.1,Pbr013188.1,Pbr023812.1,Pbr034842.1,Pbr004478.1,Pbr020087.1,Pbr007870.2,Pbr018403.1,Pbr004482.1,Pbr009069.1,Pbr004529.1,Pbr024175.1,Pbr041372.1,Pbr021960.1,Pbr010949.1,Pbr018866.1,Pbr019335.1,Pbr000615.1,Pbr013060.1,Pbr025331.1,Pbr033635.1,Pbr022822.1,Pbr022447.1,Pbr038082.1,Pbr025449.2,Pbr030748.1,Pbr034103.1,Pbr010974.1,Pbr001159.1,Pbr005468.2,Pbr007673.1,Pbr008973.1,Pbr030208.1,Pbr…
GO:0016413	O-acetyltransferase activity	molecular_function	0.090635	0.73439	7	4862	23	29078	Pbr004630.1,Pbr035339.1,Pbr031280.1,Pbr020535.1,Pbr035679.1,Pbr031495.1,Pbr019030.1
GO:0044249	cellular biosynthetic process	biological_process	0.090955	0.73571	991	4862	5760	29078	Pbr000582.1,Pbr006116.1,Pbr039657.1,Pbr007297.1,Pbr042911.1,Pbr029884.1,Pbr024446.1,Pbr035906.1,Pbr008639.1,Pbr010069.1,Pbr011355.1,Pbr017391.1,Pbr007156.1,Pbr020138.1,Pbr011943.1,Pbr026017.1,Pbr021120.1,Pbr019630.1,Pbr026609.1,Pbr030117.1,Pbr035642.1,Pbr013444.1,Pbr007292.1,Pbr031900.1,Pbr002835.1,Pbr001956.4,Pbr029902.1,Pbr014720.1,Pbr041710.1,Pbr009660.1,Pbr011284.1,Pbr042340.1,Pbr017914.1,Pbr…
GO:0000015	phosphopyruvate hydratase complex	cellular_component	0.091323	0.73613	4	4862	10	29078	Pbr016817.1,Pbr020223.1,Pbr005487.1,Pbr017545.1
GO:0004634	phosphopyruvate hydratase activity	molecular_function	0.091323	0.73613	4	4862	10	29078	Pbr016817.1,Pbr020223.1,Pbr005487.1,Pbr017545.1
GO:0016769	transferase activity, transferring nitrogenous groups	molecular_function	0.091527	0.73649	6	4862	19	29078	Pbr014600.1,Pbr001269.1,Pbr038270.1,Pbr004310.1,Pbr004709.2,Pbr026912.1
GO:1902578	single-organism localization	biological_process	0.092382	0.74201	540	4862	3012	29078	Pbr039795.1,Pbr036248.1,Pbr020344.1,Pbr014231.1,Pbr040083.1,Pbr028728.1,Pbr007743.1,Pbr028713.1,Pbr032773.1,Pbr032778.1,Pbr024095.2,Pbr012203.1,Pbr007794.1,Pbr009888.1,Pbr037777.1,Pbr040466.1,Pbr036084.1,Novel00295,Pbr029345.1,Pbr002516.1,Pbr033016.2,Pbr013540.2,Pbr011127.2,Pbr016116.2,Pbr020221.1,Novel01303,Pbr002356.1,Pbr017378.1,Pbr015574.1,Pbr013386.1,Pbr013573.1,Pbr001408.1,Pbr009471.1,Pbr04…
GO:0016861	intramolecular oxidoreductase activity, interconverting aldoses and ketoses	molecular_function	0.092532	0.74201	10	4862	39	29078	Pbr004380.1,Pbr009377.1,Pbr013399.1,Pbr028738.1,Pbr032377.1,Pbr029404.1,Pbr035550.1,Pbr020798.1,Pbr006178.1,Pbr023201.1
GO:0000160	phosphorelay signal transduction system	biological_process	0.093365	0.74741	27	4862	126	29078	Pbr040056.1,Pbr013518.1,Pbr007273.2,Pbr030836.1,Pbr034188.1,Pbr035647.1,Pbr005673.1,Pbr034565.1,Pbr030132.2,Pbr004995.3,Pbr032265.1,Pbr036239.1,Pbr018705.1,Pbr034731.1,Pbr012151.3,Pbr009193.1,Pbr008565.1,Pbr034825.1,Pbr015157.1,Pbr012127.1,Pbr006568.1,Pbr041738.1,Pbr017832.1,Pbr014538.1,Pbr017109.1,Pbr013638.1,Pbr015384.1
GO:0019882	antigen processing and presentation	biological_process	0.09356	0.74768	5	4862	15	29078	Pbr007674.1,Pbr029884.1,Pbr038428.1,Pbr038566.1,Pbr014027.1
GO:0016703	oxidoreductase activity, acting on single donors with incorporation of molecular oxygen, incorporation of one atom of oxygen (internal monooxygenases or internal mixed function oxidases)	molecular_function	0.094566	0.75442	9	4862	32	29078	Pbr004478.1,Pbr004482.1,Pbr012454.1,Pbr024656.1,Pbr039737.1,Pbr019189.1,Pbr042893.1,Pbr000745.1,Pbr026888.1
GO:0007623	circadian rhythm	biological_process	0.09519	0.7581	5	4862	15	29078	Pbr009085.1,Pbr008242.1,Pbr010205.1,Pbr012955.1,Pbr027216.1
GO:0005615	extracellular space	cellular_component	0.095565	0.75978	28	4862	131	29078	Pbr025576.1,Pbr006045.1,Pbr038791.1,Pbr000037.1,Pbr035315.1,Pbr019948.1,Novel01855,Pbr026515.1,Pbr023153.1,Pbr011937.2,Pbr042779.1,Pbr037030.1,Pbr006702.1,Pbr034288.1,Pbr015850.1,Pbr011936.1,Pbr021771.1,Pbr010390.1,Pbr036141.1,Pbr013835.1,Pbr005582.1,Pbr007152.1,Pbr036998.1,Pbr012256.1,Pbr013503.1,Pbr020221.1,Pbr017612.1,Pbr000623.1
GO:0004807	triose-phosphate isomerase activity	molecular_function	0.096567	0.76644	3	4862	7	29078	Pbr032377.1,Pbr009377.1,Pbr020798.1
GO:0000785	chromatin	cellular_component	0.096843	0.76732	11	4862	46	29078	Pbr014527.1,Pbr004343.1,Pbr029415.2,Pbr041485.1,Pbr015263.1,Pbr018561.1,Pbr030782.1,Pbr022127.1,Pbr015071.1,Pbr009055.1,Pbr011790.1
GO:0016070	RNA metabolic process	biological_process	0.097398	0.7704	703	4862	4014	29078	Pbr012115.1,Pbr022173.1,Pbr027466.1,Pbr004970.1,Pbr002372.1,Pbr007349.1,Pbr009571.1,Pbr016195.1,Pbr017832.1,Pbr018723.1,Pbr022741.1,Pbr034846.1,Pbr017319.1,Pbr025074.1,Pbr037759.1,Pbr026913.1,Pbr041821.1,Pbr001967.1,Pbr006045.1,Pbr028658.1,Pbr027816.1,Pbr023193.1,Pbr008456.1,Pbr027347.1,Pbr033588.1,Pbr021741.1,Pbr011278.1,Pbr013948.1,Pbr031557.1,Pbr004345.1,Pbr014782.1,Pbr023212.1,Pbr027868.1,Pbr…
GO:0009425	bacterial-type flagellum basal body	cellular_component	0.097652	0.7711	4	4862	12	29078	Pbr011881.1,Pbr013410.1,Pbr007670.1,Pbr028729.1
GO:0005996	monosaccharide metabolic process	biological_process	0.098033	0.7728	20	4862	87	29078	Pbr027034.1,Pbr035550.1,Pbr000620.1,Pbr025194.1,Pbr006726.1,Pbr011476.2,Pbr024421.1,Pbr017967.1,Pbr015141.1,Pbr013657.1,Pbr029404.1,Pbr023201.1,Pbr006178.1,Pbr023317.1,Pbr029848.1,Pbr035637.1,Pbr010587.1,Pbr034188.1,Pbr028502.1,Pbr012494.1
GO:0046527	glucosyltransferase activity	molecular_function	0.098638	0.77396	25	4862	108	29078	Pbr028302.1,Pbr022698.1,Pbr012642.1,Pbr003394.1,Pbr007376.1,Pbr031564.1,Pbr000683.1,Pbr038537.1,Pbr006528.1,Pbr016264.1,Pbr037395.1,Pbr039970.1,Pbr003107.1,Pbr013444.1,Pbr003011.1,Pbr001616.1,Pbr010680.1,Pbr035531.1,Pbr004628.1,Pbr003303.1,Pbr035996.1,Pbr027868.1,Pbr003547.1,Pbr003395.1,Pbr029641.1
GO:0019054	modulation by virus of host process	biological_process	0.098679	0.77396	6	4862	19	29078	Pbr041878.1,Pbr025229.1,Pbr032793.1,Pbr037244.1,Pbr037514.1,Pbr020464.1
GO:0044068	modulation by symbiont of host cellular process	biological_process	0.098679	0.77396	6	4862	19	29078	Pbr037244.1,Pbr032793.1,Pbr025229.1,Pbr041878.1,Pbr020464.1,Pbr037514.1
GO:0019200	carbohydrate kinase activity	molecular_function	0.0998	0.77889	12	4862	47	29078	Pbr008761.1,Pbr032451.1,Pbr028610.1,Pbr017967.1,Pbr011476.2,Pbr024421.1,Pbr001967.1,Pbr000099.1,Pbr015118.1,Pbr037594.1,Pbr027034.1,Pbr025194.1
GO:0019089	transmission of virus	biological_process	0.099978	0.77889	4	4862	11	29078	Pbr008673.1,Pbr022154.2,Pbr024238.1,Pbr020708.1
GO:0044007	dissemination or transmission of symbiont from host	biological_process	0.099978	0.77889	4	4862	11	29078	Pbr022154.2,Pbr024238.1,Pbr008673.1,Pbr020708.1
GO:0051821	dissemination or transmission of organism from other organism involved in symbiotic interaction	biological_process	0.099978	0.77889	4	4862	11	29078	Pbr008673.1,Pbr022154.2,Pbr024238.1,Pbr020708.1
GO:0008373	sialyltransferase activity	molecular_function	0.10079	0.78388	3	4862	7	29078	Pbr036787.1,Pbr003509.1,Pbr035028.1
GO:0030234	enzyme regulator activity	molecular_function	0.10165	0.78929	101	4862	545	29078	Pbr041701.1,Pbr014079.1,Pbr039737.1,Pbr024446.1,Pbr012616.2,Pbr015850.1,Pbr025534.1,Pbr041702.1,Pbr038984.1,Pbr034316.1,Pbr031756.1,Pbr025229.1,Pbr000622.1,Pbr025458.1,Pbr010069.1,Pbr026333.1,Pbr024741.1,Pbr009862.1,Pbr025129.1,Pbr033240.1,Pbr042655.1,Pbr041884.1,Pbr037379.1,Pbr022719.1,Pbr015755.1,Pbr016831.1,Novel01257,Pbr034523.1,Pbr016252.1,Pbr026689.2,Pbr040745.1,Novel01068,Pbr040202.1,Pbr01…
GO:0050830	defense response to Gram-positive bacterium	biological_process	0.10264	0.7956	5	4862	15	29078	Pbr031025.1,Pbr031016.1,Pbr004240.1,Pbr030440.2,Pbr016574.1
GO:0006050	mannosamine metabolic process	biological_process	0.10357	0.79882	5	4862	16	29078	Pbr004482.1,Pbr026888.1,Pbr012454.1,Pbr004478.1,Pbr019189.1
GO:0006051	N-acetylmannosamine metabolic process	biological_process	0.10357	0.79882	5	4862	16	29078	Pbr004482.1,Pbr012454.1,Pbr026888.1,Pbr004478.1,Pbr019189.1
GO:0047465	N-acylglucosamine-6-phosphate 2-epimerase activity	molecular_function	0.10357	0.79882	5	4862	16	29078	Pbr026888.1,Pbr012454.1,Pbr004482.1,Pbr004478.1,Pbr019189.1
GO:0043462	regulation of ATPase activity	biological_process	0.10516	0.80975	3	4862	8	29078	Pbr026689.2,Pbr021754.1,Pbr000622.1
GO:0051262	protein tetramerization	biological_process	0.10589	0.81401	4	4862	11	29078	Pbr033890.1,Pbr025022.1,Novel01175,Pbr034947.1
GO:0015662	ATPase activity, coupled to transmembrane movement of ions, phosphorylative mechanism	molecular_function	0.10647	0.81714	4	4862	11	29078	Pbr022516.1,Pbr016493.1,Pbr022529.1,Pbr004302.1
GO:1901607	alpha-amino acid biosynthetic process	biological_process	0.10682	0.81849	45	4862	219	29078	Pbr003075.4,Pbr026758.1,Pbr013587.1,Pbr016632.1,Pbr038232.1,Pbr025771.1,Pbr040411.1,Pbr006059.2,Pbr028524.1,Pbr025129.1,Pbr027207.1,Pbr004809.1,Pbr019189.1,Pbr031495.1,Pbr038994.1,Pbr014749.1,Pbr025845.1,Pbr035679.1,Pbr012454.1,Pbr009661.1,Pbr020138.1,Pbr026888.1,Pbr012616.2,Pbr039737.1,Pbr029791.1,Pbr016887.1,Pbr004630.1,Pbr027985.1,Pbr030776.1,Pbr030761.1,Pbr001716.1,Pbr018100.1,Pbr042893.1,Pbr…
GO:0018580	nitronate monooxygenase activity	molecular_function	0.10726	0.82047	7	4862	24	29078	Pbr019189.1,Pbr004478.1,Pbr039737.1,Pbr012454.1,Pbr026888.1,Pbr004482.1,Pbr042893.1
GO:0005184	neuropeptide hormone activity	molecular_function	0.1076	0.82173	4	4862	11	29078	Pbr017488.1,Pbr007511.1,Pbr015329.1,Pbr031727.1
GO:0032446	protein modification by small protein conjugation	biological_process	0.10799	0.82336	33	4862	151	29078	Pbr017241.1,Pbr034565.1,Pbr034167.1,Pbr035814.1,Pbr013854.1,Pbr032882.1,Pbr016092.1,Pbr038818.1,Pbr024980.1,Pbr016655.1,Pbr002905.1,Pbr041491.1,Pbr003302.1,Pbr013414.1,Pbr010929.1,Pbr007911.1,Pbr033255.1,Pbr001353.1,Pbr013133.1,Pbr000535.1,Pbr012148.1,Pbr017284.1,Pbr031387.1,Pbr003584.1,Pbr024184.1,Pbr035713.1,Pbr001881.1,Pbr014928.1,Pbr022832.1,Pbr014709.1,Pbr012694.1,Pbr010141.1,Pbr005829.1
GO:0016298	lipase activity	molecular_function	0.10898	0.82954	7	4862	24	29078	Pbr010903.1,Pbr036969.1,Pbr023534.1,Pbr012112.1,Pbr042198.1,Pbr041464.1,Pbr009528.1
GO:0016857	racemase and epimerase activity, acting on carbohydrates and derivatives	molecular_function	0.10939	0.83131	7	4862	26	29078	Pbr026888.1,Pbr012454.1,Pbr004482.1,Pbr019189.1,Pbr004478.1,Pbr027176.2,Pbr026768.1
GO:0044427	chromosomal part	cellular_component	0.11103	0.83981	55	4862	282	29078	Pbr032130.1,Pbr017109.1,Pbr041852.1,Pbr031353.1,Pbr003960.1,Pbr028009.1,Pbr000829.1,Pbr012026.1,Pbr015263.1,Pbr018561.1,Pbr042335.2,Pbr030524.1,Pbr003822.1,Pbr004343.1,Pbr013118.1,Novel00221,Pbr014896.1,Pbr026515.1,Pbr020001.1,Pbr030363.1,Pbr000472.1,Pbr019013.1,Pbr041485.1,Pbr017306.1,Pbr023640.1,Pbr011790.1,Pbr020221.1,Pbr003757.1,Pbr007152.1,Pbr011494.1,Pbr016131.2,Pbr004807.1,Pbr006568.1,Pbr0…
GO:0006480	N-terminal protein amino acid methylation	biological_process	0.11105	0.83981	5	4862	16	29078	Pbr038854.1,Pbr016578.1,Pbr013510.1,Pbr039628.1,Novel01438
GO:0031365	N-terminal protein amino acid modification	biological_process	0.11105	0.83981	5	4862	16	29078	Novel01438,Pbr038854.1,Pbr016578.1,Pbr013510.1,Pbr039628.1
GO:0004427	inorganic diphosphatase activity	molecular_function	0.11131	0.84043	8	4862	29	29078	Pbr034352.1,Pbr025580.2,Pbr025894.1,Pbr023158.1,Pbr008245.1,Pbr003094.1,Pbr028917.1,Pbr037441.1
GO:0006570	tyrosine metabolic process	biological_process	0.11193	0.84374	4	4862	11	29078	Pbr028524.1,Pbr003075.4,Pbr026742.1,Pbr040411.1
GO:0046483	heterocycle metabolic process	biological_process	0.11228	0.84375	999	4862	5749	29078	Pbr030367.1,Pbr040080.1,Pbr032812.1,Pbr003631.1,Pbr027726.1,Pbr007217.5,Pbr013509.1,Pbr016131.2,Pbr035253.1,Pbr000963.1,Pbr022437.1,Pbr031195.1,Pbr021104.1,Pbr037207.1,Pbr010226.1,Pbr002526.1,Pbr028816.1,Pbr028081.1,Pbr014831.1,Pbr032922.1,Pbr042230.1,Pbr005433.1,Pbr041432.1,Pbr026725.1,Pbr040546.1,Pbr023902.1,Pbr013475.1,Pbr026017.1,Pbr021120.1,Pbr017391.1,Pbr011355.1,Pbr008639.1,Pbr013919.1,Pbr…
GO:0004003	ATP-dependent DNA helicase activity	molecular_function	0.11229	0.84375	9	4862	33	29078	Pbr017319.1,Pbr019186.1,Pbr040655.1,Pbr018863.1,Pbr014654.1,Pbr026267.1,Pbr008285.1,Pbr023835.1,Pbr041791.1
GO:0017148	negative regulation of translation	biological_process	0.1128	0.84485	8	4862	30	29078	Pbr041346.1,Pbr030472.1,Pbr033381.1,Pbr040708.1,Pbr018179.1,Pbr018182.1,Pbr031016.1,Pbr036787.1
GO:0034249	negative regulation of cellular amide metabolic process	biological_process	0.1128	0.84485	8	4862	30	29078	Pbr036787.1,Pbr018182.1,Pbr018179.1,Pbr031016.1,Pbr033381.1,Pbr030472.1,Pbr041346.1,Pbr040708.1
GO:0016831	carboxy-lyase activity	molecular_function	0.11318	0.84627	29	4862	135	29078	Pbr009824.1,Pbr025875.1,Pbr033289.1,Pbr035548.1,Pbr034188.1,Pbr010513.1,Pbr032383.2,Pbr022693.1,Pbr016554.1,Pbr022469.1,Pbr006316.1,Pbr000576.1,Pbr019189.1,Pbr038213.1,Pbr041502.1,Pbr031234.1,Pbr030049.1,Pbr002202.1,Novel00295,Pbr016564.1,Pbr008480.1,Pbr028315.1,Pbr004310.1,Pbr012454.1,Pbr034362.1,Pbr024227.1,Pbr008481.1,Pbr013232.1,Pbr010849.1
GO:0016667	oxidoreductase activity, acting on a sulfur group of donors	molecular_function	0.1158	0.86448	31	4862	162	29078	Pbr038163.1,Pbr027673.1,Pbr037188.1,Pbr014726.1,Pbr041552.1,Pbr041506.1,Pbr033372.1,Pbr014764.1,Pbr027939.1,Pbr035809.3,Pbr000916.1,Pbr014246.1,Pbr022789.1,Pbr014825.1,Pbr039150.2,Pbr014824.1,Pbr019855.1,Pbr005974.1,Pbr038124.1,Pbr000414.1,Pbr016410.1,Pbr026619.1,Pbr024430.1,Pbr005794.1,Pbr039611.1,Novel00448,Pbr007605.2,Pbr011218.1,Pbr008420.1,Pbr005188.1,Pbr012214.1
GO:0008272	sulfate transport	biological_process	0.11649	0.86548	6	4862	19	29078	Pbr022573.1,Pbr000882.1,Pbr011127.2,Pbr030785.1,Pbr008924.1,Pbr012926.1
GO:0015116	sulfate transmembrane transporter activity	molecular_function	0.11649	0.86548	6	4862	19	29078	Pbr030785.1,Pbr012926.1,Pbr008924.1,Pbr000882.1,Pbr022573.1,Pbr011127.2
GO:1901682	sulfur compound transmembrane transporter activity	molecular_function	0.11649	0.86548	6	4862	19	29078	Pbr012926.1,Pbr008924.1,Pbr030785.1,Pbr011127.2,Pbr022573.1,Pbr000882.1
GO:0043900	regulation of multi-organism process	biological_process	0.11871	0.88057	12	4862	51	29078	Pbr003961.1,Pbr022412.1,Pbr002409.1,Pbr029464.2,Pbr041192.1,Pbr023316.1,Pbr042194.1,Pbr016570.1,Pbr001359.1,Pbr030644.1,Pbr008625.1,Pbr008624.1
GO:0032797	SMN complex	cellular_component	0.11934	0.88385	1	4862	1	29078	Pbr017370.1
GO:0005542	folic acid binding	molecular_function	0.12152	0.89713	2	4862	4	29078	Pbr030702.1,Pbr030703.1
GO:0072341	modified amino acid binding	molecular_function	0.12152	0.89713	2	4862	4	29078	Pbr030703.1,Pbr030702.1
GO:0006270	DNA replication initiation	biological_process	0.12173	0.89729	24	4862	114	29078	Pbr013504.1,Pbr037145.1,Pbr005859.1,Pbr028079.1,Pbr018613.1,Pbr002620.1,Pbr016884.1,Pbr033618.1,Pbr025748.1,Pbr024656.1,Pbr037820.1,Pbr013509.1,Pbr022698.1,Pbr037322.1,Pbr032812.1,Pbr009812.1,Pbr041200.1,Pbr020214.1,Pbr016421.1,Pbr033617.1,Pbr011427.1,Pbr008639.1,Pbr012821.1,Pbr033061.1
GO:0009070	serine family amino acid biosynthetic process	biological_process	0.12205	0.89819	5	4862	16	29078	Pbr004630.1,Pbr035679.1,Pbr020535.1,Pbr019030.1,Pbr031495.1
GO:0043648	dicarboxylic acid metabolic process	biological_process	0.12229	0.89855	14	4862	59	29078	Pbr013587.1,Pbr020138.1,Pbr026758.1,Pbr038232.1,Pbr030776.1,Pbr036263.1,Pbr012454.1,Pbr025845.1,Pbr038994.1,Pbr005433.1,Pbr027207.1,Pbr022741.1,Pbr026888.1,Pbr006059.2
GO:0048038	quinone binding	molecular_function	0.12326	0.90156	8	4862	30	29078	Pbr036963.1,Pbr039861.2,Pbr026274.1,Pbr011510.1,Pbr038148.1,Pbr001885.2,Pbr036127.1,Pbr011511.1
GO:0010024	phytochromobilin biosynthetic process	biological_process	0.12367	0.90156	2	4862	4	29078	Pbr027647.1,Pbr034769.1
GO:0016636	oxidoreductase activity, acting on the CH-CH group of donors, iron-sulfur protein as acceptor	molecular_function	0.12367	0.90156	2	4862	4	29078	Pbr034769.1,Pbr027647.1
GO:0050897	cobalt ion binding	molecular_function	0.12367	0.90156	2	4862	4	29078	Pbr027647.1,Pbr034769.1
GO:0051202	phytochromobilin metabolic process	biological_process	0.12367	0.90156	2	4862	4	29078	Pbr034769.1,Pbr027647.1
GO:0042398	cellular modified amino acid biosynthetic process	biological_process	0.12718	0.92566	15	4862	63	29078	Pbr032700.1,Pbr026061.1,Pbr001716.1,Pbr018549.1,Pbr037756.1,Pbr016485.1,Pbr013374.1,Pbr000694.1,Pbr026167.2,Pbr010911.1,Pbr038232.1,Pbr005412.1,Pbr006002.1,Pbr030761.1,Pbr009661.1
GO:0044275	cellular carbohydrate catabolic process	biological_process	0.1293	0.93823	5	4862	17	29078	Pbr031491.1,Pbr012208.1,Pbr000526.1,Pbr028619.1,Pbr035260.1
GO:0006818	hydrogen transport	biological_process	0.13004	0.93823	55	4862	288	29078	Pbr023830.2,Pbr030484.1,Pbr038932.1,Pbr026725.1,Pbr013060.1,Novel01855,Pbr016816.1,Pbr037244.1,Pbr026432.1,Pbr037928.1,Pbr022437.1,Pbr037441.1,Pbr011625.1,Pbr032391.1,Pbr015574.1,Pbr013386.1,Pbr023687.1,Pbr008245.1,Pbr038249.1,Pbr003094.1,Pbr008346.1,Pbr020221.1,Pbr020156.1,Pbr028751.1,Pbr022234.1,Pbr016347.1,Pbr031897.1,Pbr000776.1,Pbr007211.1,Pbr016573.1,Pbr029345.1,Pbr004922.1,Pbr030829.1,Pbr0…
GO:0015992	proton transport	biological_process	0.13004	0.93823	55	4862	288	29078	Pbr038932.1,Pbr026725.1,Pbr013060.1,Pbr030484.1,Pbr023830.2,Pbr037441.1,Pbr037928.1,Pbr022437.1,Novel01855,Pbr037244.1,Pbr016816.1,Pbr026432.1,Pbr023687.1,Pbr015574.1,Pbr013386.1,Pbr011625.1,Pbr032391.1,Pbr028751.1,Pbr020156.1,Pbr020221.1,Pbr003094.1,Pbr008346.1,Pbr008245.1,Pbr038249.1,Pbr029345.1,Pbr004922.1,Pbr030829.1,Pbr016573.1,Pbr031897.1,Pbr000776.1,Pbr007211.1,Pbr022234.1,Pbr016347.1,Pbr0…
GO:0000079	regulation of cyclin-dependent protein serine/threonine kinase activity	biological_process	0.13033	0.93823	4	4862	13	29078	Pbr018421.1,Pbr037052.1,Pbr012672.1,Pbr002851.1
GO:0071900	regulation of protein serine/threonine kinase activity	biological_process	0.13033	0.93823	4	4862	13	29078	Pbr002851.1,Pbr012672.1,Pbr037052.1,Pbr018421.1
GO:1904029	regulation of cyclin-dependent protein kinase activity	biological_process	0.13033	0.93823	4	4862	13	29078	Pbr002851.1,Pbr018421.1,Pbr037052.1,Pbr012672.1
GO:0016011	dystroglycan complex	cellular_component	0.13052	0.93823	3	4862	8	29078	Pbr041053.1,Pbr021378.1,Pbr026886.1
GO:0016012	sarcoglycan complex	cellular_component	0.13052	0.93823	3	4862	8	29078	Pbr026886.1,Pbr021378.1,Pbr041053.1
GO:0009073	aromatic amino acid family biosynthetic process	biological_process	0.13163	0.9448	9	4862	34	29078	Pbr027985.1,Pbr037530.1,Pbr040411.1,Pbr012988.1,Pbr003075.4,Pbr042387.1,Pbr004809.1,Pbr039052.1,Pbr028524.1
GO:0043772	acyl-phosphate glycerol-3-phosphate acyltransferase activity	molecular_function	0.13205	0.94632	2	4862	4	29078	Pbr012575.1,Pbr024446.1
GO:0016567	protein ubiquitination	biological_process	0.1324	0.94734	32	4862	149	29078	Pbr034167.1,Pbr013854.1,Pbr035814.1,Pbr017241.1,Pbr034565.1,Pbr002905.1,Pbr041491.1,Pbr003302.1,Pbr013414.1,Pbr032882.1,Pbr016092.1,Pbr024980.1,Pbr038818.1,Pbr016655.1,Pbr000535.1,Pbr017284.1,Pbr012148.1,Pbr031387.1,Pbr024184.1,Pbr035713.1,Pbr010929.1,Pbr007911.1,Pbr033255.1,Pbr013133.1,Pbr001353.1,Pbr014709.1,Pbr022832.1,Pbr012694.1,Pbr010141.1,Pbr005829.1,Pbr001881.1,Pbr014928.1
GO:0006739	NADP metabolic process	biological_process	0.13284	0.94857	7	4862	25	29078	Pbr028738.1,Pbr004380.1,Pbr022226.1,Pbr024640.1,Pbr026727.1,Pbr013399.1,Pbr016565.1
GO:0044445	cytosolic part	cellular_component	0.13298	0.94857	7	4862	27	29078	Pbr005487.1,Pbr017545.1,Pbr011561.1,Pbr014414.1,Pbr016817.1,Pbr020223.1,Pbr006822.1
GO:0004861	cyclin-dependent protein serine/threonine kinase inhibitor activity	molecular_function	0.13349	0.95081	4	4862	13	29078	Pbr034316.1,Pbr025129.1,Pbr034523.1,Pbr030948.1
GO:0016480	negative regulation of transcription from RNA polymerase III promoter	biological_process	0.13461	0.95577	2	4862	4	29078	Pbr016651.1,Pbr041699.1
GO:0030515	snoRNA binding	molecular_function	0.13481	0.95577	3	4862	9	29078	Pbr001967.1,Pbr000293.1,Pbr032451.1
GO:0072588	box H/ACA RNP complex	cellular_component	0.13481	0.95577	3	4862	9	29078	Pbr001967.1,Pbr032451.1,Pbr000293.1
GO:0004535	poly(A)-specific ribonuclease activity	molecular_function	0.13543	0.95871	5	4862	16	29078	Pbr042866.1,Pbr024500.1,Pbr024118.1,Pbr038828.1,Pbr033635.1
GO:0045786	negative regulation of cell cycle	biological_process	0.13647	0.96446	11	4862	46	29078	Pbr004466.1,Pbr002905.1,Pbr025129.1,Pbr017284.1,Pbr034523.1,Pbr028466.1,Pbr033255.1,Pbr034316.1,Pbr013133.1,Pbr001881.1,Pbr030948.1
GO:0004743	pyruvate kinase activity	molecular_function	0.13665	0.96446	7	4862	26	29078	Pbr004478.1,Pbr040797.1,Pbr025447.1,Pbr026888.1,Pbr004482.1,Pbr030186.1,Pbr000777.1
GO:0008013	beta-catenin binding	molecular_function	0.13731	0.96609	4	4862	12	29078	Pbr030853.1,Pbr016252.1,Pbr016551.1,Pbr021027.1
GO:0006810	transport	biological_process	0.13757	0.96609	725	4862	4112	29078	Pbr002804.1,Pbr033136.1,Pbr039112.1,Pbr036483.1,Pbr022516.1,Pbr002052.1,Pbr013031.1,Pbr024739.1,Pbr022529.1,Pbr008855.1,Pbr025845.1,Pbr035176.1,Pbr018746.1,Pbr033381.1,Pbr030829.1,Pbr004922.1,Pbr033453.1,Pbr025257.1,Pbr017861.1,Pbr039410.1,Pbr031016.1,Pbr022782.1,Pbr008673.1,Pbr032212.1,Pbr028240.2,Pbr011625.1,Pbr010577.1,Pbr019926.1,Pbr032391.1,Pbr037724.1,Pbr035944.1,Pbr026745.1,Pbr031025.1,Pbr…
GO:0009147	pyrimidine nucleoside triphosphate metabolic process	biological_process	0.13854	0.96609	4	4862	13	29078	Pbr035060.1,Pbr033822.1,Novel01597,Pbr020086.2
GO:0048284	organelle fusion	biological_process	0.13894	0.96609	9	4862	37	29078	Pbr014702.1,Pbr009889.1,Pbr040655.1,Pbr002266.1,Pbr016156.1,Pbr022173.1,Pbr000471.1,Pbr007152.1,Novel01855
GO:1901661	quinone metabolic process	biological_process	0.13904	0.96609	7	4862	25	29078	Pbr011073.1,Pbr026689.2,Pbr011943.1,Pbr019875.1,Pbr034825.1,Pbr010941.1,Pbr038786.1
GO:1901663	quinone biosynthetic process	biological_process	0.13904	0.96609	7	4862	25	29078	Pbr026689.2,Pbr011073.1,Pbr011943.1,Pbr038786.1,Pbr019875.1,Pbr034825.1,Pbr010941.1
GO:0004356	glutamate-ammonia ligase activity	molecular_function	0.13973	0.96609	4	4862	12	29078	Pbr016632.1,Pbr029791.1,Pbr012616.2,Pbr014749.1
GO:0016211	ammonia ligase activity	molecular_function	0.13973	0.96609	4	4862	12	29078	Pbr014749.1,Pbr012616.2,Pbr029791.1,Pbr016632.1
GO:0016880	acid-ammonia (or amide) ligase activity	molecular_function	0.13973	0.96609	4	4862	12	29078	Pbr014749.1,Pbr012616.2,Pbr029791.1,Pbr016632.1
GO:0015103	inorganic anion transmembrane transporter activity	molecular_function	0.14012	0.96609	15	4862	64	29078	Pbr030785.1,Pbr015648.1,Pbr014708.1,Pbr004730.1,Pbr012926.1,Pbr000043.1,Pbr000882.1,Pbr013540.2,Pbr034359.1,Pbr011127.2,Pbr003103.1,Pbr008924.1,Pbr022573.1,Pbr040083.1,Pbr035548.1
GO:0043190	ATP-binding cassette (ABC) transporter complex	cellular_component	0.14028	0.96609	2	4862	4	29078	Pbr011705.1,Pbr011258.1
GO:0007586	digestion	biological_process	0.14058	0.96609	3	4862	8	29078	Pbr016252.1,Pbr039737.1,Pbr000527.1
GO:0017070	U6 snRNA binding	molecular_function	0.14101	0.96609	2	4862	4	29078	Pbr000701.1,Pbr022318.1
GO:0009254	peptidoglycan turnover	biological_process	0.14112	0.96609	1	4862	1	29078	Pbr035475.1
GO:0030410	nicotianamine synthase activity	molecular_function	0.14126	0.96609	2	4862	4	29078	Pbr010088.1,Pbr028909.1
GO:0030417	nicotianamine metabolic process	biological_process	0.14126	0.96609	2	4862	4	29078	Pbr010088.1,Pbr028909.1
GO:0030418	nicotianamine biosynthetic process	biological_process	0.14126	0.96609	2	4862	4	29078	Pbr010088.1,Pbr028909.1
GO:0046912	transferase activity, transferring acyl groups, acyl groups converted into alkyl on transfer	molecular_function	0.14156	0.96609	6	4862	21	29078	Pbr026777.1,Pbr021771.1,Pbr005859.1,Pbr023764.1,Pbr004985.1,Pbr015038.1
GO:0005253	anion channel activity	molecular_function	0.14165	0.96609	6	4862	22	29078	Pbr015648.1,Pbr003103.1,Pbr035548.1,Pbr034359.1,Pbr014540.1,Pbr000043.1
GO:0042287	MHC protein binding	molecular_function	0.14185	0.96609	3	4862	8	29078	Pbr014027.1,Pbr038428.1,Pbr029884.1
GO:0042289	MHC class II protein binding	molecular_function	0.14185	0.96609	3	4862	8	29078	Pbr014027.1,Pbr029884.1,Pbr038428.1
GO:0022884	macromolecule transmembrane transporter activity	molecular_function	0.14223	0.96609	5	4862	17	29078	Pbr031025.1,Pbr031016.1,Pbr014699.2,Pbr039046.1,Pbr018864.1
GO:0019310	inositol catabolic process	biological_process	0.14249	0.96609	3	4862	9	29078	Pbr028619.1,Pbr035260.1,Pbr012208.1
GO:0046164	alcohol catabolic process	biological_process	0.14249	0.96609	3	4862	9	29078	Pbr028619.1,Pbr035260.1,Pbr012208.1
GO:0046174	polyol catabolic process	biological_process	0.14249	0.96609	3	4862	9	29078	Pbr012208.1,Pbr035260.1,Pbr028619.1
GO:0050113	inositol oxygenase activity	molecular_function	0.14249	0.96609	3	4862	9	29078	Pbr012208.1,Pbr035260.1,Pbr028619.1
GO:1901616	organic hydroxy compound catabolic process	biological_process	0.14249	0.96609	3	4862	9	29078	Pbr012208.1,Pbr028619.1,Pbr035260.1
GO:0008641	small protein activating enzyme activity	molecular_function	0.14406	0.96859	9	4862	34	29078	Pbr009902.1,Pbr010553.1,Pbr032777.1,Pbr032775.1,Pbr013912.1,Pbr003584.1,Pbr013913.1,Pbr022531.1,Pbr039764.1
GO:0048856	anatomical structure development	biological_process	0.1441	0.96859	43	4862	223	29078	Pbr017749.1,Pbr026906.2,Pbr017688.1,Pbr034935.1,Pbr032364.1,Pbr037901.1,Pbr022343.1,Pbr013706.1,Pbr023205.1,Pbr010870.1,Pbr030325.1,Pbr042113.1,Pbr025078.1,Pbr013261.1,Pbr003935.1,Pbr029523.1,Pbr023921.1,Pbr021053.1,Pbr035102.1,Pbr000542.1,Pbr022429.1,Pbr020883.1,Pbr029529.1,Pbr007374.1,Pbr023732.1,Pbr014702.1,Pbr016131.2,Pbr041932.1,Pbr013386.1,Pbr008723.1,Pbr035833.1,Pbr025714.1,Pbr007655.1,Pbr…
GO:0043666	regulation of phosphoprotein phosphatase activity	biological_process	0.14417	0.96859	1	4862	1	29078	Pbr013957.1
GO:0015035	protein disulfide oxidoreductase activity	molecular_function	0.14426	0.96859	20	4862	104	29078	Pbr022789.1,Pbr035809.3,Pbr014824.1,Pbr014825.1,Pbr039150.2,Pbr019855.1,Pbr027673.1,Pbr038163.1,Pbr041552.1,Pbr014726.1,Pbr037188.1,Pbr033372.1,Novel00448,Pbr005188.1,Pbr008420.1,Pbr011218.1,Pbr007605.2,Pbr012214.1,Pbr000414.1,Pbr024430.1
GO:0015036	disulfide oxidoreductase activity	molecular_function	0.14426	0.96859	20	4862	104	29078	Pbr024430.1,Pbr000414.1,Pbr007605.2,Pbr005188.1,Pbr008420.1,Pbr011218.1,Pbr012214.1,Novel00448,Pbr033372.1,Pbr038163.1,Pbr027673.1,Pbr037188.1,Pbr014726.1,Pbr041552.1,Pbr039150.2,Pbr014825.1,Pbr014824.1,Pbr019855.1,Pbr035809.3,Pbr022789.1
GO:0031221	arabinan metabolic process	biological_process	0.14444	0.96859	1	4862	1	29078	Pbr029910.1
GO:0004435	phosphatidylinositol phospholipase C activity	molecular_function	0.14453	0.96859	3	4862	8	29078	Pbr010903.1,Pbr042198.1,Pbr009528.1
GO:0004629	phospholipase C activity	molecular_function	0.14453	0.96859	3	4862	8	29078	Pbr009528.1,Pbr042198.1,Pbr010903.1
GO:0005634	nucleus	cellular_component	0.14508	0.96969	443	4862	2545	29078	Pbr041371.1,Pbr003002.1,Pbr010069.1,Pbr041836.1,Pbr003605.1,Pbr023827.1,Pbr004240.1,Pbr007980.1,Pbr021662.1,Pbr028492.1,Pbr018938.1,Pbr041472.1,Pbr014720.1,Pbr011284.1,Pbr014707.1,Pbr004645.1,Pbr015520.1,Pbr001520.1,Pbr018024.1,Pbr019013.1,Pbr017710.1,Pbr010521.1,Pbr018029.1,Pbr038249.1,Pbr019683.1,Pbr029464.2,Pbr026080.1,Pbr026741.1,Pbr034194.1,Pbr013960.1,Pbr008557.1,Pbr006776.1,Pbr013509.1,Pbr…
GO:0046789	host cell surface receptor binding	molecular_function	0.14532	0.96969	4	4862	12	29078	Pbr042907.1,Pbr002835.1,Pbr031025.1,Pbr031016.1
GO:0046812	host cell surface binding	molecular_function	0.14532	0.96969	4	4862	12	29078	Pbr042907.1,Pbr002835.1,Pbr031016.1,Pbr031025.1
GO:0045158	electron transporter, transferring electrons within cytochrome b6/f complex of photosystem II activity	molecular_function	0.14585	0.97072	2	4862	4	29078	Pbr037584.1,Pbr025168.1
GO:0071103	DNA conformation change	biological_process	0.14589	0.97072	28	4862	135	29078	Pbr015263.1,Pbr022127.1,Pbr004343.1,Pbr029415.2,Pbr022903.1,Pbr020087.1,Pbr032376.1,Pbr030522.1,Pbr034290.1,Pbr000471.1,Pbr019632.1,Pbr023881.1,Novel00353,Pbr038241.1,Pbr030782.1,Pbr014527.1,Pbr024175.1,Pbr023876.1,Pbr041485.1,Pbr034103.1,Pbr041472.1,Pbr019646.1,Pbr015071.1,Pbr009055.1,Pbr041821.1,Pbr014896.1,Pbr035440.1,Pbr035637.1
GO:0016757	transferase activity, transferring glycosyl groups	molecular_function	0.14631	0.97211	160	4862	849	29078	Pbr002416.1,Pbr027868.1,Pbr000327.1,Pbr037147.1,Pbr031275.1,Pbr026113.1,Pbr011106.1,Pbr039721.1,Pbr002426.1,Pbr002417.1,Pbr038355.1,Pbr025165.2,Pbr032469.1,Pbr016190.1,Pbr014231.1,Pbr003509.1,Pbr042046.1,Pbr024281.1,Pbr041490.1,Pbr003303.1,Pbr029665.1,Pbr041821.1,Pbr015262.1,Pbr019790.1,Pbr038377.1,Pbr003107.1,Novel01993,Pbr001589.1,Pbr024311.1,Pbr029887.1,Pbr035129.1,Pbr011073.1,Novel01851,Pbr01…
GO:0008509	anion transmembrane transporter activity	molecular_function	0.14658	0.9725	28	4862	131	29078	Pbr040272.1,Pbr003103.1,Pbr042114.1,Pbr038897.1,Pbr014540.1,Pbr019246.1,Pbr013362.1,Pbr035548.1,Pbr030785.1,Pbr035497.1,Pbr015648.1,Pbr033381.1,Pbr000882.1,Pbr034359.1,Pbr013540.2,Pbr011127.2,Pbr008924.1,Pbr009084.1,Pbr022573.1,Pbr041889.1,Pbr035830.1,Pbr040083.1,Pbr007743.1,Pbr014708.1,Pbr012926.1,Pbr004730.1,Pbr000043.1,Pbr042113.1
GO:0003905	alkylbase DNA N-glycosylase activity	molecular_function	0.15014	0.99115	4	4862	12	29078	Pbr002540.1,Pbr002509.1,Pbr010273.1,Pbr010256.1
GO:0008725	DNA-3-methyladenine glycosylase activity	molecular_function	0.15014	0.99115	4	4862	12	29078	Pbr010273.1,Pbr002509.1,Pbr002540.1,Pbr010256.1
GO:0043733	DNA-3-methylbase glycosylase activity	molecular_function	0.15014	0.99115	4	4862	12	29078	Pbr010273.1,Pbr002540.1,Pbr002509.1,Pbr010256.1
GO:0004420	hydroxymethylglutaryl-CoA reductase (NADPH) activity	molecular_function	0.15024	0.99115	2	4862	5	29078	Pbr035530.1,Pbr020556.1
GO:0005829	cytosol	cellular_component	0.15085	0.99379	7	4862	28	29078	Pbr006822.1,Pbr020223.1,Pbr011561.1,Pbr014414.1,Pbr016817.1,Pbr017545.1,Pbr005487.1
GO:0031090	organelle membrane	cellular_component	0.15145	0.9963	128	4862	708	29078	Pbr017335.1,Novel01057,Pbr030484.1,Pbr037928.1,Pbr011625.1,Pbr010577.1,Pbr032391.1,Pbr005173.1,Pbr010891.1,Pbr020290.1,Pbr011633.1,Pbr034704.1,Pbr039806.1,Pbr015996.1,Pbr033384.1,Pbr007152.1,Pbr028751.1,Pbr034475.1,Pbr026632.3,Pbr016347.1,Pbr033742.2,Pbr020170.1,Pbr029733.1,Pbr018674.1,Pbr018833.1,Pbr022837.1,Pbr010870.1,Pbr005197.1,Pbr031637.1,Pbr041736.1,Pbr016421.1,Pbr037084.1,Pbr017242.1,Pbr0…
GO:0030599	pectinesterase activity	molecular_function	0.15233	0.99769	21	4862	96	29078	Pbr015536.1,Pbr020137.1,Pbr031756.1,Pbr000183.1,Pbr026333.1,Pbr038422.1,Pbr024741.1,Pbr024742.1,Pbr017520.1,Pbr016713.1,Pbr012741.1,Pbr022719.1,Pbr015755.1,Pbr037379.1,Pbr040745.1,Pbr035676.1,Pbr005940.1,Pbr026345.1,Pbr006136.1,Pbr030942.1,Pbr011702.1
GO:0042545	cell wall modification	biological_process	0.15233	0.99769	21	4862	96	29078	Pbr016713.1,Pbr012741.1,Pbr015755.1,Pbr037379.1,Pbr022719.1,Pbr040745.1,Pbr035676.1,Pbr005940.1,Pbr006136.1,Pbr026345.1,Pbr030942.1,Pbr011702.1,Pbr015536.1,Pbr020137.1,Pbr031756.1,Pbr000183.1,Pbr026333.1,Pbr038422.1,Pbr024742.1,Pbr024741.1,Pbr017520.1
GO:0000902	cell morphogenesis	biological_process	0.15256	0.99769	16	4862	70	29078	Pbr010870.1,Pbr023205.1,Pbr016131.2,Pbr014702.1,Pbr032364.1,Pbr017749.1,Pbr020883.1,Pbr007374.1,Pbr037901.1,Pbr029529.1,Pbr000542.1,Pbr022429.1,Pbr035102.1,Pbr017883.1,Pbr036806.1,Pbr013261.1
GO:0032989	cellular component morphogenesis	biological_process	0.15256	0.99769	16	4862	70	29078	Pbr029529.1,Pbr037901.1,Pbr007374.1,Pbr020883.1,Pbr017749.1,Pbr032364.1,Pbr014702.1,Pbr016131.2,Pbr023205.1,Pbr010870.1,Pbr036806.1,Pbr013261.1,Pbr017883.1,Pbr035102.1,Pbr022429.1,Pbr000542.1
GO:0003950	NAD+ ADP-ribosyltransferase activity	molecular_function	0.15273	0.99769	6	4862	22	29078	Pbr040140.1,Pbr031275.1,Pbr033382.2,Novel01964,Pbr028581.1,Pbr001946.1
GO:0046365	monosaccharide catabolic process	biological_process	0.15321	0.99943	2	4862	4	29078	Pbr028502.1,Pbr013657.1
GO:0051179	localization	biological_process	0.15385	1	748	4862	4254	29078	Pbr018716.1,Pbr022406.1,Pbr012176.1,Pbr033617.1,Pbr023687.1,Novel01501,Pbr037184.1,Pbr015142.1,Pbr023833.1,Pbr033931.1,Pbr040338.1,Pbr003614.1,Pbr010325.1,Pbr014318.1,Pbr037244.1,Pbr002528.1,Pbr008082.1,Pbr035753.1,Pbr040168.1,Pbr033373.1,Pbr000526.1,Pbr031282.1,Pbr009652.1,Pbr002354.1,Pbr025229.1,Pbr000361.1,Pbr010894.1,Pbr012236.1,Pbr029972.1,Pbr022685.1,Pbr033292.1,Pbr009828.1,Pbr021562.1,Pbr0…
GO:0019773	proteasome core complex, alpha-subunit complex	cellular_component	0.15447	1	6	4862	23	29078	Pbr007517.1,Pbr004196.1,Pbr034316.1,Pbr031184.1,Pbr021441.1,Pbr008076.1
GO:0006595	polyamine metabolic process	biological_process	0.15612	1	4	4862	12	29078	Pbr016554.1,Pbr020217.2,Pbr030049.1,Pbr007156.1
GO:0006596	polyamine biosynthetic process	biological_process	0.15612	1	4	4862	12	29078	Pbr030049.1,Pbr020217.2,Pbr007156.1,Pbr016554.1
GO:0097164	ammonium ion metabolic process	biological_process	0.15612	1	4	4862	12	29078	Pbr030049.1,Pbr020217.2,Pbr007156.1,Pbr016554.1
GO:0007016	cytoskeletal anchoring at plasma membrane	biological_process	0.15648	1	2	4862	4	29078	Pbr010957.1,Pbr034911.1
GO:0046873	metal ion transmembrane transporter activity	molecular_function	0.15715	1	95	4862	504	29078	Pbr000027.1,Pbr027816.1,Pbr019340.1,Novel00597,Pbr019648.1,Pbr016493.1,Pbr014721.1,Pbr013207.1,Pbr024008.1,Pbr037145.1,Pbr011379.1,Pbr033289.1,Pbr029787.1,Pbr006316.1,Pbr008280.1,Pbr026414.1,Pbr021453.1,Pbr015142.1,Pbr009889.1,Pbr033617.1,Pbr021909.1,Pbr020508.1,Pbr021262.1,Pbr019013.1,Pbr001586.1,Pbr033016.2,Pbr039105.1,Pbr002516.1,Novel00295,Pbr038763.1,Pbr027408.1,Pbr036084.1,Pbr005700.1,Pbr01…
GO:0051213	dioxygenase activity	molecular_function	0.15789	1	21	4862	100	29078	Pbr009397.1,Pbr040626.1,Pbr036787.1,Pbr040411.1,Pbr020413.1,Pbr004967.1,Pbr010492.1,Pbr016878.2,Pbr026965.1,Pbr007735.1,Pbr006466.3,Pbr035222.1,Pbr026742.1,Pbr005268.1,Pbr020433.1,Novel01669,Pbr004969.1,Pbr025534.1,Pbr041859.1,Pbr006783.1,Pbr042744.1
GO:0004623	phospholipase A2 activity	molecular_function	0.15812	1	1	4862	1	29078	Pbr012112.1
GO:0050789	regulation of biological process	biological_process	0.15848	1	816	4862	4749	29078	Pbr028081.1,Pbr002526.1,Pbr010226.1,Pbr021104.1,Pbr022437.1,Pbr031879.1,Pbr000963.1,Pbr040546.1,Pbr023902.1,Pbr031703.1,Pbr018573.1,Pbr041432.1,Pbr014831.1,Pbr017612.1,Pbr027726.1,Pbr029464.2,Pbr040080.1,Pbr038084.1,Pbr016131.2,Pbr013509.1,Pbr013957.1,Pbr007217.5,Pbr023412.1,Pbr029902.1,Pbr011284.1,Pbr014720.1,Pbr040937.1,Pbr026592.1,Pbr005901.1,Pbr017914.1,Pbr028492.1,Pbr014987.1,Pbr029523.1,Pbr…
GO:0016645	oxidoreductase activity, acting on the CH-NH group of donors	molecular_function	0.15863	1	14	4862	60	29078	Pbr000708.2,Pbr018973.1,Pbr016485.1,Pbr015615.1,Pbr012264.1,Pbr003336.1,Pbr019897.1,Pbr009661.1,Pbr030761.1,Pbr005412.1,Pbr005906.1,Pbr027940.1,Pbr038232.1,Pbr017171.1
GO:0035251	UDP-glucosyltransferase activity	molecular_function	0.15904	1	22	4862	99	29078	Pbr003107.1,Pbr039970.1,Pbr010680.1,Pbr001616.1,Pbr013444.1,Pbr035531.1,Pbr027868.1,Pbr035996.1,Pbr003303.1,Pbr003395.1,Pbr003547.1,Pbr029641.1,Pbr028302.1,Pbr012642.1,Pbr022698.1,Pbr007376.1,Pbr003394.1,Pbr000683.1,Pbr031564.1,Pbr038537.1,Pbr016264.1,Pbr037395.1
GO:0051234	establishment of localization	biological_process	0.15974	1	726	4862	4130	29078	Pbr010355.1,Pbr035116.1,Pbr034359.1,Pbr000176.1,Pbr026234.1,Pbr038763.1,Novel00020,Pbr037779.1,Pbr023907.1,Pbr024639.1,Pbr011743.1,Pbr005699.1,Pbr010227.1,Pbr018088.1,Pbr024643.1,Pbr008242.1,Pbr041403.1,Pbr042113.1,Pbr009525.1,Pbr023076.1,Pbr033155.1,Pbr012926.1,Pbr038266.1,Pbr010836.1,Pbr041852.1,Pbr002483.1,Pbr000622.1,Pbr005163.1,Pbr032936.1,Pbr038331.1,Novel01305,Pbr034017.1,Pbr018900.1,Pbr00…
GO:0007213	G-protein coupled acetylcholine receptor signaling pathway	biological_process	0.16178	1	1	4862	1	29078	Pbr000027.1
GO:0043113	receptor clustering	biological_process	0.16178	1	1	4862	1	29078	Pbr000027.1
GO:0043236	laminin binding	molecular_function	0.16178	1	1	4862	1	29078	Pbr000027.1
GO:0001518	voltage-gated sodium channel complex	cellular_component	0.16181	1	3	4862	8	29078	Pbr039410.1,Pbr027816.1,Pbr027176.2
GO:0005248	voltage-gated sodium channel activity	molecular_function	0.16181	1	3	4862	8	29078	Pbr039410.1,Pbr027816.1,Pbr027176.2
GO:0034706	sodium channel complex	cellular_component	0.16181	1	3	4862	8	29078	Pbr039410.1,Pbr027176.2,Pbr027816.1
GO:0016853	isomerase activity	molecular_function	0.16204	1	64	4862	344	29078	Pbr014239.1,Pbr004391.1,Pbr026480.1,Pbr042700.1,Pbr004478.1,Pbr028738.1,Pbr041854.1,Pbr021144.1,Pbr035175.1,Pbr032289.1,Pbr020798.1,Pbr026479.1,Pbr016605.1,Pbr004482.1,Pbr024175.1,Pbr013060.1,Pbr030776.1,Pbr026768.1,Pbr029404.1,Pbr023767.1,Pbr027176.2,Pbr013657.1,Pbr025014.1,Pbr021143.1,Pbr014526.1,Pbr041174.1,Pbr039699.2,Pbr029910.1,Pbr023201.1,Pbr041291.1,Pbr007048.1,Pbr009377.1,Pbr041289.1,Pbr…
GO:0006643	membrane lipid metabolic process	biological_process	0.16212	1	39	4862	193	29078	Pbr033931.1,Pbr014318.1,Novel00867,Pbr029449.1,Pbr009229.1,Pbr026232.1,Pbr019647.1,Novel01305,Pbr011073.1,Pbr019648.1,Pbr031433.1,Pbr032125.2,Pbr036482.1,Pbr016096.1,Pbr001583.1,Pbr038575.1,Pbr033206.1,Pbr042146.1,Pbr001359.1,Pbr030566.1,Pbr034614.1,Pbr011756.1,Pbr019546.1,Pbr034348.1,Pbr025055.1,Pbr037147.1,Pbr037112.1,Pbr009828.1,Pbr005591.1,Pbr033932.1,Pbr023907.1,Pbr026234.1,Pbr003092.1,Pbr02…
GO:0004764	shikimate 3-dehydrogenase (NADP+) activity	molecular_function	0.16228	1	3	4862	8	29078	Pbr015394.1,Pbr017091.1,Pbr024118.1
GO:0043934	sporulation	biological_process	0.16261	1	8	4862	32	29078	Pbr023126.1,Pbr016874.1,Pbr017357.1,Pbr022686.1,Novel01057,Pbr013386.1,Pbr039228.1,Pbr000027.1
GO:0065007	biological regulation	biological_process	0.16268	1	848	4862	4938	29078	Pbr015384.1,Pbr025597.1,Pbr010520.1,Pbr013533.1,Pbr010580.1,Pbr028332.1,Pbr010333.1,Pbr004829.1,Pbr021875.1,Pbr000683.1,Pbr013248.1,Pbr005097.1,Pbr018521.1,Pbr012657.1,Pbr007354.1,Pbr016884.1,Pbr014114.1,Pbr015363.1,Pbr015227.1,Pbr008791.1,Pbr020201.1,Pbr020079.1,Pbr008768.1,Pbr032932.2,Pbr035714.1,Pbr002896.1,Pbr024015.2,Pbr030246.1,Pbr009528.1,Pbr010390.1,Pbr014208.1,Pbr006702.1,Pbr009070.1,Pbr…
GO:0004074	biliverdin reductase activity	molecular_function	0.1634	1	1	4862	1	29078	Pbr010942.1
GO:0042167	heme catabolic process	biological_process	0.1634	1	1	4862	1	29078	Pbr010942.1
GO:0042181	ketone biosynthetic process	biological_process	0.16378	1	7	4862	26	29078	Pbr038786.1,Pbr034825.1,Pbr019875.1,Pbr010941.1,Pbr011943.1,Pbr011073.1,Pbr026689.2
GO:0008649	rRNA methyltransferase activity	molecular_function	0.16445	1	4	4862	13	29078	Pbr012898.1,Pbr014700.2,Pbr016811.1,Pbr006548.1
GO:0008830	dTDP-4-dehydrorhamnose 3,5-epimerase activity	molecular_function	0.16497	1	2	4862	5	29078	Pbr026768.1,Pbr027176.2
GO:0004797	thymidine kinase activity	molecular_function	0.16684	1	6	4862	23	29078	Pbr010900.1,Pbr011520.1,Pbr004969.1,Pbr004967.1,Pbr033610.1,Pbr005248.1
GO:0019136	deoxynucleoside kinase activity	molecular_function	0.16684	1	6	4862	23	29078	Pbr005248.1,Pbr033610.1,Pbr004967.1,Pbr010900.1,Pbr011520.1,Pbr004969.1
GO:0019206	nucleoside kinase activity	molecular_function	0.16684	1	6	4862	23	29078	Pbr011520.1,Pbr004969.1,Pbr010900.1,Pbr004967.1,Pbr033610.1,Pbr005248.1
GO:0070069	cytochrome complex	cellular_component	0.16737	1	9	4862	40	29078	Pbr012988.1,Pbr025419.1,Pbr040155.1,Pbr037584.1,Pbr037530.1,Pbr041294.1,Pbr018833.1,Pbr004106.1,Pbr025168.1
GO:0005985	sucrose metabolic process	biological_process	0.16775	1	10	4862	41	29078	Pbr027868.1,Pbr035996.1,Pbr037395.1,Pbr003395.1,Pbr012642.1,Pbr003107.1,Pbr028302.1,Pbr031564.1,Pbr001616.1,Pbr003394.1
GO:1901698	response to nitrogen compound	biological_process	0.16877	1	2	4862	5	29078	Novel01396,Pbr001862.1
GO:0006013	mannose metabolic process	biological_process	0.16903	1	3	4862	8	29078	Pbr010587.1,Pbr029848.1,Pbr023317.1
GO:0043565	sequence-specific DNA binding	molecular_function	0.16941	1	103	4862	564	29078	Pbr015149.1,Pbr037485.1,Pbr007431.1,Pbr007138.1,Pbr013133.1,Pbr029435.1,Pbr017284.1,Pbr034242.2,Pbr037640.1,Pbr005379.1,Pbr029646.1,Pbr009294.1,Pbr015996.1,Pbr039806.1,Pbr006046.1,Pbr027587.1,Pbr019030.1,Pbr014317.1,Pbr040074.1,Pbr028659.1,Pbr022698.1,Pbr035120.1,Pbr014107.1,Pbr022651.1,Pbr007354.1,Pbr001571.1,Pbr029240.1,Pbr000472.1,Pbr013854.1,Pbr030829.1,Pbr036101.1,Pbr008410.2,Pbr003221.1,Pbr…
GO:0004620	phospholipase activity	molecular_function	0.16943	1	4	4862	13	29078	Pbr010903.1,Pbr009528.1,Pbr012112.1,Pbr042198.1
GO:0004100	chitin synthase activity	molecular_function	0.16954	1	1	4862	1	29078	Pbr016216.1
GO:0004113	2',3'-cyclic-nucleotide 3'-phosphodiesterase activity	molecular_function	0.17125	1	1	4862	1	29078	Pbr007693.1
GO:0015078	hydrogen ion transmembrane transporter activity	molecular_function	0.17259	1	73	4862	402	29078	Pbr040155.1,Pbr026371.1,Novel01855,Pbr016816.1,Pbr006138.1,Pbr026432.1,Pbr037928.1,Pbr030484.1,Pbr021897.1,Pbr036420.2,Pbr023830.2,Pbr024411.1,Pbr017120.1,Pbr020156.1,Pbr008346.1,Pbr009070.1,Pbr032391.1,Pbr011625.1,Pbr040140.1,Pbr022782.1,Pbr018833.1,Pbr031276.2,Pbr007259.1,Pbr029733.1,Pbr029641.1,Pbr030829.1,Pbr004922.1,Pbr016347.1,Pbr000776.1,Pbr031897.1,Pbr039743.1,Pbr004800.1,Pbr031191.2,Pbr0…
GO:0016758	transferase activity, transferring hexosyl groups	molecular_function	0.17371	1	116	4862	615	29078	Pbr004628.1,Pbr016505.1,Pbr006541.1,Pbr028072.1,Pbr029641.1,Pbr039970.1,Pbr029911.1,Pbr006872.1,Pbr001616.1,Pbr005013.1,Pbr027557.1,Pbr040840.1,Pbr002045.1,Pbr038537.1,Pbr003092.1,Pbr042047.1,Pbr013327.1,Pbr005435.1,Pbr006433.1,Pbr016279.2,Pbr029668.1,Pbr008175.1,Pbr036170.1,Pbr007376.1,Pbr009446.1,Pbr021064.1,Pbr000683.1,Pbr041487.1,Pbr016213.1,Novel01996,Pbr029666.1,Pbr040203.1,Pbr006500.1,Pbr0…
GO:0006359	regulation of transcription from RNA polymerase III promoter	biological_process	0.17426	1	6	4862	23	29078	Pbr010069.1,Pbr028332.1,Pbr009812.1,Pbr041699.1,Pbr015142.1,Pbr016651.1
GO:0000444	MIS12/MIND type complex	cellular_component	0.17546	1	2	4862	5	29078	Pbr030524.1,Pbr003596.1
GO:0010628	positive regulation of gene expression	biological_process	0.17568	1	14	4862	64	29078	Pbr027868.1,Pbr010226.1,Pbr013807.1,Pbr028324.1,Pbr032383.2,Pbr016884.1,Pbr007353.1,Pbr027347.1,Pbr032893.1,Pbr034245.1,Pbr036084.1,Pbr002515.1,Pbr004893.1,Pbr013926.2
GO:0032505	reproduction of a single-celled organism	biological_process	0.17579	1	23	4862	117	29078	Pbr030829.1,Pbr017284.1,Pbr002622.1,Pbr025023.1,Pbr022685.1,Pbr028081.1,Pbr013133.1,Pbr006271.1,Novel00737,Pbr002812.1,Pbr022698.1,Pbr024242.1,Pbr011414.1,Pbr010577.1,Pbr027818.1,Pbr009406.1,Pbr006785.2,Pbr010217.1,Pbr020221.1,Pbr041200.1,Pbr006046.1,Pbr007152.1,Pbr041852.1
GO:0006120	mitochondrial electron transport, NADH to ubiquinone	biological_process	0.17583	1	4	4862	14	29078	Pbr010215.1,Pbr002507.1,Pbr015996.1,Pbr005686.1
GO:0016829	lyase activity	molecular_function	0.17615	1	102	4862	543	29078	Pbr016638.1,Pbr016554.1,Pbr040576.1,Pbr017623.1,Pbr009828.1,Pbr022693.1,Pbr007004.1,Pbr022101.1,Pbr014881.1,Pbr005501.1,Pbr036084.1,Novel00295,Pbr041300.1,Pbr014085.3,Pbr004809.1,Pbr004893.1,Pbr014880.1,Pbr015004.1,Pbr037937.1,Pbr021333.1,Pbr036775.1,Pbr005974.1,Pbr034362.1,Pbr006316.1,Pbr022469.1,Pbr032383.2,Pbr038975.1,Pbr027985.1,Pbr029633.1,Pbr034188.1,Pbr033289.1,Pbr007947.1,Pbr025875.1,Pbr0…
GO:0047355	CDP-glycerol glycerophosphotransferase activity	molecular_function	0.17665	1	1	4862	1	29078	Pbr016291.1
GO:0009832	plant-type cell wall biogenesis	biological_process	0.17681	1	6	4862	22	29078	Pbr001136.1,Pbr007186.1,Pbr007185.1,Pbr016608.1,Pbr020180.1,Pbr011992.1
GO:0010215	cellulose microfibril organization	biological_process	0.17681	1	6	4862	22	29078	Pbr020180.1,Pbr011992.1,Pbr007185.1,Pbr016608.1,Pbr001136.1,Pbr007186.1
GO:0070726	cell wall assembly	biological_process	0.17681	1	6	4862	22	29078	Pbr020180.1,Pbr011992.1,Pbr001136.1,Pbr007186.1,Pbr007185.1,Pbr016608.1
GO:0071668	plant-type cell wall assembly	biological_process	0.17681	1	6	4862	22	29078	Pbr011992.1,Pbr020180.1,Pbr007186.1,Pbr001136.1,Pbr016608.1,Pbr007185.1
GO:0000782	telomere cap complex	cellular_component	0.17723	1	2	4862	5	29078	Pbr000472.1,Pbr012026.1
GO:0000783	nuclear telomere cap complex	cellular_component	0.17723	1	2	4862	5	29078	Pbr012026.1,Pbr000472.1
GO:0070188	Stn1-Ten1 complex	cellular_component	0.17723	1	2	4862	5	29078	Pbr000472.1,Pbr012026.1
GO:0009507	chloroplast	cellular_component	0.1773	1	8	4862	34	29078	Pbr011170.1,Pbr025296.1,Pbr004391.1,Pbr013079.1,Pbr041291.1,Pbr021144.1,Pbr021143.1,Pbr041289.1
GO:0009536	plastid	cellular_component	0.1773	1	8	4862	34	29078	Pbr021144.1,Pbr041289.1,Pbr021143.1,Pbr025296.1,Pbr011170.1,Pbr013079.1,Pbr004391.1,Pbr041291.1
GO:0006885	regulation of pH	biological_process	0.17791	1	1	4862	1	29078	Pbr019390.1
GO:0055067	monovalent inorganic cation homeostasis	biological_process	0.17791	1	1	4862	1	29078	Pbr019390.1
GO:0033743	peptide-methionine (R)-S-oxide reductase activity	molecular_function	0.17818	1	3	4862	11	29078	Pbr014764.1,Pbr005974.1,Pbr038124.1
GO:0008901	ferredoxin hydrogenase activity	molecular_function	0.18025	1	1	4862	1	29078	Pbr001278.2
GO:0016699	oxidoreductase activity, acting on hydrogen as donor, iron-sulfur protein as acceptor	molecular_function	0.18025	1	1	4862	1	29078	Pbr001278.2
GO:0015291	secondary active transmembrane transporter activity	molecular_function	0.18084	1	45	4862	224	29078	Pbr018645.1,Pbr022782.1,Pbr042114.1,Pbr002344.1,Pbr028755.1,Pbr039323.1,Pbr021499.1,Pbr029603.1,Pbr038295.1,Pbr028753.2,Pbr021783.1,Pbr002348.1,Pbr039743.1,Pbr004800.1,Pbr002354.1,Pbr031282.1,Pbr020344.1,Pbr015354.1,Pbr031302.1,Pbr029536.1,Pbr031887.2,Pbr024008.1,Pbr013381.1,Pbr036420.2,Novel01305,Pbr004916.1,Pbr006196.2,Pbr041778.1,Pbr017120.1,Pbr013382.1,Pbr008280.1,Pbr002346.1,Pbr037207.1,Pbr0…
GO:0004334	fumarylacetoacetase activity	molecular_function	0.18104	1	1	4862	1	29078	Pbr031985.1
GO:0004631	phosphomevalonate kinase activity	molecular_function	0.18104	1	1	4862	1	29078	Pbr028702.1
GO:0006695	cholesterol biosynthetic process	biological_process	0.18104	1	1	4862	1	29078	Pbr028702.1
GO:0008203	cholesterol metabolic process	biological_process	0.18104	1	1	4862	1	29078	Pbr028702.1
GO:0016126	sterol biosynthetic process	biological_process	0.18104	1	1	4862	1	29078	Pbr028702.1
GO:0016822	hydrolase activity, acting on acid carbon-carbon bonds	molecular_function	0.18104	1	1	4862	1	29078	Pbr031985.1
GO:0016823	hydrolase activity, acting on acid carbon-carbon bonds, in ketonic substances	molecular_function	0.18104	1	1	4862	1	29078	Pbr031985.1
GO:1902652	secondary alcohol metabolic process	biological_process	0.18104	1	1	4862	1	29078	Pbr028702.1
GO:1902653	secondary alcohol biosynthetic process	biological_process	0.18104	1	1	4862	1	29078	Pbr028702.1
GO:0019205	nucleobase-containing compound kinase activity	molecular_function	0.18136	1	17	4862	81	29078	Pbr010836.1,Pbr027932.1,Pbr004969.1,Pbr036920.3,Pbr033610.1,Pbr025845.1,Pbr011520.1,Pbr035060.1,Pbr001871.1,Pbr017196.1,Pbr004967.1,Pbr005248.1,Pbr024047.1,Pbr010900.1,Pbr008280.1,Pbr033822.1,Pbr002365.1
GO:0004383	guanylate cyclase activity	molecular_function	0.18207	1	1	4862	1	29078	Pbr012437.1
GO:0006182	cGMP biosynthetic process	biological_process	0.18207	1	1	4862	1	29078	Pbr012437.1
GO:0046068	cGMP metabolic process	biological_process	0.18207	1	1	4862	1	29078	Pbr012437.1
GO:0043683	type IV pilus biogenesis	biological_process	0.18232	1	1	4862	1	29078	Pbr031191.2
GO:0044271	cellular nitrogen compound biosynthetic process	biological_process	0.1826	1	770	4862	4556	29078	Pbr030210.1,Pbr022154.2,Pbr009451.1,Pbr021952.1,Novel00737,Pbr015149.1,Pbr016968.1,Pbr015293.1,Pbr018422.1,Pbr004995.3,Pbr039543.1,Pbr023452.1,Pbr027940.1,Pbr022708.1,Pbr006046.1,Pbr001361.1,Pbr004957.1,Pbr020156.1,Pbr024864.1,Pbr035501.2,Pbr010553.1,Pbr014718.1,Pbr036101.1,Pbr022651.1,Pbr004201.3,Pbr013079.1,Pbr003302.1,Pbr015225.1,Pbr038124.1,Pbr009725.1,Pbr012685.1,Pbr008410.2,Pbr041736.1,Pbr0…
GO:0042559	pteridine-containing compound biosynthetic process	biological_process	0.18295	1	8	4862	33	29078	Pbr039543.1,Pbr000694.1,Pbr016485.1,Pbr002886.1,Pbr009661.1,Pbr030761.1,Pbr038232.1,Pbr005412.1
GO:0004411	homogentisate 1,2-dioxygenase activity	molecular_function	0.18309	1	1	4862	1	29078	Pbr026742.1
GO:0006559	L-phenylalanine catabolic process	biological_process	0.18309	1	1	4862	1	29078	Pbr026742.1
GO:1902222	erythrose 4-phosphate/phosphoenolpyruvate family amino acid catabolic process	biological_process	0.18309	1	1	4862	1	29078	Pbr026742.1
GO:0046930	pore complex	cellular_component	0.18364	1	1	4862	1	29078	Pbr041427.1
GO:0046931	pore complex assembly	biological_process	0.18364	1	1	4862	1	29078	Pbr041427.1
GO:0030054	cell junction	cellular_component	0.18375	1	5	4862	18	29078	Pbr004376.1,Pbr031879.1,Pbr015515.1,Pbr020915.1,Pbr030466.1
GO:0003756	protein disulfide isomerase activity	molecular_function	0.18392	1	1	4862	1	29078	Pbr039611.1
GO:0016864	intramolecular oxidoreductase activity, transposing S-S bonds	molecular_function	0.18392	1	1	4862	1	29078	Pbr039611.1
GO:0000172	ribonuclease MRP complex	cellular_component	0.18404	1	1	4862	1	29078	Pbr008298.1
GO:0003727	single-stranded RNA binding	molecular_function	0.18404	1	1	4862	1	29078	Pbr013587.1
GO:0005922	connexon complex	cellular_component	0.18404	1	1	4862	1	29078	Pbr004376.1
GO:0005993	trehalose catabolic process	biological_process	0.18404	1	1	4862	1	29078	Pbr031491.1
GO:0008811	chloramphenicol O-acetyltransferase activity	molecular_function	0.18404	1	1	4862	1	29078	Pbr031280.1
GO:0009313	oligosaccharide catabolic process	biological_process	0.18404	1	1	4862	1	29078	Pbr031491.1
GO:0019295	coenzyme M biosynthetic process	biological_process	0.18404	1	1	4862	1	29078	Pbr026134.2
GO:0019296	coenzyme M metabolic process	biological_process	0.18404	1	1	4862	1	29078	Pbr026134.2
GO:0022611	dormancy process	biological_process	0.18404	1	1	4862	1	29078	Pbr014540.1
GO:0030677	ribonuclease P complex	cellular_component	0.18404	1	1	4862	1	29078	Pbr008298.1
GO:0046352	disaccharide catabolic process	biological_process	0.18404	1	1	4862	1	29078	Pbr031491.1
GO:0060966	regulation of gene silencing by RNA	biological_process	0.18404	1	1	4862	1	29078	Pbr032893.1
GO:0060967	negative regulation of gene silencing by RNA	biological_process	0.18404	1	1	4862	1	29078	Pbr032893.1
GO:0060968	regulation of gene silencing	biological_process	0.18404	1	1	4862	1	29078	Pbr032893.1
GO:0060969	negative regulation of gene silencing	biological_process	0.18404	1	1	4862	1	29078	Pbr032893.1
GO:0098657	import into cell	biological_process	0.18404	1	1	4862	1	29078	Pbr014716.1
GO:1902555	endoribonuclease complex	cellular_component	0.18404	1	1	4862	1	29078	Pbr008298.1
GO:0071941	nitrogen cycle metabolic process	biological_process	0.18577	1	7	4862	28	29078	Pbr015024.1,Pbr000526.1,Pbr015181.1,Pbr015937.1,Pbr033440.1,Pbr008178.1,Pbr008534.1
GO:0071973	bacterial-type flagellum-dependent cell motility	biological_process	0.18667	1	11	4862	50	29078	Pbr013410.1,Pbr011561.1,Pbr002576.1,Pbr028729.1,Pbr009256.1,Pbr021377.1,Pbr011881.1,Pbr023312.1,Pbr007670.1,Pbr011463.1,Pbr032010.1
GO:0015718	monocarboxylic acid transport	biological_process	0.18817	1	5	4862	19	29078	Pbr039775.1,Pbr000078.1,Pbr006227.1,Pbr005197.1,Pbr038247.1
GO:0061025	membrane fusion	biological_process	0.18867	1	14	4862	65	29078	Pbr016156.1,Pbr002266.1,Pbr014702.1,Pbr009889.1,Pbr042907.1,Pbr031025.1,Pbr040655.1,Pbr007152.1,Novel01855,Pbr002835.1,Pbr022173.1,Pbr006160.2,Pbr031016.1,Pbr000471.1
GO:0044801	single-organism membrane fusion	biological_process	0.19079	1	10	4862	45	29078	Pbr016156.1,Pbr002266.1,Pbr014702.1,Pbr009889.1,Pbr040655.1,Pbr007152.1,Novel01855,Pbr006160.2,Pbr022173.1,Pbr000471.1
GO:0016160	amylase activity	molecular_function	0.19155	1	11	4862	50	29078	Pbr003011.1,Pbr004627.1,Pbr029603.1,Pbr031780.3,Pbr014538.1,Pbr018067.1,Pbr006438.1,Pbr033324.1,Pbr017410.1,Pbr004628.1,Pbr006528.1
GO:0005516	calmodulin binding	molecular_function	0.1917	1	14	4862	63	29078	Pbr024238.1,Pbr001038.1,Pbr024083.1,Pbr031825.2,Pbr036737.1,Pbr002050.1,Pbr036123.3,Pbr008169.1,Pbr016408.1,Pbr022968.1,Pbr037631.1,Pbr004851.1,Pbr023540.3,Pbr007183.1
GO:0009218	pyrimidine ribonucleotide metabolic process	biological_process	0.19482	1	3	4862	10	29078	Pbr011520.1,Pbr035060.1,Pbr033822.1
GO:0009220	pyrimidine ribonucleotide biosynthetic process	biological_process	0.19482	1	3	4862	10	29078	Pbr011520.1,Pbr035060.1,Pbr033822.1
GO:0030198	extracellular matrix organization	biological_process	0.19518	1	6	4862	23	29078	Pbr007186.1,Pbr001136.1,Pbr016608.1,Pbr007185.1,Pbr011992.1,Pbr020180.1
GO:0043062	extracellular structure organization	biological_process	0.19518	1	6	4862	23	29078	Pbr020180.1,Pbr011992.1,Pbr001136.1,Pbr007186.1,Pbr007185.1,Pbr016608.1
GO:1901575	organic substance catabolic process	biological_process	0.19579	1	113	4862	626	29078	Pbr018067.1,Pbr004478.1,Pbr040641.3,Pbr006571.1,Pbr030367.1,Pbr004196.1,Pbr009764.1,Pbr031184.1,Pbr001881.1,Pbr004482.1,Pbr026742.1,Pbr015920.1,Pbr017545.1,Pbr028610.1,Pbr031780.3,Pbr021441.1,Pbr012626.1,Pbr008610.1,Pbr014893.1,Pbr003833.1,Pbr037594.1,Pbr036969.1,Pbr033635.1,Pbr000527.1,Pbr035253.1,Pbr033255.1,Pbr002057.1,Pbr022447.1,Pbr038975.1,Pbr028816.1,Pbr027939.1,Pbr019837.1,Pbr024008.1,Pbr…
GO:0042822	pyridoxal phosphate metabolic process	biological_process	0.19767	1	4	4862	15	29078	Pbr012454.1,Pbr019189.1,Pbr039737.1,Pbr025614.1
GO:0042823	pyridoxal phosphate biosynthetic process	biological_process	0.19767	1	4	4862	15	29078	Pbr012454.1,Pbr039737.1,Pbr025614.1,Pbr019189.1
GO:0046184	aldehyde biosynthetic process	biological_process	0.19767	1	4	4862	15	29078	Pbr019189.1,Pbr039737.1,Pbr025614.1,Pbr012454.1
GO:0002831	regulation of response to biotic stimulus	biological_process	0.19792	1	8	4862	35	29078	Pbr003961.1,Pbr008624.1,Pbr001359.1,Pbr030644.1,Pbr008625.1,Pbr042194.1,Pbr023316.1,Pbr016570.1
GO:0042592	homeostatic process	biological_process	0.19795	1	57	4862	317	29078	Pbr016044.1,Pbr014824.1,Pbr014825.1,Pbr039150.2,Pbr022789.1,Pbr011154.1,Pbr019390.1,Novel00597,Pbr033372.1,Pbr021960.1,Pbr037145.1,Pbr037188.1,Pbr016930.1,Pbr038221.1,Pbr038163.1,Pbr012214.1,Pbr005188.1,Pbr033617.1,Pbr025829.1,Pbr021262.1,Novel00448,Pbr015142.1,Pbr026414.1,Pbr005794.1,Pbr000414.1,Pbr010941.1,Pbr031223.1,Pbr022698.1,Pbr019855.1,Pbr005901.1,Pbr014987.1,Pbr016884.1,Pbr040215.1,Pbr00…
GO:0009581	detection of external stimulus	biological_process	0.19888	1	3	4862	9	29078	Pbr006674.1,Pbr028522.1,Pbr000582.1
GO:0009582	detection of abiotic stimulus	biological_process	0.19888	1	3	4862	9	29078	Pbr006674.1,Pbr028522.1,Pbr000582.1
GO:0009583	detection of light stimulus	biological_process	0.19888	1	3	4862	9	29078	Pbr028522.1,Pbr006674.1,Pbr000582.1
GO:0009584	detection of visible light	biological_process	0.19888	1	3	4862	9	29078	Pbr028522.1,Pbr006674.1,Pbr000582.1
GO:0018298	protein-chromophore linkage	biological_process	0.19888	1	3	4862	9	29078	Pbr028522.1,Pbr006674.1,Pbr000582.1
GO:0045300	acyl-[acyl-carrier-protein] desaturase activity	molecular_function	0.19895	1	3	4862	9	29078	Pbr039381.1,Pbr001251.1,Pbr041955.1
GO:0098662	inorganic cation transmembrane transport	biological_process	0.19903	1	66	4862	360	29078	Pbr033155.1,Pbr004302.1,Pbr039795.1,Pbr025229.1,Pbr013340.1,Pbr016573.1,Novel00295,Pbr029345.1,Pbr022234.1,Pbr001586.1,Pbr007211.1,Pbr024095.2,Pbr022693.1,Pbr039238.2,Pbr022685.1,Pbr005700.1,Pbr015574.1,Pbr013386.1,Pbr021453.1,Pbr020221.1,Pbr038249.1,Pbr038932.1,Pbr026725.1,Pbr013060.1,Pbr019648.1,Pbr006316.1,Pbr037244.1,Pbr033289.1,Pbr022437.1,Pbr028056.1,Pbr042232.1,Pbr030364.1,Pbr013079.1,Pbr0…
GO:0098742	cell-cell adhesion via plasma-membrane adhesion molecules	biological_process	0.19968	1	2	4862	5	29078	Pbr031727.1,Pbr004829.1
GO:0009072	aromatic amino acid family metabolic process	biological_process	0.20058	1	11	4862	48	29078	Pbr039052.1,Pbr004809.1,Pbr028524.1,Pbr031985.1,Pbr040411.1,Pbr037530.1,Pbr027985.1,Pbr042387.1,Pbr003075.4,Pbr026742.1,Pbr012988.1
GO:0030955	potassium ion binding	molecular_function	0.20093	1	9	4862	39	29078	Pbr040797.1,Pbr000622.1,Pbr004482.1,Pbr030186.1,Pbr020508.1,Pbr004478.1,Pbr025447.1,Pbr026888.1,Pbr000777.1
GO:0031420	alkali metal ion binding	molecular_function	0.20093	1	9	4862	39	29078	Pbr000777.1,Pbr025447.1,Pbr026888.1,Pbr004482.1,Pbr020508.1,Pbr030186.1,Pbr040797.1,Pbr000622.1,Pbr004478.1
GO:0008652	cellular amino acid biosynthetic process	biological_process	0.20226	1	50	4862	259	29078	Pbr027207.1,Pbr025129.1,Pbr004809.1,Pbr019189.1,Pbr038994.1,Pbr031495.1,Pbr006059.2,Pbr028524.1,Pbr016632.1,Pbr026758.1,Pbr013587.1,Pbr038232.1,Pbr025771.1,Pbr040411.1,Pbr003075.4,Pbr039052.1,Pbr012616.2,Pbr039737.1,Pbr029791.1,Pbr026888.1,Pbr009661.1,Pbr020138.1,Pbr014749.1,Pbr025845.1,Pbr012454.1,Pbr035679.1,Pbr005433.1,Pbr016485.1,Pbr018100.1,Pbr001716.1,Pbr042893.1,Pbr030761.1,Pbr027985.1,Pbr…
GO:0030118	clathrin coat	cellular_component	0.20332	1	8	4862	32	29078	Pbr033742.2,Pbr010891.1,Pbr013794.1,Pbr011633.1,Pbr022105.1,Pbr006433.1,Pbr013024.1,Pbr006500.1
GO:0004611	phosphoenolpyruvate carboxykinase activity	molecular_function	0.20347	1	8	4862	34	29078	Pbr022469.1,Pbr034188.1,Pbr002202.1,Pbr013232.1,Pbr034362.1,Pbr038213.1,Pbr024227.1,Pbr031234.1
GO:0006730	one-carbon metabolic process	biological_process	0.2035	1	2	4862	5	29078	Pbr016485.1,Pbr005412.1
GO:0000390	spliceosomal complex disassembly	biological_process	0.20417	1	2	4862	6	29078	Pbr030771.1,Pbr028492.1
GO:0005684	U2-type spliceosomal complex	cellular_component	0.20417	1	2	4862	6	29078	Pbr030771.1,Pbr028492.1
GO:0032988	ribonucleoprotein complex disassembly	biological_process	0.20417	1	2	4862	6	29078	Pbr030771.1,Pbr028492.1
GO:0071008	U2-type post-mRNA release spliceosomal complex	cellular_component	0.20417	1	2	4862	6	29078	Pbr030771.1,Pbr028492.1
GO:0071014	post-mRNA release spliceosomal complex	cellular_component	0.20417	1	2	4862	6	29078	Pbr030771.1,Pbr028492.1
GO:0022890	inorganic cation transmembrane transporter activity	molecular_function	0.20451	1	162	4862	912	29078	Pbr015154.1,Pbr010859.2,Pbr040155.1,Pbr000607.1,Novel01855,Pbr006138.1,Pbr020959.2,Pbr035548.1,Pbr005664.1,Pbr041606.1,Pbr021897.1,Pbr023830.2,Pbr000576.1,Pbr017120.1,Pbr033625.1,Pbr003628.1,Pbr008346.1,Pbr008169.1,Pbr010849.1,Pbr022698.1,Pbr008293.1,Pbr021475.1,Pbr008200.1,Pbr037826.1,Pbr007259.1,Pbr029641.1,Pbr040215.1,Pbr016564.1,Pbr013504.1,Pbr031897.1,Pbr000776.1,Pbr039743.1,Pbr020518.1,Pbr0…
GO:0006729	tetrahydrobiopterin biosynthetic process	biological_process	0.20478	1	2	4862	6	29078	Pbr002886.1,Pbr039543.1
GO:0008124	4-alpha-hydroxytetrahydrobiopterin dehydratase activity	molecular_function	0.20478	1	2	4862	6	29078	Pbr039543.1,Pbr002886.1
GO:0046146	tetrahydrobiopterin metabolic process	biological_process	0.20478	1	2	4862	6	29078	Pbr039543.1,Pbr002886.1
GO:0004425	indole-3-glycerol-phosphate synthase activity	molecular_function	0.20534	1	2	4862	5	29078	Pbr012454.1,Pbr019189.1
GO:0004860	protein kinase inhibitor activity	molecular_function	0.20598	1	6	4862	24	29078	Pbr034316.1,Pbr025129.1,Pbr012616.2,Pbr034523.1,Pbr030948.1,Pbr009873.1
GO:0019210	kinase inhibitor activity	molecular_function	0.20598	1	6	4862	24	29078	Pbr034523.1,Pbr030948.1,Pbr009873.1,Pbr034316.1,Pbr025129.1,Pbr012616.2
GO:0009200	deoxyribonucleoside triphosphate metabolic process	biological_process	0.20604	1	2	4862	5	29078	Novel01597,Pbr020086.2
GO:0009211	pyrimidine deoxyribonucleoside triphosphate metabolic process	biological_process	0.20604	1	2	4862	5	29078	Novel01597,Pbr020086.2
GO:0046080	dUTP metabolic process	biological_process	0.20604	1	2	4862	5	29078	Pbr020086.2,Novel01597
GO:0098660	inorganic ion transmembrane transport	biological_process	0.2066	1	66	4862	361	29078	Pbr037826.1,Pbr029733.1,Pbr036706.1,Pbr008293.1,Pbr000776.1,Pbr031897.1,Pbr016347.1,Pbr016564.1,Pbr004922.1,Pbr030829.1,Pbr008855.1,Pbr031617.1,Pbr020157.1,Pbr013079.1,Pbr030364.1,Pbr028056.1,Pbr042232.1,Pbr035548.1,Pbr037928.1,Pbr020959.2,Novel01855,Pbr026432.1,Pbr016816.1,Pbr010859.2,Pbr000576.1,Pbr023830.2,Pbr018619.1,Pbr005664.1,Pbr030484.1,Pbr008346.1,Pbr028751.1,Pbr033625.1,Pbr020156.1,Pbr0…
GO:0004399	histidinol dehydrogenase activity	molecular_function	0.20683	1	2	4862	5	29078	Pbr040592.1,Pbr025771.1
GO:0007050	cell cycle arrest	biological_process	0.20713	1	4	4862	15	29078	Pbr034316.1,Pbr025129.1,Pbr034523.1,Pbr030948.1
GO:0001539	cilium or flagellum-dependent cell motility	biological_process	0.20728	1	11	4862	51	29078	Pbr011463.1,Pbr007670.1,Pbr032010.1,Pbr023312.1,Pbr011881.1,Pbr009256.1,Pbr021377.1,Pbr002576.1,Pbr028729.1,Pbr011561.1,Pbr013410.1
GO:0097588	archaeal or bacterial-type flagellum-dependent cell motility	biological_process	0.20728	1	11	4862	51	29078	Pbr023312.1,Pbr011881.1,Pbr032010.1,Pbr011463.1,Pbr007670.1,Pbr013410.1,Pbr011561.1,Pbr028729.1,Pbr002576.1,Pbr021377.1,Pbr009256.1
GO:0098655	cation transmembrane transport	biological_process	0.21011	1	66	4862	362	29078	Pbr001586.1,Pbr022234.1,Pbr007211.1,Novel00295,Pbr016573.1,Pbr029345.1,Pbr005700.1,Pbr022693.1,Pbr024095.2,Pbr022685.1,Pbr039238.2,Pbr004302.1,Pbr033155.1,Pbr013340.1,Pbr025229.1,Pbr039795.1,Pbr019648.1,Pbr013060.1,Pbr038932.1,Pbr026725.1,Pbr037244.1,Pbr022437.1,Pbr033289.1,Pbr006316.1,Pbr021453.1,Pbr013386.1,Pbr015574.1,Pbr038249.1,Pbr020221.1,Pbr016347.1,Pbr031897.1,Pbr000776.1,Pbr030829.1,Pbr0…
GO:0009219	pyrimidine deoxyribonucleotide metabolic process	biological_process	0.21041	1	4	4862	14	29078	Novel01597,Pbr020086.2,Pbr022106.1,Pbr011520.1
GO:0009394	2'-deoxyribonucleotide metabolic process	biological_process	0.21041	1	4	4862	14	29078	Pbr022106.1,Pbr011520.1,Novel01597,Pbr020086.2
GO:0019692	deoxyribose phosphate metabolic process	biological_process	0.21041	1	4	4862	14	29078	Novel01597,Pbr020086.2,Pbr022106.1,Pbr011520.1
GO:0016872	intramolecular lyase activity	molecular_function	0.21139	1	6	4862	25	29078	Pbr013060.1,Pbr026479.1,Pbr026480.1,Pbr032289.1,Pbr003752.1,Pbr038148.1
GO:0017069	snRNA binding	molecular_function	0.21186	1	2	4862	5	29078	Pbr000701.1,Pbr022318.1
GO:0010629	negative regulation of gene expression	biological_process	0.21194	1	20	4862	98	29078	Pbr037089.1,Pbr032893.1,Pbr036787.1,Pbr032213.1,Pbr018521.1,Pbr031016.1,Pbr032383.2,Pbr018179.1,Pbr008252.1,Pbr040708.1,Pbr033381.1,Pbr030472.1,Pbr041699.1,Pbr038828.1,Pbr006559.1,Pbr018182.1,Pbr016651.1,Pbr009406.1,Pbr027216.1,Pbr041346.1
GO:0005262	calcium channel activity	molecular_function	0.21236	1	12	4862	55	29078	Pbr022698.1,Pbr037145.1,Pbr026414.1,Pbr013504.1,Pbr019013.1,Novel00597,Pbr015142.1,Pbr021262.1,Pbr041200.1,Pbr033617.1,Pbr016884.1,Pbr040215.1
GO:0098772	molecular function regulator	molecular_function	0.21238	1	122	4862	696	29078	Pbr042048.1,Pbr020476.1,Pbr010799.1,Pbr017181.1,Pbr017105.1,Pbr021771.1,Pbr009439.1,Pbr030364.1,Pbr037514.1,Pbr042047.1,Pbr011381.1,Pbr000183.1,Pbr021127.1,Pbr005227.1,Pbr015539.1,Pbr026364.1,Pbr004096.1,Pbr024742.1,Pbr020273.1,Pbr012197.2,Pbr038518.1,Pbr016713.1,Pbr017528.1,Pbr016156.1,Pbr020367.1,Pbr031897.1,Pbr025168.1,Pbr003260.1,Pbr037895.1,Pbr025435.1,Pbr041881.1,Pbr039731.1,Pbr037896.1,Pbr…
GO:0050792	regulation of viral process	biological_process	0.21249	1	3	4862	9	29078	Pbr041192.1,Pbr002409.1,Pbr022412.1
GO:0072351	tricarboxylic acid biosynthetic process	biological_process	0.21338	1	2	4862	5	29078	Pbr028909.1,Pbr010088.1
GO:0000150	recombinase activity	molecular_function	0.21541	1	3	4862	9	29078	Pbr039238.2,Pbr016347.1,Pbr029576.1
GO:0048731	system development	biological_process	0.21597	1	9	4862	40	29078	Pbr010870.1,Pbr007655.1,Pbr025714.1,Pbr014126.2,Pbr042113.1,Pbr008723.1,Pbr013261.1,Pbr025078.1,Pbr035676.1
GO:0044461	bacterial-type flagellum part	cellular_component	0.21643	1	6	4862	25	29078	Pbr006098.1,Pbr011881.1,Pbr000623.1,Pbr013410.1,Pbr007670.1,Pbr028729.1
GO:0043244	regulation of protein complex disassembly	biological_process	0.21714	1	6	4862	26	29078	Novel01629,Pbr011086.1,Pbr009826.1,Pbr034245.1,Pbr009406.1,Pbr007353.1
GO:0071855	neuropeptide receptor binding	molecular_function	0.21758	1	3	4862	10	29078	Pbr014545.1,Pbr018758.1,Pbr013228.1
GO:0034220	ion transmembrane transport	biological_process	0.21761	1	80	4862	440	29078	Pbr019648.1,Pbr013060.1,Pbr026725.1,Pbr038932.1,Pbr022437.1,Pbr033289.1,Pbr037244.1,Pbr006316.1,Pbr021453.1,Pbr013386.1,Pbr015574.1,Pbr038249.1,Pbr020221.1,Pbr007211.1,Pbr001586.1,Pbr022234.1,Pbr011743.1,Pbr029345.1,Novel00295,Pbr016573.1,Pbr005700.1,Pbr022685.1,Pbr039238.2,Pbr040272.1,Pbr022693.1,Pbr024095.2,Pbr016574.1,Pbr004302.1,Pbr042113.1,Pbr033155.1,Pbr007743.1,Pbr013340.1,Pbr025229.1,Pbr0…
GO:1901136	carbohydrate derivative catabolic process	biological_process	0.21827	1	16	4862	77	29078	Pbr009764.1,Pbr038292.1,Pbr022531.1,Pbr022529.1,Pbr022516.1,Pbr024242.1,Pbr022530.1,Pbr004508.1,Pbr022515.1,Pbr041710.1,Pbr019793.1,Pbr040411.1,Pbr002057.1,Pbr041712.1,Pbr041709.1,Pbr012055.1
GO:0032994	protein-lipid complex	cellular_component	0.22002	1	2	4862	5	29078	Pbr021771.1,Pbr036141.1
GO:0034358	plasma lipoprotein particle	cellular_component	0.22002	1	2	4862	5	29078	Pbr021771.1,Pbr036141.1
GO:0042627	chylomicron	cellular_component	0.22002	1	2	4862	5	29078	Pbr036141.1,Pbr021771.1
GO:1990777	lipoprotein particle	cellular_component	0.22002	1	2	4862	5	29078	Pbr021771.1,Pbr036141.1
GO:0051189	prosthetic group metabolic process	biological_process	0.22181	1	8	4862	33	29078	Pbr022466.1,Pbr008293.1,Pbr041471.1,Pbr036248.1,Pbr014114.1,Pbr029987.1,Pbr019133.1,Pbr027266.1
GO:0031347	regulation of defense response	biological_process	0.2238	1	8	4862	36	29078	Pbr008624.1,Pbr042194.1,Pbr023316.1,Pbr016570.1,Pbr001359.1,Pbr008625.1,Pbr030644.1,Pbr003961.1
GO:0006879	cellular iron ion homeostasis	biological_process	0.22472	1	4	4862	15	29078	Pbr028226.1,Pbr010942.1,Pbr019418.1,Pbr010941.1
GO:0046916	cellular transition metal ion homeostasis	biological_process	0.22472	1	4	4862	15	29078	Pbr010941.1,Pbr010942.1,Pbr019418.1,Pbr028226.1
GO:0055072	iron ion homeostasis	biological_process	0.22472	1	4	4862	15	29078	Pbr010942.1,Pbr019418.1,Pbr010941.1,Pbr028226.1
GO:0005088	Ras guanyl-nucleotide exchange factor activity	molecular_function	0.22506	1	5	4862	18	29078	Pbr006789.1,Pbr009439.1,Pbr031294.1,Pbr011381.1,Pbr020367.1
GO:0005089	Rho guanyl-nucleotide exchange factor activity	molecular_function	0.22506	1	5	4862	18	29078	Pbr006789.1,Pbr009439.1,Pbr031294.1,Pbr011381.1,Pbr020367.1
GO:0046148	pigment biosynthetic process	biological_process	0.22554	1	31	4862	154	29078	Pbr005412.1,Pbr022529.1,Pbr007258.1,Pbr009652.1,Pbr022531.1,Pbr024419.1,Pbr022741.1,Pbr028581.1,Pbr007297.1,Pbr022516.1,Pbr022530.1,Pbr018758.1,Pbr020793.1,Pbr019793.1,Pbr013587.1,Pbr041712.1,Pbr014987.1,Pbr007431.1,Pbr022515.1,Pbr025198.1,Pbr007251.1,Pbr041710.1,Pbr030117.1,Pbr016485.1,Pbr005433.1,Pbr010553.1,Pbr009902.1,Pbr041709.1,Pbr029606.1,Pbr012055.1,Pbr033682.1
GO:0005637	nuclear inner membrane	cellular_component	0.22571	1	2	4862	5	29078	Pbr037084.1,Pbr006776.1
GO:0005639	integral component of nuclear inner membrane	cellular_component	0.22571	1	2	4862	5	29078	Pbr006776.1,Pbr037084.1
GO:0031229	intrinsic component of nuclear inner membrane	cellular_component	0.22571	1	2	4862	5	29078	Pbr006776.1,Pbr037084.1
GO:0044453	nuclear membrane part	cellular_component	0.22571	1	2	4862	5	29078	Pbr006776.1,Pbr037084.1
GO:0016833	oxo-acid-lyase activity	molecular_function	0.22598	1	5	4862	19	29078	Pbr042070.1,Pbr011328.1,Pbr018086.1,Pbr034474.1,Pbr021333.1
GO:0004347	glucose-6-phosphate isomerase activity	molecular_function	0.22618	1	2	4862	5	29078	Pbr006178.1,Pbr035550.1
GO:0065004	protein-DNA complex assembly	biological_process	0.22636	1	17	4862	87	29078	Pbr004364.1,Pbr041472.1,Pbr009055.1,Pbr015071.1,Pbr033255.1,Pbr030782.1,Pbr014527.1,Pbr040684.1,Pbr041485.1,Pbr041852.1,Pbr017109.1,Pbr003960.1,Pbr006568.1,Pbr015263.1,Pbr022127.1,Pbr029415.2,Pbr004343.1
GO:0071824	protein-DNA complex subunit organization	biological_process	0.22636	1	17	4862	87	29078	Pbr030782.1,Pbr040684.1,Pbr041485.1,Pbr014527.1,Pbr041472.1,Pbr004364.1,Pbr033255.1,Pbr009055.1,Pbr015071.1,Pbr022127.1,Pbr006568.1,Pbr015263.1,Pbr029415.2,Pbr004343.1,Pbr003960.1,Pbr041852.1,Pbr017109.1
GO:0004421	hydroxymethylglutaryl-CoA synthase activity	molecular_function	0.22669	1	2	4862	5	29078	Pbr005859.1,Pbr021771.1
GO:0009512	cytochrome b6f complex	cellular_component	0.22695	1	5	4862	19	29078	Pbr025168.1,Pbr037584.1,Pbr012988.1,Pbr041294.1,Pbr037530.1
GO:0005272	sodium channel activity	molecular_function	0.22997	1	4	4862	14	29078	Pbr039410.1,Pbr000027.1,Pbr027816.1,Pbr027176.2
GO:0040011	locomotion	biological_process	0.22997	1	46	4862	244	29078	Pbr002576.1,Pbr028729.1,Pbr020001.1,Pbr020708.1,Pbr006822.1,Pbr025257.1,Pbr013872.1,Pbr026515.1,Pbr033922.1,Pbr007670.1,Pbr034565.1,Pbr013261.1,Pbr031016.1,Pbr008673.1,Pbr002835.1,Pbr029240.1,Pbr027818.1,Pbr002905.1,Pbr023205.1,Pbr010870.1,Pbr011561.1,Pbr029668.1,Pbr013533.1,Pbr033373.1,Pbr025173.1,Pbr009256.1,Pbr021377.1,Pbr022154.2,Pbr002622.1,Pbr028466.1,Pbr006330.2,Pbr032010.1,Pbr024238.1,Pbr…
GO:0004645	phosphorylase activity	molecular_function	0.23039	1	2	4862	5	29078	Pbr038355.1,Pbr016213.1
GO:0008184	glycogen phosphorylase activity	molecular_function	0.23039	1	2	4862	5	29078	Pbr016213.1,Pbr038355.1
GO:0009341	beta-galactosidase complex	cellular_component	0.23086	1	6	4862	23	29078	Pbr027954.1,Pbr015600.1,Pbr029017.1,Pbr020639.1,Pbr025610.1,Pbr019806.1
GO:0004488	methylenetetrahydrofolate dehydrogenase (NADP+) activity	molecular_function	0.23213	1	5	4862	19	29078	Pbr030761.1,Pbr009661.1,Pbr005412.1,Pbr038232.1,Pbr016485.1
GO:0051536	iron-sulfur cluster binding	molecular_function	0.23226	1	34	4862	178	29078	Pbr012512.1,Pbr038078.1,Pbr000745.1,Pbr040385.1,Pbr020932.1,Pbr017998.1,Pbr023086.1,Pbr016811.1,Pbr042307.1,Pbr040411.1,Pbr001154.1,Pbr005961.1,Pbr030223.1,Pbr001937.2,Pbr029987.1,Novel00607,Pbr002453.1,Pbr019759.1,Pbr021897.1,Pbr015223.1,Pbr014401.1,Pbr012231.1,Pbr016269.1,Pbr036948.2,Pbr026538.1,Pbr019948.1,Pbr037928.1,Pbr039150.2,Pbr021116.2,Pbr018638.1,Pbr006726.1,Pbr019149.1,Pbr001286.1,Pbr0…
GO:0051540	metal cluster binding	molecular_function	0.23226	1	34	4862	178	29078	Pbr006528.1,Pbr006726.1,Pbr018638.1,Pbr001286.1,Pbr019149.1,Pbr016269.1,Pbr012231.1,Pbr036948.2,Pbr019948.1,Pbr026538.1,Pbr039150.2,Pbr021116.2,Pbr037928.1,Pbr021897.1,Pbr019759.1,Pbr014401.1,Pbr015223.1,Pbr002453.1,Pbr029987.1,Pbr001937.2,Novel00607,Pbr016811.1,Pbr023086.1,Pbr042307.1,Pbr005961.1,Pbr030223.1,Pbr040411.1,Pbr001154.1,Pbr012512.1,Pbr000745.1,Pbr038078.1,Pbr020932.1,Pbr017998.1,Pbr0…
GO:0004559	alpha-mannosidase activity	molecular_function	0.2346	1	4	4862	14	29078	Pbr029848.1,Pbr010587.1,Pbr040095.2,Pbr023317.1
GO:0015923	mannosidase activity	molecular_function	0.2346	1	4	4862	14	29078	Pbr040095.2,Pbr010587.1,Pbr029848.1,Pbr023317.1
GO:0031704	apelin receptor binding	molecular_function	0.23644	1	2	4862	6	29078	Pbr018758.1,Pbr013228.1
GO:0016877	ligase activity, forming carbon-sulfur bonds	molecular_function	0.23694	1	9	4862	39	29078	Pbr013913.1,Pbr022531.1,Pbr039764.1,Pbr009902.1,Pbr010553.1,Pbr032777.1,Pbr032775.1,Pbr013912.1,Pbr003584.1
GO:0008360	regulation of cell shape	biological_process	0.23828	1	1	4862	2	29078	Pbr014702.1
GO:0070603	SWI/SNF superfamily-type complex	cellular_component	0.23829	1	5	4862	19	29078	Pbr014709.1,Pbr004731.1,Pbr014707.1,Pbr003568.1,Pbr011048.1
GO:0005751	mitochondrial respiratory chain complex IV	cellular_component	0.23979	1	2	4862	7	29078	Pbr040155.1,Pbr018833.1
GO:0045277	respiratory chain complex IV	cellular_component	0.23979	1	2	4862	7	29078	Pbr018833.1,Pbr040155.1
GO:0098803	respiratory chain complex	cellular_component	0.24011	1	7	4862	33	29078	Pbr018833.1,Pbr033384.1,Pbr037170.1,Pbr025419.1,Pbr040155.1,Novel01057,Pbr004106.1
GO:0015979	photosynthesis	biological_process	0.2407	1	35	4862	191	29078	Pbr012281.1,Pbr042856.1,Pbr031948.1,Pbr041327.1,Pbr018758.1,Pbr032951.1,Pbr001286.1,Pbr028048.1,Pbr016584.1,Pbr007431.1,Pbr041487.1,Pbr013380.1,Pbr015095.1,Pbr032910.1,Pbr015367.1,Pbr035270.1,Pbr007250.1,Pbr030485.1,Pbr019204.1,Pbr000620.1,Pbr012073.1,Pbr035060.1,Pbr033958.1,Pbr021122.1,Pbr037072.1,Pbr013029.2,Pbr008101.1,Pbr040545.1,Pbr041881.1,Pbr033822.1,Pbr030785.1,Pbr025296.1,Pbr039970.1,Pbr…
GO:0004161	dimethylallyltranstransferase activity	molecular_function	0.2416	1	6	4862	24	29078	Pbr025845.1,Pbr028819.1,Pbr036138.1,Pbr040080.1,Pbr034188.1,Pbr017364.1
GO:0048869	cellular developmental process	biological_process	0.24273	1	37	4862	197	29078	Pbr021053.1,Pbr035102.1,Pbr022429.1,Pbr000542.1,Pbr003169.1,Pbr003935.1,Pbr013261.1,Pbr029523.1,Pbr029603.1,Pbr023205.1,Pbr010870.1,Pbr042113.1,Pbr010217.1,Pbr017749.1,Pbr032364.1,Pbr034935.1,Pbr017688.1,Pbr037901.1,Pbr041200.1,Pbr022343.1,Novel01057,Pbr017883.1,Pbr014126.2,Pbr034103.1,Pbr028115.1,Pbr017357.1,Pbr036806.1,Pbr035440.1,Pbr013386.1,Pbr016131.2,Pbr014702.1,Pbr022698.1,Pbr008723.1,Pbr0…
GO:0005875	microtubule associated complex	cellular_component	0.24373	1	8	4862	41	29078	Pbr024647.1,Pbr015536.1,Pbr012465.1,Pbr012100.1,Pbr019177.1,Pbr016966.1,Pbr014882.2,Pbr010601.1
GO:0051782	negative regulation of cell division	biological_process	0.24461	1	6	4862	25	29078	Pbr017284.1,Pbr013133.1,Pbr001881.1,Pbr033255.1,Pbr002905.1,Pbr025780.1
GO:0010948	negative regulation of cell cycle process	biological_process	0.24468	1	7	4862	30	29078	Pbr001881.1,Pbr013133.1,Pbr017284.1,Pbr028466.1,Pbr033255.1,Pbr004466.1,Pbr002905.1
GO:1901988	negative regulation of cell cycle phase transition	biological_process	0.24468	1	7	4862	30	29078	Pbr017284.1,Pbr001881.1,Pbr013133.1,Pbr002905.1,Pbr004466.1,Pbr028466.1,Pbr033255.1
GO:1901991	negative regulation of mitotic cell cycle phase transition	biological_process	0.24468	1	7	4862	30	29078	Pbr004466.1,Pbr002905.1,Pbr028466.1,Pbr033255.1,Pbr001881.1,Pbr013133.1,Pbr017284.1
GO:0008839	4-hydroxy-tetrahydrodipicolinate reductase	molecular_function	0.24476	1	7	4862	30	29078	Pbr027207.1,Pbr038232.1,Pbr020138.1,Pbr038994.1,Pbr006059.2,Pbr025845.1,Pbr036263.1
GO:0007267	cell-cell signaling	biological_process	0.24512	1	4	4862	15	29078	Pbr011051.1,Pbr025673.1,Pbr027172.1,Pbr026663.1
GO:0007268	synaptic transmission	biological_process	0.24512	1	4	4862	15	29078	Pbr026663.1,Pbr027172.1,Pbr025673.1,Pbr011051.1
GO:0043022	ribosome binding	molecular_function	0.24589	1	3	4862	11	29078	Pbr034245.1,Pbr001739.1,Pbr007353.1
GO:0019855	calcium channel inhibitor activity	molecular_function	0.2465	1	3	4862	10	29078	Pbr009115.1,Pbr010974.1,Pbr021120.1
GO:0019954	asexual reproduction	biological_process	0.24665	1	25	4862	134	29078	Pbr000027.1,Pbr002622.1,Pbr017284.1,Pbr039228.1,Pbr030829.1,Novel00737,Pbr006271.1,Pbr013133.1,Pbr028081.1,Pbr016874.1,Pbr025023.1,Pbr022685.1,Pbr009406.1,Pbr006785.2,Pbr010577.1,Pbr027818.1,Pbr011414.1,Pbr024242.1,Pbr002812.1,Pbr007152.1,Pbr041852.1,Pbr006046.1,Pbr022686.1,Pbr020221.1,Pbr023126.1
GO:0042886	amide transport	biological_process	0.24793	1	5	4862	20	29078	Pbr038247.1,Pbr001353.1,Pbr041924.1,Pbr004096.1,Pbr042646.1
GO:0009891	positive regulation of biosynthetic process	biological_process	0.24866	1	13	4862	63	29078	Pbr010226.1,Pbr027868.1,Pbr013807.1,Pbr028324.1,Pbr032383.2,Pbr016884.1,Pbr007353.1,Pbr027347.1,Pbr034245.1,Pbr036084.1,Pbr002515.1,Pbr004893.1,Pbr013926.2
GO:0010557	positive regulation of macromolecule biosynthetic process	biological_process	0.24866	1	13	4862	63	29078	Pbr002515.1,Pbr013926.2,Pbr004893.1,Pbr034245.1,Pbr036084.1,Pbr016884.1,Pbr027347.1,Pbr007353.1,Pbr013807.1,Pbr010226.1,Pbr027868.1,Pbr032383.2,Pbr028324.1
GO:0031328	positive regulation of cellular biosynthetic process	biological_process	0.24866	1	13	4862	63	29078	Pbr028324.1,Pbr032383.2,Pbr010226.1,Pbr027868.1,Pbr013807.1,Pbr007353.1,Pbr027347.1,Pbr016884.1,Pbr036084.1,Pbr034245.1,Pbr004893.1,Pbr013926.2,Pbr002515.1
GO:0051173	positive regulation of nitrogen compound metabolic process	biological_process	0.24866	1	13	4862	63	29078	Pbr016884.1,Pbr027347.1,Pbr007353.1,Pbr010226.1,Pbr013807.1,Pbr027868.1,Pbr028324.1,Pbr032383.2,Pbr002515.1,Pbr013926.2,Pbr004893.1,Pbr034245.1,Pbr036084.1
GO:0044463	cell projection part	cellular_component	0.24871	1	6	4862	26	29078	Pbr011881.1,Pbr006098.1,Pbr013410.1,Pbr000623.1,Pbr007670.1,Pbr028729.1
GO:0004665	prephenate dehydrogenase (NADP+) activity	molecular_function	0.24879	1	3	4862	10	29078	Pbr040411.1,Pbr028524.1,Pbr003075.4
GO:0006571	tyrosine biosynthetic process	biological_process	0.24879	1	3	4862	10	29078	Pbr040411.1,Pbr028524.1,Pbr003075.4
GO:0008977	prephenate dehydrogenase activity	molecular_function	0.24879	1	3	4862	10	29078	Pbr028524.1,Pbr003075.4,Pbr040411.1
GO:0016799	hydrolase activity, hydrolyzing N-glycosyl compounds	molecular_function	0.24952	1	8	4862	35	29078	Pbr031016.1,Pbr002509.1,Pbr018182.1,Pbr018179.1,Pbr041346.1,Pbr010256.1,Pbr002540.1,Pbr010273.1
GO:0042816	vitamin B6 metabolic process	biological_process	0.24975	1	4	4862	17	29078	Pbr019189.1,Pbr025614.1,Pbr039737.1,Pbr012454.1
GO:0042819	vitamin B6 biosynthetic process	biological_process	0.24975	1	4	4862	17	29078	Pbr012454.1,Pbr025614.1,Pbr039737.1,Pbr019189.1
GO:0042775	mitochondrial ATP synthesis coupled electron transport	biological_process	0.24976	1	6	4862	28	29078	Pbr025419.1,Pbr004106.1,Pbr005686.1,Pbr002507.1,Pbr010215.1,Pbr015996.1
GO:0000781	chromosome, telomeric region	cellular_component	0.24987	1	2	4862	6	29078	Pbr000472.1,Pbr012026.1
GO:0000784	nuclear chromosome, telomeric region	cellular_component	0.24987	1	2	4862	6	29078	Pbr012026.1,Pbr000472.1
GO:0030173	integral component of Golgi membrane	cellular_component	0.25073	1	3	4862	10	29078	Pbr041852.1,Pbr010577.1,Pbr034565.1
GO:0031228	intrinsic component of Golgi membrane	cellular_component	0.25073	1	3	4862	10	29078	Pbr041852.1,Pbr010577.1,Pbr034565.1
GO:0016854	racemase and epimerase activity	molecular_function	0.2508	1	8	4862	37	29078	Pbr012454.1,Pbr004482.1,Pbr004478.1,Pbr030776.1,Pbr026768.1,Pbr026888.1,Pbr019189.1,Pbr027176.2
GO:0000796	condensin complex	cellular_component	0.25141	1	2	4862	6	29078	Pbr041821.1,Pbr014896.1
GO:0007076	mitotic chromosome condensation	biological_process	0.25141	1	2	4862	6	29078	Pbr014896.1,Pbr041821.1
GO:0051606	detection of stimulus	biological_process	0.25172	1	3	4862	10	29078	Pbr028522.1,Pbr006674.1,Pbr000582.1
GO:0030436	asexual sporulation	biological_process	0.25209	1	5	4862	21	29078	Pbr039228.1,Pbr023126.1,Pbr016874.1,Pbr022686.1,Pbr000027.1
GO:0005247	voltage-gated chloride channel activity	molecular_function	0.25381	1	5	4862	21	29078	Pbr035548.1,Pbr034359.1,Pbr000043.1,Pbr015648.1,Pbr003103.1
GO:0005254	chloride channel activity	molecular_function	0.25381	1	5	4862	21	29078	Pbr034359.1,Pbr035548.1,Pbr000043.1,Pbr015648.1,Pbr003103.1
GO:0006821	chloride transport	biological_process	0.25381	1	5	4862	21	29078	Pbr000043.1,Pbr035548.1,Pbr034359.1,Pbr003103.1,Pbr015648.1
GO:0008308	voltage-gated anion channel activity	molecular_function	0.25381	1	5	4862	21	29078	Pbr015648.1,Pbr003103.1,Pbr034359.1,Pbr035548.1,Pbr000043.1
GO:0015108	chloride transmembrane transporter activity	molecular_function	0.25381	1	5	4862	21	29078	Pbr003103.1,Pbr015648.1,Pbr000043.1,Pbr034359.1,Pbr035548.1
GO:0033014	tetrapyrrole biosynthetic process	biological_process	0.25443	1	36	4862	192	29078	Pbr022516.1,Pbr039737.1,Pbr024419.1,Pbr041471.1,Pbr007258.1,Pbr037322.1,Pbr022529.1,Pbr002309.1,Pbr030117.1,Pbr010553.1,Pbr025198.1,Pbr016924.1,Pbr007251.1,Pbr041710.1,Pbr013587.1,Pbr014871.1,Pbr016884.1,Pbr041712.1,Pbr036963.1,Pbr018758.1,Pbr022530.1,Pbr028581.1,Pbr025614.1,Pbr022741.1,Pbr034769.1,Pbr005412.1,Pbr033640.1,Pbr005433.1,Pbr016485.1,Pbr035638.1,Pbr027647.1,Pbr009902.1,Pbr022515.1,Pbr…
GO:0015077	monovalent inorganic cation transmembrane transporter activity	molecular_function	0.25446	1	98	4862	557	29078	Pbr000622.1,Pbr036272.1,Pbr039795.1,Pbr013340.1,Pbr025229.1,Pbr040629.1,Pbr029603.1,Pbr027176.2,Pbr004302.1,Pbr022685.1,Pbr039238.2,Pbr022693.1,Pbr024095.2,Pbr029345.1,Novel00295,Pbr016573.1,Pbr007211.1,Pbr022234.1,Pbr020508.1,Pbr012176.1,Pbr020221.1,Pbr038249.1,Pbr023687.1,Pbr018638.1,Pbr011197.1,Pbr015574.1,Pbr021453.1,Pbr001286.1,Pbr042921.1,Pbr006316.1,Pbr008280.1,Pbr022437.1,Pbr000963.1,Pbr0…
GO:1903509	liposaccharide metabolic process	biological_process	0.25533	1	35	4862	180	29078	Pbr029449.1,Pbr009229.1,Pbr026232.1,Pbr011073.1,Pbr019647.1,Novel01305,Pbr019648.1,Pbr014318.1,Novel00867,Pbr001359.1,Pbr034614.1,Pbr011756.1,Pbr025055.1,Pbr034348.1,Pbr031433.1,Pbr016096.1,Pbr032125.2,Pbr036482.1,Pbr038575.1,Pbr001583.1,Pbr042146.1,Pbr023907.1,Pbr004645.1,Pbr026234.1,Pbr007292.1,Pbr037147.1,Pbr037112.1,Pbr009828.1,Pbr005591.1,Pbr038157.1,Pbr021429.2,Pbr003092.1,Pbr036333.1,Pbr01…
GO:0010604	positive regulation of macromolecule metabolic process	biological_process	0.2556	1	16	4862	80	29078	Pbr034245.1,Pbr036084.1,Pbr002515.1,Pbr004893.1,Pbr010226.1,Pbr027868.1,Pbr032383.2,Pbr028324.1,Pbr016884.1,Pbr032893.1,Pbr007353.1,Pbr033394.1,Pbr013926.2,Pbr013807.1,Pbr013503.1,Pbr027347.1
GO:0009627	systemic acquired resistance	biological_process	0.2556	1	3	4862	13	29078	Pbr003961.1,Pbr008624.1,Pbr008625.1
GO:0009814	defense response, incompatible interaction	biological_process	0.2556	1	3	4862	13	29078	Pbr008624.1,Pbr003961.1,Pbr008625.1
GO:0010112	regulation of systemic acquired resistance	biological_process	0.2556	1	3	4862	13	29078	Pbr008624.1,Pbr003961.1,Pbr008625.1
GO:0004733	pyridoxamine-phosphate oxidase activity	molecular_function	0.25604	1	3	4862	10	29078	Pbr034698.1,Pbr040703.1,Pbr019348.1
GO:0016125	sterol metabolic process	biological_process	0.25671	1	2	4862	6	29078	Pbr028702.1,Pbr042700.1
GO:0043087	regulation of GTPase activity	biological_process	0.25794	1	2	4862	6	29078	Pbr027266.1,Pbr032740.1
GO:0098519	nucleotide phosphatase activity, acting on free nucleotides	molecular_function	0.2587	1	22	4862	107	29078	Pbr041324.1,Pbr018900.1,Pbr014114.1,Pbr027266.1,Pbr007694.1,Novel01852,Pbr025435.1,Pbr016327.1,Pbr019123.1,Pbr037759.1,Pbr023227.1,Pbr037320.1,Novel00368,Pbr027176.2,Pbr004830.2,Pbr020551.2,Pbr004829.1,Pbr017196.1,Pbr005538.1,Pbr017806.1,Pbr036248.1,Pbr016380.1
GO:0005375	copper ion transmembrane transporter activity	molecular_function	0.2591	1	6	4862	26	29078	Pbr010859.2,Pbr005664.1,Pbr005700.1,Pbr019926.1,Pbr020959.2,Pbr031617.1
GO:0035434	copper ion transmembrane transport	biological_process	0.2591	1	6	4862	26	29078	Pbr005700.1,Pbr019926.1,Pbr020959.2,Pbr031617.1,Pbr010859.2,Pbr005664.1
GO:0006779	porphyrin-containing compound biosynthetic process	biological_process	0.25947	1	22	4862	109	29078	Pbr022529.1,Pbr002309.1,Pbr005412.1,Pbr007258.1,Pbr024419.1,Pbr022741.1,Pbr028581.1,Pbr022530.1,Pbr018758.1,Pbr022516.1,Pbr041712.1,Pbr013587.1,Pbr041710.1,Pbr007251.1,Pbr007431.1,Pbr022515.1,Pbr025198.1,Pbr010553.1,Pbr009902.1,Pbr030117.1,Pbr005433.1,Pbr016485.1
GO:0007217	tachykinin receptor signaling pathway	biological_process	0.25992	1	4	4862	16	29078	Pbr040028.1,Pbr025610.1,Pbr017410.1,Pbr015024.1
GO:0022008	neurogenesis	biological_process	0.25998	1	4	4862	16	29078	Pbr042113.1,Pbr014126.2,Pbr010870.1,Pbr013261.1
GO:1901137	carbohydrate derivative biosynthetic process	biological_process	0.26008	1	76	4862	418	29078	Pbr014690.1,Novel00867,Pbr022437.1,Pbr041733.1,Pbr029449.1,Pbr008585.1,Pbr011073.1,Novel01305,Pbr026232.1,Pbr035129.1,Pbr011520.1,Pbr022106.1,Pbr032125.2,Novel02061,Pbr017247.1,Pbr013386.1,Pbr026061.1,Pbr035028.1,Pbr011756.1,Pbr015574.1,Pbr037756.1,Pbr024095.2,Pbr037147.1,Pbr039238.2,Pbr002365.1,Pbr039721.1,Pbr033822.1,Pbr019630.1,Pbr007292.1,Pbr022234.1,Pbr004645.1,Pbr031900.1,Pbr013374.1,Pbr007…
GO:0009060	aerobic respiration	biological_process	0.2603	1	8	4862	37	29078	Pbr041193.1,Pbr022469.1,Pbr002202.1,Pbr013232.1,Pbr038213.1,Pbr034362.1,Pbr031234.1,Pbr024227.1
GO:0044452	nucleolar part	cellular_component	0.26105	1	4	4862	16	29078	Pbr024008.1,Pbr016131.2,Pbr041296.1,Pbr015142.1
GO:0015075	ion transmembrane transporter activity	molecular_function	0.26158	1	222	4862	1258	29078	Pbr039743.1,Pbr020518.1,Pbr001827.1,Pbr009084.1,Pbr013140.1,Pbr015354.1,Pbr002228.1,Pbr028310.1,Pbr000829.1,Pbr041200.1,Pbr042232.1,Pbr035616.2,Pbr006408.1,Pbr030364.1,Pbr016651.1,Pbr020157.1,Pbr008548.1,Pbr008293.1,Pbr033921.1,Pbr021475.1,Pbr008200.1,Pbr040215.1,Pbr029641.1,Pbr037826.1,Pbr007259.1,Pbr036458.1,Pbr016564.1,Pbr035497.1,Pbr031897.1,Pbr013504.1,Pbr000776.1,Pbr033625.1,Pbr036685.1,Pbr…
GO:0031304	intrinsic component of mitochondrial inner membrane	cellular_component	0.2628	1	3	4862	10	29078	Pbr018645.1,Pbr000302.1,Pbr036291.1
GO:0031305	integral component of mitochondrial inner membrane	cellular_component	0.2628	1	3	4862	10	29078	Pbr036291.1,Pbr000302.1,Pbr018645.1
GO:0032592	integral component of mitochondrial membrane	cellular_component	0.2628	1	3	4862	10	29078	Pbr036291.1,Pbr000302.1,Pbr018645.1
GO:0098573	intrinsic component of mitochondrial membrane	cellular_component	0.2628	1	3	4862	10	29078	Pbr018645.1,Pbr036291.1,Pbr000302.1
GO:0005694	chromosome	cellular_component	0.26328	1	64	4862	353	29078	Pbr035637.1,Pbr026515.1,Pbr014896.1,Pbr013118.1,Pbr030363.1,Pbr000472.1,Pbr041485.1,Pbr017306.1,Pbr017109.1,Pbr019632.1,Pbr000829.1,Pbr028009.1,Pbr022903.1,Pbr003822.1,Pbr004343.1,Pbr009055.1,Pbr015071.1,Pbr017209.1,Pbr022684.1,Pbr014527.1,Pbr030782.1,Pbr017496.1,Pbr007152.1,Pbr019030.1,Pbr018422.1,Pbr006568.1,Pbr022127.1,Novel00221,Pbr004959.1,Pbr020001.1,Pbr019013.1,Pbr012717.1,Pbr023640.1,Pbr0…
GO:0030435	sporulation resulting in formation of a cellular spore	biological_process	0.26386	1	3	4862	10	29078	Pbr017357.1,Pbr013386.1,Novel01057
GO:0005732	small nucleolar ribonucleoprotein complex	cellular_component	0.26448	1	5	4862	22	29078	Pbr032451.1,Pbr000293.1,Pbr016131.2,Pbr008298.1,Pbr001967.1
GO:0031399	regulation of protein modification process	biological_process	0.26493	1	11	4862	53	29078	Pbr002905.1,Pbr013957.1,Pbr037052.1,Pbr012672.1,Pbr018421.1,Pbr017284.1,Pbr002851.1,Pbr033255.1,Pbr001881.1,Pbr013503.1,Pbr013133.1
GO:0042162	telomeric DNA binding	molecular_function	0.26716	1	2	4862	6	29078	Pbr012026.1,Pbr000472.1
GO:0018143	nucleic acid-protein covalent cross-linking	biological_process	0.26862	1	2	4862	6	29078	Pbr022230.1,Pbr036560.1
GO:0018144	RNA-protein covalent cross-linking	biological_process	0.26862	1	2	4862	6	29078	Pbr022230.1,Pbr036560.1
GO:0019064	fusion of virus membrane with host plasma membrane	biological_process	0.26944	1	4	4862	15	29078	Pbr031016.1,Pbr031025.1,Pbr042907.1,Pbr002835.1
GO:0039663	membrane fusion involved in viral entry into host cell	biological_process	0.26944	1	4	4862	15	29078	Pbr002835.1,Pbr042907.1,Pbr031016.1,Pbr031025.1
GO:0044800	multi-organism membrane fusion	biological_process	0.26944	1	4	4862	15	29078	Pbr031016.1,Pbr031025.1,Pbr042907.1,Pbr002835.1
GO:0044803	multi-organism membrane organization	biological_process	0.26944	1	4	4862	15	29078	Pbr042907.1,Pbr002835.1,Pbr031025.1,Pbr031016.1
GO:0009416	response to light stimulus	biological_process	0.26953	1	4	4862	15	29078	Pbr000582.1,Pbr032396.1,Pbr028522.1,Pbr006674.1
GO:0000097	sulfur amino acid biosynthetic process	biological_process	0.26973	1	6	4862	26	29078	Pbr035679.1,Pbr020535.1,Pbr016887.1,Pbr004630.1,Pbr019030.1,Pbr031495.1
GO:0009378	four-way junction helicase activity	molecular_function	0.27143	1	44	4862	221	29078	Pbr037759.1,Pbr011514.1,Pbr042783.1,Pbr022822.1,Pbr041324.1,Pbr032922.1,Novel00711,Pbr005387.1,Pbr033316.1,Pbr005538.1,Pbr005758.2,Pbr040080.1,Pbr020551.2,Pbr014099.1,Pbr013538.1,Pbr024276.1,Pbr004830.2,Pbr007217.5,Pbr017301.1,Pbr042309.1,Pbr024047.1,Pbr013118.1,Pbr035730.1,Pbr041299.1,Novel00221,Pbr025435.1,Pbr013154.1,Pbr006074.1,Pbr017306.1,Pbr026271.1,Pbr006560.1,Pbr021730.1,Pbr017806.1,Pbr02…
GO:0004359	glutaminase activity	molecular_function	0.27148	1	2	4862	6	29078	Pbr039737.1,Pbr025614.1
GO:0015085	calcium ion transmembrane transporter activity	molecular_function	0.27151	1	12	4862	58	29078	Pbr037145.1,Pbr022698.1,Pbr019013.1,Pbr015142.1,Novel00597,Pbr026414.1,Pbr013504.1,Pbr021262.1,Pbr041200.1,Pbr033617.1,Pbr040215.1,Pbr016884.1
GO:0016646	oxidoreductase activity, acting on the CH-NH group of donors, NAD or NADP as acceptor	molecular_function	0.27177	1	7	4862	30	29078	Pbr005412.1,Pbr038232.1,Pbr016485.1,Pbr009661.1,Pbr030761.1,Pbr000708.2,Pbr003336.1
GO:0033645	host cell endomembrane system	cellular_component	0.27213	1	3	4862	10	29078	Pbr001359.1,Pbr030644.1,Pbr023316.1
GO:0044165	host cell endoplasmic reticulum	cellular_component	0.27213	1	3	4862	10	29078	Pbr001359.1,Pbr030644.1,Pbr023316.1
GO:0044167	host cell endoplasmic reticulum membrane	cellular_component	0.27213	1	3	4862	10	29078	Pbr030644.1,Pbr001359.1,Pbr023316.1
GO:0044385	integral to membrane of host cell	cellular_component	0.27213	1	3	4862	10	29078	Pbr023316.1,Pbr030644.1,Pbr001359.1
GO:0044386	integral to host endoplasmic reticulum membrane	cellular_component	0.27213	1	3	4862	10	29078	Pbr023316.1,Pbr030644.1,Pbr001359.1
GO:0048870	cell motility	biological_process	0.27388	1	29	4862	153	29078	Pbr004466.1,Pbr002905.1,Pbr027818.1,Pbr040074.1,Pbr011561.1,Pbr023205.1,Pbr013410.1,Pbr013533.1,Pbr011463.1,Pbr006098.1,Pbr037265.1,Pbr000623.1,Pbr009256.1,Pbr020001.1,Pbr025173.1,Pbr021377.1,Pbr002576.1,Pbr028729.1,Pbr002622.1,Pbr025257.1,Pbr033922.1,Pbr007670.1,Pbr032010.1,Pbr028466.1,Pbr006330.2,Pbr026515.1,Pbr023312.1,Pbr029240.1,Pbr011881.1
GO:0051674	localization of cell	biological_process	0.27388	1	29	4862	153	29078	Pbr011561.1,Pbr023205.1,Pbr013410.1,Pbr004466.1,Pbr002905.1,Pbr040074.1,Pbr027818.1,Pbr006098.1,Pbr037265.1,Pbr000623.1,Pbr013533.1,Pbr011463.1,Pbr002622.1,Pbr025257.1,Pbr009256.1,Pbr020001.1,Pbr025173.1,Pbr021377.1,Pbr002576.1,Pbr028729.1,Pbr029240.1,Pbr023312.1,Pbr011881.1,Pbr033922.1,Pbr007670.1,Pbr032010.1,Pbr028466.1,Pbr026515.1,Pbr006330.2
GO:0000175	3'-5'-exoribonuclease activity	molecular_function	0.27483	1	5	4862	20	29078	Pbr042866.1,Pbr024118.1,Pbr024500.1,Pbr038828.1,Pbr033635.1
GO:0045930	negative regulation of mitotic cell cycle	biological_process	0.27508	1	7	4862	31	29078	Pbr017284.1,Pbr013133.1,Pbr001881.1,Pbr028466.1,Pbr033255.1,Pbr002905.1,Pbr004466.1
GO:0009452	7-methylguanosine RNA capping	biological_process	0.27622	1	8	4862	35	29078	Pbr038854.1,Pbr038661.1,Pbr038648.1,Pbr031895.1,Pbr015482.2,Pbr027562.1,Novel01438,Pbr033134.1
GO:0036260	RNA capping	biological_process	0.27622	1	8	4862	35	29078	Pbr038648.1,Pbr031895.1,Pbr015482.2,Pbr038854.1,Pbr038661.1,Novel01438,Pbr033134.1,Pbr027562.1
GO:0015833	peptide transport	biological_process	0.27649	1	4	4862	16	29078	Pbr042646.1,Pbr041924.1,Pbr004096.1,Pbr001353.1
GO:0016836	hydro-lyase activity	molecular_function	0.27706	1	22	4862	112	29078	Pbr014880.1,Pbr014085.3,Pbr022893.1,Pbr004809.1,Pbr016817.1,Pbr020223.1,Pbr033640.1,Pbr005487.1,Pbr029633.1,Pbr027985.1,Pbr016973.2,Pbr002886.1,Pbr009828.1,Pbr024118.1,Pbr016924.1,Pbr007004.1,Pbr039543.1,Pbr040670.2,Pbr017545.1,Pbr017091.1,Pbr019343.1,Pbr036333.1
GO:0006308	DNA catabolic process	biological_process	0.27815	1	2	4862	6	29078	Pbr035253.1,Pbr028816.1
GO:0003688	DNA replication origin binding	molecular_function	0.27895	1	2	4862	6	29078	Pbr011258.1,Pbr032383.2
GO:0031554	regulation of DNA-templated transcription, termination	biological_process	0.27903	1	3	4862	11	29078	Pbr009406.1,Novel01629,Pbr009826.1
GO:0022891	substrate-specific transmembrane transporter activity	molecular_function	0.27942	1	231	4862	1314	29078	Pbr027816.1,Pbr000027.1,Pbr002615.1,Pbr013207.1,Pbr013060.1,Pbr014721.1,Pbr037244.1,Pbr040953.1,Pbr011379.1,Pbr023767.1,Pbr008280.1,Pbr042921.1,Pbr015142.1,Pbr001286.1,Pbr002400.1,Pbr013573.1,Pbr015574.1,Pbr023582.1,Pbr011197.1,Pbr023687.1,Pbr014708.1,Pbr033617.1,Pbr021262.1,Pbr012176.1,Pbr020221.1,Pbr033016.2,Pbr001586.1,Pbr002576.1,Pbr013540.2,Pbr007211.1,Pbr011127.2,Novel00295,Pbr036084.1,Pbr0…
GO:0045087	innate immune response	biological_process	0.28037	1	4	4862	19	29078	Pbr003961.1,Pbr008624.1,Pbr030273.1,Pbr008625.1
GO:0006534	cysteine metabolic process	biological_process	0.28091	1	5	4862	22	29078	Pbr020535.1,Pbr035679.1,Pbr004630.1,Pbr031495.1,Pbr019030.1
GO:0042440	pigment metabolic process	biological_process	0.28106	1	37	4862	194	29078	Pbr010942.1,Pbr041710.1,Pbr007251.1,Pbr025198.1,Pbr014987.1,Pbr041712.1,Pbr013587.1,Pbr019793.1,Pbr029606.1,Pbr012055.1,Pbr010553.1,Pbr041942.1,Pbr030117.1,Pbr009652.1,Pbr007258.1,Pbr022529.1,Pbr017104.1,Pbr022516.1,Pbr007297.1,Pbr024419.1,Pbr022515.1,Pbr007431.1,Pbr014893.1,Pbr020793.1,Pbr041709.1,Pbr033682.1,Pbr009902.1,Pbr016485.1,Pbr005433.1,Pbr022531.1,Pbr006571.1,Pbr005412.1,Pbr018758.1,Pbr…
GO:0005149	interleukin-1 receptor binding	molecular_function	0.2813	1	1	4862	2	29078	Pbr041319.1
GO:0032954	regulation of cytokinetic process	biological_process	0.28153	1	2	4862	6	29078	Pbr038028.1,Pbr010206.1
GO:0032955	regulation of barrier septum assembly	biological_process	0.28153	1	2	4862	6	29078	Pbr038028.1,Pbr010206.1
GO:1901891	regulation of cell septum assembly	biological_process	0.28153	1	2	4862	6	29078	Pbr010206.1,Pbr038028.1
GO:1902412	regulation of mitotic cytokinesis	biological_process	0.28153	1	2	4862	6	29078	Pbr038028.1,Pbr010206.1
GO:1903436	regulation of mitotic cytokinetic process	biological_process	0.28153	1	2	4862	6	29078	Pbr010206.1,Pbr038028.1
GO:0015098	molybdate ion transmembrane transporter activity	molecular_function	0.28314	1	4	4862	15	29078	Pbr040083.1,Pbr013540.2,Pbr004730.1,Pbr014708.1
GO:0015689	molybdate ion transport	biological_process	0.28314	1	4	4862	15	29078	Pbr004730.1,Pbr014708.1,Pbr040083.1,Pbr013540.2
GO:0005923	bicellular tight junction	cellular_component	0.28382	1	1	4862	2	29078	Pbr030466.1
GO:0043296	apical junction complex	cellular_component	0.28382	1	1	4862	2	29078	Pbr030466.1
GO:0070160	occluding junction	cellular_component	0.28382	1	1	4862	2	29078	Pbr030466.1
GO:0060627	regulation of vesicle-mediated transport	biological_process	0.28406	1	3	4862	12	29078	Pbr035434.1,Pbr036938.1,Pbr040197.1
GO:0030976	thiamine pyrophosphate binding	molecular_function	0.28411	1	8	4862	36	29078	Pbr027930.1,Pbr011188.1,Pbr013207.1,Pbr012597.1,Pbr014792.1,Pbr019445.1,Pbr016162.1,Novel00449
GO:0035737	injection of substance in to other organism	biological_process	0.2864	1	2	4862	6	29078	Pbr038937.1,Pbr026727.1
GO:0035738	envenomation resulting in modification of morphology or physiology of other organism	biological_process	0.2864	1	2	4862	6	29078	Pbr026727.1,Pbr038937.1
GO:0044559	envenomation resulting in modulation of voltage-gated potassium channel activity in other organism	biological_process	0.2864	1	2	4862	6	29078	Pbr038937.1,Pbr026727.1
GO:0044560	envenomation resulting in modulation of ion channel activity in other organism	biological_process	0.2864	1	2	4862	6	29078	Pbr026727.1,Pbr038937.1
GO:0044562	envenomation resulting in negative regulation of voltage-gated potassium channel activity in other organism	biological_process	0.2864	1	2	4862	6	29078	Pbr026727.1,Pbr038937.1
GO:0044564	envenomation resulting in occlusion of the pore of voltage-gated potassium channel in other organism	biological_process	0.2864	1	2	4862	6	29078	Pbr026727.1,Pbr038937.1
GO:0030131	clathrin adaptor complex	cellular_component	0.2875	1	4	4862	15	29078	Pbr013794.1,Pbr006500.1,Pbr022105.1,Pbr006433.1
GO:0042611	MHC protein complex	cellular_component	0.28832	1	2	4862	6	29078	Pbr038566.1,Pbr007674.1
GO:0042613	MHC class II protein complex	cellular_component	0.28832	1	2	4862	6	29078	Pbr038566.1,Pbr007674.1
GO:0008191	metalloendopeptidase inhibitor activity	molecular_function	0.28838	1	2	4862	6	29078	Pbr042307.1,Pbr016831.1
GO:0010576	metalloenzyme regulator activity	molecular_function	0.28838	1	2	4862	6	29078	Pbr016831.1,Pbr042307.1
GO:0048551	metalloenzyme inhibitor activity	molecular_function	0.28838	1	2	4862	6	29078	Pbr042307.1,Pbr016831.1
GO:0007007	inner mitochondrial membrane organization	biological_process	0.28902	1	2	4862	6	29078	Pbr018645.1,Pbr000302.1
GO:0042407	cristae formation	biological_process	0.28902	1	2	4862	6	29078	Pbr018645.1,Pbr000302.1
GO:0044284	mitochondrial crista junction	cellular_component	0.28902	1	2	4862	6	29078	Pbr018645.1,Pbr000302.1
GO:0061617	MICOS complex	cellular_component	0.28902	1	2	4862	6	29078	Pbr018645.1,Pbr000302.1
GO:0046556	alpha-L-arabinofuranosidase activity	molecular_function	0.28966	1	2	4862	6	29078	Pbr029910.1,Pbr000620.1
GO:0008653	lipopolysaccharide metabolic process	biological_process	0.29011	1	2	4862	6	29078	Pbr004645.1,Pbr007292.1
GO:0009103	lipopolysaccharide biosynthetic process	biological_process	0.29011	1	2	4862	6	29078	Pbr004645.1,Pbr007292.1
GO:0006597	spermine biosynthetic process	biological_process	0.29102	1	2	4862	6	29078	Pbr016554.1,Pbr030049.1
GO:0008215	spermine metabolic process	biological_process	0.29102	1	2	4862	6	29078	Pbr030049.1,Pbr016554.1
GO:0009555	pollen development	biological_process	0.29125	1	1	4862	2	29078	Pbr026906.2
GO:0048229	gametophyte development	biological_process	0.29125	1	1	4862	2	29078	Pbr026906.2
GO:0030261	chromosome condensation	biological_process	0.29151	1	4	4862	16	29078	Pbr032376.1,Pbr041821.1,Pbr014896.1,Pbr038241.1
GO:0030493	bacteriochlorophyll metabolic process	biological_process	0.29204	1	2	4862	6	29078	Pbr007431.1,Pbr018758.1
GO:0030494	bacteriochlorophyll biosynthetic process	biological_process	0.29204	1	2	4862	6	29078	Pbr007431.1,Pbr018758.1
GO:0019207	kinase regulator activity	molecular_function	0.29368	1	10	4862	51	29078	Pbr034523.1,Pbr013509.1,Pbr025129.1,Pbr012616.2,Pbr015633.1,Pbr030948.1,Pbr015539.1,Pbr009873.1,Pbr010069.1,Pbr034316.1
GO:0007186	G-protein coupled receptor signaling pathway	biological_process	0.2943	1	43	4862	233	29078	Pbr026619.1,Pbr033825.1,Pbr002181.2,Pbr017967.1,Pbr014702.1,Pbr018572.1,Pbr018716.1,Pbr025194.1,Pbr017410.1,Pbr027034.1,Pbr026632.3,Pbr026904.1,Pbr031727.1,Pbr000027.1,Pbr018573.1,Pbr039523.1,Pbr038031.7,Novel02137,Pbr016418.1,Pbr038579.1,Pbr033231.1,Pbr019379.1,Pbr015024.1,Pbr022281.1,Pbr027751.1,Pbr015329.1,Pbr014079.1,Pbr024567.2,Pbr008146.1,Pbr024421.1,Pbr040028.1,Pbr037779.1,Pbr015430.1,Pbr0…
GO:0033013	tetrapyrrole metabolic process	biological_process	0.29524	1	44	4862	244	29078	Pbr033640.1,Pbr009902.1,Pbr035638.1,Pbr027647.1,Pbr005433.1,Pbr016485.1,Pbr019646.1,Pbr007431.1,Pbr022515.1,Pbr040698.1,Pbr014893.1,Pbr022530.1,Pbr015792.1,Pbr018758.1,Pbr036963.1,Pbr025614.1,Pbr022741.1,Pbr038125.2,Pbr028581.1,Pbr006571.1,Pbr005412.1,Pbr034769.1,Pbr041942.1,Pbr010553.1,Pbr030117.1,Pbr010942.1,Pbr007251.1,Pbr041710.1,Pbr007370.1,Pbr025198.1,Pbr016924.1,Pbr041712.1,Pbr016884.1,Pbr…
GO:0016485	protein processing	biological_process	0.2955	1	15	4862	77	29078	Pbr005173.1,Pbr007376.1,Pbr004309.1,Novel01501,Pbr030524.1,Pbr033394.1,Pbr017242.1,Pbr025339.1,Pbr014478.1,Pbr011886.1,Pbr026632.3,Pbr016642.1,Pbr025693.1,Pbr012117.1,Pbr020395.1
GO:0051604	protein maturation	biological_process	0.2955	1	15	4862	77	29078	Pbr020395.1,Pbr016642.1,Pbr011886.1,Pbr026632.3,Pbr025693.1,Pbr012117.1,Pbr017242.1,Pbr025339.1,Pbr014478.1,Pbr033394.1,Pbr030524.1,Pbr004309.1,Novel01501,Pbr007376.1,Pbr005173.1
GO:0006379	mRNA cleavage	biological_process	0.29638	1	1	4862	2	29078	Pbr008298.1
GO:0090501	RNA phosphodiester bond hydrolysis	biological_process	0.29638	1	1	4862	2	29078	Pbr008298.1
GO:0009095	aromatic amino acid family biosynthetic process, prephenate pathway	biological_process	0.29639	1	5	4862	21	29078	Pbr028524.1,Pbr003075.4,Pbr040411.1,Pbr027985.1,Pbr004809.1
GO:0004565	beta-galactosidase activity	molecular_function	0.29741	1	6	4862	25	29078	Pbr019806.1,Pbr025610.1,Pbr020639.1,Pbr027954.1,Pbr029017.1,Pbr015600.1
GO:0016049	cell growth	biological_process	0.29919	1	7	4862	31	29078	Pbr020180.1,Pbr011992.1,Pbr032982.1,Pbr007185.1,Pbr016608.1,Pbr001136.1,Pbr007186.1
GO:0004367	glycerol-3-phosphate dehydrogenase [NAD+] activity	molecular_function	0.30027	1	3	4862	11	29078	Pbr002057.1,Novel00607,Pbr024242.1
GO:0010921	regulation of phosphatase activity	biological_process	0.30168	1	1	4862	2	29078	Pbr013957.1
GO:0016641	oxidoreductase activity, acting on the CH-NH2 group of donors, oxygen as acceptor	molecular_function	0.30213	1	7	4862	32	29078	Pbr034698.1,Pbr036963.1,Pbr039861.2,Pbr031911.1,Pbr040703.1,Pbr019348.1,Pbr001885.2
GO:0003993	acid phosphatase activity	molecular_function	0.30276	1	12	4862	58	29078	Pbr028477.1,Pbr004157.1,Pbr033124.1,Pbr017785.1,Pbr012692.1,Pbr005892.1,Pbr026278.2,Pbr017786.1,Pbr011355.1,Pbr017730.1,Pbr037590.1,Pbr010549.1
GO:0009892	negative regulation of metabolic process	biological_process	0.30389	1	30	4862	161	29078	Pbr027216.1,Pbr002905.1,Pbr041346.1,Pbr016651.1,Pbr009406.1,Pbr038828.1,Pbr041699.1,Pbr000622.1,Pbr001881.1,Pbr018182.1,Pbr006559.1,Pbr030472.1,Pbr033381.1,Pbr008252.1,Pbr040708.1,Pbr017284.1,Pbr016831.1,Pbr021754.1,Pbr032213.1,Pbr036787.1,Pbr018521.1,Pbr026689.2,Pbr032893.1,Pbr037089.1,Pbr035745.1,Pbr033255.1,Pbr018179.1,Pbr032383.2,Pbr013133.1,Pbr031016.1
GO:0016671	oxidoreductase activity, acting on a sulfur group of donors, disulfide as acceptor	molecular_function	0.30422	1	4	4862	19	29078	Pbr039611.1,Pbr038124.1,Pbr005974.1,Pbr014764.1
GO:0003855	3-dehydroquinate dehydratase activity	molecular_function	0.30474	1	2	4862	6	29078	Pbr024118.1,Pbr017091.1
GO:0004649	poly(ADP-ribose) glycohydrolase activity	molecular_function	0.30512	1	2	4862	6	29078	Pbr013340.1,Pbr013857.1
GO:0003849	3-deoxy-7-phosphoheptulonate synthase activity	molecular_function	0.30528	1	2	4862	6	29078	Pbr037530.1,Pbr012988.1
GO:0003885	D-arabinono-1,4-lactone oxidase activity	molecular_function	0.30538	1	2	4862	6	29078	Pbr007812.1,Pbr040377.1
GO:0016899	oxidoreductase activity, acting on the CH-OH group of donors, oxygen as acceptor	molecular_function	0.30538	1	2	4862	6	29078	Pbr007812.1,Pbr040377.1
GO:0009250	glucan biosynthetic process	biological_process	0.30593	1	18	4862	88	29078	Pbr038537.1,Pbr016264.1,Pbr016605.1,Pbr006528.1,Pbr023551.1,Pbr022698.1,Pbr007376.1,Pbr000683.1,Pbr035531.1,Pbr004628.1,Pbr003303.1,Pbr003547.1,Pbr029641.1,Pbr039970.1,Pbr010680.1,Pbr007183.1,Pbr003011.1,Pbr013444.1
GO:0006672	ceramide metabolic process	biological_process	0.30625	1	3	4862	12	29078	Pbr033931.1,Pbr033932.1,Pbr030566.1
GO:0016407	acetyltransferase activity	molecular_function	0.30634	1	26	4862	138	29078	Pbr011953.1,Pbr012955.1,Pbr031495.1,Pbr008543.1,Pbr013032.1,Pbr008272.1,Pbr028281.1,Pbr018446.1,Pbr022925.2,Pbr022307.1,Pbr004630.1,Pbr020949.2,Novel01115,Pbr032383.2,Pbr022022.1,Pbr019030.1,Pbr035339.1,Pbr008187.1,Pbr040444.1,Pbr022924.1,Pbr020535.1,Pbr024015.2,Pbr031280.1,Pbr034194.1,Pbr007396.1,Pbr035679.1
GO:0060567	negative regulation of DNA-templated transcription, termination	biological_process	0.30642	1	1	4862	2	29078	Pbr009406.1
GO:0045095	keratin filament	cellular_component	0.30667	1	3	4862	11	29078	Pbr030761.1,Pbr019865.1,Pbr035826.1
GO:0003677	DNA binding	molecular_function	0.30668	1	538	4862	3151	29078	Pbr040546.1,Pbr013475.1,Pbr030462.1,Pbr026725.1,Pbr042230.1,Pbr028081.1,Pbr002526.1,Pbr010226.1,Pbr024425.1,Pbr021104.1,Pbr016131.2,Pbr013509.1,Pbr006411.1,Pbr007217.5,Pbr038270.1,Pbr020508.1,Pbr040080.1,Pbr007292.1,Pbr019186.1,Pbr040937.1,Pbr017914.1,Pbr035693.1,Pbr029523.1,Novel00806,Pbr029884.1,Pbr042911.1,Pbr035906.1,Pbr008639.1,Pbr034684.1,Pbr010069.1,Novel00917,Pbr017284.1,Pbr012230.1,Pbr02…
GO:0006974	cellular response to DNA damage stimulus	biological_process	0.30678	1	114	4862	626	29078	Pbr000625.1,Pbr004529.1,Pbr023193.1,Pbr005387.1,Pbr021960.1,Pbr014401.1,Pbr041372.1,Pbr041324.1,Pbr002615.1,Pbr032922.1,Pbr012170.1,Pbr037759.1,Pbr019456.1,Pbr022822.1,Pbr000963.1,Pbr010325.1,Pbr022447.1,Pbr018502.1,Pbr017832.1,Pbr004830.2,Pbr014099.1,Pbr000420.1,Pbr016195.1,Pbr017319.1,Pbr017301.1,Pbr042309.1,Pbr007217.5,Pbr026414.1,Pbr033316.1,Pbr013365.1,Pbr040080.1,Pbr000781.1,Pbr028843.1,Pbr…
GO:0016020	membrane	cellular_component	0.30679	1	1049	4862	6088	29078	Pbr014871.1,Pbr005700.1,Pbr022693.1,Pbr040272.1,Pbr013228.1,Pbr037147.1,Pbr027868.1,Pbr025968.1,Pbr001586.1,Pbr000542.1,Pbr026886.1,Pbr026599.1,Pbr036821.1,Pbr027176.2,Pbr028844.1,Pbr004302.1,Pbr005166.1,Pbr003885.1,Pbr041821.1,Pbr011379.1,Pbr000158.1,Pbr019533.1,Pbr008280.1,Pbr042403.1,Pbr035129.1,Pbr006045.1,Pbr035731.1,Pbr034256.1,Pbr010842.1,Novel00144,Pbr001286.1,Pbr034846.1,Pbr023916.2,Pbr0…
GO:0032101	regulation of response to external stimulus	biological_process	0.30718	1	9	4862	45	29078	Pbr016570.1,Pbr023316.1,Pbr042194.1,Pbr008625.1,Pbr030644.1,Pbr001359.1,Pbr006822.1,Pbr008624.1,Pbr003961.1
GO:0004806	triglyceride lipase activity	molecular_function	0.30753	1	3	4862	11	29078	Pbr023534.1,Pbr036969.1,Pbr041464.1
GO:0006261	DNA-dependent DNA replication	biological_process	0.30755	1	25	4862	136	29078	Pbr032812.1,Pbr037322.1,Pbr009812.1,Pbr041200.1,Pbr020214.1,Pbr016421.1,Pbr033617.1,Pbr011427.1,Pbr008639.1,Pbr012821.1,Pbr033061.1,Pbr024656.1,Pbr037820.1,Pbr013509.1,Pbr022698.1,Pbr018613.1,Pbr002620.1,Pbr016884.1,Pbr033618.1,Pbr025748.1,Pbr035642.1,Pbr013504.1,Pbr037145.1,Pbr005859.1,Pbr028079.1
GO:0008810	cellulase activity	molecular_function	0.30879	1	3	4862	11	29078	Pbr036138.1,Pbr016051.1,Pbr000526.1
GO:0043231	intracellular membrane-bounded organelle	cellular_component	0.309	1	615	4862	3638	29078	Pbr012186.1,Pbr028751.1,Pbr024913.1,Pbr023658.1,Pbr033384.1,Pbr015996.1,Pbr001950.1,Pbr007152.1,Pbr014616.1,Pbr005807.1,Pbr037348.1,Pbr009059.1,Pbr003571.1,Pbr032391.1,Pbr010577.1,Pbr011625.1,Pbr029867.1,Pbr026371.1,Pbr005665.1,Pbr015071.1,Pbr030322.1,Pbr023834.1,Pbr040068.1,Pbr028291.1,Pbr007396.1,Pbr018746.1,Pbr017242.1,Pbr008855.1,Pbr007279.1,Pbr042406.1,Pbr000804.1,Pbr028904.1,Pbr008673.1,Pbr…
GO:0045088	regulation of innate immune response	biological_process	0.30921	1	3	4862	14	29078	Pbr008625.1,Pbr003961.1,Pbr008624.1
GO:0048513	organ development	biological_process	0.30973	1	5	4862	22	29078	Pbr025078.1,Pbr035676.1,Pbr007655.1,Pbr025714.1,Pbr008723.1
GO:0045454	cell redox homeostasis	biological_process	0.30989	1	34	4862	200	29078	Pbr021231.1,Pbr027673.1,Pbr041552.1,Pbr014726.1,Pbr030471.1,Pbr007677.1,Pbr035809.3,Pbr011420.1,Pbr014987.1,Pbr005901.1,Pbr019855.1,Pbr024430.1,Pbr000208.1,Pbr008420.1,Pbr011218.1,Pbr007605.2,Pbr038221.1,Pbr038163.1,Pbr037188.1,Pbr016930.1,Pbr033372.1,Pbr011154.1,Pbr022789.1,Pbr014824.1,Pbr016044.1,Pbr039150.2,Pbr014825.1,Pbr031223.1,Pbr000414.1,Pbr005794.1,Novel00448,Pbr025829.1,Pbr005188.1,Pbr0…
GO:0016538	cyclin-dependent protein serine/threonine kinase regulator activity	molecular_function	0.31026	1	4	4862	19	29078	Pbr030948.1,Pbr034523.1,Pbr034316.1,Pbr025129.1
GO:0004532	exoribonuclease activity	molecular_function	0.31089	1	5	4862	21	29078	Pbr038828.1,Pbr033635.1,Pbr024118.1,Pbr024500.1,Pbr042866.1
GO:0016896	exoribonuclease activity, producing 5'-phosphomonoesters	molecular_function	0.31089	1	5	4862	21	29078	Pbr042866.1,Pbr024500.1,Pbr024118.1,Pbr033635.1,Pbr038828.1
GO:0051338	regulation of transferase activity	biological_process	0.31136	1	9	4862	44	29078	Pbr002905.1,Pbr037052.1,Pbr012672.1,Pbr018421.1,Pbr017284.1,Pbr002851.1,Pbr033255.1,Pbr001881.1,Pbr013133.1
GO:0055076	transition metal ion homeostasis	biological_process	0.3125	1	4	4862	17	29078	Pbr028226.1,Pbr019418.1,Pbr010942.1,Pbr010941.1
GO:0006220	pyrimidine nucleotide metabolic process	biological_process	0.31323	1	9	4862	45	29078	Pbr038047.1,Novel01597,Pbr020086.2,Pbr030850.1,Pbr022106.1,Pbr035060.1,Pbr010240.2,Pbr011520.1,Pbr033822.1
GO:0016708	oxidoreductase activity, acting on paired donors, with incorporation or reduction of molecular oxygen, NAD(P)H as one donor, and incorporation of two atoms of oxygen into one donor	molecular_function	0.31371	1	1	4862	2	29078	Pbr040411.1
GO:0004514	nicotinate-nucleotide diphosphorylase (carboxylating) activity	molecular_function	0.31462	1	2	4862	7	29078	Pbr026888.1,Pbr004482.1
GO:0010309	acireductone dioxygenase [iron(II)-requiring] activity	molecular_function	0.31491	1	4	4862	17	29078	Pbr026965.1,Pbr042744.1,Pbr036787.1,Pbr009397.1
GO:0051336	regulation of hydrolase activity	biological_process	0.31492	1	8	4862	40	29078	Pbr033394.1,Pbr027266.1,Pbr016831.1,Pbr021754.1,Pbr013957.1,Pbr000622.1,Pbr032740.1,Pbr026689.2
GO:0043903	regulation of symbiosis, encompassing mutualism through parasitism	biological_process	0.31507	1	3	4862	11	29078	Pbr041192.1,Pbr002409.1,Pbr022412.1
GO:0033655	host cell cytoplasm part	cellular_component	0.31531	1	3	4862	11	29078	Pbr023316.1,Pbr001359.1,Pbr030644.1
GO:0006658	phosphatidylserine metabolic process	biological_process	0.31721	1	1	4862	2	29078	Pbr013374.1
GO:0006659	phosphatidylserine biosynthetic process	biological_process	0.31721	1	1	4862	2	29078	Pbr013374.1
GO:0009044	xylan 1,4-beta-xylosidase activity	molecular_function	0.31887	1	1	4862	2	29078	Pbr026442.1
GO:0097599	xylanase activity	molecular_function	0.31887	1	1	4862	2	29078	Pbr026442.1
GO:0009411	response to UV	biological_process	0.31926	1	1	4862	2	29078	Pbr032396.1
GO:0020002	host cell plasma membrane	cellular_component	0.31986	1	1	4862	2	29078	Pbr029668.1
GO:0044156	host cell junction	cellular_component	0.31986	1	1	4862	2	29078	Pbr029668.1
GO:0044219	host cell plasmodesma	cellular_component	0.31986	1	1	4862	2	29078	Pbr029668.1
GO:0006230	TMP biosynthetic process	biological_process	0.32015	1	1	4862	2	29078	Pbr011520.1
GO:0009173	pyrimidine ribonucleoside monophosphate metabolic process	biological_process	0.32015	1	1	4862	2	29078	Pbr011520.1
GO:0009174	pyrimidine ribonucleoside monophosphate biosynthetic process	biological_process	0.32015	1	1	4862	2	29078	Pbr011520.1
GO:0046044	TMP metabolic process	biological_process	0.32015	1	1	4862	2	29078	Pbr011520.1
GO:0000098	sulfur amino acid catabolic process	biological_process	0.32056	1	1	4862	2	29078	Pbr027939.1
GO:0030328	prenylcysteine catabolic process	biological_process	0.32056	1	1	4862	2	29078	Pbr027939.1
GO:0030329	prenylcysteine metabolic process	biological_process	0.32056	1	1	4862	2	29078	Pbr027939.1
GO:0042219	cellular modified amino acid catabolic process	biological_process	0.32056	1	1	4862	2	29078	Pbr027939.1
GO:0044273	sulfur compound catabolic process	biological_process	0.32056	1	1	4862	2	29078	Pbr027939.1
GO:0004097	catechol oxidase activity	molecular_function	0.32081	1	2	4862	7	29078	Pbr000326.1,Pbr000321.4
GO:0043227	membrane-bounded organelle	cellular_component	0.32097	1	615	4862	3642	29078	Pbr026913.1,Pbr017128.1,Pbr016269.1,Pbr042403.1,Pbr042016.1,Pbr027816.1,Pbr031398.1,Pbr007319.1,Pbr006045.1,Pbr003107.1,Pbr041416.2,Pbr010842.1,Pbr034230.1,Pbr022173.1,Pbr027466.1,Pbr021262.1,Pbr030522.1,Pbr028918.1,Pbr009809.1,Pbr017319.1,Pbr034846.1,Pbr011184.3,Pbr014702.1,Pbr011654.1,Pbr007349.1,Novel00221,Pbr007555.1,Pbr004360.1,Pbr034565.1,Pbr024500.1,Pbr036774.1,Pbr000627.2,Pbr033588.1,Pbr0…
GO:0034062	RNA polymerase activity	molecular_function	0.32106	1	57	4862	323	29078	Pbr029707.1,Pbr039046.1,Pbr005412.1,Pbr028823.1,Pbr039750.1,Pbr003270.1,Pbr038805.1,Pbr022698.1,Pbr021358.1,Pbr033252.1,Pbr035944.1,Pbr015142.1,Pbr022230.1,Pbr014961.1,Pbr033890.1,Pbr019456.1,Pbr014690.1,Pbr033635.1,Pbr041821.1,Pbr036560.1,Pbr015515.1,Pbr009451.1,Pbr026725.1,Pbr013475.1,Pbr033682.1,Pbr016485.1,Pbr028658.1,Pbr009895.1,Pbr024205.1,Pbr014699.2,Pbr040407.1,Pbr033000.1,Pbr030179.1,Pbr…
GO:0070469	respiratory chain	cellular_component	0.3211	1	8	4862	42	29078	Pbr004106.1,Pbr003107.1,Novel01057,Pbr037170.1,Pbr040155.1,Pbr025419.1,Pbr033384.1,Pbr018833.1
GO:0042173	regulation of sporulation resulting in formation of a cellular spore	biological_process	0.32225	1	1	4862	2	29078	Pbr017357.1
GO:0043937	regulation of sporulation	biological_process	0.32225	1	1	4862	2	29078	Pbr017357.1
GO:0008900	hydrogen:potassium-exchanging ATPase activity	molecular_function	0.32282	1	1	4862	2	29078	Pbr004302.1
GO:0004668	protein-arginine deiminase activity	molecular_function	0.32286	1	3	4862	12	29078	Pbr001716.1,Pbr020217.2,Pbr007156.1
GO:0002683	negative regulation of immune system process	biological_process	0.32342	1	5	4862	21	29078	Pbr042194.1,Pbr023316.1,Pbr016570.1,Pbr001359.1,Pbr030644.1
GO:0002698	negative regulation of immune effector process	biological_process	0.32342	1	5	4862	21	29078	Pbr030644.1,Pbr001359.1,Pbr016570.1,Pbr042194.1,Pbr023316.1
GO:0002832	negative regulation of response to biotic stimulus	biological_process	0.32342	1	5	4862	21	29078	Pbr023316.1,Pbr042194.1,Pbr016570.1,Pbr001359.1,Pbr030644.1
GO:0030683	evasion or tolerance by virus of host immune response	biological_process	0.32342	1	5	4862	21	29078	Pbr042194.1,Pbr023316.1,Pbr016570.1,Pbr001359.1,Pbr030644.1
GO:0031348	negative regulation of defense response	biological_process	0.32342	1	5	4862	21	29078	Pbr042194.1,Pbr023316.1,Pbr016570.1,Pbr001359.1,Pbr030644.1
GO:0043901	negative regulation of multi-organism process	biological_process	0.32342	1	5	4862	21	29078	Pbr001359.1,Pbr030644.1,Pbr023316.1,Pbr042194.1,Pbr016570.1
GO:0050687	negative regulation of defense response to virus	biological_process	0.32342	1	5	4862	21	29078	Pbr016570.1,Pbr042194.1,Pbr023316.1,Pbr030644.1,Pbr001359.1
GO:1901617	organic hydroxy compound biosynthetic process	biological_process	0.32413	1	6	4862	29	29078	Pbr019189.1,Pbr039737.1,Pbr028702.1,Pbr025614.1,Pbr012454.1,Pbr013060.1
GO:0006004	fucose metabolic process	biological_process	0.32419	1	2	4862	8	29078	Pbr023201.1,Pbr029404.1
GO:0008736	L-fucose isomerase activity	molecular_function	0.32419	1	2	4862	8	29078	Pbr023201.1,Pbr029404.1
GO:0004373	glycogen (starch) synthase activity	molecular_function	0.32466	1	1	4862	2	29078	Pbr010680.1
GO:0009820	alkaloid metabolic process	biological_process	0.32517	1	1	4862	2	29078	Pbr008254.1
GO:0050364	tryptophan dimethylallyltransferase activity	molecular_function	0.32517	1	1	4862	2	29078	Pbr008254.1
GO:0006664	glycolipid metabolic process	biological_process	0.32655	1	33	4862	175	29078	Pbr038575.1,Pbr001583.1,Pbr032125.2,Pbr016096.1,Pbr036482.1,Pbr031433.1,Pbr042146.1,Pbr011756.1,Pbr034614.1,Pbr001359.1,Pbr034348.1,Pbr025055.1,Novel00867,Pbr014318.1,Pbr009229.1,Pbr029449.1,Pbr019648.1,Pbr011073.1,Pbr019647.1,Novel01305,Pbr026232.1,Pbr003092.1,Pbr042142.1,Pbr014231.1,Pbr036333.1,Pbr038157.1,Pbr021429.2,Pbr037112.1,Pbr009828.1,Pbr037147.1,Pbr005591.1,Pbr023907.1,Pbr026234.1
GO:0051499	D-aminoacyl-tRNA deacylase activity	molecular_function	0.32692	1	1	4862	2	29078	Pbr030010.2
GO:0016624	oxidoreductase activity, acting on the aldehyde or oxo group of donors, disulfide as acceptor	molecular_function	0.32732	1	4	4862	16	29078	Pbr011188.1,Pbr027930.1,Pbr014792.1,Novel00449
GO:0009712	catechol-containing compound metabolic process	biological_process	0.32765	1	1	4862	2	29078	Pbr006783.1
GO:0018576	catechol 1,2-dioxygenase activity	molecular_function	0.32765	1	1	4862	2	29078	Pbr006783.1
GO:0019114	catechol dioxygenase activity	molecular_function	0.32765	1	1	4862	2	29078	Pbr006783.1
GO:0019203	carbohydrate phosphatase activity	molecular_function	0.32922	1	5	4862	22	29078	Pbr041091.1,Pbr035932.1,Pbr012392.1,Pbr017623.1,Pbr009476.1
GO:0050308	sugar-phosphatase activity	molecular_function	0.32922	1	5	4862	22	29078	Pbr041091.1,Pbr035932.1,Pbr012392.1,Pbr017623.1,Pbr009476.1
GO:0006448	regulation of translational elongation	biological_process	0.32983	1	2	4862	8	29078	Pbr007353.1,Pbr034245.1
GO:0008026	ATP-dependent helicase activity	molecular_function	0.32987	1	11	4862	53	29078	Pbr008485.1,Pbr017319.1,Pbr019186.1,Pbr040655.1,Pbr001185.1,Pbr018863.1,Pbr014654.1,Pbr026267.1,Pbr023835.1,Pbr008285.1,Pbr041791.1
GO:0070035	purine NTP-dependent helicase activity	molecular_function	0.32987	1	11	4862	53	29078	Pbr026267.1,Pbr008285.1,Pbr023835.1,Pbr001185.1,Pbr018863.1,Pbr014654.1,Pbr041791.1,Pbr017319.1,Pbr008485.1,Pbr019186.1,Pbr040655.1
GO:0009396	folic acid-containing compound biosynthetic process	biological_process	0.3307	1	6	4862	27	29078	Pbr038232.1,Pbr016485.1,Pbr005412.1,Pbr000694.1,Pbr009661.1,Pbr030761.1
GO:0000746	conjugation	biological_process	0.33084	1	7	4862	34	29078	Pbr028310.1,Pbr018088.1,Pbr002472.1,Pbr029464.2,Pbr038661.1,Pbr038648.1,Pbr000622.1
GO:0045116	protein neddylation	biological_process	0.33153	1	1	4862	2	29078	Pbr003584.1
GO:0006909	phagocytosis	biological_process	0.33291	1	2	4862	7	29078	Pbr040197.1,Pbr035434.1
GO:0030100	regulation of endocytosis	biological_process	0.33291	1	2	4862	7	29078	Pbr040197.1,Pbr035434.1
GO:0045806	negative regulation of endocytosis	biological_process	0.33291	1	2	4862	7	29078	Pbr040197.1,Pbr035434.1
GO:0050764	regulation of phagocytosis	biological_process	0.33291	1	2	4862	7	29078	Pbr035434.1,Pbr040197.1
GO:0050765	negative regulation of phagocytosis	biological_process	0.33291	1	2	4862	7	29078	Pbr035434.1,Pbr040197.1
GO:0033554	cellular response to stress	biological_process	0.33298	1	123	4862	686	29078	Pbr013154.1,Pbr024554.1,Pbr006074.1,Pbr004579.1,Pbr017306.1,Pbr026271.1,Pbr027989.1,Pbr016811.1,Pbr041791.1,Pbr013118.1,Pbr002509.1,Pbr041299.1,Pbr008673.1,Pbr025435.1,Pbr016796.1,Pbr020397.1,Pbr024006.1,Pbr004829.1,Pbr024304.1,Pbr034577.1,Pbr038872.1,Pbr015384.1,Pbr032396.1,Pbr010217.1,Pbr006560.1,Pbr010580.1,Pbr036970.2,Pbr041538.1,Pbr028009.1,Pbr000650.1,Pbr041200.1,Pbr006338.1,Pbr007250.1,Pbr…
GO:0009262	deoxyribonucleotide metabolic process	biological_process	0.33327	1	4	4862	17	29078	Pbr020086.2,Novel01597,Pbr011520.1,Pbr022106.1
GO:0000014	single-stranded DNA endodeoxyribonuclease activity	molecular_function	0.33367	1	1	4862	2	29078	Pbr004944.1
GO:0007005	mitochondrion organization	biological_process	0.33419	1	23	4862	128	29078	Pbr001408.1,Pbr031964.1,Pbr018645.1,Pbr037777.1,Novel01855,Pbr036291.1,Pbr040655.1,Pbr016156.1,Pbr000302.1,Pbr002266.1,Pbr023241.1,Pbr000471.1,Pbr009261.1,Pbr022173.1,Pbr002356.1,Pbr014710.1,Pbr005435.1,Pbr007152.1,Pbr033394.1,Pbr014702.1,Pbr003571.1,Pbr009889.1,Pbr017290.1
GO:0009318	exodeoxyribonuclease VII complex	cellular_component	0.33421	1	1	4862	2	29078	Pbr035253.1
GO:0039694	viral RNA genome replication	biological_process	0.33421	1	1	4862	2	29078	Pbr041821.1
GO:0039703	RNA replication	biological_process	0.33421	1	1	4862	2	29078	Pbr041821.1
GO:0048040	UDP-glucuronate decarboxylase activity	molecular_function	0.33421	1	1	4862	2	29078	Pbr032383.2
GO:0015225	biotin transporter activity	molecular_function	0.33421	1	1	4862	2	29078	Pbr038247.1
GO:0015878	biotin transport	biological_process	0.33421	1	1	4862	2	29078	Pbr038247.1
GO:0016668	oxidoreductase activity, acting on a sulfur group of donors, NAD(P) as acceptor	molecular_function	0.33422	1	6	4862	28	29078	Pbr041506.1,Pbr005794.1,Pbr016410.1,Pbr014246.1,Pbr000916.1,Pbr038124.1
GO:0047134	protein-disulfide reductase activity	molecular_function	0.33422	1	6	4862	28	29078	Pbr005794.1,Pbr041506.1,Pbr038124.1,Pbr016410.1,Pbr000916.1,Pbr014246.1
GO:0005746	mitochondrial respiratory chain	cellular_component	0.33468	1	7	4862	37	29078	Novel01057,Pbr040155.1,Pbr025419.1,Pbr037170.1,Pbr004106.1,Pbr018833.1,Pbr033384.1
GO:0006575	cellular modified amino acid metabolic process	biological_process	0.33613	1	16	4862	81	29078	Pbr027939.1,Pbr016485.1,Pbr013374.1,Pbr001716.1,Pbr038232.1,Pbr030761.1,Pbr026167.2,Pbr000694.1,Pbr032700.1,Pbr026061.1,Pbr018549.1,Pbr037756.1,Pbr005412.1,Pbr009661.1,Pbr006002.1,Pbr010911.1
GO:0052736	beta-glucanase activity	molecular_function	0.33709	1	3	4862	12	29078	Pbr041855.1,Pbr035232.1,Pbr013728.1
GO:0052861	glucan endo-1,3-beta-glucanase activity, C-3 substituted reducing group	molecular_function	0.33709	1	3	4862	12	29078	Pbr041855.1,Pbr035232.1,Pbr013728.1
GO:0052862	glucan endo-1,4-beta-glucanase activity, C-3 substituted reducing group	molecular_function	0.33709	1	3	4862	12	29078	Pbr035232.1,Pbr013728.1,Pbr041855.1
GO:0006040	amino sugar metabolic process	biological_process	0.33737	1	9	4862	47	29078	Pbr026888.1,Pbr004508.1,Pbr019189.1,Pbr004482.1,Pbr036482.1,Pbr009764.1,Pbr012454.1,Pbr035475.1,Pbr004478.1
GO:1902600	hydrogen ion transmembrane transport	biological_process	0.33775	1	45	4862	257	29078	Pbr037244.1,Novel01855,Pbr026432.1,Pbr016816.1,Pbr022437.1,Pbr037928.1,Pbr030484.1,Pbr013060.1,Pbr038932.1,Pbr026725.1,Pbr023830.2,Pbr020221.1,Pbr020156.1,Pbr028751.1,Pbr038249.1,Pbr008346.1,Pbr013386.1,Pbr015574.1,Pbr032391.1,Pbr011625.1,Pbr024095.2,Pbr022685.1,Pbr039238.2,Pbr036706.1,Pbr029733.1,Pbr016573.1,Pbr030829.1,Pbr004922.1,Pbr029345.1,Pbr016347.1,Pbr022234.1,Pbr031897.1,Pbr007211.1,Pbr0…
GO:0009165	nucleotide biosynthetic process	biological_process	0.33794	1	43	4862	247	29078	Pbr004922.1,Pbr031897.1,Pbr007211.1,Pbr016347.1,Pbr022234.1,Pbr039238.2,Pbr024095.2,Pbr029733.1,Pbr036465.1,Pbr033822.1,Pbr002365.1,Pbr026888.1,Pbr042232.1,Pbr038047.1,Pbr020157.1,Pbr013079.1,Pbr039795.1,Pbr035060.1,Pbr013340.1,Pbr041736.1,Pbr008855.1,Pbr008585.1,Pbr030484.1,Pbr030850.1,Pbr023830.2,Pbr014690.1,Pbr037928.1,Pbr022437.1,Pbr041733.1,Novel01855,Pbr013386.1,Pbr015574.1,Pbr032391.1,Pbr0…
GO:1901293	nucleoside phosphate biosynthetic process	biological_process	0.33794	1	43	4862	247	29078	Pbr020156.1,Pbr011520.1,Pbr010240.2,Pbr004482.1,Pbr028751.1,Pbr022106.1,Pbr011463.1,Pbr012437.1,Pbr008346.1,Pbr015574.1,Pbr013386.1,Pbr011625.1,Pbr032391.1,Pbr014690.1,Novel01855,Pbr041733.1,Pbr022437.1,Pbr037928.1,Pbr030484.1,Pbr008585.1,Pbr023830.2,Pbr030850.1,Pbr035060.1,Pbr039795.1,Pbr008855.1,Pbr041736.1,Pbr013340.1,Pbr042232.1,Pbr026888.1,Pbr013079.1,Pbr020157.1,Pbr038047.1,Pbr024095.2,Pbr0…
GO:0030472	mitotic spindle organization in nucleus	biological_process	0.33839	1	2	4862	7	29078	Pbr003822.1,Pbr004807.1
GO:0007599	hemostasis	biological_process	0.33894	1	14	4862	75	29078	Pbr006702.1,Pbr030273.1,Pbr015850.1,Pbr006045.1,Pbr000037.1,Pbr000580.1,Pbr010390.1,Pbr016831.1,Pbr035315.1,Novel01855,Pbr012256.1,Pbr026515.1,Pbr017612.1,Pbr000623.1
GO:0050817	coagulation	biological_process	0.33894	1	14	4862	75	29078	Pbr006702.1,Pbr015850.1,Pbr006045.1,Pbr030273.1,Pbr010390.1,Pbr000580.1,Pbr000037.1,Pbr035315.1,Pbr016831.1,Novel01855,Pbr012256.1,Pbr026515.1,Pbr017612.1,Pbr000623.1
GO:0050878	regulation of body fluid levels	biological_process	0.33894	1	14	4862	75	29078	Pbr017612.1,Pbr000623.1,Novel01855,Pbr026515.1,Pbr012256.1,Pbr010390.1,Pbr000037.1,Pbr000580.1,Pbr035315.1,Pbr016831.1,Pbr006702.1,Pbr006045.1,Pbr015850.1,Pbr030273.1
GO:0010207	photosystem II assembly	biological_process	0.34093	1	2	4862	8	29078	Pbr016584.1,Pbr032951.1
GO:0006778	porphyrin-containing compound metabolic process	biological_process	0.34093	1	29	4862	157	29078	Pbr041942.1,Pbr010553.1,Pbr009902.1,Pbr030117.1,Pbr016485.1,Pbr005433.1,Pbr041712.1,Pbr013587.1,Pbr014893.1,Pbr010942.1,Pbr041710.1,Pbr007251.1,Pbr007431.1,Pbr007370.1,Pbr025198.1,Pbr022515.1,Pbr024419.1,Pbr022741.1,Pbr028581.1,Pbr015792.1,Pbr022530.1,Pbr018758.1,Pbr022516.1,Pbr006571.1,Pbr002309.1,Pbr022529.1,Pbr005412.1,Pbr017104.1,Pbr007258.1
GO:0009890	negative regulation of biosynthetic process	biological_process	0.34253	1	16	4862	85	29078	Pbr009406.1,Pbr016651.1,Pbr041346.1,Pbr027216.1,Pbr018182.1,Pbr041699.1,Pbr038828.1,Pbr033381.1,Pbr030472.1,Pbr008252.1,Pbr040708.1,Pbr018179.1,Pbr031016.1,Pbr032213.1,Pbr036787.1,Pbr018521.1
GO:0010558	negative regulation of macromolecule biosynthetic process	biological_process	0.34253	1	16	4862	85	29078	Pbr018182.1,Pbr041699.1,Pbr038828.1,Pbr009406.1,Pbr016651.1,Pbr041346.1,Pbr027216.1,Pbr018179.1,Pbr031016.1,Pbr032213.1,Pbr036787.1,Pbr018521.1,Pbr033381.1,Pbr030472.1,Pbr008252.1,Pbr040708.1
GO:0031327	negative regulation of cellular biosynthetic process	biological_process	0.34253	1	16	4862	85	29078	Pbr008252.1,Pbr040708.1,Pbr033381.1,Pbr030472.1,Pbr031016.1,Pbr018179.1,Pbr018521.1,Pbr032213.1,Pbr036787.1,Pbr009406.1,Pbr016651.1,Pbr041346.1,Pbr027216.1,Pbr018182.1,Pbr041699.1,Pbr038828.1
GO:0051172	negative regulation of nitrogen compound metabolic process	biological_process	0.34253	1	16	4862	85	29078	Pbr016651.1,Pbr009406.1,Pbr027216.1,Pbr041346.1,Pbr018182.1,Pbr041699.1,Pbr038828.1,Pbr033381.1,Pbr030472.1,Pbr008252.1,Pbr040708.1,Pbr018179.1,Pbr031016.1,Pbr018521.1,Pbr032213.1,Pbr036787.1
GO:2000113	negative regulation of cellular macromolecule biosynthetic process	biological_process	0.34253	1	16	4862	85	29078	Pbr009406.1,Pbr016651.1,Pbr041346.1,Pbr027216.1,Pbr041699.1,Pbr038828.1,Pbr018182.1,Pbr033381.1,Pbr030472.1,Pbr040708.1,Pbr008252.1,Pbr032213.1,Pbr036787.1,Pbr018521.1,Pbr018179.1,Pbr031016.1
GO:0000377	RNA splicing, via transesterification reactions with bulged adenosine as nucleophile	biological_process	0.34308	1	15	4862	82	29078	Pbr041606.1,Pbr041139.1,Pbr028728.1,Pbr030771.1,Pbr015507.1,Pbr007344.1,Pbr035638.1,Pbr015142.1,Pbr015578.1,Pbr022173.1,Pbr035809.3,Pbr013919.1,Pbr005188.1,Pbr028492.1,Pbr009518.1
GO:0000398	mRNA splicing, via spliceosome	biological_process	0.34308	1	15	4862	82	29078	Pbr041606.1,Pbr028728.1,Pbr015507.1,Pbr030771.1,Pbr041139.1,Pbr015142.1,Pbr015578.1,Pbr007344.1,Pbr035638.1,Pbr035809.3,Pbr013919.1,Pbr022173.1,Pbr028492.1,Pbr005188.1,Pbr009518.1
GO:0080019	fatty-acyl-CoA reductase (alcohol-forming) activity	molecular_function	0.34388	1	2	4862	7	29078	Pbr019554.1,Pbr003500.1
GO:0032269	negative regulation of cellular protein metabolic process	biological_process	0.34471	1	14	4862	73	29078	Pbr033255.1,Pbr036787.1,Pbr031016.1,Pbr018182.1,Pbr013133.1,Pbr001881.1,Pbr018179.1,Pbr040708.1,Pbr033381.1,Pbr030472.1,Pbr002905.1,Pbr041346.1,Pbr016831.1,Pbr017284.1
GO:0051248	negative regulation of protein metabolic process	biological_process	0.34471	1	14	4862	73	29078	Pbr017284.1,Pbr016831.1,Pbr030472.1,Pbr002905.1,Pbr041346.1,Pbr033381.1,Pbr040708.1,Pbr018179.1,Pbr013133.1,Pbr018182.1,Pbr001881.1,Pbr031016.1,Pbr036787.1,Pbr033255.1
GO:0004550	nucleoside diphosphate kinase activity	molecular_function	0.34503	1	2	4862	8	29078	Pbr033822.1,Pbr035060.1
GO:0006183	GTP biosynthetic process	biological_process	0.34503	1	2	4862	8	29078	Pbr035060.1,Pbr033822.1
GO:0006228	UTP biosynthetic process	biological_process	0.34503	1	2	4862	8	29078	Pbr035060.1,Pbr033822.1
GO:0006241	CTP biosynthetic process	biological_process	0.34503	1	2	4862	8	29078	Pbr033822.1,Pbr035060.1
GO:0009148	pyrimidine nucleoside triphosphate biosynthetic process	biological_process	0.34503	1	2	4862	8	29078	Pbr033822.1,Pbr035060.1
GO:0009208	pyrimidine ribonucleoside triphosphate metabolic process	biological_process	0.34503	1	2	4862	8	29078	Pbr033822.1,Pbr035060.1
GO:0009209	pyrimidine ribonucleoside triphosphate biosynthetic process	biological_process	0.34503	1	2	4862	8	29078	Pbr035060.1,Pbr033822.1
GO:0046036	CTP metabolic process	biological_process	0.34503	1	2	4862	8	29078	Pbr033822.1,Pbr035060.1
GO:0046039	GTP metabolic process	biological_process	0.34503	1	2	4862	8	29078	Pbr035060.1,Pbr033822.1
GO:0046051	UTP metabolic process	biological_process	0.34503	1	2	4862	8	29078	Pbr035060.1,Pbr033822.1
GO:0046132	pyrimidine ribonucleoside biosynthetic process	biological_process	0.34503	1	2	4862	8	29078	Pbr035060.1,Pbr033822.1
GO:0046134	pyrimidine nucleoside biosynthetic process	biological_process	0.34503	1	2	4862	8	29078	Pbr033822.1,Pbr035060.1
GO:0008199	ferric iron binding	molecular_function	0.34708	1	4	4862	18	29078	Pbr028226.1,Pbr010941.1,Pbr019418.1,Pbr010942.1
GO:0006558	L-phenylalanine metabolic process	biological_process	0.34775	1	3	4862	12	29078	Pbr004809.1,Pbr027985.1,Pbr026742.1
GO:1902221	erythrose 4-phosphate/phosphoenolpyruvate family amino acid metabolic process	biological_process	0.34775	1	3	4862	12	29078	Pbr026742.1,Pbr027985.1,Pbr004809.1
GO:0009085	lysine biosynthetic process	biological_process	0.34805	1	8	4862	39	29078	Pbr006059.2,Pbr038994.1,Pbr027207.1,Pbr036263.1,Pbr025845.1,Pbr020138.1,Pbr038232.1,Pbr030776.1
GO:0009089	lysine biosynthetic process via diaminopimelate	biological_process	0.34805	1	8	4862	39	29078	Pbr020138.1,Pbr038232.1,Pbr030776.1,Pbr036263.1,Pbr025845.1,Pbr038994.1,Pbr027207.1,Pbr006059.2
GO:0046451	diaminopimelate metabolic process	biological_process	0.34805	1	8	4862	39	29078	Pbr006059.2,Pbr027207.1,Pbr038994.1,Pbr025845.1,Pbr036263.1,Pbr030776.1,Pbr020138.1,Pbr038232.1
GO:0007094	mitotic spindle assembly checkpoint	biological_process	0.34805	1	5	4862	23	29078	Pbr002905.1,Pbr033255.1,Pbr017284.1,Pbr001881.1,Pbr013133.1
GO:0009895	negative regulation of catabolic process	biological_process	0.34805	1	5	4862	23	29078	Pbr033255.1,Pbr002905.1,Pbr013133.1,Pbr001881.1,Pbr017284.1
GO:0031330	negative regulation of cellular catabolic process	biological_process	0.34805	1	5	4862	23	29078	Pbr002905.1,Pbr033255.1,Pbr017284.1,Pbr013133.1,Pbr001881.1
GO:0031396	regulation of protein ubiquitination	biological_process	0.34805	1	5	4862	23	29078	Pbr013133.1,Pbr001881.1,Pbr017284.1,Pbr002905.1,Pbr033255.1
GO:0031397	negative regulation of protein ubiquitination	biological_process	0.34805	1	5	4862	23	29078	Pbr017284.1,Pbr001881.1,Pbr013133.1,Pbr033255.1,Pbr002905.1
GO:0031577	spindle checkpoint	biological_process	0.34805	1	5	4862	23	29078	Pbr002905.1,Pbr033255.1,Pbr013133.1,Pbr001881.1,Pbr017284.1
GO:0032435	negative regulation of proteasomal ubiquitin-dependent protein catabolic process	biological_process	0.34805	1	5	4862	23	29078	Pbr002905.1,Pbr033255.1,Pbr017284.1,Pbr013133.1,Pbr001881.1
GO:0033046	negative regulation of sister chromatid segregation	biological_process	0.34805	1	5	4862	23	29078	Pbr001881.1,Pbr013133.1,Pbr017284.1,Pbr033255.1,Pbr002905.1
GO:0033048	negative regulation of mitotic sister chromatid segregation	biological_process	0.34805	1	5	4862	23	29078	Pbr002905.1,Pbr033255.1,Pbr013133.1,Pbr001881.1,Pbr017284.1
GO:0042177	negative regulation of protein catabolic process	biological_process	0.34805	1	5	4862	23	29078	Pbr017284.1,Pbr001881.1,Pbr013133.1,Pbr002905.1,Pbr033255.1
GO:0045839	negative regulation of mitotic nuclear division	biological_process	0.34805	1	5	4862	23	29078	Pbr013133.1,Pbr001881.1,Pbr017284.1,Pbr033255.1,Pbr002905.1
GO:0045841	negative regulation of mitotic metaphase/anaphase transition	biological_process	0.34805	1	5	4862	23	29078	Pbr013133.1,Pbr001881.1,Pbr017284.1,Pbr002905.1,Pbr033255.1
GO:0051340	regulation of ligase activity	biological_process	0.34805	1	5	4862	23	29078	Pbr017284.1,Pbr013133.1,Pbr001881.1,Pbr033255.1,Pbr002905.1
GO:0051352	negative regulation of ligase activity	biological_process	0.34805	1	5	4862	23	29078	Pbr017284.1,Pbr013133.1,Pbr001881.1,Pbr033255.1,Pbr002905.1
GO:0051436	negative regulation of ubiquitin-protein ligase activity involved in mitotic cell cycle	biological_process	0.34805	1	5	4862	23	29078	Pbr017284.1,Pbr001881.1,Pbr013133.1,Pbr002905.1,Pbr033255.1
GO:0051438	regulation of ubiquitin-protein transferase activity	biological_process	0.34805	1	5	4862	23	29078	Pbr002905.1,Pbr033255.1,Pbr013133.1,Pbr001881.1,Pbr017284.1
GO:0051439	regulation of ubiquitin-protein ligase activity involved in mitotic cell cycle	biological_process	0.34805	1	5	4862	23	29078	Pbr001881.1,Pbr013133.1,Pbr017284.1,Pbr002905.1,Pbr033255.1
GO:0051444	negative regulation of ubiquitin-protein transferase activity	biological_process	0.34805	1	5	4862	23	29078	Pbr033255.1,Pbr002905.1,Pbr001881.1,Pbr013133.1,Pbr017284.1
GO:0051784	negative regulation of nuclear division	biological_process	0.34805	1	5	4862	23	29078	Pbr001881.1,Pbr013133.1,Pbr017284.1,Pbr002905.1,Pbr033255.1
GO:0051985	negative regulation of chromosome segregation	biological_process	0.34805	1	5	4862	23	29078	Pbr033255.1,Pbr002905.1,Pbr001881.1,Pbr013133.1,Pbr017284.1
GO:0071173	spindle assembly checkpoint	biological_process	0.34805	1	5	4862	23	29078	Pbr017284.1,Pbr013133.1,Pbr001881.1,Pbr033255.1,Pbr002905.1
GO:0071174	mitotic spindle checkpoint	biological_process	0.34805	1	5	4862	23	29078	Pbr033255.1,Pbr002905.1,Pbr001881.1,Pbr013133.1,Pbr017284.1
GO:1901799	negative regulation of proteasomal protein catabolic process	biological_process	0.34805	1	5	4862	23	29078	Pbr013133.1,Pbr001881.1,Pbr017284.1,Pbr033255.1,Pbr002905.1
GO:1902100	negative regulation of metaphase/anaphase transition of cell cycle	biological_process	0.34805	1	5	4862	23	29078	Pbr033255.1,Pbr002905.1,Pbr017284.1,Pbr013133.1,Pbr001881.1
GO:1903051	negative regulation of proteolysis involved in cellular protein catabolic process	biological_process	0.34805	1	5	4862	23	29078	Pbr017284.1,Pbr013133.1,Pbr001881.1,Pbr002905.1,Pbr033255.1
GO:1903320	regulation of protein modification by small protein conjugation or removal	biological_process	0.34805	1	5	4862	23	29078	Pbr013133.1,Pbr001881.1,Pbr017284.1,Pbr033255.1,Pbr002905.1
GO:1903321	negative regulation of protein modification by small protein conjugation or removal	biological_process	0.34805	1	5	4862	23	29078	Pbr001881.1,Pbr013133.1,Pbr017284.1,Pbr002905.1,Pbr033255.1
GO:1903363	negative regulation of cellular protein catabolic process	biological_process	0.34805	1	5	4862	23	29078	Pbr001881.1,Pbr013133.1,Pbr017284.1,Pbr002905.1,Pbr033255.1
GO:1904666	regulation of ubiquitin protein ligase activity	biological_process	0.34805	1	5	4862	23	29078	Pbr017284.1,Pbr013133.1,Pbr001881.1,Pbr002905.1,Pbr033255.1
GO:1904667	negative regulation of ubiquitin protein ligase activity	biological_process	0.34805	1	5	4862	23	29078	Pbr033255.1,Pbr002905.1,Pbr001881.1,Pbr013133.1,Pbr017284.1
GO:2000816	negative regulation of mitotic sister chromatid separation	biological_process	0.34805	1	5	4862	23	29078	Pbr033255.1,Pbr002905.1,Pbr017284.1,Pbr013133.1,Pbr001881.1
GO:2001251	negative regulation of chromosome organization	biological_process	0.34805	1	5	4862	23	29078	Pbr013133.1,Pbr001881.1,Pbr017284.1,Pbr002905.1,Pbr033255.1
GO:0008324	cation transmembrane transporter activity	molecular_function	0.34831	1	173	4862	1003	29078	Pbr022437.1,Pbr033289.1,Pbr000963.1,Pbr029787.1,Pbr006316.1,Pbr019340.1,Pbr019648.1,Novel00597,Pbr016493.1,Pbr038932.1,Pbr026725.1,Pbr037145.1,Pbr024008.1,Pbr021909.1,Pbr038249.1,Pbr020508.1,Pbr026414.1,Pbr021453.1,Pbr013636.3,Pbr018638.1,Pbr009889.1,Pbr010227.1,Pbr026592.1,Pbr039238.2,Pbr019013.1,Pbr039105.1,Pbr022234.1,Pbr038763.1,Pbr016573.1,Pbr013340.1,Pbr002483.1,Pbr019953.1,Pbr003002.1,Pbr0…
GO:0030674	protein binding, bridging	molecular_function	0.34914	1	13	4862	70	29078	Pbr000623.1,Pbr017612.1,Pbr026515.1,Pbr012256.1,Novel01855,Pbr035315.1,Pbr010390.1,Pbr000037.1,Pbr006045.1,Pbr015850.1,Pbr022561.1,Pbr039154.1,Pbr006702.1
GO:0060090	binding, bridging	molecular_function	0.34914	1	13	4862	70	29078	Pbr035315.1,Pbr010390.1,Pbr000037.1,Pbr006045.1,Pbr015850.1,Pbr022561.1,Pbr039154.1,Pbr006702.1,Pbr000623.1,Pbr017612.1,Pbr012256.1,Pbr026515.1,Novel01855
GO:0020012	evasion or tolerance of host immune response	biological_process	0.34939	1	5	4862	22	29078	Pbr023316.1,Pbr042194.1,Pbr016570.1,Pbr001359.1,Pbr030644.1
GO:0051805	evasion or tolerance of immune response of other organism involved in symbiotic interaction	biological_process	0.34939	1	5	4862	22	29078	Pbr042194.1,Pbr023316.1,Pbr016570.1,Pbr001359.1,Pbr030644.1
GO:0052564	response to immune response of other organism involved in symbiotic interaction	biological_process	0.34939	1	5	4862	22	29078	Pbr001359.1,Pbr030644.1,Pbr042194.1,Pbr023316.1,Pbr016570.1
GO:0052572	response to host immune response	biological_process	0.34939	1	5	4862	22	29078	Pbr023316.1,Pbr042194.1,Pbr016570.1,Pbr001359.1,Pbr030644.1
GO:0009186	deoxyribonucleoside diphosphate metabolic process	biological_process	0.34955	1	2	4862	7	29078	Pbr008246.1,Pbr014417.1
GO:0019104	DNA N-glycosylase activity	molecular_function	0.3504	1	4	4862	17	29078	Pbr010256.1,Pbr002540.1,Pbr002509.1,Pbr010273.1
GO:0006020	inositol metabolic process	biological_process	0.3505	1	4	4862	18	29078	Pbr013060.1,Pbr035260.1,Pbr028619.1,Pbr012208.1
GO:0016469	proton-transporting two-sector ATPase complex	cellular_component	0.35051	1	43	4862	247	29078	Pbr030364.1,Pbr042232.1,Pbr028056.1,Pbr033155.1,Pbr020157.1,Pbr039795.1,Pbr025229.1,Pbr041736.1,Pbr013340.1,Pbr008855.1,Pbr029345.1,Pbr030829.1,Pbr016573.1,Pbr000776.1,Pbr031897.1,Pbr007211.1,Pbr022234.1,Pbr016347.1,Pbr039238.2,Pbr022685.1,Pbr024095.2,Pbr029733.1,Pbr036706.1,Pbr015574.1,Pbr013386.1,Pbr011625.1,Pbr032391.1,Pbr028751.1,Pbr020221.1,Pbr020156.1,Pbr008346.1,Pbr038249.1,Pbr038932.1,Pbr…
GO:0002697	regulation of immune effector process	biological_process	0.35102	1	5	4862	22	29078	Pbr023316.1,Pbr042194.1,Pbr016570.1,Pbr001359.1,Pbr030644.1
GO:0050688	regulation of defense response to virus	biological_process	0.35102	1	5	4862	22	29078	Pbr016570.1,Pbr042194.1,Pbr023316.1,Pbr030644.1,Pbr001359.1
GO:0050690	regulation of defense response to virus by virus	biological_process	0.35102	1	5	4862	22	29078	Pbr030644.1,Pbr001359.1,Pbr016570.1,Pbr023316.1,Pbr042194.1
GO:0005905	coated pit	cellular_component	0.35201	1	4	4862	17	29078	Pbr011633.1,Pbr033742.2,Pbr010891.1,Pbr013024.1
GO:0012510	trans-Golgi network transport vesicle membrane	cellular_component	0.35201	1	4	4862	17	29078	Pbr013024.1,Pbr033742.2,Pbr010891.1,Pbr011633.1
GO:0030125	clathrin vesicle coat	cellular_component	0.35201	1	4	4862	17	29078	Pbr013024.1,Pbr011633.1,Pbr033742.2,Pbr010891.1
GO:0030130	clathrin coat of trans-Golgi network vesicle	cellular_component	0.35201	1	4	4862	17	29078	Pbr013024.1,Pbr011633.1,Pbr010891.1,Pbr033742.2
GO:0030132	clathrin coat of coated pit	cellular_component	0.35201	1	4	4862	17	29078	Pbr013024.1,Pbr011633.1,Pbr033742.2,Pbr010891.1
GO:0030136	clathrin-coated vesicle	cellular_component	0.35201	1	4	4862	17	29078	Pbr011633.1,Pbr033742.2,Pbr010891.1,Pbr013024.1
GO:0030140	trans-Golgi network transport vesicle	cellular_component	0.35201	1	4	4862	17	29078	Pbr011633.1,Pbr033742.2,Pbr010891.1,Pbr013024.1
GO:0030665	clathrin-coated vesicle membrane	cellular_component	0.35201	1	4	4862	17	29078	Pbr013024.1,Pbr011633.1,Pbr010891.1,Pbr033742.2
GO:0008374	O-acyltransferase activity	molecular_function	0.35288	1	13	4862	66	29078	Pbr004630.1,Pbr031433.1,Pbr031280.1,Pbr006713.1,Pbr035679.1,Pbr031495.1,Pbr021429.2,Pbr019647.1,Pbr019030.1,Pbr035339.1,Pbr012438.2,Pbr020535.1,Pbr027963.3
GO:0003333	amino acid transmembrane transport	biological_process	0.35296	1	14	4862	71	29078	Pbr007743.1,Pbr019791.1,Pbr016573.1,Pbr022212.1,Pbr035497.1,Pbr042113.1,Pbr033381.1,Pbr016574.1,Pbr040272.1,Pbr042114.1,Pbr013261.1,Pbr009084.1,Pbr013362.1,Pbr035830.1
GO:0000070	mitotic sister chromatid segregation	biological_process	0.35542	1	7	4862	36	29078	Pbr014896.1,Pbr033255.1,Pbr002905.1,Pbr041821.1,Pbr017284.1,Pbr013133.1,Pbr001881.1
GO:0000819	sister chromatid segregation	biological_process	0.35542	1	7	4862	36	29078	Pbr014896.1,Pbr033255.1,Pbr041821.1,Pbr002905.1,Pbr017284.1,Pbr001881.1,Pbr013133.1
GO:0015936	coenzyme A metabolic process	biological_process	0.35622	1	4	4862	19	29078	Pbr008585.1,Pbr002365.1,Pbr020556.1,Pbr035530.1
GO:0005747	mitochondrial respiratory chain complex I	cellular_component	0.35788	1	3	4862	12	29078	Pbr033384.1,Pbr037170.1,Novel01057
GO:0030964	NADH dehydrogenase complex	cellular_component	0.35788	1	3	4862	12	29078	Novel01057,Pbr037170.1,Pbr033384.1
GO:0045271	respiratory chain complex I	cellular_component	0.35788	1	3	4862	12	29078	Novel01057,Pbr037170.1,Pbr033384.1
GO:0098533	ATPase dependent transmembrane transport complex	cellular_component	0.35881	1	2	4862	7	29078	Pbr011705.1,Pbr011258.1
GO:1904564	Nbp35-Cfd1 ATPase complex	cellular_component	0.35881	1	2	4862	7	29078	Pbr011705.1,Pbr011258.1
GO:0016849	phosphorus-oxygen lyase activity	molecular_function	0.35907	1	5	4862	23	29078	Pbr041606.1,Pbr036084.1,Pbr038479.1,Pbr012437.1,Pbr004893.1
GO:0019049	evasion or tolerance of host defenses by virus	biological_process	0.35948	1	6	4862	27	29078	Pbr001359.1,Pbr030644.1,Pbr023316.1,Pbr042194.1,Pbr016570.1,Pbr017812.1
GO:0004127	cytidylate kinase activity	molecular_function	0.35995	1	7	4862	33	29078	Pbr001871.1,Pbr002365.1,Pbr017196.1,Pbr025845.1,Pbr010836.1,Pbr024047.1,Pbr027932.1
GO:0000086	G2/M transition of mitotic cell cycle	biological_process	0.36005	1	2	4862	7	29078	Pbr004466.1,Pbr028466.1
GO:0010389	regulation of G2/M transition of mitotic cell cycle	biological_process	0.36005	1	2	4862	7	29078	Pbr028466.1,Pbr004466.1
GO:0010972	negative regulation of G2/M transition of mitotic cell cycle	biological_process	0.36005	1	2	4862	7	29078	Pbr028466.1,Pbr004466.1
GO:0030336	negative regulation of cell migration	biological_process	0.36005	1	2	4862	7	29078	Pbr028466.1,Pbr004466.1
GO:0044839	cell cycle G2/M phase transition	biological_process	0.36005	1	2	4862	7	29078	Pbr028466.1,Pbr004466.1
GO:1902749	regulation of cell cycle G2/M phase transition	biological_process	0.36005	1	2	4862	7	29078	Pbr028466.1,Pbr004466.1
GO:1902750	negative regulation of cell cycle G2/M phase transition	biological_process	0.36005	1	2	4862	7	29078	Pbr004466.1,Pbr028466.1
GO:0004107	chorismate synthase activity	molecular_function	0.36026	1	2	4862	7	29078	Pbr042387.1,Pbr039052.1
GO:1901070	guanosine-containing compound biosynthetic process	biological_process	0.36033	1	3	4862	13	29078	Pbr033822.1,Pbr035060.1,Pbr014690.1
GO:0043093	FtsZ-dependent cytokinesis	biological_process	0.36118	1	20	4862	113	29078	Pbr006785.2,Pbr009406.1,Pbr010577.1,Pbr027818.1,Pbr011414.1,Pbr024242.1,Pbr002812.1,Pbr007152.1,Pbr041852.1,Pbr006046.1,Pbr020221.1,Pbr002622.1,Pbr017284.1,Pbr030829.1,Novel00737,Pbr006271.1,Pbr013133.1,Pbr028081.1,Pbr025023.1,Pbr022685.1
GO:0015925	galactosidase activity	molecular_function	0.36125	1	7	4862	32	29078	Pbr020639.1,Pbr027954.1,Pbr029017.1,Pbr015600.1,Pbr019806.1,Pbr025610.1,Pbr000317.1
GO:0017046	peptide hormone binding	molecular_function	0.36221	1	2	4862	7	29078	Pbr006559.1,Pbr005452.1
GO:0042562	hormone binding	molecular_function	0.36221	1	2	4862	7	29078	Pbr005452.1,Pbr006559.1
GO:0051424	corticotropin-releasing hormone binding	molecular_function	0.36221	1	2	4862	7	29078	Pbr005452.1,Pbr006559.1
GO:0004129	cytochrome-c oxidase activity	molecular_function	0.36305	1	12	4862	69	29078	Pbr018833.1,Pbr031276.2,Pbr000963.1,Pbr007259.1,Pbr040155.1,Pbr040140.1,Pbr026371.1,Pbr008548.1,Pbr042921.1,Pbr009070.1,Pbr029603.1,Pbr040629.1
GO:0016675	oxidoreductase activity, acting on a heme group of donors	molecular_function	0.36305	1	12	4862	69	29078	Pbr018833.1,Pbr031276.2,Pbr000963.1,Pbr007259.1,Pbr040155.1,Pbr040140.1,Pbr026371.1,Pbr042921.1,Pbr008548.1,Pbr009070.1,Pbr029603.1,Pbr040629.1
GO:0016676	oxidoreductase activity, acting on a heme group of donors, oxygen as acceptor	molecular_function	0.36305	1	12	4862	69	29078	Pbr000963.1,Pbr007259.1,Pbr031276.2,Pbr018833.1,Pbr026371.1,Pbr040155.1,Pbr040140.1,Pbr042921.1,Pbr008548.1,Pbr009070.1,Pbr040629.1,Pbr029603.1
GO:1902495	transmembrane transporter complex	cellular_component	0.36448	1	8	4862	41	29078	Pbr039410.1,Pbr020433.1,Pbr025419.1,Pbr011258.1,Pbr027176.2,Pbr027816.1,Pbr011705.1,Pbr004106.1
GO:1990351	transporter complex	cellular_component	0.36448	1	8	4862	41	29078	Pbr011258.1,Pbr011705.1,Pbr027176.2,Pbr027816.1,Pbr004106.1,Pbr039410.1,Pbr020433.1,Pbr025419.1
GO:0051015	actin filament binding	molecular_function	0.36453	1	2	4862	8	29078	Pbr022561.1,Pbr039154.1
GO:0005798	Golgi-associated vesicle	cellular_component	0.36551	1	7	4862	33	29078	Pbr042083.2,Pbr013024.1,Pbr022105.1,Pbr010891.1,Pbr033742.2,Pbr011633.1,Pbr013794.1
GO:0030660	Golgi-associated vesicle membrane	cellular_component	0.36551	1	7	4862	33	29078	Pbr011633.1,Pbr013794.1,Pbr033742.2,Pbr010891.1,Pbr022105.1,Pbr013024.1,Pbr042083.2
GO:0065009	regulation of molecular function	biological_process	0.36735	1	25	4862	141	29078	Pbr011280.1,Pbr016831.1,Pbr021754.1,Pbr012672.1,Pbr037052.1,Pbr027266.1,Pbr018421.1,Pbr017284.1,Pbr002851.1,Pbr026315.1,Pbr011284.1,Pbr013133.1,Pbr033255.1,Pbr025331.1,Pbr026689.2,Pbr035745.1,Pbr033394.1,Pbr011278.1,Pbr002905.1,Pbr013957.1,Pbr026364.1,Pbr027466.1,Pbr000622.1,Pbr001881.1,Pbr032740.1
GO:0016763	transferase activity, transferring pentosyl groups	molecular_function	0.3688	1	13	4862	67	29078	Pbr004482.1,Pbr031275.1,Pbr040140.1,Novel01964,Pbr035704.1,Pbr015262.1,Pbr024410.1,Pbr026888.1,Pbr028581.1,Pbr033382.2,Novel01993,Pbr001946.1,Pbr025165.2
GO:0008094	DNA-dependent ATPase activity	molecular_function	0.3695	1	14	4862	72	29078	Pbr040655.1,Pbr023876.1,Pbr019186.1,Pbr017319.1,Pbr041791.1,Pbr022903.1,Pbr031551.1,Pbr008285.1,Pbr023835.1,Pbr026267.1,Pbr014654.1,Pbr032130.1,Pbr018863.1,Pbr023881.1
GO:0003746	translation elongation factor activity	molecular_function	0.37016	1	9	4862	47	29078	Pbr034245.1,Pbr004950.1,Pbr019025.2,Pbr000825.1,Novel00389,Pbr019999.1,Pbr042825.1,Pbr007353.1,Pbr041719.1
GO:0007346	regulation of mitotic cell cycle	biological_process	0.3704	1	9	4862	47	29078	Pbr038028.1,Pbr002905.1,Pbr004466.1,Pbr017284.1,Pbr028466.1,Pbr033255.1,Pbr001881.1,Pbr010206.1,Pbr013133.1
GO:0019048	modulation by virus of host morphology or physiology	biological_process	0.37202	1	17	4862	88	29078	Pbr017812.1,Pbr042194.1,Pbr037244.1,Pbr032893.1,Pbr037826.1,Pbr040272.1,Pbr000605.1,Pbr041878.1,Pbr016570.1,Pbr023316.1,Pbr020464.1,Pbr030644.1,Pbr037514.1,Pbr001359.1,Pbr034156.1,Pbr032793.1,Pbr025229.1
GO:0007219	Notch signaling pathway	biological_process	0.37207	1	5	4862	24	29078	Pbr034352.1,Pbr033588.1,Pbr025714.1,Pbr030330.2,Pbr028115.1
GO:0009379	Holliday junction helicase complex	cellular_component	0.37255	1	2	4862	7	29078	Pbr024276.1,Pbr024304.1
GO:0048476	Holliday junction resolvase complex	cellular_component	0.37255	1	2	4862	7	29078	Pbr024304.1,Pbr024276.1
GO:0034645	cellular macromolecule biosynthetic process	biological_process	0.37413	1	770	4862	4616	29078	Pbr040937.1,Pbr017914.1,Pbr031402.1,Pbr029523.1,Pbr029902.1,Pbr001956.4,Pbr009660.1,Pbr011284.1,Pbr042340.1,Pbr014720.1,Pbr007292.1,Pbr013444.1,Pbr035642.1,Pbr031900.1,Pbr026609.1,Pbr019630.1,Pbr021120.1,Pbr026017.1,Pbr008639.1,Pbr010069.1,Pbr017391.1,Pbr035906.1,Pbr006116.1,Pbr000582.1,Pbr029884.1,Pbr042911.1,Pbr021104.1,Novel00867,Pbr022437.1,Pbr000963.1,Pbr028081.1,Pbr002526.1,Pbr010226.1,Pbr0…
GO:0000103	sulfate assimilation	biological_process	0.37421	1	10	4862	50	29078	Pbr037779.1,Pbr008146.1,Pbr039523.1,Pbr007694.1,Pbr018573.1,Pbr022281.1,Pbr008253.1,Pbr021647.1,Pbr018572.1,Pbr037777.1
GO:0004020	adenylylsulfate kinase activity	molecular_function	0.37421	1	10	4862	50	29078	Pbr021647.1,Pbr037777.1,Pbr018572.1,Pbr022281.1,Pbr008253.1,Pbr018573.1,Pbr008146.1,Pbr037779.1,Pbr039523.1,Pbr007694.1
GO:0043248	proteasome assembly	biological_process	0.37486	1	8	4862	38	29078	Pbr014967.1,Pbr039991.1,Pbr027959.1,Pbr006537.1,Pbr009729.1,Pbr027785.1,Pbr042185.1,Pbr028056.1
GO:0009653	anatomical structure morphogenesis	biological_process	0.375	1	27	4862	152	29078	Pbr022429.1,Pbr000542.1,Pbr035102.1,Pbr017883.1,Pbr021053.1,Novel01057,Pbr029523.1,Pbr036806.1,Pbr013261.1,Pbr003935.1,Pbr017357.1,Pbr030325.1,Pbr010870.1,Pbr023205.1,Pbr016131.2,Pbr014702.1,Pbr013386.1,Pbr007374.1,Pbr022343.1,Pbr023732.1,Pbr037901.1,Pbr029529.1,Pbr017688.1,Pbr034935.1,Pbr032364.1,Pbr020883.1,Pbr017749.1
GO:0004386	helicase activity	molecular_function	0.37571	1	86	4862	467	29078	Pbr025435.1,Pbr018613.1,Pbr013118.1,Pbr041791.1,Pbr041299.1,Pbr025748.1,Pbr020543.2,Pbr032212.1,Pbr006074.1,Pbr026271.1,Pbr017306.1,Pbr013154.1,Pbr036970.2,Pbr010580.1,Pbr038144.1,Pbr016988.1,Pbr006560.1,Pbr024304.1,Pbr038479.1,Pbr004829.1,Pbr024006.1,Pbr002472.1,Pbr042783.1,Pbr011514.1,Pbr032285.1,Pbr017819.1,Novel00711,Pbr008485.1,Pbr041606.1,Pbr005758.2,Pbr028517.1,Pbr001185.1,Pbr014654.1,Pbr0…
GO:0019236	response to pheromone	biological_process	0.37578	1	2	4862	7	29078	Novel02137,Pbr038579.1
GO:0005789	endoplasmic reticulum membrane	cellular_component	0.3768	1	37	4862	212	29078	Pbr014478.1,Pbr004067.1,Pbr005591.1,Pbr018088.1,Pbr012171.1,Pbr004309.1,Pbr016421.1,Pbr037851.1,Pbr017242.1,Pbr041200.1,Pbr016953.1,Pbr012117.1,Pbr010069.1,Pbr025693.1,Pbr037370.1,Pbr028291.1,Pbr007376.1,Pbr024446.1,Pbr030524.1,Pbr031308.1,Pbr010870.1,Pbr003393.1,Pbr004026.1,Pbr026232.1,Pbr019345.1,Pbr029449.1,Pbr017247.1,Pbr039806.1,Pbr025339.1,Pbr025901.1,Pbr009812.1,Pbr026632.3,Pbr005173.1,Pbr…
GO:0030269	tetrahydromethanopterin S-methyltransferase activity	molecular_function	0.37881	1	5	4862	23	29078	Pbr009256.1,Pbr002584.2,Pbr008673.1,Pbr008421.1,Pbr038622.1
GO:0042086	5-methyl-5,6,7,8-tetrahydromethanopterin-dependent methyltransferase activity	molecular_function	0.37881	1	5	4862	23	29078	Pbr008421.1,Pbr008673.1,Pbr002584.2,Pbr038622.1,Pbr009256.1
GO:0004146	dihydrofolate reductase activity	molecular_function	0.37889	1	2	4862	7	29078	Pbr000708.2,Pbr003336.1
GO:0004673	protein histidine kinase activity	molecular_function	0.37965	1	18	4862	96	29078	Pbr015384.1,Pbr013638.1,Pbr026282.1,Pbr014538.1,Pbr034825.1,Pbr012151.3,Pbr017832.1,Pbr000582.1,Pbr015157.1,Pbr028522.1,Pbr004995.3,Pbr018705.1,Pbr034565.1,Pbr035647.1,Pbr034188.1,Pbr030836.1,Pbr035826.1,Pbr006674.1
GO:0016775	phosphotransferase activity, nitrogenous group as acceptor	molecular_function	0.37965	1	18	4862	96	29078	Pbr006674.1,Pbr030836.1,Pbr035826.1,Pbr034188.1,Pbr035647.1,Pbr034565.1,Pbr018705.1,Pbr004995.3,Pbr028522.1,Pbr000582.1,Pbr015157.1,Pbr017832.1,Pbr012151.3,Pbr034825.1,Pbr014538.1,Pbr026282.1,Pbr013638.1,Pbr015384.1
GO:0016776	phosphotransferase activity, phosphate group as acceptor	molecular_function	0.38034	1	5	4862	26	29078	Pbr008280.1,Pbr035060.1,Pbr036920.3,Pbr028702.1,Pbr033822.1
GO:0007596	blood coagulation	biological_process	0.38079	1	13	4862	71	29078	Pbr017612.1,Pbr000623.1,Novel01855,Pbr012256.1,Pbr026515.1,Pbr000037.1,Pbr000580.1,Pbr010390.1,Pbr016831.1,Pbr035315.1,Pbr006702.1,Pbr015850.1,Pbr006045.1
GO:0030203	glycosaminoglycan metabolic process	biological_process	0.38087	1	5	4862	24	29078	Pbr040763.1,Pbr035475.1,Pbr029499.1,Pbr033240.1,Pbr025534.1
GO:0042597	periplasmic space	cellular_component	0.38186	1	6	4862	29	29078	Pbr013060.1,Pbr011930.1,Pbr006271.1,Pbr026913.1,Pbr021377.1,Pbr032010.1
GO:0030291	protein serine/threonine kinase inhibitor activity	molecular_function	0.38287	1	4	4862	19	29078	Pbr030948.1,Pbr034523.1,Pbr025129.1,Pbr034316.1
GO:0033692	cellular polysaccharide biosynthetic process	biological_process	0.38349	1	20	4862	103	29078	Pbr029641.1,Pbr003547.1,Pbr003303.1,Pbr004628.1,Pbr035531.1,Pbr004645.1,Pbr007292.1,Pbr010680.1,Pbr007183.1,Pbr013444.1,Pbr003011.1,Pbr039970.1,Pbr023551.1,Pbr016605.1,Pbr016264.1,Pbr006528.1,Pbr038537.1,Pbr000683.1,Pbr007376.1,Pbr022698.1
GO:0015711	organic anion transport	biological_process	0.38367	1	29	4862	159	29078	Pbr016573.1,Pbr019791.1,Pbr035497.1,Pbr029345.1,Pbr022212.1,Pbr033381.1,Pbr035116.1,Pbr040272.1,Pbr024495.1,Pbr013261.1,Pbr042114.1,Pbr037147.1,Pbr028072.1,Pbr019246.1,Pbr013362.1,Pbr007743.1,Pbr038247.1,Pbr022698.1,Pbr005197.1,Pbr042113.1,Pbr039775.1,Pbr016574.1,Pbr017729.1,Pbr009084.1,Pbr006227.1,Pbr014231.1,Pbr000078.1,Pbr035830.1,Pbr017378.1
GO:0006446	regulation of translational initiation	biological_process	0.38411	1	3	4862	13	29078	Pbr040708.1,Pbr030472.1,Pbr036787.1
GO:0008190	eukaryotic initiation factor 4E binding	molecular_function	0.38411	1	3	4862	13	29078	Pbr040708.1,Pbr036787.1,Pbr030472.1
GO:0045947	negative regulation of translational initiation	biological_process	0.38411	1	3	4862	13	29078	Pbr030472.1,Pbr036787.1,Pbr040708.1
GO:0042060	wound healing	biological_process	0.38449	1	15	4862	83	29078	Pbr016831.1,Pbr035315.1,Pbr000037.1,Pbr041932.1,Pbr000580.1,Pbr010390.1,Pbr030273.1,Pbr015850.1,Pbr006045.1,Pbr006702.1,Pbr000623.1,Pbr017612.1,Pbr026515.1,Pbr012256.1,Novel01855
GO:0030145	manganese ion binding	molecular_function	0.38493	1	4	4862	18	29078	Pbr028502.1,Pbr013657.1,Pbr024033.1,Pbr039061.1
GO:0006505	GPI anchor metabolic process	biological_process	0.38668	1	29	4862	157	29078	Pbr038157.1,Pbr034614.1,Pbr011756.1,Pbr001359.1,Pbr021429.2,Pbr025055.1,Pbr038575.1,Pbr001583.1,Pbr031433.1,Pbr032125.2,Pbr016096.1,Pbr014231.1,Pbr042146.1,Pbr042142.1,Pbr036333.1,Pbr023907.1,Pbr029449.1,Pbr009229.1,Pbr019647.1,Novel01305,Pbr019648.1,Pbr026232.1,Pbr026234.1,Pbr009828.1,Pbr037112.1,Pbr037147.1,Novel00867,Pbr005591.1,Pbr014318.1
GO:0033926	glycopeptide alpha-N-acetylgalactosaminidase activity	molecular_function	0.38709	1	4	4862	19	29078	Pbr000836.1,Pbr028049.1,Pbr014995.1,Pbr004310.1
GO:0016725	oxidoreductase activity, acting on CH or CH2 groups	molecular_function	0.38738	1	4	4862	18	29078	Pbr040592.1,Pbr008298.1,Pbr009519.1,Pbr034577.1
GO:0007093	mitotic cell cycle checkpoint	biological_process	0.38756	1	5	4862	24	29078	Pbr033255.1,Pbr002905.1,Pbr017284.1,Pbr013133.1,Pbr001881.1
GO:0007052	mitotic spindle organization	biological_process	0.38805	1	2	4862	8	29078	Pbr004807.1,Pbr003822.1
GO:0008173	RNA methyltransferase activity	molecular_function	0.38941	1	13	4862	68	29078	Pbr033134.1,Pbr012898.1,Novel01438,Pbr025257.1,Pbr000735.1,Pbr039687.1,Pbr014700.2,Pbr031895.1,Pbr006548.1,Pbr016811.1,Pbr038854.1,Pbr003631.1,Pbr026626.1
GO:0006898	receptor-mediated endocytosis	biological_process	0.39055	1	2	4862	8	29078	Pbr017552.1,Pbr015780.1
GO:0019050	suppression by virus of host apoptotic process	biological_process	0.39191	1	1	4862	3	29078	Pbr032793.1
GO:0033668	negative regulation by symbiont of host apoptotic process	biological_process	0.39191	1	1	4862	3	29078	Pbr032793.1
GO:0052041	negative regulation by symbiont of host programmed cell death	biological_process	0.39191	1	1	4862	3	29078	Pbr032793.1
GO:0052490	negative regulation by organism of programmed cell death in other organism involved in symbiotic interaction	biological_process	0.39191	1	1	4862	3	29078	Pbr032793.1
GO:0042558	pteridine-containing compound metabolic process	biological_process	0.39332	1	8	4862	41	29078	Pbr038232.1,Pbr005412.1,Pbr002886.1,Pbr009661.1,Pbr030761.1,Pbr016485.1,Pbr039543.1,Pbr000694.1
GO:0051129	negative regulation of cellular component organization	biological_process	0.39337	1	9	4862	48	29078	Pbr001881.1,Pbr013133.1,Pbr035434.1,Pbr033255.1,Pbr040197.1,Pbr011086.1,Pbr017284.1,Pbr009406.1,Pbr002905.1
GO:1903825	organic acid transmembrane transport	biological_process	0.39339	1	14	4862	73	29078	Pbr013261.1,Pbr009084.1,Pbr042114.1,Pbr040272.1,Pbr035830.1,Pbr013362.1,Pbr035497.1,Pbr022212.1,Pbr016573.1,Pbr007743.1,Pbr019791.1,Pbr016574.1,Pbr033381.1,Pbr042113.1
GO:0004852	uroporphyrinogen-III synthase activity	molecular_function	0.39374	1	2	4862	8	29078	Pbr016924.1,Pbr033640.1
GO:0036094	small molecule binding	molecular_function	0.39412	1	935	4862	5277	29078	Pbr006685.1,Pbr004829.1,Pbr003798.1,Pbr005823.2,Pbr024640.1,Pbr011290.1,Pbr038479.1,Pbr004096.1,Pbr019590.1,Pbr038834.1,Pbr032396.1,Pbr015384.1,Pbr038292.1,Pbr010252.1,Pbr010580.1,Pbr022413.1,Pbr036090.1,Pbr019632.1,Pbr010520.1,Pbr011216.1,Pbr005912.1,Pbr014114.1,Pbr008686.1,Pbr039126.1,Pbr026613.1,Pbr026271.1,Pbr030549.1,Pbr013118.1,Pbr025748.1,Pbr020543.2,Pbr005097.1,Pbr036465.1,Pbr007244.1,Pbr…
GO:0045502	dynein binding	molecular_function	0.39417	1	17	4862	93	29078	Pbr039775.1,Pbr004995.3,Pbr000804.1,Pbr002905.1,Pbr008036.1,Pbr014782.1,Pbr039112.1,Pbr023205.1,Pbr013482.1,Pbr041474.1,Pbr017612.1,Pbr006098.1,Pbr000037.1,Pbr017284.1,Pbr022684.1,Pbr005468.2,Pbr034565.1
GO:0042175	nuclear outer membrane-endoplasmic reticulum membrane network	cellular_component	0.39545	1	37	4862	214	29078	Pbr012117.1,Pbr016953.1,Pbr010069.1,Pbr025693.1,Pbr037370.1,Pbr028291.1,Pbr016421.1,Pbr017242.1,Pbr037851.1,Pbr041200.1,Pbr031308.1,Pbr030524.1,Pbr010870.1,Pbr007376.1,Pbr024446.1,Pbr014478.1,Pbr004067.1,Pbr005591.1,Pbr018088.1,Pbr004309.1,Pbr012171.1,Pbr026632.3,Pbr017247.1,Pbr025339.1,Pbr039806.1,Pbr009812.1,Pbr025901.1,Pbr007007.1,Pbr011756.1,Novel01501,Pbr022698.1,Pbr005173.1,Pbr003393.1,Pbr0…
GO:0032270	positive regulation of cellular protein metabolic process	biological_process	0.39599	1	4	4862	20	29078	Pbr007353.1,Pbr033394.1,Pbr034245.1,Pbr013503.1
GO:0051247	positive regulation of protein metabolic process	biological_process	0.39599	1	4	4862	20	29078	Pbr033394.1,Pbr034245.1,Pbr013503.1,Pbr007353.1
GO:0033865	nucleoside bisphosphate metabolic process	biological_process	0.3968	1	5	4862	25	29078	Pbr008585.1,Pbr035530.1,Pbr018566.1,Pbr002365.1,Pbr020556.1
GO:0033875	ribonucleoside bisphosphate metabolic process	biological_process	0.3968	1	5	4862	25	29078	Pbr002365.1,Pbr020556.1,Pbr018566.1,Pbr035530.1,Pbr008585.1
GO:0034032	purine nucleoside bisphosphate metabolic process	biological_process	0.3968	1	5	4862	25	29078	Pbr020556.1,Pbr002365.1,Pbr018566.1,Pbr035530.1,Pbr008585.1
GO:0030337	DNA polymerase processivity factor activity	molecular_function	0.39875	1	3	4862	14	29078	Pbr017181.1,Pbr040569.1,Pbr038746.1
GO:0000795	synaptonemal complex	cellular_component	0.39911	1	1	4862	3	29078	Pbr019030.1
GO:0007128	meiotic prophase I	biological_process	0.39911	1	1	4862	3	29078	Pbr019030.1
GO:0051324	prophase	biological_process	0.39911	1	1	4862	3	29078	Pbr019030.1
GO:0098762	meiotic cell cycle phase	biological_process	0.39911	1	1	4862	3	29078	Pbr019030.1
GO:0098764	meiosis I cell cycle phase	biological_process	0.39911	1	1	4862	3	29078	Pbr019030.1
GO:0042180	cellular ketone metabolic process	biological_process	0.39956	1	7	4862	34	29078	Pbr010941.1,Pbr019875.1,Pbr034825.1,Pbr038786.1,Pbr011943.1,Pbr026689.2,Pbr011073.1
GO:0016765	transferase activity, transferring alkyl or aryl (other than methyl) groups	molecular_function	0.39958	1	20	4862	109	29078	Pbr034188.1,Pbr017364.1,Pbr038661.1,Pbr008254.1,Pbr012988.1,Pbr028909.1,Pbr028502.1,Pbr010088.1,Pbr037530.1,Pbr006002.1,Pbr040080.1,Pbr036138.1,Novel00694,Pbr038648.1,Pbr025845.1,Pbr016864.1,Pbr028819.1,Pbr037756.1,Pbr018549.1,Pbr026061.1
GO:0016042	lipid catabolic process	biological_process	0.40032	1	8	4862	42	29078	Pbr012112.1,Pbr031341.1,Pbr000527.1,Pbr036969.1,Pbr016252.1,Pbr012626.1,Pbr041464.1,Pbr039737.1
GO:0008218	bioluminescence	biological_process	0.40039	1	2	4862	8	29078	Pbr013798.1,Pbr036236.1
GO:0032102	negative regulation of response to external stimulus	biological_process	0.40217	1	5	4862	23	29078	Pbr030644.1,Pbr001359.1,Pbr016570.1,Pbr042194.1,Pbr023316.1
GO:0002097	tRNA wobble base modification	biological_process	0.40244	1	2	4862	8	29078	Pbr032835.2,Pbr034846.1
GO:0002098	tRNA wobble uridine modification	biological_process	0.40244	1	2	4862	8	29078	Pbr034846.1,Pbr032835.2
GO:0006310	DNA recombination	biological_process	0.40261	1	64	4862	351	29078	Pbr022719.1,Novel00221,Pbr026113.1,Pbr011261.1,Pbr024047.1,Novel00037,Pbr039238.2,Pbr035730.1,Pbr026279.1,Pbr016956.1,Pbr041367.1,Pbr001037.1,Pbr026629.1,Pbr026267.1,Pbr001871.1,Pbr029576.1,Pbr017806.1,Pbr021730.1,Pbr005387.1,Pbr041324.1,Pbr032922.1,Pbr041416.2,Pbr022822.1,Pbr038436.1,Pbr037759.1,Pbr017301.1,Pbr042309.1,Pbr007217.5,Pbr004830.2,Pbr014099.1,Pbr003840.1,Pbr040080.1,Pbr033316.1,Pbr01…
GO:0006515	misfolded or incompletely synthesized protein catabolic process	biological_process	0.40518	1	2	4862	8	29078	Pbr041538.1,Pbr040641.3
GO:0031144	proteasome localization	biological_process	0.40518	1	2	4862	8	29078	Pbr040641.3,Pbr041538.1
GO:0031503	protein complex localization	biological_process	0.40518	1	2	4862	8	29078	Pbr041538.1,Pbr040641.3
GO:0034629	cellular protein complex localization	biological_process	0.40518	1	2	4862	8	29078	Pbr041538.1,Pbr040641.3
GO:0035966	response to topologically incorrect protein	biological_process	0.40518	1	2	4862	8	29078	Pbr041538.1,Pbr040641.3
GO:0035967	cellular response to topologically incorrect protein	biological_process	0.40518	1	2	4862	8	29078	Pbr040641.3,Pbr041538.1
GO:0051788	response to misfolded protein	biological_process	0.40518	1	2	4862	8	29078	Pbr041538.1,Pbr040641.3
GO:0071218	cellular response to misfolded protein	biological_process	0.40518	1	2	4862	8	29078	Pbr040641.3,Pbr041538.1
GO:0071630	nucleus-associated proteasomal ubiquitin-dependent protein catabolic process	biological_process	0.40518	1	2	4862	8	29078	Pbr040641.3,Pbr041538.1
GO:0009314	response to radiation	biological_process	0.40528	1	4	4862	18	29078	Pbr028522.1,Pbr006674.1,Pbr032396.1,Pbr000582.1
GO:0000917	barrier septum assembly	biological_process	0.40588	1	22	4862	127	29078	Pbr006046.1,Pbr041852.1,Pbr007152.1,Pbr020221.1,Pbr038028.1,Pbr010577.1,Pbr027818.1,Pbr011414.1,Pbr009406.1,Pbr006785.2,Pbr002812.1,Pbr024242.1,Pbr006271.1,Novel00737,Pbr025023.1,Pbr022685.1,Pbr010206.1,Pbr013133.1,Pbr028081.1,Pbr030829.1,Pbr002622.1,Pbr017284.1
GO:0032506	cytokinetic process	biological_process	0.40588	1	22	4862	127	29078	Pbr002812.1,Pbr024242.1,Pbr010577.1,Pbr038028.1,Pbr027818.1,Pbr011414.1,Pbr006785.2,Pbr009406.1,Pbr020221.1,Pbr006046.1,Pbr007152.1,Pbr041852.1,Pbr030829.1,Pbr002622.1,Pbr017284.1,Pbr022685.1,Pbr025023.1,Pbr010206.1,Pbr013133.1,Pbr028081.1,Pbr006271.1,Novel00737
GO:0090529	cell septum assembly	biological_process	0.40588	1	22	4862	127	29078	Pbr024242.1,Pbr002812.1,Pbr006785.2,Pbr009406.1,Pbr038028.1,Pbr027818.1,Pbr010577.1,Pbr011414.1,Pbr020221.1,Pbr007152.1,Pbr041852.1,Pbr006046.1,Pbr002622.1,Pbr017284.1,Pbr030829.1,Pbr013133.1,Pbr010206.1,Pbr028081.1,Pbr025023.1,Pbr022685.1,Novel00737,Pbr006271.1
GO:1902410	mitotic cytokinetic process	biological_process	0.40588	1	22	4862	127	29078	Novel00737,Pbr006271.1,Pbr028081.1,Pbr010206.1,Pbr013133.1,Pbr025023.1,Pbr022685.1,Pbr017284.1,Pbr002622.1,Pbr030829.1,Pbr041852.1,Pbr007152.1,Pbr006046.1,Pbr020221.1,Pbr006785.2,Pbr009406.1,Pbr011414.1,Pbr038028.1,Pbr027818.1,Pbr010577.1,Pbr024242.1,Pbr002812.1
GO:0008544	epidermis development	biological_process	0.40762	1	3	4862	14	29078	Pbr019738.1,Pbr023921.1,Pbr008723.1
GO:0033177	proton-transporting two-sector ATPase complex, proton-transporting domain	cellular_component	0.40763	1	29	4862	174	29078	Pbr016347.1,Pbr022234.1,Pbr000776.1,Pbr016573.1,Pbr013060.1,Pbr030829.1,Pbr038932.1,Pbr029345.1,Novel01855,Pbr016816.1,Pbr026432.1,Pbr037244.1,Pbr037928.1,Pbr022437.1,Pbr029733.1,Pbr022685.1,Pbr039238.2,Pbr032391.1,Pbr011625.1,Pbr042232.1,Pbr015574.1,Pbr030364.1,Pbr038249.1,Pbr008855.1,Pbr013340.1,Pbr008346.1,Pbr025229.1,Pbr020156.1,Pbr020221.1
GO:0008239	dipeptidyl-peptidase activity	molecular_function	0.40769	1	5	4862	24	29078	Pbr020395.1,Pbr001596.1,Pbr019628.1,Pbr005320.2,Novel01442
GO:0004564	beta-fructofuranosidase activity	molecular_function	0.40827	1	3	4862	13	29078	Pbr018088.1,Pbr012738.1,Pbr030762.1
GO:0004575	sucrose alpha-glucosidase activity	molecular_function	0.40827	1	3	4862	13	29078	Pbr018088.1,Pbr012738.1,Pbr030762.1
GO:0015926	glucosidase activity	molecular_function	0.40827	1	3	4862	13	29078	Pbr012738.1,Pbr018088.1,Pbr030762.1
GO:0090599	alpha-glucosidase activity	molecular_function	0.40827	1	3	4862	13	29078	Pbr018088.1,Pbr012738.1,Pbr030762.1
GO:1901068	guanosine-containing compound metabolic process	biological_process	0.40923	1	4	4862	19	29078	Pbr014690.1,Pbr035060.1,Pbr018566.1,Pbr033822.1
GO:0008883	glutamyl-tRNA reductase activity	molecular_function	0.41026	1	2	4862	8	29078	Pbr019646.1,Pbr009902.1
GO:0005779	integral component of peroxisomal membrane	cellular_component	0.41032	1	3	4862	15	29078	Pbr034704.1,Pbr036209.1,Pbr040698.1
GO:0031231	intrinsic component of peroxisomal membrane	cellular_component	0.41032	1	3	4862	15	29078	Pbr036209.1,Pbr034704.1,Pbr040698.1
GO:0030077	plasma membrane light-harvesting complex	cellular_component	0.41274	1	2	4862	9	29078	Pbr041881.1,Pbr018962.1
GO:0042716	plasma membrane-derived chromatophore	cellular_component	0.41274	1	2	4862	9	29078	Pbr018962.1,Pbr041881.1
GO:0019033	viral tegument	cellular_component	0.41279	1	3	4862	14	29078	Pbr016079.1,Pbr029941.1,Pbr022364.1
GO:0001871	pattern binding	molecular_function	0.41344	1	18	4862	96	29078	Pbr029602.1,Pbr023640.1,Pbr032583.1,Pbr039161.1,Pbr007788.1,Pbr031779.4,Pbr031898.1,Pbr037972.1,Pbr022743.1,Pbr025892.1,Pbr039156.1,Pbr009423.1,Pbr021662.1,Pbr018502.1,Pbr031637.1,Pbr013368.1,Pbr032396.1,Pbr013807.1
GO:0030247	polysaccharide binding	molecular_function	0.41344	1	18	4862	96	29078	Pbr013807.1,Pbr032396.1,Pbr009423.1,Pbr039156.1,Pbr025892.1,Pbr013368.1,Pbr018502.1,Pbr031637.1,Pbr021662.1,Pbr037972.1,Pbr031898.1,Pbr007788.1,Pbr031779.4,Pbr022743.1,Pbr023640.1,Pbr029602.1,Pbr039161.1,Pbr032583.1
GO:0044767	single-organism developmental process	biological_process	0.41491	1	65	4862	381	29078	Novel01057,Pbr014126.2,Pbr017883.1,Pbr017357.1,Pbr028115.1,Pbr016874.1,Pbr035676.1,Pbr022698.1,Pbr041932.1,Pbr035833.1,Pbr007655.1,Pbr008723.1,Pbr008854.1,Pbr012192.1,Pbr009294.1,Pbr039228.1,Pbr021053.1,Pbr013261.1,Pbr003935.1,Pbr030330.2,Pbr010870.1,Pbr023205.1,Pbr023126.1,Pbr034935.1,Pbr010217.1,Pbr041200.1,Pbr037901.1,Pbr002515.1,Pbr000027.1,Pbr032693.1,Pbr036806.1,Pbr010226.1,Pbr034103.1,Pbr0…
GO:0004594	pantothenate kinase activity	molecular_function	0.4152	1	1	4862	3	29078	Pbr008585.1
GO:0098656	anion transmembrane transport	biological_process	0.41566	1	14	4862	74	29078	Pbr016574.1,Pbr042113.1,Pbr033381.1,Pbr022212.1,Pbr035497.1,Pbr019791.1,Pbr007743.1,Pbr016573.1,Pbr013362.1,Pbr035830.1,Pbr013261.1,Pbr042114.1,Pbr009084.1,Pbr040272.1
GO:0046131	pyrimidine ribonucleoside metabolic process	biological_process	0.41572	1	2	4862	9	29078	Pbr035060.1,Pbr033822.1
GO:0047961	glycine N-acyltransferase activity	molecular_function	0.41647	1	1	4862	3	29078	Pbr006199.1
GO:0048519	negative regulation of biological process	biological_process	0.41784	1	46	4862	267	29078	Pbr016651.1,Pbr025780.1,Pbr009406.1,Pbr027216.1,Pbr002905.1,Pbr041346.1,Pbr030644.1,Pbr023316.1,Pbr016570.1,Pbr034316.1,Pbr041699.1,Pbr038828.1,Pbr035434.1,Pbr018182.1,Pbr000622.1,Pbr025129.1,Pbr033381.1,Pbr030472.1,Pbr034523.1,Pbr016831.1,Pbr011086.1,Pbr032893.1,Pbr018521.1,Pbr026689.2,Pbr031016.1,Pbr018179.1,Pbr004466.1,Pbr001359.1,Pbr032793.1,Pbr006559.1,Pbr001881.1,Pbr040708.1,Pbr008252.1,Pbr…
GO:0045893	positive regulation of transcription, DNA-templated	biological_process	0.41806	1	11	4862	59	29078	Pbr002515.1,Pbr004893.1,Pbr013926.2,Pbr036084.1,Pbr016884.1,Pbr027347.1,Pbr027868.1,Pbr010226.1,Pbr013807.1,Pbr028324.1,Pbr032383.2
GO:0045935	positive regulation of nucleobase-containing compound metabolic process	biological_process	0.41806	1	11	4862	59	29078	Pbr036084.1,Pbr002515.1,Pbr013926.2,Pbr004893.1,Pbr013807.1,Pbr010226.1,Pbr027868.1,Pbr028324.1,Pbr032383.2,Pbr016884.1,Pbr027347.1
GO:0051254	positive regulation of RNA metabolic process	biological_process	0.41806	1	11	4862	59	29078	Pbr027347.1,Pbr016884.1,Pbr032383.2,Pbr028324.1,Pbr010226.1,Pbr027868.1,Pbr013807.1,Pbr004893.1,Pbr013926.2,Pbr002515.1,Pbr036084.1
GO:1902680	positive regulation of RNA biosynthetic process	biological_process	0.41806	1	11	4862	59	29078	Pbr013926.2,Pbr004893.1,Pbr002515.1,Pbr036084.1,Pbr027347.1,Pbr016884.1,Pbr032383.2,Pbr028324.1,Pbr010226.1,Pbr013807.1,Pbr027868.1
GO:1903508	positive regulation of nucleic acid-templated transcription	biological_process	0.41806	1	11	4862	59	29078	Pbr002515.1,Pbr013926.2,Pbr004893.1,Pbr036084.1,Pbr016884.1,Pbr027347.1,Pbr010226.1,Pbr027868.1,Pbr013807.1,Pbr032383.2,Pbr028324.1
GO:0080134	regulation of response to stress	biological_process	0.41828	1	8	4862	44	29078	Pbr003961.1,Pbr030644.1,Pbr008625.1,Pbr001359.1,Pbr016570.1,Pbr023316.1,Pbr042194.1,Pbr008624.1
GO:0014065	phosphatidylinositol 3-kinase signaling	biological_process	0.41843	1	2	4862	8	29078	Pbr015141.1,Pbr036376.1
GO:0014066	regulation of phosphatidylinositol 3-kinase signaling	biological_process	0.41843	1	2	4862	8	29078	Pbr036376.1,Pbr015141.1
GO:0014068	positive regulation of phosphatidylinositol 3-kinase signaling	biological_process	0.41843	1	2	4862	8	29078	Pbr036376.1,Pbr015141.1
GO:0043548	phosphatidylinositol 3-kinase binding	molecular_function	0.41843	1	2	4862	8	29078	Pbr015141.1,Pbr036376.1
GO:0048015	phosphatidylinositol-mediated signaling	biological_process	0.41843	1	2	4862	8	29078	Pbr036376.1,Pbr015141.1
GO:0048017	inositol lipid-mediated signaling	biological_process	0.41843	1	2	4862	8	29078	Pbr015141.1,Pbr036376.1
GO:0015171	amino acid transmembrane transporter activity	molecular_function	0.41849	1	9	4862	45	29078	Pbr013362.1,Pbr035830.1,Pbr009084.1,Pbr042114.1,Pbr040272.1,Pbr042113.1,Pbr033381.1,Pbr035497.1,Pbr007743.1
GO:0006432	phenylalanyl-tRNA aminoacylation	biological_process	0.41857	1	3	4862	13	29078	Pbr004104.1,Pbr035510.1,Novel01865
GO:0001510	RNA methylation	biological_process	0.4186	1	11	4862	58	29078	Pbr027562.1,Pbr000735.1,Pbr039687.1,Pbr019897.1,Pbr033134.1,Novel01438,Pbr038661.1,Pbr038854.1,Pbr015482.2,Pbr031895.1,Pbr038648.1
GO:0034464	BBSome	cellular_component	0.41892	1	1	4862	3	29078	Pbr005501.1
GO:0098609	cell-cell adhesion	biological_process	0.41894	1	2	4862	8	29078	Pbr004829.1,Pbr031727.1
GO:0007218	neuropeptide signaling pathway	biological_process	0.42013	1	6	4862	29	29078	Pbr015329.1,Pbr031727.1,Pbr024567.2,Pbr014079.1,Pbr017488.1,Pbr008146.1
GO:0051701	interaction with host	biological_process	0.4213	1	29	4862	161	29078	Pbr034156.1,Pbr025229.1,Pbr029668.1,Pbr032793.1,Pbr023316.1,Pbr020464.1,Pbr016570.1,Pbr042907.1,Pbr001359.1,Pbr037514.1,Pbr031025.1,Pbr030644.1,Pbr041878.1,Pbr007875.1,Pbr002835.1,Pbr024238.1,Pbr040272.1,Pbr000605.1,Pbr031016.1,Pbr008673.1,Pbr032893.1,Pbr037244.1,Pbr013872.1,Pbr037826.1,Pbr042194.1,Pbr022154.2,Pbr020708.1,Pbr017812.1,Pbr033373.1
GO:0009439	cyanate metabolic process	biological_process	0.42131	1	1	4862	3	29078	Novel00637
GO:0046849	bone remodeling	biological_process	0.42169	1	1	4862	3	29078	Pbr013809.1
GO:0048771	tissue remodeling	biological_process	0.42169	1	1	4862	3	29078	Pbr013809.1
GO:0000314	organellar small ribosomal subunit	cellular_component	0.42206	1	3	4862	14	29078	Pbr035638.1,Pbr018920.1,Pbr035833.1
GO:0005763	mitochondrial small ribosomal subunit	cellular_component	0.42206	1	3	4862	14	29078	Pbr018920.1,Pbr035638.1,Pbr035833.1
GO:0015935	small ribosomal subunit	cellular_component	0.42206	1	3	4862	14	29078	Pbr018920.1,Pbr035638.1,Pbr035833.1
GO:0022892	substrate-specific transporter activity	molecular_function	0.42225	1	244	4862	1426	29078	Pbr013207.1,Pbr013060.1,Pbr014721.1,Pbr002615.1,Pbr000027.1,Pbr027816.1,Pbr008280.1,Pbr023767.1,Pbr005468.2,Pbr040953.1,Pbr037244.1,Pbr011379.1,Pbr023582.1,Pbr011197.1,Pbr015574.1,Pbr023687.1,Pbr014708.1,Pbr002400.1,Pbr001286.1,Pbr015142.1,Pbr042921.1,Pbr013573.1,Pbr020221.1,Pbr012176.1,Pbr021262.1,Pbr033617.1,Pbr036084.1,Novel00295,Pbr027408.1,Pbr003914.1,Pbr002516.1,Pbr029345.1,Pbr001586.1,Pbr0…
GO:0042752	regulation of circadian rhythm	biological_process	0.42389	1	1	4862	3	29078	Pbr027216.1
GO:0042754	negative regulation of circadian rhythm	biological_process	0.42389	1	1	4862	3	29078	Pbr027216.1
GO:0043161	proteasome-mediated ubiquitin-dependent protein catabolic process	biological_process	0.42549	1	9	4862	49	29078	Pbr001881.1,Pbr013133.1,Pbr041538.1,Pbr033255.1,Pbr022447.1,Pbr040641.3,Pbr028843.1,Pbr017284.1,Pbr002905.1
GO:0015097	mercury ion transmembrane transporter activity	molecular_function	0.42565	1	2	4862	9	29078	Pbr027408.1,Pbr039105.1
GO:0015694	mercury ion transport	biological_process	0.42565	1	2	4862	9	29078	Pbr039105.1,Pbr027408.1
GO:0046689	response to mercury ion	biological_process	0.42565	1	2	4862	9	29078	Pbr039105.1,Pbr027408.1
GO:0050787	detoxification of mercury ion	biological_process	0.42565	1	2	4862	9	29078	Pbr027408.1,Pbr039105.1
GO:0090305	nucleic acid phosphodiester bond hydrolysis	biological_process	0.42589	1	1	4862	3	29078	Pbr008298.1
GO:0044432	endoplasmic reticulum part	cellular_component	0.42589	1	37	4862	216	29078	Pbr017247.1,Pbr039806.1,Pbr025339.1,Pbr009812.1,Pbr025901.1,Pbr026632.3,Pbr005173.1,Pbr011756.1,Pbr007007.1,Novel01501,Pbr022698.1,Pbr003393.1,Pbr004026.1,Pbr026232.1,Pbr019345.1,Pbr029449.1,Pbr016421.1,Pbr017242.1,Pbr041200.1,Pbr037851.1,Pbr016953.1,Pbr012117.1,Pbr010069.1,Pbr025693.1,Pbr037370.1,Pbr028291.1,Pbr007376.1,Pbr024446.1,Pbr030524.1,Pbr031308.1,Pbr010870.1,Pbr014478.1,Pbr018088.1,Pbr0…
GO:0031965	nuclear membrane	cellular_component	0.42594	1	2	4862	8	29078	Pbr037084.1,Pbr006776.1
GO:0006313	transposition, DNA-mediated	biological_process	0.42754	1	10	4862	52	29078	Pbr026113.1,Pbr011261.1,Pbr038436.1,Novel00037,Pbr028325.1,Pbr026279.1,Pbr031259.2,Pbr029451.1,Pbr027932.1,Pbr041416.2
GO:0032196	transposition	biological_process	0.42754	1	10	4862	52	29078	Pbr029451.1,Pbr031259.2,Pbr038436.1,Pbr011261.1,Pbr026113.1,Pbr028325.1,Pbr026279.1,Novel00037,Pbr027932.1,Pbr041416.2
GO:0030865	cortical cytoskeleton organization	biological_process	0.42817	1	1	4862	3	29078	Pbr016095.1
GO:0030866	cortical actin cytoskeleton organization	biological_process	0.42817	1	1	4862	3	29078	Pbr016095.1
GO:0035821	modification of morphology or physiology of other organism	biological_process	0.4301	1	19	4862	104	29078	Pbr042194.1,Pbr017812.1,Pbr041427.1,Pbr000605.1,Pbr040272.1,Pbr037244.1,Pbr032893.1,Pbr037826.1,Pbr016570.1,Pbr023316.1,Pbr020464.1,Pbr030644.1,Pbr014208.1,Pbr001359.1,Pbr037514.1,Pbr041878.1,Pbr034156.1,Pbr032793.1,Pbr025229.1
GO:0005744	mitochondrial inner membrane presequence translocase complex	cellular_component	0.43034	1	1	4862	3	29078	Pbr001408.1
GO:0009059	macromolecule biosynthetic process	biological_process	0.43053	1	773	4862	4654	29078	Pbr018388.1,Pbr026888.1,Pbr009406.1,Pbr035227.1,Pbr028202.1,Pbr034280.1,Pbr003508.1,Pbr035444.1,Pbr012454.1,Pbr028045.1,Pbr010217.1,Pbr038537.1,Pbr011427.1,Pbr036970.2,Pbr014699.2,Pbr041699.1,Pbr023260.1,Pbr017259.1,Pbr003005.1,Pbr041506.1,Pbr019426.1,Pbr007170.1,Pbr000168.1,Pbr027956.1,Pbr012024.1,Pbr011103.1,Pbr006814.1,Pbr020698.2,Pbr027098.1,Pbr008043.1,Pbr020848.1,Pbr024493.1,Pbr015614.1,Pbr…
GO:0015002	heme-copper terminal oxidase activity	molecular_function	0.4324	1	12	4862	72	29078	Pbr029603.1,Pbr040629.1,Pbr042921.1,Pbr008548.1,Pbr009070.1,Pbr040155.1,Pbr040140.1,Pbr026371.1,Pbr031276.2,Pbr018833.1,Pbr000963.1,Pbr007259.1
GO:0005577	fibrinogen complex	cellular_component	0.43243	1	11	4862	62	29078	Novel01855,Pbr026515.1,Pbr012256.1,Pbr017612.1,Pbr000623.1,Pbr006702.1,Pbr015850.1,Pbr006045.1,Pbr000037.1,Pbr010390.1,Pbr035315.1
GO:0030168	platelet activation	biological_process	0.43243	1	11	4862	62	29078	Pbr000623.1,Pbr017612.1,Pbr012256.1,Pbr026515.1,Novel01855,Pbr035315.1,Pbr010390.1,Pbr000037.1,Pbr015850.1,Pbr006045.1,Pbr006702.1
GO:0010564	regulation of cell cycle process	biological_process	0.43345	1	9	4862	50	29078	Pbr004466.1,Pbr002905.1,Pbr038028.1,Pbr017284.1,Pbr028466.1,Pbr033255.1,Pbr010206.1,Pbr001881.1,Pbr013133.1
GO:0051817	modification of morphology or physiology of other organism involved in symbiotic interaction	biological_process	0.43384	1	18	4862	98	29078	Pbr037826.1,Pbr032893.1,Pbr037244.1,Pbr040272.1,Pbr000605.1,Pbr041427.1,Pbr017812.1,Pbr042194.1,Pbr025229.1,Pbr032793.1,Pbr034156.1,Pbr041878.1,Pbr001359.1,Pbr037514.1,Pbr030644.1,Pbr023316.1,Pbr020464.1,Pbr016570.1
GO:0048523	negative regulation of cellular process	biological_process	0.43388	1	34	4862	196	29078	Pbr018182.1,Pbr035434.1,Pbr038828.1,Pbr041699.1,Pbr034316.1,Pbr027216.1,Pbr002905.1,Pbr041346.1,Pbr016651.1,Pbr025780.1,Pbr009406.1,Pbr018179.1,Pbr031016.1,Pbr018521.1,Pbr032893.1,Pbr011086.1,Pbr016831.1,Pbr034523.1,Pbr030472.1,Pbr033381.1,Pbr025129.1,Pbr001881.1,Pbr032793.1,Pbr004466.1,Pbr013133.1,Pbr030948.1,Pbr036787.1,Pbr032213.1,Pbr040197.1,Pbr033255.1,Pbr028466.1,Pbr017284.1,Pbr040708.1,Pbr…
GO:0016682	oxidoreductase activity, acting on diphenols and related substances as donors, oxygen as acceptor	molecular_function	0.43426	1	4	4862	20	29078	Pbr000321.4,Pbr038786.1,Pbr000326.1,Pbr011943.1
GO:0032502	developmental process	biological_process	0.43592	1	69	4862	408	29078	Pbr041932.1,Pbr022698.1,Pbr008723.1,Pbr008854.1,Pbr035833.1,Pbr007655.1,Pbr012192.1,Pbr009294.1,Novel01057,Pbr019738.1,Pbr017883.1,Pbr014126.2,Pbr028115.1,Pbr016874.1,Pbr017357.1,Pbr014540.1,Pbr035676.1,Pbr023205.1,Pbr010870.1,Pbr010217.1,Pbr023126.1,Pbr034935.1,Pbr037901.1,Pbr041200.1,Pbr039228.1,Pbr021053.1,Pbr023921.1,Pbr030330.2,Pbr013261.1,Pbr003935.1,Pbr014702.1,Pbr016131.2,Pbr010650.3,Pbr0…
GO:0016533	cyclin-dependent protein kinase 5 holoenzyme complex	cellular_component	0.43614	1	1	4862	3	29078	Pbr015633.1
GO:0016534	cyclin-dependent protein kinase 5 activator activity	molecular_function	0.43614	1	1	4862	3	29078	Pbr015633.1
GO:0019209	kinase activator activity	molecular_function	0.43614	1	1	4862	3	29078	Pbr015633.1
GO:0030295	protein kinase activator activity	molecular_function	0.43614	1	1	4862	3	29078	Pbr015633.1
GO:0043539	protein serine/threonine kinase activator activity	molecular_function	0.43614	1	1	4862	3	29078	Pbr015633.1
GO:0016168	chlorophyll binding	molecular_function	0.43661	1	1	4862	3	29078	Pbr007250.1
GO:0072519	parasitism	biological_process	0.43675	1	2	4862	8	29078	Pbr010587.1,Pbr032213.1
GO:0000281	mitotic cytokinesis	biological_process	0.43774	1	22	4862	129	29078	Pbr002812.1,Pbr024242.1,Pbr027818.1,Pbr038028.1,Pbr010577.1,Pbr011414.1,Pbr009406.1,Pbr006785.2,Pbr020221.1,Pbr006046.1,Pbr041852.1,Pbr007152.1,Pbr030829.1,Pbr002622.1,Pbr017284.1,Pbr025023.1,Pbr022685.1,Pbr013133.1,Pbr010206.1,Pbr028081.1,Pbr006271.1,Novel00737
GO:0061640	cytoskeleton-dependent cytokinesis	biological_process	0.43774	1	22	4862	129	29078	Pbr030829.1,Pbr002622.1,Pbr017284.1,Pbr025023.1,Pbr022685.1,Pbr013133.1,Pbr010206.1,Pbr028081.1,Pbr006271.1,Novel00737,Pbr002812.1,Pbr024242.1,Pbr038028.1,Pbr027818.1,Pbr010577.1,Pbr011414.1,Pbr006785.2,Pbr009406.1,Pbr020221.1,Pbr006046.1,Pbr041852.1,Pbr007152.1
GO:0010605	negative regulation of macromolecule metabolic process	biological_process	0.43825	1	26	4862	147	29078	Pbr037089.1,Pbr032893.1,Pbr032213.1,Pbr018521.1,Pbr036787.1,Pbr033255.1,Pbr013133.1,Pbr032383.2,Pbr018179.1,Pbr031016.1,Pbr033381.1,Pbr030472.1,Pbr040708.1,Pbr008252.1,Pbr017284.1,Pbr016831.1,Pbr041699.1,Pbr038828.1,Pbr018182.1,Pbr001881.1,Pbr006559.1,Pbr009406.1,Pbr016651.1,Pbr041346.1,Pbr002905.1,Pbr027216.1
GO:0016868	intramolecular transferase activity, phosphotransferases	molecular_function	0.43836	1	6	4862	31	29078	Pbr012094.1,Pbr039699.2,Pbr006943.1,Pbr013657.1,Pbr007402.1,Pbr028502.1
GO:0031224	intrinsic component of membrane	cellular_component	0.43844	1	524	4862	3061	29078	Pbr020708.1,Pbr007292.1,Pbr013444.1,Pbr030785.1,Pbr026609.1,Pbr001936.1,Pbr026592.1,Pbr023412.1,Pbr007426.1,Pbr015744.1,Pbr041710.1,Pbr006783.1,Pbr024446.1,Pbr016907.1,Pbr017507.1,Pbr040521.1,Pbr041889.1,Pbr011750.1,Pbr017812.1,Pbr007576.1,Pbr023496.1,Pbr018573.1,Pbr041053.1,Pbr035908.1,Pbr016493.1,Pbr016095.1,Pbr018908.1,Pbr030335.1,Pbr022265.1,Pbr020241.1,Pbr021651.1,Pbr013933.1,Pbr007217.5,Pbr…
GO:1901363	heterocyclic compound binding	molecular_function	0.43902	1	1679	4862	9770	29078	Pbr003130.1,Pbr004830.2,Pbr014799.1,Pbr008859.1,Pbr006776.1,Pbr008557.1,Pbr023227.1,Pbr016605.1,Pbr026741.1,Pbr039722.1,Pbr006208.1,Pbr036688.1,Pbr041142.1,Pbr000015.1,Pbr008585.1,Pbr028318.1,Pbr035319.2,Pbr019340.1,Pbr012955.1,Pbr014690.1,Pbr017663.1,Pbr041897.1,Pbr022219.1,Pbr035440.1,Pbr032010.1,Pbr004941.1,Pbr005281.1,Pbr009941.1,Pbr013912.1,Pbr016814.1,Pbr041371.1,Pbr014792.1,Novel00438,Pbr0…
GO:0016055	Wnt signaling pathway	biological_process	0.43946	1	5	4862	26	29078	Pbr021027.1,Pbr031703.1,Pbr016252.1,Pbr030853.1,Pbr016551.1
GO:0008073	ornithine decarboxylase inhibitor activity	molecular_function	0.43992	1	1	4862	3	29078	Pbr004630.1
GO:0042979	ornithine decarboxylase regulator activity	molecular_function	0.43992	1	1	4862	3	29078	Pbr004630.1
GO:0006891	intra-Golgi vesicle-mediated transport	biological_process	0.44024	1	7	4862	36	29078	Pbr010577.1,Pbr001278.2,Novel01574,Pbr041852.1,Pbr034565.1,Pbr022684.1,Pbr030522.1
GO:0097159	organic cyclic compound binding	molecular_function	0.44048	1	1679	4862	9771	29078	Pbr018422.1,Pbr004995.3,Pbr023518.1,Pbr014372.1,Pbr032947.1,Pbr027940.1,Pbr038704.1,Pbr006684.1,Pbr011705.1,Pbr023414.1,Pbr022154.2,Pbr016474.1,Novel01057,Pbr042486.1,Pbr013498.1,Pbr009451.1,Pbr015149.1,Pbr022810.2,Pbr016968.1,Pbr019796.1,Pbr004630.1,Pbr030280.1,Pbr034577.1,Pbr008146.1,Pbr040033.1,Pbr015225.1,Pbr020322.1,Pbr016988.1,Pbr005389.1,Pbr022902.1,Pbr008291.1,Pbr037084.1,Pbr035501.2,Pbr0…
GO:0051181	cofactor transport	biological_process	0.44287	1	6	4862	33	29078	Pbr038537.1,Pbr038247.1,Pbr035638.1,Pbr010355.1,Pbr010894.1,Pbr010325.1
GO:0010277	chlorophyllide a oxygenase [overall] activity	molecular_function	0.44312	1	2	4862	8	29078	Pbr024656.1,Pbr000745.1
GO:0004799	thymidylate synthase activity	molecular_function	0.44378	1	1	4862	3	29078	Pbr022106.1
GO:0031344	regulation of cell projection organization	biological_process	0.4442	1	2	4862	9	29078	Pbr028324.1,Pbr027868.1
GO:0060491	regulation of cell projection assembly	biological_process	0.4442	1	2	4862	9	29078	Pbr027868.1,Pbr028324.1
GO:1902115	regulation of organelle assembly	biological_process	0.4442	1	2	4862	9	29078	Pbr027868.1,Pbr028324.1
GO:1902208	regulation of bacterial-type flagellum assembly	biological_process	0.4442	1	2	4862	9	29078	Pbr027868.1,Pbr028324.1
GO:0031047	gene silencing by RNA	biological_process	0.44425	1	4	4862	19	29078	Pbr032893.1,Pbr037089.1,Pbr006559.1,Pbr032383.2
GO:0016679	oxidoreductase activity, acting on diphenols and related substances as donors	molecular_function	0.44459	1	11	4862	61	29078	Pbr021897.1,Pbr001286.1,Pbr024411.1,Pbr000326.1,Pbr018638.1,Pbr038786.1,Pbr000321.4,Pbr006138.1,Pbr029641.1,Pbr011943.1,Pbr036272.1
GO:0016695	oxidoreductase activity, acting on hydrogen as donor	molecular_function	0.4451	1	1	4862	3	29078	Pbr001278.2
GO:0003830	beta-1,4-mannosylglycoprotein 4-beta-N-acetylglucosaminyltransferase activity	molecular_function	0.44605	1	1	4862	3	29078	Pbr036170.1
GO:0008484	sulfuric ester hydrolase activity	molecular_function	0.44626	1	2	4862	8	29078	Pbr026232.1,Pbr015595.1
GO:0004175	endopeptidase activity	molecular_function	0.44631	1	135	4862	778	29078	Pbr022698.1,Pbr010765.1,Pbr027430.1,Pbr007875.1,Pbr032834.1,Pbr021401.1,Pbr000069.1,Pbr034698.1,Pbr002191.1,Pbr031289.1,Pbr031337.1,Pbr005738.1,Pbr015154.1,Pbr011930.1,Pbr015403.1,Pbr007517.1,Pbr037034.1,Pbr010253.1,Pbr002869.1,Pbr021429.2,Pbr023126.1,Pbr041200.1,Pbr039228.1,Pbr023783.1,Pbr019426.1,Pbr025543.2,Pbr033686.1,Pbr007170.1,Pbr034798.1,Pbr010898.1,Pbr011329.1,Pbr017352.1,Pbr032893.1,Pbr…
GO:0016620	oxidoreductase activity, acting on the aldehyde or oxo group of donors, NAD or NADP as acceptor	molecular_function	0.44758	1	13	4862	71	29078	Pbr036263.1,Pbr019646.1,Pbr003500.1,Pbr020138.1,Pbr038232.1,Pbr015084.1,Pbr022902.1,Pbr011434.1,Pbr034452.1,Pbr006059.2,Pbr019554.1,Pbr009902.1,Pbr027207.1
GO:0008658	penicillin binding	molecular_function	0.44803	1	1	4862	3	29078	Pbr019510.1
GO:0033293	monocarboxylic acid binding	molecular_function	0.44803	1	1	4862	3	29078	Pbr019510.1
GO:0019013	viral nucleocapsid	cellular_component	0.44851	1	9	4862	49	29078	Pbr039380.2,Pbr013045.1,Pbr040010.2,Pbr014878.1,Pbr006872.1,Pbr009525.1,Pbr042649.1,Pbr026278.2,Pbr018521.1
GO:0051341	regulation of oxidoreductase activity	biological_process	0.44929	1	1	4862	3	29078	Pbr035745.1
GO:0051354	negative regulation of oxidoreductase activity	biological_process	0.44929	1	1	4862	3	29078	Pbr035745.1
GO:1900757	regulation of D-amino-acid oxidase activity	biological_process	0.44929	1	1	4862	3	29078	Pbr035745.1
GO:1900758	negative regulation of D-amino-acid oxidase activity	biological_process	0.44929	1	1	4862	3	29078	Pbr035745.1
GO:0003006	developmental process involved in reproduction	biological_process	0.44935	1	13	4862	76	29078	Pbr022698.1,Pbr021053.1,Pbr010217.1,Pbr034103.1,Pbr017688.1,Pbr003935.1,Pbr034935.1,Pbr009294.1,Pbr029523.1,Pbr022343.1,Pbr035440.1,Pbr041200.1,Pbr023732.1
GO:0008914	leucyltransferase activity	molecular_function	0.45008	1	1	4862	3	29078	Pbr028598.1
GO:0009435	NAD biosynthetic process	biological_process	0.45012	1	2	4862	9	29078	Pbr004482.1,Pbr026888.1
GO:0019674	NAD metabolic process	biological_process	0.45012	1	2	4862	9	29078	Pbr026888.1,Pbr004482.1
GO:0015849	organic acid transport	biological_process	0.45051	1	28	4862	158	29078	Pbr042113.1,Pbr039775.1,Pbr016574.1,Pbr038247.1,Pbr007743.1,Pbr022698.1,Pbr005197.1,Pbr014231.1,Pbr000078.1,Pbr017378.1,Pbr035830.1,Pbr017729.1,Pbr006227.1,Pbr009084.1,Pbr033381.1,Pbr035116.1,Pbr019791.1,Pbr016573.1,Pbr022212.1,Pbr029345.1,Pbr035497.1,Pbr028072.1,Pbr013362.1,Pbr040272.1,Pbr037147.1,Pbr013261.1,Pbr042114.1,Pbr024495.1
GO:0046942	carboxylic acid transport	biological_process	0.45051	1	28	4862	158	29078	Pbr019791.1,Pbr016573.1,Pbr022212.1,Pbr035497.1,Pbr029345.1,Pbr033381.1,Pbr035116.1,Pbr040272.1,Pbr037147.1,Pbr024495.1,Pbr013261.1,Pbr042114.1,Pbr028072.1,Pbr013362.1,Pbr038247.1,Pbr007743.1,Pbr005197.1,Pbr022698.1,Pbr042113.1,Pbr039775.1,Pbr016574.1,Pbr017729.1,Pbr006227.1,Pbr009084.1,Pbr014231.1,Pbr000078.1,Pbr017378.1,Pbr035830.1
GO:0006383	transcription from RNA polymerase III promoter	biological_process	0.45135	1	8	4862	44	29078	Pbr016651.1,Pbr015142.1,Pbr022698.1,Pbr030364.1,Pbr041699.1,Pbr028332.1,Pbr009812.1,Pbr010069.1
GO:0042802	identical protein binding	molecular_function	0.45165	1	34	4862	192	29078	Pbr041474.1,Pbr039775.1,Pbr014782.1,Pbr002905.1,Pbr008036.1,Pbr000804.1,Pbr039112.1,Pbr013482.1,Pbr023205.1,Pbr029496.1,Pbr029605.1,Pbr034565.1,Pbr009442.1,Pbr016156.1,Pbr009862.1,Pbr034601.1,Pbr042655.1,Pbr002356.1,Pbr006098.1,Pbr017612.1,Pbr025829.1,Pbr004995.3,Pbr034368.1,Pbr031223.1,Pbr034822.1,Pbr016044.1,Pbr005468.2,Pbr022684.1,Pbr011154.1,Pbr023312.1,Pbr034604.1,Pbr038221.1,Pbr000037.1,Pbr…
GO:0001932	regulation of protein phosphorylation	biological_process	0.45167	1	5	4862	26	29078	Pbr013503.1,Pbr002851.1,Pbr037052.1,Pbr012672.1,Pbr018421.1
GO:0042546	cell wall biogenesis	biological_process	0.45277	1	7	4862	36	29078	Pbr007185.1,Pbr016608.1,Pbr001136.1,Pbr007186.1,Pbr029911.1,Pbr020180.1,Pbr011992.1
GO:0010498	proteasomal protein catabolic process	biological_process	0.45359	1	9	4862	50	29078	Pbr013133.1,Pbr001881.1,Pbr033255.1,Pbr041538.1,Pbr022447.1,Pbr040641.3,Pbr028843.1,Pbr017284.1,Pbr002905.1
GO:0008851	ethanolamine ammonia-lyase activity	molecular_function	0.45456	1	1	4862	3	29078	Pbr015004.1
GO:0016841	ammonia-lyase activity	molecular_function	0.45456	1	1	4862	3	29078	Pbr015004.1
GO:0004715	non-membrane spanning protein tyrosine kinase activity	molecular_function	0.45497	1	1	4862	3	29078	Pbr031917.1
GO:0009976	tocopherol cyclase activity	molecular_function	0.45597	1	1	4862	3	29078	Pbr040374.1
GO:0033178	proton-transporting two-sector ATPase complex, catalytic domain	cellular_component	0.45609	1	14	4862	75	29078	Pbr024095.2,Pbr039795.1,Pbr028751.1,Pbr036706.1,Pbr041733.1,Pbr041736.1,Pbr030484.1,Pbr013386.1,Pbr033155.1,Pbr028056.1,Pbr026725.1,Pbr020157.1,Pbr031897.1,Pbr007211.1
GO:0036128	CatSper complex	cellular_component	0.45665	1	1	4862	3	29078	Pbr020433.1
GO:0001669	acrosomal vesicle	cellular_component	0.45675	1	1	4862	3	29078	Pbr032922.1
GO:0003871	5-methyltetrahydropteroyltriglutamate-homocysteine S-methyltransferase activity	molecular_function	0.45675	1	1	4862	3	29078	Pbr016887.1
GO:0042085	5-methyltetrahydropteroyltri-L-glutamate-dependent methyltransferase activity	molecular_function	0.45675	1	1	4862	3	29078	Pbr016887.1
GO:0047200	tetrahydrodipicolinate N-acetyltransferase activity	molecular_function	0.45675	1	1	4862	3	29078	Pbr032383.2
GO:0051183	vitamin transporter activity	molecular_function	0.45675	1	1	4862	3	29078	Pbr038247.1
GO:0001848	complement binding	molecular_function	0.45675	1	1	4862	3	29078	Pbr019948.1
GO:0065008	regulation of biological quality	biological_process	0.45726	1	101	4862	608	29078	Pbr022789.1,Pbr011154.1,Novel01855,Pbr016044.1,Pbr014825.1,Pbr042194.1,Pbr035315.1,Pbr038221.1,Pbr019390.1,Pbr041427.1,Pbr000623.1,Pbr032793.1,Pbr005188.1,Pbr010390.1,Pbr000414.1,Pbr014208.1,Pbr022698.1,Pbr006702.1,Pbr041878.1,Pbr005794.1,Pbr007677.1,Pbr035809.3,Pbr011420.1,Pbr034911.1,Pbr032893.1,Pbr019855.1,Pbr026515.1,Pbr037826.1,Pbr040215.1,Pbr016884.1,Pbr041552.1,Pbr027673.1,Pbr000472.1,Pbr0…
GO:0015276	ligand-gated ion channel activity	molecular_function	0.45778	1	21	4862	117	29078	Pbr040215.1,Pbr033289.1,Pbr016884.1,Pbr019948.1,Pbr023767.1,Pbr013504.1,Pbr019013.1,Pbr025952.1,Novel00597,Pbr003914.1,Pbr036458.1,Pbr037145.1,Pbr041200.1,Pbr033617.1,Pbr002228.1,Pbr036685.1,Pbr021262.1,Pbr026414.1,Pbr015142.1,Pbr003885.1,Pbr022698.1
GO:0022834	ligand-gated channel activity	molecular_function	0.45778	1	21	4862	117	29078	Pbr021262.1,Pbr036685.1,Pbr033617.1,Pbr002228.1,Pbr041200.1,Pbr022698.1,Pbr003885.1,Pbr026414.1,Pbr015142.1,Pbr023767.1,Pbr033289.1,Pbr040215.1,Pbr016884.1,Pbr019948.1,Pbr003914.1,Pbr037145.1,Pbr036458.1,Pbr013504.1,Novel00597,Pbr025952.1,Pbr019013.1
GO:0005929	cilium	cellular_component	0.45902	1	16	4862	89	29078	Pbr025257.1,Pbr002622.1,Pbr025173.1,Pbr020001.1,Pbr029240.1,Pbr006330.2,Pbr026515.1,Pbr033922.1,Pbr023205.1,Pbr027818.1,Pbr040074.1,Pbr002905.1,Pbr000623.1,Pbr037265.1,Pbr006098.1,Pbr013533.1
GO:0031514	motile cilium	cellular_component	0.45902	1	16	4862	89	29078	Pbr006330.2,Pbr026515.1,Pbr033922.1,Pbr029240.1,Pbr025173.1,Pbr020001.1,Pbr025257.1,Pbr002622.1,Pbr013533.1,Pbr000623.1,Pbr037265.1,Pbr006098.1,Pbr040074.1,Pbr027818.1,Pbr002905.1,Pbr023205.1
GO:0016558	protein import into peroxisome matrix	biological_process	0.45913	1	1	4862	4	29078	Pbr035638.1
GO:0016560	protein import into peroxisome matrix, docking	biological_process	0.45913	1	1	4862	4	29078	Pbr035638.1
GO:0022615	protein to membrane docking	biological_process	0.45913	1	1	4862	4	29078	Pbr035638.1
GO:0044272	sulfur compound biosynthetic process	biological_process	0.45932	1	13	4862	72	29078	Pbr040763.1,Pbr006002.1,Pbr035679.1,Pbr042307.1,Pbr004630.1,Pbr016887.1,Pbr031495.1,Pbr019030.1,Pbr026134.2,Pbr026061.1,Pbr020535.1,Pbr018549.1,Pbr037756.1
GO:0019842	vitamin binding	molecular_function	0.46018	1	12	4862	67	29078	Pbr012597.1,Novel00711,Pbr013207.1,Pbr011188.1,Pbr027930.1,Pbr030703.1,Pbr016162.1,Novel00449,Pbr008534.1,Pbr019445.1,Pbr030702.1,Pbr014792.1
GO:0030682	evasion or tolerance of host defense response	biological_process	0.46071	1	5	4862	25	29078	Pbr042194.1,Pbr023316.1,Pbr016570.1,Pbr001359.1,Pbr030644.1
GO:0051807	evasion or tolerance of defense response of other organism involved in symbiotic interaction	biological_process	0.46071	1	5	4862	25	29078	Pbr016570.1,Pbr023316.1,Pbr042194.1,Pbr030644.1,Pbr001359.1
GO:0005179	hormone activity	molecular_function	0.46201	1	17	4862	97	29078	Pbr035270.1,Pbr031727.1,Pbr001052.1,Pbr011051.1,Pbr025673.1,Pbr016099.1,Pbr017488.1,Pbr013228.1,Pbr023115.1,Pbr015329.1,Pbr014210.1,Pbr027172.1,Pbr026663.1,Pbr018758.1,Pbr029451.1,Pbr007511.1,Pbr039935.1
GO:0006897	endocytosis	biological_process	0.46203	1	6	4862	33	29078	Pbr017552.1,Pbr040197.1,Pbr006160.2,Pbr020056.1,Pbr015780.1,Pbr035434.1
GO:0005085	guanyl-nucleotide exchange factor activity	molecular_function	0.46233	1	7	4862	35	29078	Pbr031294.1,Pbr009439.1,Pbr006789.1,Pbr011381.1,Pbr020367.1,Pbr037375.1,Pbr042514.1
GO:0050840	extracellular matrix binding	molecular_function	0.46306	1	4	4862	22	29078	Pbr024902.2,Pbr024874.1,Pbr000027.1,Pbr008421.1
GO:0000271	polysaccharide biosynthetic process	biological_process	0.46407	1	20	4862	108	29078	Pbr039970.1,Pbr003011.1,Pbr013444.1,Pbr007292.1,Pbr010680.1,Pbr007183.1,Pbr004645.1,Pbr035531.1,Pbr004628.1,Pbr003303.1,Pbr003547.1,Pbr029641.1,Pbr022698.1,Pbr007376.1,Pbr000683.1,Pbr038537.1,Pbr006528.1,Pbr016264.1,Pbr016605.1,Pbr023551.1
GO:0051537	2 iron, 2 sulfur cluster binding	molecular_function	0.46416	1	10	4862	57	29078	Pbr018638.1,Pbr000745.1,Pbr017998.1,Pbr001286.1,Pbr019759.1,Pbr021897.1,Pbr016269.1,Pbr019948.1,Pbr040411.1,Pbr037928.1
GO:0016021	integral component of membrane	cellular_component	0.46436	1	513	4862	3004	29078	Pbr005912.1,Pbr014114.1,Pbr041737.2,Pbr013283.1,Pbr016884.1,Pbr013872.1,Pbr007670.1,Pbr018521.1,Pbr004829.1,Pbr001596.1,Pbr038479.1,Pbr008421.1,Pbr014979.1,Pbr031162.1,Pbr038796.1,Pbr038897.1,Pbr005985.1,Pbr034704.1,Pbr022266.1,Pbr016096.1,Pbr038549.1,Pbr024015.2,Pbr013212.1,Pbr033206.1,Pbr033932.1,Pbr007130.1,Pbr040466.1,Pbr015430.1,Pbr013540.2,Pbr011127.2,Pbr033016.2,Pbr018962.1,Pbr007794.1,Nov…
GO:0031555	transcriptional attenuation	biological_process	0.46439	1	2	4862	9	29078	Novel01629,Pbr009826.1
GO:0031556	transcriptional attenuation by ribosome	biological_process	0.46439	1	2	4862	9	29078	Novel01629,Pbr009826.1
GO:0000910	cytokinesis	biological_process	0.46451	1	26	4862	154	29078	Novel00737,Pbr017552.1,Pbr006271.1,Pbr028081.1,Pbr013133.1,Pbr010206.1,Pbr022685.1,Pbr025023.1,Pbr015780.1,Pbr031941.1,Pbr017284.1,Pbr002622.1,Pbr030829.1,Pbr041852.1,Pbr007152.1,Pbr041699.1,Pbr006046.1,Pbr020221.1,Pbr006785.2,Pbr009406.1,Pbr011414.1,Pbr027818.1,Pbr010577.1,Pbr038028.1,Pbr024242.1,Pbr002812.1
GO:0006414	translational elongation	biological_process	0.46582	1	9	4862	51	29078	Pbr007353.1,Pbr041719.1,Pbr042825.1,Pbr019999.1,Novel00389,Pbr000825.1,Pbr019025.2,Pbr004950.1,Pbr034245.1
GO:0043549	regulation of kinase activity	biological_process	0.46686	1	4	4862	21	29078	Pbr002851.1,Pbr018421.1,Pbr037052.1,Pbr012672.1
GO:0045859	regulation of protein kinase activity	biological_process	0.46686	1	4	4862	21	29078	Pbr002851.1,Pbr012672.1,Pbr037052.1,Pbr018421.1
GO:0009064	glutamine family amino acid metabolic process	biological_process	0.46862	1	14	4862	76	29078	Pbr013587.1,Pbr026758.1,Pbr016632.1,Pbr010240.2,Pbr012454.1,Pbr014749.1,Pbr029791.1,Pbr030850.1,Pbr005433.1,Pbr039737.1,Pbr022741.1,Pbr012616.2,Pbr035279.1,Pbr026888.1
GO:0098687	chromosomal region	cellular_component	0.46896	1	31	4862	181	29078	Pbr000829.1,Pbr003960.1,Pbr041852.1,Pbr007152.1,Pbr017109.1,Pbr003757.1,Pbr020221.1,Pbr001431.1,Pbr003822.1,Pbr018422.1,Pbr011654.1,Pbr013509.1,Pbr004807.1,Pbr006568.1,Pbr030524.1,Pbr016131.2,Pbr012026.1,Pbr010325.1,Pbr017209.1,Pbr026515.1,Pbr033255.1,Pbr032531.1,Novel00221,Pbr013118.1,Pbr004364.1,Pbr017306.1,Pbr000472.1,Pbr030363.1,Pbr003596.1,Pbr020001.1,Pbr000015.1
GO:0009235	cobalamin metabolic process	biological_process	0.4693	1	11	4862	66	29078	Pbr041471.1,Pbr016884.1,Pbr040698.1,Pbr037322.1,Pbr014871.1,Pbr036963.1,Pbr028581.1,Pbr038125.2,Pbr039737.1,Pbr025614.1,Pbr035638.1
GO:0022411	cellular component disassembly	biological_process	0.4701	1	10	4862	58	29078	Pbr009406.1,Pbr034245.1,Pbr039112.1,Pbr009826.1,Novel01629,Pbr011086.1,Pbr030771.1,Pbr028492.1,Pbr007353.1,Pbr042867.1
GO:0032984	macromolecular complex disassembly	biological_process	0.4701	1	10	4862	58	29078	Pbr009826.1,Novel01629,Pbr011086.1,Pbr030771.1,Pbr034245.1,Pbr039112.1,Pbr009406.1,Pbr042867.1,Pbr007353.1,Pbr028492.1
GO:0035303	regulation of dephosphorylation	biological_process	0.47055	1	1	4862	4	29078	Pbr013957.1
GO:0035304	regulation of protein dephosphorylation	biological_process	0.47055	1	1	4862	4	29078	Pbr013957.1
GO:0000148	1,3-beta-D-glucan synthase complex	cellular_component	0.47098	1	4	4862	19	29078	Pbr016264.1,Pbr003303.1,Pbr000683.1,Pbr029641.1
GO:0003843	1,3-beta-D-glucan synthase activity	molecular_function	0.47098	1	4	4862	19	29078	Pbr016264.1,Pbr003303.1,Pbr000683.1,Pbr029641.1
GO:0006074	(1->3)-beta-D-glucan metabolic process	biological_process	0.47098	1	4	4862	19	29078	Pbr000683.1,Pbr029641.1,Pbr016264.1,Pbr003303.1
GO:0006075	(1->3)-beta-D-glucan biosynthetic process	biological_process	0.47098	1	4	4862	19	29078	Pbr000683.1,Pbr029641.1,Pbr016264.1,Pbr003303.1
GO:0009579	thylakoid	cellular_component	0.47104	1	31	4862	185	29078	Pbr041327.1,Pbr013029.2,Pbr008101.1,Pbr021122.1,Pbr031948.1,Pbr037072.1,Pbr028048.1,Pbr001286.1,Pbr037584.1,Pbr035060.1,Pbr000620.1,Pbr037530.1,Pbr042856.1,Pbr033958.1,Pbr015367.1,Pbr025296.1,Pbr025168.1,Pbr039970.1,Pbr030785.1,Pbr007250.1,Pbr030485.1,Pbr013444.1,Pbr013380.1,Pbr012988.1,Pbr041487.1,Pbr032910.1,Pbr033822.1,Pbr022412.1,Pbr040545.1,Pbr041294.1,Pbr015095.1
GO:0044436	thylakoid part	cellular_component	0.47104	1	31	4862	185	29078	Pbr013380.1,Pbr012988.1,Pbr041487.1,Pbr033822.1,Pbr032910.1,Pbr040545.1,Pbr022412.1,Pbr041294.1,Pbr015095.1,Pbr015367.1,Pbr025296.1,Pbr039970.1,Pbr025168.1,Pbr030785.1,Pbr007250.1,Pbr030485.1,Pbr013444.1,Pbr035060.1,Pbr037584.1,Pbr000620.1,Pbr037530.1,Pbr042856.1,Pbr033958.1,Pbr041327.1,Pbr008101.1,Pbr013029.2,Pbr037072.1,Pbr031948.1,Pbr021122.1,Pbr028048.1,Pbr001286.1
GO:0006760	folic acid-containing compound metabolic process	biological_process	0.47118	1	6	4862	31	29078	Pbr005412.1,Pbr038232.1,Pbr016485.1,Pbr000694.1,Pbr009661.1,Pbr030761.1
GO:0007249	I-kappaB kinase/NF-kappaB signaling	biological_process	0.47134	1	1	4862	4	29078	Pbr023246.1
GO:0043122	regulation of I-kappaB kinase/NF-kappaB signaling	biological_process	0.47134	1	1	4862	4	29078	Pbr023246.1
GO:0043123	positive regulation of I-kappaB kinase/NF-kappaB signaling	biological_process	0.47134	1	1	4862	4	29078	Pbr023246.1
GO:0003924	GTPase activity	molecular_function	0.47134	1	101	4862	581	29078	Pbr007217.5,Pbr037320.1,Pbr008859.1,Pbr023227.1,Pbr004830.2,Pbr013386.1,Pbr009889.1,Pbr014702.1,Pbr009812.1,Pbr018572.1,Pbr040641.3,Pbr017196.1,Pbr022173.1,Pbr007221.1,Pbr039975.1,Pbr032922.1,Pbr021545.1,Pbr034537.1,Pbr026904.1,Pbr002266.1,Pbr018573.1,Pbr002528.1,Pbr027266.1,Pbr007694.1,Pbr025434.1,Pbr013985.1,Pbr039110.1,Pbr031323.1,Pbr019345.1,Pbr019123.1,Novel00672,Pbr037759.1,Pbr019379.1,Pbr0…
GO:0009913	epidermal cell differentiation	biological_process	0.4714	1	1	4862	4	29078	Pbr008723.1
GO:0030216	keratinocyte differentiation	biological_process	0.4714	1	1	4862	4	29078	Pbr008723.1
GO:0031424	keratinization	biological_process	0.4714	1	1	4862	4	29078	Pbr008723.1
GO:0043588	skin development	biological_process	0.4714	1	1	4862	4	29078	Pbr008723.1
GO:0009521	photosystem	cellular_component	0.47206	1	25	4862	149	29078	Pbr037072.1,Pbr031948.1,Pbr021122.1,Pbr008101.1,Pbr041327.1,Pbr013029.2,Pbr001286.1,Pbr028048.1,Pbr035060.1,Pbr000620.1,Pbr042856.1,Pbr033958.1,Pbr039970.1,Pbr025296.1,Pbr030785.1,Pbr015367.1,Pbr030485.1,Pbr013444.1,Pbr007250.1,Pbr041487.1,Pbr013380.1,Pbr040545.1,Pbr015095.1,Pbr032910.1,Pbr033822.1
GO:0006825	copper ion transport	biological_process	0.4722	1	6	4862	34	29078	Pbr005700.1,Pbr019926.1,Pbr020959.2,Pbr031617.1,Pbr010859.2,Pbr005664.1
GO:0000096	sulfur amino acid metabolic process	biological_process	0.47326	1	7	4862	39	29078	Pbr016887.1,Pbr004630.1,Pbr035679.1,Pbr020535.1,Pbr019030.1,Pbr031495.1,Pbr027939.1
GO:0008080	N-acetyltransferase activity	molecular_function	0.47357	1	19	4862	109	29078	Pbr022924.1,Pbr040444.1,Pbr008187.1,Pbr022022.1,Pbr034194.1,Pbr007396.1,Pbr024015.2,Pbr028281.1,Pbr008272.1,Pbr013032.1,Pbr008543.1,Pbr012955.1,Pbr011953.1,Pbr032383.2,Novel01115,Pbr022307.1,Pbr020949.2,Pbr022925.2,Pbr018446.1
GO:0034702	ion channel complex	cellular_component	0.47369	1	4	4862	20	29078	Pbr039410.1,Pbr027816.1,Pbr020433.1,Pbr027176.2
GO:0034703	cation channel complex	cellular_component	0.47369	1	4	4862	20	29078	Pbr039410.1,Pbr027176.2,Pbr020433.1,Pbr027816.1
GO:0004402	histone acetyltransferase activity	molecular_function	0.47416	1	3	4862	14	29078	Pbr034194.1,Pbr007396.1,Pbr024015.2
GO:0006824	cobalt ion transport	biological_process	0.47457	1	1	4862	4	29078	Pbr014871.1
GO:0015087	cobalt ion transmembrane transporter activity	molecular_function	0.47457	1	1	4862	4	29078	Pbr014871.1
GO:0008172	S-methyltransferase activity	molecular_function	0.47532	1	6	4862	31	29078	Pbr038622.1,Pbr002584.2,Pbr016887.1,Pbr008673.1,Pbr008421.1,Pbr009256.1
GO:0008378	galactosyltransferase activity	molecular_function	0.4756	1	7	4862	36	29078	Pbr031900.1,Pbr004645.1,Pbr042044.1,Pbr042047.1,Pbr039721.1,Pbr005435.1,Pbr042046.1
GO:0031082	BLOC complex	cellular_component	0.47643	1	3	4862	17	29078	Pbr014414.1,Pbr011561.1,Pbr006822.1
GO:0031083	BLOC-1 complex	cellular_component	0.47643	1	3	4862	17	29078	Pbr006822.1,Pbr014414.1,Pbr011561.1
GO:0009129	pyrimidine nucleoside monophosphate metabolic process	biological_process	0.47648	1	2	4862	9	29078	Pbr022106.1,Pbr011520.1
GO:0009130	pyrimidine nucleoside monophosphate biosynthetic process	biological_process	0.47648	1	2	4862	9	29078	Pbr011520.1,Pbr022106.1
GO:0009157	deoxyribonucleoside monophosphate biosynthetic process	biological_process	0.47648	1	2	4862	9	29078	Pbr022106.1,Pbr011520.1
GO:0009162	deoxyribonucleoside monophosphate metabolic process	biological_process	0.47648	1	2	4862	9	29078	Pbr011520.1,Pbr022106.1
GO:0009176	pyrimidine deoxyribonucleoside monophosphate metabolic process	biological_process	0.47648	1	2	4862	9	29078	Pbr011520.1,Pbr022106.1
GO:0009177	pyrimidine deoxyribonucleoside monophosphate biosynthetic process	biological_process	0.47648	1	2	4862	9	29078	Pbr011520.1,Pbr022106.1
GO:0009221	pyrimidine deoxyribonucleotide biosynthetic process	biological_process	0.47648	1	2	4862	9	29078	Pbr011520.1,Pbr022106.1
GO:0009263	deoxyribonucleotide biosynthetic process	biological_process	0.47648	1	2	4862	9	29078	Pbr011520.1,Pbr022106.1
GO:0009265	2'-deoxyribonucleotide biosynthetic process	biological_process	0.47648	1	2	4862	9	29078	Pbr022106.1,Pbr011520.1
GO:0046385	deoxyribose phosphate biosynthetic process	biological_process	0.47648	1	2	4862	9	29078	Pbr011520.1,Pbr022106.1
GO:1902533	positive regulation of intracellular signal transduction	biological_process	0.47707	1	3	4862	15	29078	Pbr023246.1,Pbr015141.1,Pbr036376.1
GO:0003796	lysozyme activity	molecular_function	0.47858	1	1	4862	4	29078	Pbr019205.3
GO:0019201	nucleotide kinase activity	molecular_function	0.47918	1	9	4862	50	29078	Pbr036920.3,Pbr010836.1,Pbr027932.1,Pbr001871.1,Pbr002365.1,Pbr017196.1,Pbr025845.1,Pbr024047.1,Pbr008280.1
GO:0032324	molybdopterin cofactor biosynthetic process	biological_process	0.47924	1	6	4862	31	29078	Pbr041471.1,Pbr022466.1,Pbr029987.1,Pbr014114.1,Pbr027266.1,Pbr036248.1
GO:0043545	molybdopterin cofactor metabolic process	biological_process	0.47924	1	6	4862	31	29078	Pbr027266.1,Pbr036248.1,Pbr029987.1,Pbr022466.1,Pbr041471.1,Pbr014114.1
GO:0004375	glycine dehydrogenase (decarboxylating) activity	molecular_function	0.4804	1	1	4862	4	29078	Pbr019837.1
GO:0006546	glycine catabolic process	biological_process	0.4804	1	1	4862	4	29078	Pbr019837.1
GO:0009071	serine family amino acid catabolic process	biological_process	0.4804	1	1	4862	4	29078	Pbr019837.1
GO:0016642	oxidoreductase activity, acting on the CH-NH2 group of donors, disulfide as acceptor	molecular_function	0.4804	1	1	4862	4	29078	Pbr019837.1
GO:0040007	growth	biological_process	0.48061	1	8	4862	43	29078	Pbr001136.1,Pbr041932.1,Pbr016608.1,Pbr007186.1,Pbr007185.1,Pbr032982.1,Pbr020180.1,Pbr011992.1
GO:0008121	ubiquinol-cytochrome-c reductase activity	molecular_function	0.48153	1	6	4862	33	29078	Pbr024411.1,Pbr029641.1,Pbr006138.1,Pbr021897.1,Pbr036272.1,Pbr018638.1
GO:0016681	oxidoreductase activity, acting on diphenols and related substances as donors, cytochrome as acceptor	molecular_function	0.48153	1	6	4862	33	29078	Pbr036272.1,Pbr018638.1,Pbr024411.1,Pbr029641.1,Pbr021897.1,Pbr006138.1
GO:0009611	response to wounding	biological_process	0.4819	1	16	4862	97	29078	Pbr026515.1,Novel01855,Pbr035315.1,Pbr016831.1,Novel01796,Pbr000037.1,Pbr006045.1,Pbr000623.1,Pbr017612.1,Pbr012256.1,Pbr010390.1,Pbr000580.1,Pbr041932.1,Pbr015850.1,Pbr030273.1,Pbr006702.1
GO:0015099	nickel cation transmembrane transporter activity	molecular_function	0.48215	1	2	4862	9	29078	Pbr008293.1,Pbr001586.1
GO:0015675	nickel cation transport	biological_process	0.48215	1	2	4862	9	29078	Pbr001586.1,Pbr008293.1
GO:0035444	nickel cation transmembrane transport	biological_process	0.48215	1	2	4862	9	29078	Pbr008293.1,Pbr001586.1
GO:0044413	avoidance of host defenses	biological_process	0.48259	1	6	4862	31	29078	Pbr042194.1,Pbr023316.1,Pbr016570.1,Pbr001359.1,Pbr030644.1,Pbr017812.1
GO:0044415	evasion or tolerance of host defenses	biological_process	0.48259	1	6	4862	31	29078	Pbr017812.1,Pbr023316.1,Pbr042194.1,Pbr016570.1,Pbr001359.1,Pbr030644.1
GO:0051832	avoidance of defenses of other organism involved in symbiotic interaction	biological_process	0.48259	1	6	4862	31	29078	Pbr017812.1,Pbr030644.1,Pbr001359.1,Pbr016570.1,Pbr023316.1,Pbr042194.1
GO:0051834	evasion or tolerance of defenses of other organism involved in symbiotic interaction	biological_process	0.48259	1	6	4862	31	29078	Pbr017812.1,Pbr001359.1,Pbr030644.1,Pbr042194.1,Pbr023316.1,Pbr016570.1
GO:0052173	response to defenses of other organism involved in symbiotic interaction	biological_process	0.48259	1	6	4862	31	29078	Pbr042194.1,Pbr023316.1,Pbr016570.1,Pbr001359.1,Pbr030644.1,Pbr017812.1
GO:0052200	response to host defenses	biological_process	0.48259	1	6	4862	31	29078	Pbr017812.1,Pbr042194.1,Pbr023316.1,Pbr016570.1,Pbr001359.1,Pbr030644.1
GO:0075136	response to host	biological_process	0.48259	1	6	4862	31	29078	Pbr016570.1,Pbr023316.1,Pbr042194.1,Pbr030644.1,Pbr001359.1,Pbr017812.1
GO:0044798	nuclear transcription factor complex	cellular_component	0.48302	1	16	4862	93	29078	Pbr041296.1,Pbr007875.1,Pbr034846.1,Pbr015142.1,Pbr027410.1,Pbr020848.1,Pbr035444.1,Pbr040115.1,Pbr041200.1,Pbr037145.1,Pbr024008.1,Pbr027816.1,Pbr030372.1,Pbr017663.1,Novel01175,Pbr002620.1
GO:0006959	humoral immune response	biological_process	0.48302	1	1	4862	4	29078	Pbr030273.1
GO:0042381	hemolymph coagulation	biological_process	0.48302	1	1	4862	4	29078	Pbr030273.1
GO:0090407	organophosphate biosynthetic process	biological_process	0.48372	1	71	4862	423	29078	Pbr030484.1,Pbr012575.1,Pbr009229.1,Pbr030850.1,Pbr023830.2,Novel01855,Pbr037928.1,Pbr032391.1,Pbr011625.1,Pbr020156.1,Pbr028751.1,Pbr016096.1,Pbr012437.1,Pbr008346.1,Pbr014114.1,Pbr004922.1,Pbr016347.1,Pbr019189.1,Pbr031897.1,Pbr005591.1,Pbr029733.1,Pbr036465.1,Pbr026888.1,Pbr029987.1,Pbr042232.1,Pbr020157.1,Pbr013079.1,Pbr012454.1,Pbr035060.1,Pbr008855.1,Pbr003221.1,Pbr041736.1,Pbr029449.1,Pbr0…
GO:0030284	estrogen receptor activity	molecular_function	0.48386	1	1	4862	4	29078	Pbr004709.2
GO:0016903	oxidoreductase activity, acting on the aldehyde or oxo group of donors	molecular_function	0.4839	1	17	4862	95	29078	Pbr022902.1,Pbr020138.1,Pbr003500.1,Pbr036263.1,Pbr014792.1,Pbr019554.1,Pbr011188.1,Pbr034452.1,Pbr027930.1,Pbr011434.1,Pbr015084.1,Pbr038232.1,Novel00449,Pbr019646.1,Pbr009902.1,Pbr027207.1,Pbr006059.2
GO:0006221	pyrimidine nucleotide biosynthetic process	biological_process	0.48406	1	7	4862	40	29078	Pbr038047.1,Pbr033822.1,Pbr030850.1,Pbr022106.1,Pbr035060.1,Pbr010240.2,Pbr011520.1
GO:0006278	RNA-dependent DNA replication	biological_process	0.48501	1	1	4862	4	29078	Pbr023767.1
GO:0044770	cell cycle phase transition	biological_process	0.48559	1	7	4862	40	29078	Pbr017284.1,Pbr013133.1,Pbr001881.1,Pbr033255.1,Pbr028466.1,Pbr002905.1,Pbr004466.1
GO:0044772	mitotic cell cycle phase transition	biological_process	0.48559	1	7	4862	40	29078	Pbr002905.1,Pbr004466.1,Pbr028466.1,Pbr033255.1,Pbr017284.1,Pbr001881.1,Pbr013133.1
GO:1901987	regulation of cell cycle phase transition	biological_process	0.48559	1	7	4862	40	29078	Pbr001881.1,Pbr013133.1,Pbr017284.1,Pbr033255.1,Pbr028466.1,Pbr004466.1,Pbr002905.1
GO:1901990	regulation of mitotic cell cycle phase transition	biological_process	0.48559	1	7	4862	40	29078	Pbr017284.1,Pbr013133.1,Pbr001881.1,Pbr002905.1,Pbr004466.1,Pbr028466.1,Pbr033255.1
[truncated: 1,734 more rows]
